# Supplementary material for: The Genomic Impact of Selection for Virulence against Resistance in the Potato Cyst Nematode, Globodera pallida
Source: Genes (Basel). 2020 Nov 28;11(12):1429. doi: 10.3390/genes11121429 (PMC7760817; doi:10.3390/genes11121429)
Supplement: Supplementary file 1 [file genes-11-01429-s001.zip]

Archive with 11 entries (10 files):
- Supplementary data/
- Supplementary data/genes-985593 supplementary.docx
- Supplementary data/Supplementary Figure 1-qpcr_results.tif
- Supplementary data/Supplementary Figure 2-penseq_coverage.docx
- Supplementary data/Supplementary Script 1-rendering_variantcalls_maps.txt
- Supplementary data/Supplementary Table 1-penseq_targetgenes.xlsx
- Supplementary data/supplementary table 2.docx
- Supplementary data/Supplementary Table 3-penseq_variants_allidentified.xlsx
- Supplementary data/Supplementary Table 4-penseq_final_variant_selections.xlsx
- Supplementary data/Supplementary Table 5-reseq_variants_allidentified.xlsx
- Supplementary data/Supplementary Table 6-reseq_final_variants_selections_v2.xlsx
