# Supplementary material for: The Genomic Impact of Selection for Virulence against Resistance in the Potato Cyst Nematode, Globodera pallida
Source: Genes (Basel). 2020 Nov 28;11(12):1429. doi: 10.3390/genes11121429 (PMC7760817; doi:10.3390/genes11121429)
Supplement: Supplementary file 1 [file genes-11-01429-s001.zip › Supplementary data/Supplementary Script 1-rendering_variantcalls_maps.txt]

//
// This is a new version of render to contig using snpeff info...
// Etienne Lord - 2019 - software written on https://processing.org/
// AAFC 
//

import java.io.*;
import java.util.*;
import java.lang.StringBuilder;
import processing.pdf.*;

////////////////////////////////////////////////////////
// VARIABLES

ArrayList<contigs> contig=new ArrayList<contigs>();
//HashMap<String,ArrayList<Integer>> snps=new HashMap<String,ArrayList<Integer>>(); //--scaffold, snps... 
PFont arial;
PFont time;

//--Files MUST BE in data folder path
//String fasta_file="//name of .fasta//";
//String vcf_file="//name of vcf file.txt//";

//--Change here if other files...
String fasta_file="//name of .fasta//"; //--Genome
String vcf_file="//name of vcf file.txt.txt";


String output_png=fasta_file+"_"+vcf_file+".tif";
String output_pdf=fasta_file+"_"+vcf_file+".pdf";

int total_snp=0;
int total_sequence_len=0;
int total_zero=0;
boolean saved=false;

//////////////////////////////////////////////////////
/// FUNCTIONS
public ArrayList<Sequence> loadFasta(String filename) {
  println("loading "+filename);
  StringBuilder st=new StringBuilder();
  ArrayList<Sequence> output=new ArrayList<Sequence>();
  String[] data = loadStrings(filename);
  Sequence tmp=new Sequence();
  for (int i=0; i< data.length;i++) {
   String s=data[i].trim();
   if (s.startsWith(">")) {
      if (!tmp.name.isEmpty()) {        
        tmp.sequence=st.toString();
        st=new StringBuilder();
        tmp.len=tmp.sequence.length();
        total_sequence_len+=tmp.len;
        output.add(tmp);  
      } 
      tmp=new Sequence();
      tmp.name=s.substring(1);
   } else {
     st.append(s);
     //tmp.sequence+=s; 
   }    
   if (i%1000==0) println(i);
  }
  tmp.sequence=st.toString();
  tmp.len=tmp.sequence.length();
  total_sequence_len+=tmp.len;
  output.add(tmp); //add last one
  return output;
}
//--scaffold, snps... 
public HashMap<String,ArrayList<Integer>> loadSNP(String filename) {
  HashMap<String,ArrayList<Integer>> output=new HashMap<String,ArrayList<Integer>>();
  println("loading "+filename);
  String[] data = loadStrings(filename);
    
  
  for (int i=0; i< data.length;i++) {
     String s=data[i].trim();
    if (!s.startsWith("#")&&!s.startsWith("CHROM")) {
        String[] st=s.split("\t");
        String scaffold=st[0];      
        int pos=-1;
        try {
          pos=Integer.valueOf(st[1]);
        } catch(Exception e){}    
      if (pos>-1) {
        total_snp++;
         ArrayList<Integer> tmp=output.get(scaffold);
         if (tmp==null) tmp=new ArrayList<Integer>();
         tmp.add(pos);
          output.put(scaffold,tmp);
      }  
    }
    if (i%1000==0) println(i); 
  }
  return output;
}

int getMaxSNPbin() {
   int maxy=0;  
   for (contigs c:contig) {  
   int csize=(int)c.size_on_screen;
   Integer[] bins=new Integer[csize];
   for (int i=0; i<csize;i++) bins[i]=0;
   if (c.snps!=null) 
   for (Integer snp_pos:c.snps) {
     bins[(int)map(snp_pos,0,c.len,0,csize)]++; 
   }   
   for (int i=0; i<csize;i++) {         
     if (bins[i]>maxy) maxy=bins[i]+4;
   }   
 }
 return maxy+2;
}

public void setup(){
 size(1600,800);
 arial=createFont("ArialNarrow",9);
 time=createFont("TimesNewRomanPSMT",10);
 
  //--Load genome (fasta)
  ArrayList<Sequence> seq=loadFasta(dataPath(fasta_file));
 Collections.sort(seq);
  //--Load SNPs (SnpEff VCF)
  HashMap<String,ArrayList<Integer>> snps=loadSNP(dataPath(vcf_file));
  
  
 //--Get total length and set contig
 float total_len=0;
 float max_len=-1;
 float min_len=1000000000;
 for (Sequence s:seq) {
   total_len+=s.len;
   if (s.len>max_len) max_len=s.len;
   if (s.len<min_len) min_len=s.len;
 }
 //--max contig display shoud be 1/5 of screen
 float maxl=width/5;
 float minl=5; //--pixel
 
 
 for (Sequence s:seq) {
   contigs c=new contigs();   
   c.associated=s;
   c.name=s.name;
  c.snps=snps.get(c.name);
   c.len=s.len;
   c.size_on_screen=map(c.len,0,max_len,minl, maxl);
   //--AddSNPs   
    c.name=c.name.substring(c.name.indexOf("scaffold")+9); //--old
    // c.name=c.name.substring(6); //--Big
    //c.name=c.name.substring(c.name.indexOf("scaffold")+8,c.name.indexOf("_")); //--small
   if (c.snps!=null) {
     c.total_snp=c.snps.size();
   } else {
    total_zero++; 
   }
   contig.add(c);
   //println(c.size_on_screen+" "+c.len+" "+total_len);
 }
  //Collections.sort(contig);
 //--Load snp
  
 
 noSmooth();
 print("done. total:"+contig.size());
 noLoop();
 beginRecord(PDF, output_pdf); 
 draw();
 }
 
 public void draw(){
  background(255);
  textFont(time);
  fill(0);
  text("SNPs distribution histogram for genome "+fasta_file+ " - "+vcf_file+" ["+total_sequence_len+"bp | "+total_snp+" snps | "+contig.size()+" scaffolds | "+total_zero+" scaffolds without snps ]",10,10);
  int posx=10;
 int posy=12;
 boolean found_zero=false;
 int maxy=getMaxSNPbin();
 for (int j=0;j<contig.size();j++) {
   contigs c=contig.get(j);
   stroke(0); 
   
   fill(0, 102, 153);
  
   
   if (posx+c.size_on_screen>(width-10)) {
     posy+=maxy+1; 
     posx=10;
     //if (c.total_snp==0) maxy=3; //offset
   }
     //--draw snps
   int csize=(int)c.size_on_screen;
   Integer[] bins=new Integer[csize];
   for (int i=0; i<csize;i++) bins[i]=0;
   if (c.snps!=null) 
   for (Integer snp_pos:c.snps) {
     bins[(int)map(snp_pos,0,c.len,0,csize)]++; 
   }
   //stroke(#E53519);
  
   
   for (int i=0; i<csize;i++) {     
     //if (bins[i]>0) rect(posx+i,posy+1,0,bins[i]); //--Draw normal red 
     stroke(225);
     if (bins[i]>0) rect(posx+i,posy,0,maxy-2); //--Draw normal grey line
     stroke(#E53519);
     if (bins[i]>0) rect(posx+i,posy+(maxy-bins[i])-1,0,bins[i]); //--Draw normal
   }
   noFill();
  
   //if (c.total_snp==0&&!found_zero) {
   //  found_zero=true;
   //  posy+=maxy+1;
   //  posx=10;
   //  maxy=3; 
   //}
   if (c.total_snp==0){
     stroke(#000000);
     c.size_on_screen=1;
   } else {
       textFont(arial);
       c.selected=true;
     //text(c.name,posx,posy); 
   }
   c.minx=posx;
   c.miny=posy;
   c.maxx=posx+(int)c.size_on_screen;
   c.maxy=posy+maxy-1;
   
   if (c.total_snp>0) {
      stroke(172);
     rect(posx, posy,c.size_on_screen, maxy-1);
   } else {
      stroke(225);
     rect(posx, posy+(maxy/2)-1,c.size_on_screen, 3);
   }
   if (c.selected) {
     //text(c.name,posx+2,posy+7);
     fill(#4C52DE);
     text(c.name,posx+2,posy+9);
   }
  
