# Supplementary material for: The Genomic Impact of Selection for Virulence against Resistance in the Potato Cyst Nematode, Globodera pallida
Source: Genes (Basel). 2020 Nov 28;11(12):1429. doi: 10.3390/genes11121429 (PMC7760817; doi:10.3390/genes11121429)
Supplement: Supplementary file 1 [file genes-11-01429-s001.zip › Supplementary data/Supplementary Table 1-penseq_targetgenes.xlsx]

## Sheet: A. Targets
Target genes
GPLIN_000008300
GPLIN_000008400
GPLIN_000008700
GPLIN_000008900
GPLIN_000015300
GPLIN_000027900
GPLIN_000028200
GPLIN_000038300
GPLIN_000038900
GPLIN_000043300
GPLIN_000046400
GPLIN_000047500
GPLIN_000047700
GPLIN_000051600
GPLIN_000057000
GPLIN_000057100
GPLIN_000057600
GPLIN_000060800
GPLIN_000061100
GPLIN_000063100
GPLIN_000063700
GPLIN_000064200
GPLIN_000068000
GPLIN_000072400
GPLIN_000074200
GPLIN_000075700
GPLIN_000082300
GPLIN_000092400
GPLIN_000094400
GPLIN_000095700
GPLIN_000099200
GPLIN_000099300
GPLIN_000100500
GPLIN_000105400
GPLIN_000107400
GPLIN_000107900
GPLIN_000119200
GPLIN_000120300
GPLIN_000120500
GPLIN_000122100
GPLIN_000126000
GPLIN_000126500
GPLIN_000132400
GPLIN_000132500
GPLIN_000133000
GPLIN_000140200
GPLIN_000142200
GPLIN_000142600
GPLIN_000142900
GPLIN_000143000
GPLIN_000148200
GPLIN_000148800
GPLIN_000152800
GPLIN_000157600
GPLIN_000158300
GPLIN_000167000
GPLIN_000167200
GPLIN_000167300
GPLIN_000167700
GPLIN_000169700
GPLIN_000172000
GPLIN_000177900
GPLIN_000178900
GPLIN_000179400
GPLIN_000179900
GPLIN_000180800
GPLIN_000183900
GPLIN_000185400
GPLIN_000185800
GPLIN_000187400
GPLIN_000187600
GPLIN_000187800
GPLIN_000188200
GPLIN_000191900
GPLIN_000195600
GPLIN_000195900
GPLIN_000196000
GPLIN_000196200
GPLIN_000196800
GPLIN_000200100
GPLIN_000200200
GPLIN_000200500
GPLIN_000201400
GPLIN_000203300
GPLIN_000203700
GPLIN_000203800
GPLIN_000207700
GPLIN_000207800
GPLIN_000208100
GPLIN_000208700
GPLIN_000208800
GPLIN_000209100
GPLIN_000224900
GPLIN_000225100
GPLIN_000228600
GPLIN_000228700
GPLIN_000235400
GPLIN_000238900
GPLIN_000240700
GPLIN_000241200
GPLIN_000241400
GPLIN_000241600
GPLIN_000242100
GPLIN_000243700
GPLIN_000243800
GPLIN_000245400
GPLIN_000245500
GPLIN_000248100
GPLIN_000251900
GPLIN_000252200
GPLIN_000254600
GPLIN_000258300
GPLIN_000258900
GPLIN_000259400
GPLIN_000259500
GPLIN_000260100
GPLIN_000260200
GPLIN_000266800
GPLIN_000271900
GPLIN_000280200
GPLIN_000280900
GPLIN_000281300
GPLIN_000283300
GPLIN_000283500
GPLIN_000284600
GPLIN_000284700
GPLIN_000290400
GPLIN_000292100
GPLIN_000293400
GPLIN_000293500
GPLIN_000293700
GPLIN_000294100
GPLIN_000294400
GPLIN_000294500
GPLIN_000297600
GPLIN_000299400
GPLIN_000304900
GPLIN_000306500
GPLIN_000308900
GPLIN_000309000
GPLIN_000312100
GPLIN_000312300
GPLIN_000312500
GPLIN_000312600
GPLIN_000313600
GPLIN_000314000
GPLIN_000318600
GPLIN_000318800
GPLIN_000318900
GPLIN_000319000
GPLIN_000319500
GPLIN_000320000
GPLIN_000322300
GPLIN_000325200
GPLIN_000328200
GPLIN_000333000
GPLIN_000333100
GPLIN_000342300
GPLIN_000349200
GPLIN_000350100
GPLIN_000357600
GPLIN_000358100
GPLIN_000359000
GPLIN_000361100
GPLIN_000363400
GPLIN_000369500
GPLIN_000370900
GPLIN_000371200
GPLIN_000372100
GPLIN_000376500
GPLIN_000376600
GPLIN_000376700
GPLIN_000381900
GPLIN_000382500
GPLIN_000384400
GPLIN_000385000
GPLIN_000385300
GPLIN_000388900
GPLIN_000389800
GPLIN_000390200
GPLIN_000393900
GPLIN_000403000
GPLIN_000407200
GPLIN_000407400
GPLIN_000412300
GPLIN_000413600
GPLIN_000413700
GPLIN_000414000
GPLIN_000414100
GPLIN_000418700
GPLIN_000422800
GPLIN_000424400
GPLIN_000426000
GPLIN_000426100
GPLIN_000426400
GPLIN_000426600
GPLIN_000426700
GPLIN_000427000
GPLIN_000427100
GPLIN_000433800
GPLIN_000437400
GPLIN_000437600
GPLIN_000438000
GPLIN_000440000
GPLIN_000442900
GPLIN_000450400
GPLIN_000460700
GPLIN_000466900
GPLIN_000467400
GPLIN_000467500
GPLIN_000476200
GPLIN_000476700
GPLIN_000481100
GPLIN_000495300
GPLIN_000495800
GPLIN_000507600
GPLIN_000507800
GPLIN_000509600
GPLIN_000510600
GPLIN_000516100
GPLIN_000523200
GPLIN_000528500
GPLIN_000528600
GPLIN_000530300
GPLIN_000530500
GPLIN_000530700
GPLIN_000531000
GPLIN_000531100
GPLIN_000531200
GPLIN_000531300
GPLIN_000536200
GPLIN_000536400
GPLIN_000549100
GPLIN_000555400
GPLIN_000555600
GPLIN_000555800
GPLIN_000556700
GPLIN_000559000
GPLIN_000559100
GPLIN_000559400
GPLIN_000559500
GPLIN_000560800
GPLIN_000569300
GPLIN_000574800
GPLIN_000583000
GPLIN_000583100
GPLIN_000589200
GPLIN_000590900
GPLIN_000591100
GPLIN_000591800
GPLIN_000594000
GPLIN_000599100
GPLIN_000599200
GPLIN_000599600
GPLIN_000603900
GPLIN_000604400
GPLIN_000608100
GPLIN_000608300
GPLIN_000609400
GPLIN_000610000
GPLIN_000613200
GPLIN_000614900
GPLIN_000616300
GPLIN_000616800
GPLIN_000617700
GPLIN_000620000
GPLIN_000621200
GPLIN_000626500
GPLIN_000626700
GPLIN_000626800
GPLIN_000626900
GPLIN_000627100
GPLIN_000628100
GPLIN_000632100
GPLIN_000632300
GPLIN_000632500
GPLIN_000632600
GPLIN_000636800
GPLIN_000636900
GPLIN_000637000
GPLIN_000637700
GPLIN_000637900
GPLIN_000638100
GPLIN_000638300
GPLIN_000638800
GPLIN_000639300
GPLIN_000641200
GPLIN_000642100
GPLIN_000657200
GPLIN_000659600
GPLIN_000659700
GPLIN_000662500
GPLIN_000666500
GPLIN_000667500
GPLIN_000668600
GPLIN_000668700
GPLIN_000673000
GPLIN_000673400
GPLIN_000674600
GPLIN_000679500
GPLIN_000679800
GPLIN_000683800
GPLIN_000684200
GPLIN_000689500
GPLIN_000694900
GPLIN_000695000
GPLIN_000696300
GPLIN_000696800
GPLIN_000697500
GPLIN_000697600
GPLIN_000698800
GPLIN_000698900
GPLIN_000700300
GPLIN_000700500
GPLIN_000702400
GPLIN_000706300
GPLIN_000707300
GPLIN_000707900
GPLIN_000713500
GPLIN_000716900
GPLIN_000723200
GPLIN_000725400
GPLIN_000725500
GPLIN_000730900
GPLIN_000736500
GPLIN_000738800
GPLIN_000740500
GPLIN_000744000
GPLIN_000755000
GPLIN_000755100
GPLIN_000755200
GPLIN_000756200
GPLIN_000756400
GPLIN_000756600
GPLIN_000756700
GPLIN_000757500
GPLIN_000758100
GPLIN_000758200
GPLIN_000758500
GPLIN_000760900
GPLIN_000763000
GPLIN_000767700
GPLIN_000768400
GPLIN_000769000
GPLIN_000776300
GPLIN_000776500
GPLIN_000776700
GPLIN_000776900
GPLIN_000779000
GPLIN_000779100
GPLIN_000779200
GPLIN_000780600
GPLIN_000785400
GPLIN_000785600
GPLIN_000787400
GPLIN_000788000
GPLIN_000788900
GPLIN_000789100
GPLIN_000789300
GPLIN_000792900
GPLIN_000793000
GPLIN_000793100
GPLIN_000794500
GPLIN_000794700
GPLIN_000796500
GPLIN_000798500
GPLIN_000800100
GPLIN_000800200
GPLIN_000800300
GPLIN_000802900
GPLIN_000803200
GPLIN_000803500
GPLIN_000807000
GPLIN_000808700
GPLIN_000812300
GPLIN_000812600
GPLIN_000818900
GPLIN_000819000
GPLIN_000821100
GPLIN_000822000
GPLIN_000827200
GPLIN_000832500
GPLIN_000834600
GPLIN_000843100
GPLIN_000847100
GPLIN_000850500
GPLIN_000854400
GPLIN_000855400
GPLIN_000860700
GPLIN_000861900
GPLIN_000862600
GPLIN_000864300
GPLIN_000866800
GPLIN_000867100
GPLIN_000869800
GPLIN_000870000
GPLIN_000872800
GPLIN_000874400
GPLIN_000880300
GPLIN_000886500
GPLIN_000886600
GPLIN_000886700
GPLIN_000891200
GPLIN_000892800
GPLIN_000892900
GPLIN_000893400
GPLIN_000897000
GPLIN_000897600
GPLIN_000898200
GPLIN_000899300
GPLIN_000901700
GPLIN_000901900
GPLIN_000905800
GPLIN_000906700
GPLIN_000907700
GPLIN_000908700
GPLIN_000909200
GPLIN_000909700
GPLIN_000912100
GPLIN_000919700
GPLIN_000925000
GPLIN_000926600
GPLIN_000927400
GPLIN_000929300
GPLIN_000930100
GPLIN_000931100
GPLIN_000932700
GPLIN_000933000
GPLIN_000937900
GPLIN_000938200
GPLIN_000942800
GPLIN_000943000
GPLIN_000943100
GPLIN_000945900
GPLIN_000948600
GPLIN_000950100
GPLIN_000950600
GPLIN_000950800
GPLIN_000950900
GPLIN_000953700
GPLIN_000957300
GPLIN_000962200
GPLIN_000963000
GPLIN_000965500
GPLIN_000966000
GPLIN_000968600
GPLIN_000969800
GPLIN_000969900
GPLIN_000970000
GPLIN_000970100
GPLIN_000971300
GPLIN_000975600
GPLIN_000977100
GPLIN_000983500
GPLIN_000984200
GPLIN_000987000
GPLIN_000990400
GPLIN_000991200
GPLIN_000995700
GPLIN_000996800
GPLIN_001000300
GPLIN_001004000
GPLIN_001004800
GPLIN_001005900
GPLIN_001006300
GPLIN_001007400
GPLIN_001008400
GPLIN_001009200
GPLIN_001013600
GPLIN_001016900
GPLIN_001022100
GPLIN_001025300
GPLIN_001030400
GPLIN_001030700
GPLIN_001030900
GPLIN_001031600
GPLIN_001031700
GPLIN_001032500
GPLIN_001035200
GPLIN_001035300
GPLIN_001036900
GPLIN_001038900
GPLIN_001040900
GPLIN_001043600
GPLIN_001048200
GPLIN_001056700
GPLIN_001058700
GPLIN_001059100
GPLIN_001059400
GPLIN_001059500
GPLIN_001059800
GPLIN_001059900
GPLIN_001060000
GPLIN_001060400
GPLIN_001060800
GPLIN_001066900
GPLIN_001068600
GPLIN_001080000
GPLIN_001080600
GPLIN_001082800
GPLIN_001082900
GPLIN_001083600
GPLIN_001090500
GPLIN_001090600
GPLIN_001095000
GPLIN_001096800
GPLIN_001098200
GPLIN_001099200
GPLIN_001099700
GPLIN_001102300
GPLIN_001105100
GPLIN_001105500
GPLIN_001110200
GPLIN_001111200
GPLIN_001111300
GPLIN_001115700
GPLIN_001126000
GPLIN_001127400
GPLIN_001128900
GPLIN_001131500
GPLIN_001135400
GPLIN_001138300
GPLIN_001138500
GPLIN_001138700
GPLIN_001140900
GPLIN_001146800
GPLIN_001150700
GPLIN_001153200
GPLIN_001153300
GPLIN_001157600
GPLIN_001158900
GPLIN_001162100
GPLIN_001166000
GPLIN_001166500
GPLIN_001166600
GPLIN_001168900
GPLIN_001169300
GPLIN_001171400
GPLIN_001171800
GPLIN_001173900
GPLIN_001178300
GPLIN_001178500
GPLIN_001181800
GPLIN_001183800
GPLIN_001184500
GPLIN_001185000
GPLIN_001185100
GPLIN_001185800
GPLIN_001185900
GPLIN_001186200
GPLIN_001189000
GPLIN_001189400
GPLIN_001196900
GPLIN_001199500
GPLIN_001203000
GPLIN_001205000
GPLIN_001206200
GPLIN_001208400
GPLIN_001212700
GPLIN_001215600
GPLIN_001219800
GPLIN_001221800
GPLIN_001221900
GPLIN_001223000
GPLIN_001223200
GPLIN_001224300
GPLIN_001225300
GPLIN_001227400
GPLIN_001231400
GPLIN_001231500
GPLIN_001232800
GPLIN_001235900
GPLIN_001236200
GPLIN_001244900
GPLIN_001246500
GPLIN_001246900
GPLIN_001253500
GPLIN_001253600
GPLIN_001253700
GPLIN_001253800
GPLIN_001253900
GPLIN_001255700
GPLIN_001258100
GPLIN_001258400
GPLIN_001260200
GPLIN_001262300
GPLIN_001263000
GPLIN_001263700
GPLIN_001265800
GPLIN_001265900
GPLIN_001268500
GPLIN_001271400
GPLIN_001292400
GPLIN_001293600
GPLIN_001295300
GPLIN_001296800
GPLIN_001300800
GPLIN_001304100
GPLIN_001304400
GPLIN_001310300
GPLIN_001310400
GPLIN_001310900
GPLIN_001312600
GPLIN_001315800
GPLIN_001317500
GPLIN_001318000
GPLIN_001319300
GPLIN_001323300
GPLIN_001327500
GPLIN_001327800
GPLIN_001332300
GPLIN_001335500
GPLIN_001337800
GPLIN_001339200
GPLIN_001344300
GPLIN_001348800
GPLIN_001349800
GPLIN_001352900
GPLIN_001358800
GPLIN_001362700
GPLIN_001363400
GPLIN_001375400
GPLIN_001378200
GPLIN_001378400
GPLIN_001378600
GPLIN_001378700
GPLIN_001384700
GPLIN_001385900
GPLIN_001390400
GPLIN_001390500
GPLIN_001391000
GPLIN_001395000
GPLIN_001396400
GPLIN_001398800
GPLIN_001408700
GPLIN_001415300
GPLIN_001415400
GPLIN_001416500
GPLIN_001417900
GPLIN_001418900
GPLIN_001424900
GPLIN_001427300
GPLIN_001428700
GPLIN_001431400
GPLIN_001436900
GPLIN_001440300
GPLIN_001443600
GPLIN_001444100
GPLIN_001444200
GPLIN_001446300
GPLIN_001453900
GPLIN_001455000
GPLIN_001456900
GPLIN_001458400
GPLIN_001463000
GPLIN_001463100
GPLIN_001465400
GPLIN_001465500
GPLIN_001470700
GPLIN_001471200
GPLIN_001472400
GPLIN_001475500
GPLIN_001477200
GPLIN_001480400
GPLIN_001487300
GPLIN_001488500
GPLIN_001489200
GPLIN_001493900
GPLIN_001496800
GPLIN_001501200
GPLIN_001506200
GPLIN_001519000
GPLIN_001520200
GPLIN_001520400
GPLIN_001522400
GPLIN_001526900
GPLIN_001535200
GPLIN_001536900
GPLIN_001541500
GPLIN_001541600
GPLIN_001541700
GPLIN_001550200
GPLIN_001551100
GPLIN_001556700
GPLIN_001557300
GPLIN_001559100
GPLIN_001566300
GPLIN_001571600
GPLIN_001582700
GPLIN_001586900
GPLIN_001587100
GPLIN_001587400
GPLIN_001592300
GPLIN_001596100
GPLIN_001598500
GPLIN_001606400
GPLIN_001607300
GPLIN_001613000
GPLIN_001621500
GPLIN_001630300

## Sheet: B. Target sequences
>GPLIN_000008300
ATGTTAATTTCGACCGAATCAACAAATGGAGGGCACATAACAACTAATCAGGAACATTTG
TGGCCAACTTTCACGAATTTGGACCAATCTGAAGAAGTGCGTCTTTTACGGGCCAGAAAT
GCTCAATTGGAACGCCAACAAACGATAAATTACGGCAAAACGTTTGAACAAATTGAACTC
GAACTCGAAAATAAGGAACTCCACGCCGAGTTGGCACATCAGAAACTGCTTAATGCTCAC
ATGGCTCTGCAGACAAAGATGGAGGAGTATCAGAACAAAGAGCAGCAGAAGACCATCGAC
TCGTTGACAGAAAAACTGAAGGAAGCTGCTGGCGACCGGGGCAAAAATGCAGCAGAACAC
GGAGAAGGAAATGAATCGGCGGCTGCTAAAGAGGGGCAACAAACAAACACTGACCAATTG
GAGGACGAATTGCATCAAATAAAAGAGGAATTGAAGAACACGAAAGAAGCTTTCGACAAA
AAGCTTAAAGAACAAATGACCATCGACGAATTGACAGAAAAACTGAAGGTTTCCATTGAT
CAGTGTTCGTTGAAGCATCAGAAACACGAGAAAAAAGCTGATCAAAAAGTTCTGAGTGCA
ATGATTGATCAAGGAATGAATCAGCTGAAGAGAGAACTGATTGCACAGCTGCAACAGAAC
ATTGATGCAAAGATGGAGGAGTATCAGAAGCAACAGCAACTGAACAGCGTCGACTTGCAG
AAGACGGTTGCCGTGTTAAATGACACATTAAATGGAAACGGGCTAATCCCGCAACAGAAT
CGATGGGATTCGTCGGCTTGCCACAAAGACCTGGCGCTCTCTGAGCCCGACCGATTGATT
GTCCAACATAATGGAGAGGCTAATTGGGAGTGGCGCGCTGTGTTCGCTGAACGGGCAATT
CCAAAAGACGGCATTGTTTACTTTGAAGTAAAAGTCTTAGAACAAAAAGGCAATGTTTCC
ATCGGACTTGGGGCCAAACAAATGCCTGTTGTTGATTACAAAGGCGGTTACGGATACAAT
AACATTGGCACATTTTGGGGTCACGAGGTCAGGGGATGTTCCCACGCCATTAATGGACGT
CATTACATTTATGGAAAACCTCCGTTTGGCGTAGGCGACGTCGTCGGCTGCGGCGTTAAT
TTGGCAACTCGCCAAATTATTTACACAAAAAATGGGGAGCGTTTGGGTGAGAAAGAATAA
>GPLIN_000008400
ATGAATTGTCTTCGTTTTTGGGGCAAAAAGCGTCAGCGTCAGCAATCGGAAGCGAAAAAC
AGCAATTGTCAGCAGCAAGTGGAGGAGGAGGTGTACATTTCGAAAAATGAACTTCAAAAG
AAGGCACTCCAAACGAATGGCGTCATCGAATTGGAGGAGTATCAGAAACTGGTGAATGCT
CTGCAGACAACAATTGTTGGGTTGGAAAAACAACAACAAAATCTGCAGAATTTGGTTGCC
GCATTGACTGAAAGAGTTGGAATATCCGAAGTCGCCAAATGTGTCGAACGTGACAGAGTC
GCGCAGTTGGAGACGGACGTCGGGCGGTTGGCTGAAGAACAGAGCAGAAAGTTGCATGAA
TTGGGAAACGATGTGAATGAAGAGCTTGAATTGGTGGCAGAAATGTTTGCAAAGATGGAG
GAGTGTCCGAAACAACAGCAACACAACATCGACGCGTCGACTGAAGAACACCGTGGAAAT
GTGGAGCAACAGAATAAGCCGCGCGAAATGAACGAATCGCTGAATTCAATCCAAGCGATG
GTCGTCGCCGAATTGGAGCAACAGAAACTGTCAAATGCCAACAAATTTGCTGAAATTGAA
CAACAGAATGCCCTGCACGAAAAGGTCGTCATGATGGAGCAGTATCAGAAAACCCAGCAA
CTGAACATCGTCGACTTGCAGAAAACAGTTGCCGTGCTGAGTGAAGCGAAGAAGGGAATT
GCAGGACTAATCCCACAACAAAATCGTTGGGATTTCGCGGCATCGAAGAAGGGAATCGCA
GGACTAATCCCACAACAAAATCGTTGGGATTTCTCGGCATGTCATGACCAACTCGCGCTC
ATTGGACCCGATCAATTGATTGTCCAACATAATGGAGATAATTTGGGCGATCGCTCTGTC
CTCGCTGAAGTACCAATTCCAACAAATCCCTACGGCATTTTCTACTTCGAATTGACCATC
ATAGGCAAAGAAGGTTATGTTTCCATTGGATTCGCGCCAAAAGCGATGCCATTGGACGGA
TGGGTTGGATGGTGTGAAGGCACTTACGCATACGGAAGCAATGGCGGCTTTTGGGGTCAC
GAAGTCGCGGGATGCTCTCACAGCCGCTATGGACGTCCTTTCATCAAAGGAAAGCTCAAA
TTTGGCGTCGGCGACATCGTCGGCTGTGGCGTCAATTTGGCAACTCGCCAAATCATCTAT
ACGAAGAATGGACAGCGTTTGGACACCGCCAATTTGTTTGTCACTTTTGCCGCCGAATTG
TTCCCATGCGTTACGTTGTATAACTCTGGCGCCAAAATTGAAGCGAATTTTGGACCGAAC
TTTGAATACAAATTCTGA
>GPLIN_000008700
ATGTTTATTCCGACCAAATCAACCCATGGAGGGCACATAACAGCTAATCGCGATCCATTT
GAAGAATTGCGCCGTTTACGGGCCAGAAATGCTCAATTGGGACGCCAACAAACGATGAAT
TACGGCAAAACGTTTGAACAAATTGAACTCGAGCACGAAAATAAGGCACTCCGCGCCGAG
TTGGTACATCAGAAACTACTAAATGCTCACATGGCTCTGCAGACAAAGATGGAGGAGTAT
CAGAACAAACAGCAGCAGAAGACCATCGATGAGTTGACAGAAAAACTGAATGATCAGAAG
CAACAGCAACTGAACATTGTCGACTTGCAGAAGACGGTTGCCATGTTAAATGATACATTA
AATGGAAAAGGACTGATCCCACAACAAACTCGATGGGATTCCGCGGCATGCCACAAGGAC
CTGACGCTCTCTGAGCCCGACCGATTGATTGTTCAACATAATGGAGAGGCTAATTATGCG
GCGCCTTATTTGTCAGAGTGGCGCGCTGTGTTTGCTGAACGGGCAATTCCAAAAGACGGC
ATTGTCTACTTTGAAGTGAAAGTTTTAGAGAAAAAATGCCTTGTTACCATCGGACTTGGG
GCCAAACAAATGCCACTAATGGGCAAAATTGTTCGAGATTACAGAGGCACTTATGCATAC
GAAAGCGGTGGCCGTTTTTGGGGTCACGCGGCCGGGAGATGTTCCATCGCCATCAATGGA
CGTCCGTGCATTGGTGGAAAGCCTCCGTTTGGCGTCGGCGACGTTGTCGGCTGTGGCGTC
AATTTGGCAACTCGCCAAATCATTTATACGAAGAATGGACGGCTTTTGGACACTAACGGT
TTGTTTGTGGATTCTGCTGCTGCCGAATTGTTTCCACGCGTTATCTTGTATCCTGGCGAC
AAAATTGAAGCCAACTTTGGACCAAACTTCAAATTCAACACTCCCGATGGCATTTAA
>GPLIN_000008900
ATGTTCATTCCGACCAAATCAACCCACGGAGAGCACCACATAACAGCTAATCAGGAATAT
TTGTGGCCAACTTTCACTAATTTGGACCAATCTGAAGAATTGCGCCTTTTACGGGCCAAA
ATTGCCGAATTAGAACGCCAACAATCGATCAATTCGCCAACTTCATGCCGTGAAAATCTC
AAGAAAATGGAACTGGAATTAATGAAGGTCAAGGATGAAATCAAGAACGCGAAATTGGAG
CACGAAAATAAAGCACTCCACGCCGAGTTGGCACATCAGAAACTGCTAAATGCTCACATG
GCTCTGCAGACAAAGATGGAGGAGTATCAGAACAAGCAGCACCAGAAGACCATCGACGAG
TTGACACAAAAACTGAAGGTTTCCATTGATCAGTTTTCGTTGAAGCAACAAGAAGTCGAG
AAAAAAGCTGATCAAAAAGCTTTGAGTGCAACGATTGATCACGGAATGAATCAGCTGAAG
AGAGAACTGATTGCACAGCTGCAACAGAACATTGATGCAAAGATGGAGGAGTATCAGAAG
CAACAGCAACTGAACATCGTCGACTTGCAGAAGACAGTTGCTGTGTTAAATGATACATTA
AATGAAAAAGGACTAATTCCACAACAAAATCGGTGGGATTCCTCGGTATGCCACAAGGAC
CTGACGCTCTCTGAGCCCGACCGATTGATTGTCCAACATACTGGAGAGGCTAATTGGGAC
TGGCGCGCTGTATTCGCTGAACGGGCAATTCCAAAAGGCGGCATTGTTTACTTTGAAGTG
AAAGTCTTAGAGAAAGAAGGCTATGTTTCCATCGGACTTGGGGCCAAACAAATGCCTGTT
GTTGATTACCGAGGCACTTACTCATACCAAAACATTGGCTTTTTTTATGGCCACGAAGTT
GGGGGATGTTCCCACGCCGCTAATGGGCGTCCTTTCATCGTTGGAAAGCCCAAATTTGGT
GTCGGCGACGTCGTCGGCTGCGGTGTCAATTTGGCAACTCGCCAAATTATTTACACAAAA
AACGGCGAACGTTTGGACACCGCCAATTTGTTTGTCGATTCTGCCACCGATCTGTTTCCA
CGCGTTATGTTGTATCACCCTGGCGACAAAATTGAAGCCAATTCTCTCATCGAGATAAAA
TACTTTTTGAACAGTTGTAAATCGTACAGAATGCTCGCCCAATCAAACTTTTGA
>GPLIN_000015300
ATGCGGTGCCTTTCTTCAACAATTATTCTGCCGGCGATGTTCATTGTTCTGTTGTCCGCC
ATTTTGACGGCTAATGCTCTCAAATGTTGGGATGGCACTGACCTGATCTTCACTTCGTTC
AACATAAGCACCACTTTCGAAGCGAAAGAATGTCCGGCACAAAATGCCAATTGCTTCACG
AAAGAGTGTAAATACGGAAACGGCACTTCGTTGTACTCATTGGGCTGCGCGGACGCGGAC
GAATGCAATTCCGGCACTTTTGTGAATTTGTGCAAAGCGACCGGCGAATTGTCGTGCACA
AATTGCACCGGCGACCTGTGCAATGGCGCGCTCCGCCTGCACTTTTTCGGCACATTCGCA
ATGATTTTGACCGTATTTACCGCATTTTCTGTCTTCCGCCACTAA
>GPLIN_000027900
ATGAAACTCTTCGCAATGCTTATGTTGCGTTTTGAGATTGTAATGCTTTTGTATTCACTT
TTTCAAAGCGTAACTTTGGTAACTTTGCATGAAGTGCATAAATGTGAAGAATGGAAGAAA
TCGTGCCAGGAAGTGATCAATGAAATTTCAACGGCGCAAGTGCCAATTTCTTTGGATGAT
CTAAGCGGTATTCGTCAAATCAAGACAACATTTCATAACATGTCCATTGCAAAGGAATTT
GAAAAGGAGTTCAATACGTTCATCTTCGAGGTTGAGCTGGAGCTGACCAAGCAGGCCACA
TGGACGTTGGGAATAAACCACGAATTGGGAAACAAATTTAATGCTCTTTGGACATCGACA
GAAAAGAAAGAGTGTTATTGTGACATCGATTCTTTTAAAAAAGCATGGTCATCAACAAAT
GGAAACTATGAACATCTTGAGCCACTCATTATTGACGCAAAACTGAGCAGTTTGGAGAAA
GAATTGCATGCCAAAATTGTTGTGTTTGCACAACAACCCCAACCATTCTTTGATTGGGAC
GGATTTTTTGGATTTTCCACCAACTTTTGCTTTAAATGGAACGATATTAAAAAAAATATC
GAAGACCTCGAAAATCTTGATGAGAAAAATGAAGTTTATCGTAAAAAGTTGGACGATTTG
GCTAAAAATGCACTGAACGAAACGGTTCCATTAAAAGCCATTATCACACAAAAGCTGGAC
AAAGTGTCGACAAATTTACGGCCGAAGATTGGCAACGAAAGATTGATGGATGTGACTGAA
GGATGA
>GPLIN_000028200
ATGAAACTCTTTGCAATGCTTATGTTGCGTTGTGCGCTTGTAATGCTTCTGTCTTCATTT
CTTCAAAACGGAACTTTGGCGGTTTTGGACGAATGGAATAAATTGCGCGAATGGGCGACA
CCATGCCAGGAAGTGATCAAGGAAATGCCTTTGGAAATCAATCAAAAATTGGATTTATTG
CTGGAAAAAGTGAATGAATTTCCAATTGGAGGAATGGAAGAACTTTCGAAGCGTCGACTG
CAAAAACCTCTGAAAATTGCAATAGGCAATTACAAGAAATTGGAAGATGAGCACAAAAAA
GGTGAACATTCTGCTGAGAGACATTCAATTGTAAAGGGAATTTACAAGGAGTTCAATACG
TTCTTCTTCGAGGTTGAGCTGGAGCTCATTAAGCAGGACAAATTGACCAACTTTAAACTT
GAATGGGAACAAATTGATGATATAAAAATGGAATTACAAGTTAACACACAAGAGTTTGCT
GATATAAAGACTTACCGTGAAAGGTTGGACGATTTGGCGGAAATCGCGATGAAAAAAACG
GCTCCATTAAAAAGCATTTTAACAAAAAAGCTGGACGAACTGATCGCAAAATGCGAGAAC
AGCAATTGCGAAAAATTGGAGGACAACGTTAAACATTCTGGACTGGAGAACAACAAAAAA
TATTTGGAAAGTTTATCGTCCAAAATACATTCAATTGCAATGGGAATTTTAAAGGAGTTC
AACACGTTCATCATCGAGGTTGAGCTGGAGCTCATCAAGAAGAAGTTGGACAATACGGCG
TTCTCATGTGCTGAATTGAAAAAGGCTGTTGAGGAAGACAAGCAAATGGTCTCAACGGCA
TATCAAGTCAAGAACAAAATTACACCGACGATGAAATGA
>GPLIN_000038300
ATGGGCGACAAAGAAGAAAGCGCCGGGGGCGAACAAGACGATGTGTCCTTTCTGAGAACG
GGTGACATCGTTTGTTTGACCTGCTTGGTGTCCAACAACCAGCGGGACGGGACGGGTGCC
GAGTCGGAGAGGGTTTGTCTGTCCTCGGAGGGCTTCGGCAACCGAATGTGCGCGTTGGAG
AGCGTGTCGGACAACGACTTCCCGCCGGACATTGCCTCGTGCATGCTCTACATTGACAAC
GCCTTATCGGTGCGCGCCCTGCAGGAGATGATGAGTGCGGACAGCGGCGAGATCAAAGGG
TCCGGCGGCACTGGAGGGCACAAAACGCTTTTGTACGGGCACGCGGTACAACTGAAGCAC
GTCCAAAGTGAAATGTTCTTGGCCTGCCTGTCCTCCTGCTCCTCCAATGACAAATTAGCC
TTCGACGTTGGTGTTCAGGAGTCCAACGCAGGAGAGTCGTGCTGGTGGACGATTCACCCA
GCCAGCAAACAAAGATCAGAGGGGGAGAAAGTGCGTGCTGGGGATGACGTCATTCTAGTT
AGTGTGGCCACGGAGCGATATTTGCACATGACCTCCTTGGGTGGCGAGCAGTGGGCGGCG
TTGCCGACCGCCGTTTATCGTTCCCACTTTATGGTGATTGCGTCCTTCCACCAAACGCTG
TGGAATGTCACTTCGGTCAGCTCCGGAAGCGTTCGCATCCGAAACATGGGCTCTCTGTTC
GGCAACGACGTGGTCAGGCTGTTCCACGGAAACGACGAGTGCCTCACCATTCCCGAGAAT
TGGAGCGAGTATCCGTCCCACAACATTATAATATACGAGGGCGGGGCTGCCGTCAGTCAA
GCCCGATCGCTGTGGCGCATCGAATTGATTCGAACAAAATGGCATGGCGCTTTGGTTGGC
TACGAGCAGCCTTTCCGAGTTCGGCACATCACGACGGGCCGCTATCTTGGCGTGGTGGAG
GGCATTAACGAAAAGTTGGTGCAGCTGCTGCATAAAGAAAGGGCCACTTACGCAAATTCG
GCCTTTGTGTTGGCGCAGAACAAGGACCCGCGCAAGCAGATGCTGGACGAGAAGGAGGAG
GAGGGCATGGGAATCGCCGCCATTCGTTACGGGGAGACAAATGCGTTTATCCGGCACGCG
GACAGGGAAGTTTGGCTGACTTATCAAACGTTGGAGGTGACCAAGAAGGGGCTTGGCAAA
GTCGAGGAGAAGAAGGCCATTGCGCACAGCGAAGGACATATGGACGACTGCTACACGTTC
TTCATGGCGTTGGAGGAAGAGAGCATGTCCGCCAGGGTCATCAGGAAGTGCTCCTCCGTC
CTGAACCGTTTTTTGAAAGGCATCGAAGGACTCCAAACGGAAGGCGAAGAATCGGTGGAT
TGGATGCGAGTTGACCTGCAGGAAGTGCTGAAGCTGATGCAAGATTTGATCGAATACTTT
GCGCAACCCGGTGACGAATTGGACTTTGAGAGTCGGCAAAATCGCTTCCGGGCACTTCGT
TCCCGGCAGGACCTCTTTCAGGCCGAGGGCGTGCTGAACATGATTTTGGATACCATCGAC
AAATTCTCGATCATGGAAGCGATGCCCAATTTTGTGGGGCTAATTGGAGAGGAAAACCAG
CTGATGTGGGAGGAAATCTCCACTTACCTTTACTTGCTGGTGGCGGCTATGATCAAAGGG
AACCATTCAAATTGTGCCCAATTCGCCGCTCTGCTTCGACTCGATTGGCTGTTTGGGCGC
CTGTCAAATCCGCAATCTGCCGAAGGCATTCTCGACGTGTTGTACTGCGTTCTCACAGAA
TCCCCAGAGGCATTGAATATGATCAACGAAGGGCACATTCGTTCGGTGATTTCGCTGCTC
GAGAAAGTGGGAAGGGATCCGAAGGTGTTGGATGTTCTTTCATCGCTTTGTGAGGGTAAC
GGAATGGCCGTTCGGAGCAGTCAAAACACAATAACGGACTATTTGCTGCCGGGAAAAGAT
CTTCTGCTGCAGACGCAGATGAGAGATTATGTGGCCAGCATGATGCCCAACATTCTTGTG
GGTGTCGTCGACGGGAGCTCCCTGTTCAAGCGATGGTACTTCGAGGCGGAGGTTGAGCAT
GTGGAAGGCAGTGGGGCCCAGCGGCCCTATCTGAGGGTCGGATGGGCCAACACCGTCGGC
TTTAAGCCTTTTCCTGGGCCTGGAGACGGCTGGGGATGCGGAGGGGTGGGCGACGACTTC
TACTCGTACGGCTTCGACGGGATGAACATGTTTTGTGCTGGCAAAGCGCGTCAAGTCGGA
CACCGCGTGCTGCGCAAGGGCGACATCGTCGGGTGCTCGTTGGATTTGATCTCATCGGAA
ATCCGCTTCACCTTCAACGGGGAGCCGGTCTATTCACTGTACAAAAACTTCAATACGGAC
GGCTTCTTCTTCCCGGTGATGTCATTGTCCGCCAAAGTCAGCTGCCGTTTTATCTTTGGC
CGTTCCCATGGCCGTCTGAAGTTCGGGCCGCCCTCAAGCTTTTCGCCAATTTTTGAGGCT
TTAAACTGTCCGCTGACCGTTCAGGAGTGTTTGTCCTTCGGAGACATTGCCAAAACCATT
TTCGCCGGCCCTTCTGCCGTCCTCCATGCCATCGAACCTTTTGTTCCACTCCCCGTGGAC
ACCGCAAACATCGCATTGCCCAATTTTGCCCTTGAGGCACATCCGCGAATCGCAGAAAAT
CTGCACGAATTGTGGGCGATGCGCAAAGTTGACCTGGGCTGGATTTACGGGGAGGTTCGT
AACGAAGAATCGAAGCGTCATCCGTGCTTAACCACTTTTGATCGATTGCCCGACACGGAA
AAAGCGTACAACATCAATTTGGCGTTGGACACAATGCGAAGCATTGAGGCACTCGGCTGG
CATTTGATCCTCGACCAACCGCCGACTCGACTTCGGCCCGTTCGACTGCCTCAAAGCTAT
GCCCAACCGAATGGATACAAACCACAACCGCTGGATACCCACGAGATCGAACTGTCCGAG
TCCATGCAATCTCTGATCGAAGCATTGGCTCGGAACACGCACAATGTTTGGGCCAAAGAG
AAAATCAAGCGAGGCTGGACCTTCGGGATCAGCGAGCTGGTCGATGCCTCGCAGAAGCGC
ACGCCCCATTTGGTCCCCTATGACCAAGTGGACGAACGCATTAAAGAGGCGAACAGAGAG
GCGGCCGCTGAGAACATTCGATCGTTGCAATTATTCGGCATTTTCTTGGAGGCTCCGATT
CTCGAGCACGACGACGTGGCCGAAAAGGAGATGAAATCGCTGAGGGCGTTAACGAGGACT
TTTCGTGCGGAGTCCACGTACAAAGTGACCAGCGGGAAATGGTACTACGAAGTTGAGGTG
CTGACGGAAGGGTTCATGAAGGTCGGCTGGATGGACGTGTCGGCACCGCCGGAGACAAGC
TTGGGCTTGGACGAGTTCAGCTACGGATTTGACGGTCATTTGTTGAAGAAATGGCATCAG
GGGGCTGATCACTACGGGCGAGAGTGGAAGGTTGGCGACGTGGTGGGCTGTTTCCTGGAC
CTGAACGATCGAACCATCTCTTTCTCATTGAATGGTGAGCTTCTGCTGGACCCGTCTGGA
AGTGAGATGGCTTTTGACAATGTGCAGCCCATCGACGGTTACGTGCCGGCAATGACGTTG
GCCGCCGGCCAACGGGACAAATTCAACTTCGGCCAAGACTCCAACTCGCTGAAGTTCTTC
ACCACGTGCGGCCTCCAGGAGGGCTACGAGCCGTTCTGTGTGAACATGTACCGCTCCATG
CCCTTTTGGTACGCCAAACGCCTTTCGCGCTTCGAGGAAATTGACGAGCGGTCAAAGCTG
GACGTGCAACGGTTGCCGGCAACGGCGACGATGCCGCCGAGTTTGAAGCTGTGCCAGAAA
ACGGGCAGCAACGACCCTTCGGGGGGTCAGGAAAAGGCGCGCATGGAATTCATCCGGTTG
TCCCTGCCGGTGAACTGTAACCGCGTGTTTGTGAAGAATAAGGAGAAGGAGGAATTGCGT
GCGCGAATGGAGGAGTTGCAGCAGCGACGGAATGCGTCAATGTCCTCAATTTTGAAGGGG
AAGGAGACGGACGAGGAACGCCCGAGGTCTCGGAGATCCAAGCCATTTCTCTCGTCAATG
CGCAACCCCCCGGAGCCCATCGTCAGCGGCGCGGTGCCCGACGATCGGCGCTCGCAACAA
ACGCACAAAACGTCGTCTTTCGACTCCAGCCACGAACTGTTGCCGAACGGAGCGACTGCC
GCATTGGCGAAGTCAAGTTTGTTGGATATGAGCGTAGACGAGCGATCGTCCGCCGTGGAA
AAGTTGAGAGACATGACCAGCAAAGAGGGCAAGACAAAGAAAAGCACGGGCATTTTGGGC
CGAATTCGTGAAAGACAGCAGAAGAACAGGGATGAGGGACGACGACATCAACGGACGACG
GAAGACTTCGGGGAGTTGAACACGATGAAGACTCTACGAAGCTTCGATTCCACGTCCGTC
GGAGGGCTCAGTAGAACGGATGGGGTTCTGGAAGGACTTGAAGTGCCCGTAATGCCCTCC
TCCGGCCCTGGCCGTCAGCCGACGGTTAAACGCCGTCCTTCTCCCCTCAAAAAACGATTT
GCCACAACGAAGAAGCGGCAGCTGTTGGAGCCGGCCAATTCTGCGTACATCGCCCGCACC
CAATCGGTGCTGGCGCCGATGAGTTCCTCCACCAGCGCTTTTATGCAGCAATTGGAGCAG
CAACAGAAAGCCGAAACGGGGGCTGTGGCCCATCGACTTTCCCTGGGCACGGGGGAGGAG
GGCGGGCCGGTGTTGGACGATGTGTACGCCATGCAGGAGATGGGGGACCAGGTCGATGAG
TATTATTACGGCATCCGGATTTTCCCGGGCCAGGACCTTTCCAACGTTTGGGTCGGCTGG
GTAACGCCTCAATTCCACGCTTATGACAAATTCTTCGACGCAAATGCCTCCGTGCGAAAG
TGCCGATATGCCGAATTGGACCATCATGGCATCACGACGGATAGCATCGAATACCGGAAC
TGTTACATGCTGAACGCGGTGGAACTTCTAAACGCGGTGGCGGACGTGAGCAACACCAAA
GTGTCCGGACTGCAGATCGGTTGCCTCATTGACACTTCGATGGGCGAATTGTCATTCCAT
GCACAGGGTCAGGACTCCGGGATGAAGTTCAAATTGGAGCCCGGGGCAATGCTTTATCCA
GCCGTGTTCTTTGTACCGACCAGCACAGAAATATTCCAGTTTGAATTGGGCCGTGTCCGG
TTCACTTTTCCATTGTCTGCCGCAATGTTCAAGTCGTCCGCCCGTTCCATCATTCCCTAT
TTCCCGCCTCGGCTAACCATTGAAAAGCTTTGTCCCATTCATTGGGCCCGAATGCCCAAC
GAATCGTTGCGGGCGAGTGCCCTAAAGTTGTCGGAAACCAGAGGCTGGTCAGTGTTGTGT
GATGACCCGGTGCGTACTTTGATGGTTTATGTCCCCGAGAGGGACGAATCGGTGGACATC
CTGGAGTTGATCGAGAAGCCGGACTTGCTGGTATTTCACGCCAGAACATTGAATTTGTAC
TGCAAGTTGGCCTCGCATGGCAATCAGAAAGTGGCTCACCAACTCTGTGCCCACATTGAC
GAAAGTCAACTGACTTATGCGGTGAAAAGCCCCTTTTTGTCGGGACCGATGCGCCAAGGA
TTGGTGAATTTTCTGATCGCCGTCCATTTGAAAAGTCACGCCGATGCGCGACTTTCCACC
GCCAAAGAATACGTAATCCCTTTGGTGAACGATCTGAGAGACAAAAATGTGTTCAATACG
GGAGCTGAAGACCAATACCCGCAGGTTTTGGGCCCGGTAGTGTCCATTCTGCCGGTGATG
AAGTACGAAGCTGTGCAGAACAATTTTGGCACGAGGCCAAATATCGGCGGGAATTTGGCC
GATTTACGCCTGTTGCCGCCGGGGCTGAATTTCGGCAGGTTGAGGGAGCACGTTATGGGC
TCTTTGAGGATGTGCGTGCACAATGCCGTGATGTCATGCCGGGATTTCATTGGCGGCGAC
AATCTCAACCATTTTGAACCAATTCTGAAGTTGTTCGACACCCTTTTGGTCATCGGTCTA
ATCAAAGACTCGGACATTATCGAAGTGCTTCGACTTGTCCATCCGAATTCATTTACGGAT
ACGAAAAGCGTAAAGCTTCACAAGGGTTTGGCCGACATCGATTTGGCGGAGGGAGTTAAG
CTGCAATTCGTTTTCATTCTCGAGCACATTTGTGACATCCAAGCGCGACATCGCATCGAG
TCTCTGGTCTCTTTCTGCGACGGTTTTGTTGTCGAATTGCAGCAAGACCAATGCAAACGT
TACATGGACATCAAACAGACGGAAATGCCTCCGGCTGAGGCGGCAAAAAGAACAAAAGAG
TTTCGATGTCCACCAAAAGAACAGGCATGGACAGGCGACTCGAGCACTGTGCTTAACAAT
GAGCTGAAAGTAATGAAGCAAAAATTTGCCGAGCATTTTCACGACTCGTGGGCGGCACGC
AAAATGGAGAAGGGATGGGTTCACGGGCAGTTGTACTCGCGCAAGGAACTCACTCACCCG
CGGCTCGTCCCGTTTAGCCGACTTCAAGACTATGAGCGTGAGTTCTACAGGGAACGATGT
GCGGAGTGTATTCGGGCACTGCTCGCGTGGGGCTACCAGTTCGAGCTGGTTGACCATGAC
GCTACTGAAAGGGCTAACCAGAGCCGAATTCTGTCCGGACACAGCGAAAAGGATTTCAAC
CCCCGGCCAGTGGACTTGTCCAGCATGAACTTGGAGAAAGGGATGTTGCAGGTTGCCGAA
CGCATGGCGGAAAACTCTCATGCCTTTTGGGCTCGCAAAGTGTTTGGAGATATGGCCGAT
AACAATGCACAGTACAGCTCAATGCCGTTGGCGTTGGTCCCATGGGATTTGCTGACGGAC
TTTGAAAGACGCAAAGATCGCTTCAGGGCACAAGAAGTTTTGAAGTTCTTCCAATACCAC
GGATACCGTCTGAACAGCACCGCTGAGACTGATCAGACGCAGGCGGTCGAACGCGTCAAA
GGCGAGGGCGGCGAGCGCAGTTCGGTGGAGAAGCGATTCGCTTACAATTTGTTGGAGAAA
CTGCTCGCCTACCTCGAGCAGGCGAATGTCCGTATGAAATCGCTGAAACCGTCGCACGAA
TTGACGCGACGCAATTCATTTCGCCGCGAGGGGCGCGACGTGAAATTTTTCGAGAAAGTG
GTTCTTCCATTGATGTTCGCCTACTTCAACGCCCACAAGCAGTACTTCATGGCGAGCAGT
TCAATTGTTCAGACAGGAACAGCTTCCAACAGAGAGAAGGAAATGGTGGCCAGTCTGTTC
TGTCGCCTGGCAGCCCTTCTTCGGATCAAAAATCACGCCTTTGGAAGCGTTGCCAAAATC
ACTGTCCGCTGCCTCCAGGGACTAACTCAGGCTCTCGATGTTCGGACTCTGGTCAAGACC
AACTCGGACATCGTTCGAACCGGTCTTCTCATCTTCTTCAACAACTGTGCAGATGATCTT
TTTCTGGCAGTCAACGAACTCAAAGAGGGCGGACAGTACTCATTGCTCCGAGGCGAGAAT
CTGAAGTCTTGGGTATCGATGGAATTTGCCTTTCAAATGATCATCCCCGTCCTGACTACG
ATGTATCTCCACTTGGCCAAGAATCACTTTGGCACTGAACTGCTCCTGGACGACATTCAG
GCCGCTTGCTACAAGATTCTCGACTCCCTTTATATGGTCTCTCGCCTCGCCAACACTTGC
GCAGCGCGACTGAACATCCAATTGGAGGTGGAGAAGCACCGAGCAGCCCTCGGCCAATGT
CTGAGTGCCTTTTCTGCTTGTTTCCCGGTCGCTTTCCTCGAGGCGGAGTTCAACTCCAAC
AACAAATTGTCCGTGCTGGCCAAGACCAGCGACCAATCCGTGCAGGTGCAGGAGATGCTG
CAGAATTTGTCCCAGCACATTCCCTTGCTGGACAAACTTCTCCAAGACATTGAGCAATGC
GCGACCAAAAGTGTGCTTTATGCTGACCAGCCGACCAGCTTCGACGTAGACTTGCCTCTG
ATGTGCTCCTATTTGGCCTATTGGTGGCAACAGGGCGCCGAGGCTCCTTCGCGCTCGCTC
CTTCAAATTACGCAAGTGACCGCCGAGCACATCAACCGCGTGTTCTGCTCCTTGCTGACC
ATGATGAAGGACCATGTGGGCCGCGAAAATGCGCCTTGGCTGTGCCGGGCCCACTTCTCC
GCCGTGCCGTTGATCCAGTACGTGACCTGCGACCCGGTAAGGGAGCACATGCTGCCGGTG
GCGGAACACTTGCGGAAGATGGCGGAGAAAGCGTTCGCTGACGAGGAACGAATGAGGACG
CATCCGGACGAGGCCGACGATGCCACCATCGCGGAGGATAATGCCCGACTCGTCCGTGAC
GTCTACGCCTTCTTTCCGATTATGATGAAATTTACGGATTTGCACCGTGCCAAATGGTTG
AAAGTGCCCTCCTGGGAGAGCGACGGCATTTATGAGAATGTGGCGGTCATATTCCGCATT
TGGTCACTTAGTCAGCACTTCAAACGGGAGGAGCTGAATTACATGGCTCAGTTTGAGGAC
GGCGACGGCAGTCTGAGCTCCATGGGGGCGGAGATGAAGACGGGCAAGGCGGCCATTGCG
GAACGGAAGAAGCGACGGAGGGAGGGACAGGTTCGTCGGGACAAGCATGCGAATAGCATC
GTGATCGCCTGTCTGAAGCGGCTTCTGCCCGTGGGGCTGAACGTGTTCGGAGGTCGAGAG
TTGGACATTGTCCAGCAGAGCAAGGAACGCTTTTTGGCCAAGGAAAATGAGGAAAAAGTG
CGCGAGTTCATCCGCTCACGGCTCACTGTGCCCGTGCGCACCGATCCGACAGACAAAAAT
GCTTGGCAATTGAGTCTTTATCGGAAGATTGGGAAGTCGCAAATGCGAGGCAAGGAGGAA
ATGAGTCAGGAGGCGGTGGTGGACAAAATCGCCAATATGGCCAAAGTCGTGGCCATTCTC
CACACGGTAACAAGTCGACTTGAGAAGGAAGACCGCTGGAAGAAAGTACTAACACTGCAG
CGAAAACGAATGGCCATTTCTCTGATCACCGCGAGTCATCTTTACCGACTGGAAAAGCAT
CGAGGCATCAACTATTTCTTGCCCGTGTTCAGTCAGAATTGGTTGAACGACGAAGATGTT
GACGCGGATCGCCTTGTCCCCGACATTTGCAATGACGCCGTCGGGGACGCTGTTGTAGAG
CCGCCCGCTTCGGCGGCAGTGGCCGTCCGCGTGGTGGAGGATGAAAGTGGGGGCTTGAAG
ATTGAGGACGGGCCGCCGACTGCTCGGCAGGACAGGAGTGTTCCGGACGCACTTCGCCAG
CTGATCCTTTGCTTCCAGAGGGCGGCCACCAGCGAAGAGAGCGGCCAGGCGATCAGCACC
AATGACGACAAGTCCGTTAAATTGTTCATTCGCTACGCGGACGTTATGTGCCGCTCGGTT
CACATTGGCCAGGACACCGACGAGGGCGCCTTGGACGACGACAACGAAGTCGATCAGGCG
GAGAAGGAGGAGATGGCACAAACATTGCGGGCCGAGCAGGGCGTGCTGGCCAACCGGGGA
GCGGCCATTATGGTTCTGATGTATTTGAGCGCGGCGAACGGAGAGCCAAGCAAAATGGTC
GCGCAGACGCTTCAGTTGGGCATCCATTTGCTTAGCGGTGGCAATAAAAACATCCAAAAG
ACGATGCTGAACTATCTGCAGCTGAAGAAGGACGTCCGCTTCTTCACTTCACTCTCCGGG
CTGATGAACAAATGCAGCGTGCTCAACTTGGAGATGTTCGAGCGTCAGATCAAAGCGGAA
GGGCTGGGAATGGGCGCTGCGTTGGCGGCTGGTGAGCATCAGAATCTGAACGACGCGCCG
TTCACATGCTCTTTGTTCCGCTTCATGCAGTTGACTTGCGAAGGGCACAATTTGGACTTC
CAAAATTATTTGCGAACCCAACCCGGGCATACAACCAGCGTCAATTTGATCAACTCCACC
GTCGACTATTTGCTTCGTCTGCAGGAGTCCGTGATGGACTTCTACTGGCATTACTCCTCC
AAGGAGGTGATCGATGAGAATGGCAAGGAGTACTTTCTGCGCGCCATCCAAGTGTGCAGC
CAGGGCCCTTGCGTGGGCAACCAAATGACGTTGGCCAACTCGCGCCTGTGGGACGCCATC
AACGGCTTTTTCTTTCTGTTTGCACACATGATGGAGAAGCTGTACAAGAACAGTACTCAG
TTGGAACTGCTCAGAGAGTTTCTGAATCTGCAGAAGGACATGGTCGTGTTGATGTTGTCC
ATGTTGGAAGGTAATGTTCTGAACGGGCCGATTGGAAAGCAAATGGTGGACGCGCTGGTG
GAGAGTCAGCAATGTGTGGAGATGATCCTCAAGTTTTCAGATATGTTCCTCAAACTGAAG
GATCTGACCACGTCGCAAGCCTTCCAAGACTTTGACACCAACCGGGACGGGTGGATATCG
CCGAAGGAATTCCAGCGGGCGATGGAGGCACAGAAAATGTATTCGGTGGAGGAGATCACT
TACCTGATGATGTGCACGGATGTGAACAATGATGGCAAAATTGATTACATGGAGTTCACG
GAACGTTTTCACAACCCCGCAAGGGACATCGGGTTTAACCTCGCTGTTTTGCTCACCAAC
TTGAAGGAGCACATCACCAACGACCCTCGTCTCGAGAAGATCGTAGAGAAGGCCGGCTCA
TTGCTGGACTACTTCGACCCGTTCTTGGGTCGAATTGAAATTATGGGGTCGTCGAAGAAG
GTGGAGAAGATTTACTTCGAAATCCAGGAGAGTTGGCTGGAGCAATGGTGCAAGCAGCAA
ATCCGGGATTCGAAGAACGCTTTTCTGTTCAATGTTCTGCAGGACGACGGCGGGGACCAG
GGCAAATTGGAGGCGTTCATCAATTTTTGTGAAGACACAATATTCGAGGTAACAGAGAAA
CAAACAGCCTGA
>GPLIN_000038900
ATGTTCCGTTATAACGAGGCAAATGAAAAGGCCGCCGCCGCAGCCGCTGGGACCGGCTCT
TCAAAAAAGATTAAGCTCGTGAAGGTGCCCGAAGTAAAGGTGCCCGAAGTGAAGGTGCCC
GAAGTGAAGGTGCCCGAAGTGAAGGTGCCCGAAGTGGAGGTGCCCGACGTGGAGGTGAGC
GCGTTCAAGGTGATGCTCAGCTTCATTTACGCCACCGATTTGAGTGGACTGAACGGGGAC
AATGCAATGTCTGTACTTTATGCAGCCAACATATTTCATCTGCCTAAACTTGTCGATTCG
TGTCTGAACTTTCCCATACCGGAGCTGAACAGTGTTTTTTTCGCACTTGACCAGGCTCGC
TTTCTTGGAGAAGAGGCACTTCGCTGGGCGGACGAAAAATGCCGTCAAAATGGAATAGAG
TGTTCGGCGAAAAATAGACGCGCAATGCTCGGCACGGCACTTTACAAAATTCGTTTTCCG
CTCATCCCTCAAAAGGATTTTACTGAGAATATTGTTCCGTCGGGAGTGTTGGAGAAGGAC
GAGCAGGCCGGCGTGTATCAGTACTATTCTCATCCGGACGCCGGTTTGCCCGAGCTTGAC
CAGCTGAAATTCCCAACTAATAGACGTGCTGATGCAGGACTAACCCTTCAAAATCGATGG
GATTCCGCTGCATCTCACGAGAAACTCGCGCTTTCTGAGCCCGCCGGATTGACTGTTCAA
CATAATGGAAAGAGGGGGGAGTGGCACTCTGTCTTTGCCGAACGGCCAATTCCAAAAGGG
AAGTCTGGCACTTTTTACTACGAAGTGACCATCTCGGGGAAAAGAATGTCTGCTTTTACC
ATTGGACTTGCTACCAAACAAATGCCATTGGACAACCGAGTTGGGGAGAACAAAGGCACT
TACGCATACGCAAGCTGGGGCATTGTTTTGGTTGAGGGAGCGAACGCTCCTACCTATGAA
ACTGATGAAGAGATCGAAGCGTTTGGCGACGGCGACGTCATCGGCTGCGGCGTCAATTTG
GCAAATCGCCAAATCTTTTTCACAAAAAATGGGCATCGTTTGGCATTTCTGCAAATTGAT
CAAGAATCATTGTGTGAGATTCTGGACCGTGACGAGTTGATGATCAACGAAGAAATTGCA
ATTTGGAATGCCGCACTTCGCTGGGCGGACGAAAAATGCCGTCAAAATGGGAGCGAGTGT
TCGGCGGAAAATAGACGCGCAATGCTCGGCCCGGCACTTTACAAAATTCGTTTTCCGCTT
ATCCCTCAAAAGGATTTTACTGAGAATATTGTTCCGTCGGGAGTGTTGGAGAAGGACGAG
CAGGCCGGCGTGTATCAGTACTATTCTCATCCGGACGCCGGTTTGCCCGAGCTTGACCAG
CTGAAATTCCCAACTAATAGACGTGCTGATGCAGGACTAACCCTTCAAAATCGATGGGAT
TCCGCTTCCGCTGCATGTCACAAGAAACTCGCGCTTTCTGGGCCTGCCCGATTGATTGTT
CAATTTATTGGAAAGAAAGAGGAGTGGCGCTCTGTCTTCGCCGAACGGCCAATTCCAAAA
GGGAAGTCTGGCACTTTTTACTACGAAGTGACCATTACGGGGCAAAGAATACCCATTTTC
CTTTGGTCTGTTCTTACCATTGGACTTGCTACCAAACAAATGCCATTGGACAACCGAGTT
GGGGAGAACAAAGGCACTTACGCATACGCAAGCTGGGGCATTGTTTTGGTTGAGGGAGCG
AACGCTCCTACCTATGAAACTGATGAAGAGATCGAAGCGTTTGGCGACGGTGACGTCATC
GGCTGCGGCGTCAATTTGGCAAATCGCCAAATCTTTTACACAAAAAATGGGCATCGTTTG
GGTGAAAATGAAACACATTTTTTTTTGGAACCTGCCGATTTGCTTGTCGATTTTGGCGCC
GTTTTGTTTCCATGCATTTCGTTGCACACGCCTGGCACCAAAATTGAAGCGAATTTTGGC
CCGGAATTCAAATACAACATTCCCGCCGAAGGCATTTAA
>GPLIN_000043300
ATGTGGTGGGGAGTTGCGAAACTCGAACTCGAAAATAAGGAACTCCGCGCTGAACACGAG
AAACTGTCACTGTCGAATGCCAACAAATTCGCCGAATTGGAGCAACAGAAATTGTCAAAT
GCCAACAACTTCGCCGAATTGGAGCAACAGAAATTGTCAAATGCCAACAAATTCGCCGAA
TTGGAGAAGAAACTGTCGAATGCCAACAAATTCACCGAATTGGAGCAACAGAAATTGTCA
AATGCCAACAAATTCACCGAATTGGAGCAACAGAAATTGTCAAATGCCGACAAATTCGCT
GGAATTGGACAGCAGAATGCTCTGAAGGTCGTCAAGCTGGAGCAGTATCAGAAGGAACAG
CAGCCGAACATCGTCCACTTGCAGAAGACGTTTGCCGTATTGAGAGAAATTGGGCTAATC
CGACAACAAAATCGATGGGATTCCGCTGCATGCCACAAGGACCTGACGCTCTCTGAGCCC
GATCGATTGATTGTCCAACATAATGGAGAGAATTCGGGGTGGTGGCGCGCTGTCCGCGCT
GAAAAGCCAATGACGGAAAATTTTTACTTTGAAGTGAAAATCCTACGGAAAAAAGGCTTT
ATTCACATTGGACTTGCGACCAAACGAATGCCACTGGACAAAGTGGTTGGATGGTGCAAA
GGCTCTTACGCATACTCAAACGAAGGCCTATTTTATGGTCACAAATTTGAGGGCTGTGCC
CACGCCGCCAATGGACGTCCGGTCATCAAAGAAAAGCCTTCGTTTGAGGGAGACGACGTC
GTCGGCTGCGGCGTCAATTTAAAAAATGGCCAAATTATTTACACAAAAAACGGAAAGCGT
TTGGGGAGTGTGATGGTGGACGGGTGA
>GPLIN_000046400
ATGATGAATTCGACAACTTCGACATGCGCCAGTTTTGATTTGGTGGCCCAAAATGAAAAT
GAAGCCGCCAAATGTGCCGAAAGTATCAGAGTTGAACAGGTGGAATTGGAGTTGACGGAA
ACGAACAAAAAGTTGGAGGAGGAGAAGCAGTTGAAGGCCGAACTGCTTGCAAAGATCGAT
GAGTTGGAATGTAAACAAAAAGCTGATCAACAGAAAGAACTCCGTGCAAAGCTTGACGAG
GCCGCCGCTGCTGAATTGGACCATCAGAAATTGCTTAATGCTCATAATGAACTGCAGACA
AAGATGGAGCAGTATCAGAAACAACAGCAACAGACCATCGACGATTTGACCCAAAAACTA
ACGGTTTCCATTGGTCAACATCAGGAACATGAGAACCAGTTAAATGCTCACAAGAAACTA
ATGGAAGACAAAATTGACTGGTTAAATGAGGACCAGCAGAAGCTAATTTCTGTTGATCAG
TTTTTGTTGCTGCAAAGTGATCAGAAAGCATTGCTGGAAAGGCTTAATGGAGTTGAACAG
AAGCAAACGGCAAATTTTGAACAACAAAAAATTGATCAAAAAGCACTAAGTGCCGCGATT
GGCCAACAATTCAATGGACGTGAAGAGCAACTGAACAACATTTTGGAGCAGTTGGTTGAA
GGACAGAACAAAACGTTTGAGGAACTGAAAAAAGCGGACGGAATGCTTAAGAAGCAAATT
GAGGAATTAGGAACCAATACGAAAAAGGAGCTCGAAGCGGGAATGAAGCAGTTGAAGGGA
GAAATGATTGCAAAAATGGAGCAGTATCGGGAACGACTGCAACAGAACAGCGACGCGTTG
ACTATGGCAGAAAAAGGAAATAGCCAGCAGCTGAATGCTCTGCAGGAAGTCGTCGTCAAA
ATGGAGGAGTATCAGAAAGAAGAGCTGCAGAAGACAGCTGCAACGTCGAGAGACGCTCAA
AATCGATGGAATTTCGCTACAAGTCACCGGGGCCTCACGCTCTCTCGACACTACGGGTAC
ACGTTCTCTCAGTGTGTCCAAATTACTGCAAAGGATAATTGGGGGGATCACTCTATCTTC
GCTGCACTGCCAATTCCAAAAAGGGATTCTGGCATCTTCTATTACGAAGTGACCATCTTG
GAGGAAACAAACAATGTTTACATTGGACTCGCGCCACAACAAATGCCAAATAATAAATGT
GTTGGTCGTTACAAAGGCACTTACGCAATCAACGGGAACAGAATTTGGGGCCACGCGGTC
AAGGGATGTTCCTACGACGGACATCCATACATTAAAGGGCCTTCTTTTGGCACCGGTGAC
GTCGTCGGCTGCAGCGTCAATTTGGCAACTCGCCAAATCATTTACACGAAGAATGGCGAG
CGTTTGGAAACTACCGGGTTGTTTGTCGATTCTGCCGCGGAATTGTTTCCGTGCGTTACA
CTGGATCGTCCTGCGAACAAAATCGAAGCAAACTTTGGACCGCACTTCAAATACAAATTC
TGA
>GPLIN_000047500
ATGCTCTCTCGATTGTTTGTCGAAATTACTGATAAGCGTGCTAGGGGATCTCACTCTGTT
TTTGCTGCACTACCAATTCCAAAAAAGGATTTTGGCATTTTCTATTACGAAGTGACCATC
TTTGGGGATGCAAGCGGAGTTTGCATTGGACTCGCGCCAAAAGAAATGCCAACGGACAAA
TGGGTTGGAGAATACGAAGGCACTTACGCAATTGATTATTGGGGCAAAATTTGGGGCCAC
GCGGTCGCGGGATGTTGCCACGACAGCAATGGACGCCCGTACATTGAGGGAAAGCCGTCG
TTAGCCACCGGTTACGTCGTCGGCTGTGGCGTCAATTTGGCAACACGCCAAATTATTTAC
ACACGGAACGGACGCCGTTTGGAAACTACCGGCTTGTTTGTCGATTCTGCCGCCGAATTG
TCCGATTTGTTCCCGTGCGTTACACTGACTTATCCTCAGAACAAAATCGAAGCAAACTTT
GGGCCGAACTTTGAATGGAAATTCTGA
>GPLIN_000047700
ATGTCAATTCCGACCGAATCAATTGATGGGGGCATAACAGCTGATCATGATCAGGAACAT
TTGTGGGCGCCTTTGACAAATTTGGGGCCGTCCGAAGAATTGCGACTTTTGCGTGCCAGA
ATTGCCAAATTGGAAGGCCAGCAAACGACGCCAGCTTCATCATGCCCCAGTTTCCAGTTG
GTGGCACAAAATGAAAATGAAATGGGAGATGCGGCGAACAATTTGTGCGGTCAAAACGAC
GAAATTGAGCCGAACAATGACAAAGAAGCCATGGCTGATCAGCAAGAGAAGGAGGAACAA
ACAAAGGCCGATCAAACGGAAAAGGCGCTCCAAGCGAATGGCGTCATCAAATTGAAGGAG
TATCAGGAACTGGTGCATTCTCTGCAGACAAAGGTCATCGGAGTGGAAGAACATCACCAA
CATCTGCAGGAATTGGTTGCCGCATTGAGTGAAAGAGTTGGCATATTCGAAGCCGCCAAA
TGTGTCGAAAGTATCAGAGTTGAACAGGTGGAATTGGAGTTGACGGAAACGAACAAAAAA
TTGGAGGAGGAGAAGCAGTTGAAAGCCGAACTGCTTGCAAAGATCGATGAGTTGGAACGC
AAACAGAAAGCTGATCAGCAGAAGGAACATCGTGCAAACATTGACGAGCAATTCAATGGA
CGTGAAGAGCAACTGAACAACATTTTGGAGCAGTTAATTGAAGGACACAACAAAATGTTT
GCGAAACAGGCGGAAACGGATGAAATGGTTAAGAAGCAAATGGATGAATTAGGAAACAGT
ACGAAAAAGGAGTTCGAAGCGGGAATGAATCAGTTGAAGGGGGAAATGATTGCAAAGATG
GAGCAGTATCAGAAACAACTGCAACAGAACATCGACGCGTTGACTAAAGCAGAAGAGGGA
AAAGTTGATCATTTTGCCCGACTGCAAACGACGATCGGCGACTTGGAAAACAAGCAAAAG
AAATTCGCTGAAATAGGCCAGCAGCTAAATGCCCTGCAGGAAACCGTCGTCAAAATGGAG
GAGTATCAGAAAGAACAGCAACTGTGCACCGTCGACTTGCAGAAGACAGACGCAGCGTTG
AGAGGGCTTCAAAATCGATGGAATTTGACTGCAAGTCACCGGGGCCTCACGCTCTCTCAA
CGTGTCGAAATTACTGGGACGGATGAATGGGGGCCTTGCTCTGTGTTCGCTGCACTGCCA
ATCCCCAAAAAGGATTCTGGCATTTTCTATTACGAAGTGACCATCTTTGGGGCAGCATGC
GATGTTTGCGTTGGACTTGCGCCACAACAAATGCCAAAGGACGAATGGTTTGGCCATTAC
GAAGGCACTTACGCATATTGCTACGGTGGCCAAATTCGTGGCCACACGGTCGAGGGATGT
CGGCACGACAACAATGGACGCCCGTACATTGAGGGAAAGCCGTCGTTGTCCACCGGTGAC
GTCGTCGGCTGCGGCGTCAATTTGGCAACTCGCCAAATCATTTATTTACACACGGAACGG
ACGACGTTTGGAACTACCGGCTTGTTTGTCGATTTTGGCGCCGATTTGTTTCCGCGCGTT
ACACTGAGTCATTATCAAACCAAAATCGAAGCAAATTTTGGGCCACATTTTAAATACAAA
TTCTGA
>GPLIN_000051600
ATGTCAATTTCGAGCAAATCAACCAATAAAGAGGGAATACTCGCTGATCAGGTTTCCATT
GATCAGTTCCTCCGACTGCAAACGGCGATCAGCGAGTTGGAACACAAGCAAAAGAATGAT
CAGGAAGAACTCCTGCGCAAAATGGTCGCCGAATTGGAGGAGCAAAAACTGTCGAATGTT
AACAAATTTGCCGAATTAGAACAGCAGAATGCTTTGCAGGAAACGGTCGTCAAGATGGAG
AAGTATCAGAAAGAACAGCAACAGAACATCGTTGACTTGCAGAAGACTGTTGGCGCGTTG
AAAGAATTGGATTACGGCATTTTCTACTACGAAATAACCATCGTGGAGCAAGGAAAGTAC
TTTCTTTTAATTGGACTTGCGACCAAACAAATGCCATTGGACGACTGGGTTGGCTATTAC
GAAGGCACTTACGCATACGCAAACTGGGGCCATTTTTGGGGTCACGAAGTTGACGGATGT
TCCCGCACCACCAGTGGACGACGTCCTTACATCGAAAGACAGCCCAAATTTGGCGTCCGT
GACGTCATCGGATGCGGCGTCAATTTGGCAACTCGCCAAATCATTTACACAAAAAATGGA
CAGCGTTTGGAAACTGCCGGTTTGTGTGTCGATTTTGGCGCCCATTTGTTTCCATGCGTT
ACGATGGACGGGAAAATTGAAGCGAATTTTGGCCCAAATTTCAAATTCAACATTGCCGAC
GGCATTTAG
>GPLIN_000057000
ATGGCAATTTCGACCAATTTAATCAATGGAGAGCAGCATCGAAACCCAAAGATTGAAAAT
CTGGTGCCAATTTTAAATCGGAACAAATGGTGGCGATGCGATCCATTTCAAATCATGGGC
TCAATTGTTTTGCTTGTTTTCATCATTTATACTGTCCATCGGTTGAATGAGCAAAAAGAG
AACATCGACGCGTTGATTGAGGCACAAAAGAAAAATGCAATCATCCCACAACAAAATCGA
AGCAATGAACGTGAAGAGCAACTGAACAACTTGTTGGGCCAGTTTGTTGAGGAACAGAAG
GAAACGAACAGATTGCTTCAAAAGCAAATGGACCAATTAGGAAACAGTTTGAAAAAAGAG
CTAGAAAAGGGAATGAATCAGTTGAAGGAAGAAGTGATTGCCAAGATGGAGCAGTATCAG
AAAGAACAGCAACTGAACATCGACGCGTTGACTGAAGCACAAAACGGAAATGCACTGCGG
AAGTGTCCACTGCGGAAATGTCCACTGCGGAAGTGTCCACTGCGGAAATGCCCTCTGCGG
AAATGTCATGGAGCCGTTGCCGCGATAAATGATCTAAGTGGAAAAAGAATAATCCGAAAA
CAAAATCGATGGGATTCTGCTGCATGTCACGAGGACCTCGAACTCATTGAGCCCGACCGA
TTGGTTGTCCAATCGACTGGTTTAAACATGCATTCGTATCGCTCTGTGTTCGCTGAACGG
TCAATTCCGAAAGGAAATGTCGGCACTTTCTACTACGAAGTGAAAATCATAGGGAAAGCA
GGCGGTATTCTCATTGGACTTGCGACCAAAGAAATGCCATTGCATAGCATAGTTGGGCTT
TACAAAGGCTCTTACGCATACGGAAGCGGTGGCAATTTTTGGAGCCCATCAATCGACGTC
ATCGATGGAAAGCCCTCATTTGAAGACGGCGACATCATCGGCTGCGGTGTCAATTTGGCA
ACACGCCAAATCATTTATACGAAAAATGGGCAGCGTTTGGACACCGCCAATTTGTTTGTC
GACTCGGCCGCCGATTTGTTTCCGTGCGTTTCGATGTTCAATCCCGACAAAATTGAAGCC
AACTTTGGACCAAACTTTAAATACAACGGCCTTTTTGATTTTAGAAATTAA
>GPLIN_000057100
ATGTTTGAAATGGAACATCGGAAGCTGCTGATTGATCTGCAAGAAAAAGTTGTCAAGATG
GAGGAGCTCCAGAAAATGCAGCAAACGAGCCAAGAGGAAATGCTTGTAAGAATGGACGAA
TTGCAGAAAGCATTTGCCGAACTGAGCGATGGACGGAAGGCAAATGGTCTAACCCCACAA
AATCGATGGGATTCCACGGCATGTCACGACCAACTCGCGCTCTCTGAGCCCGATCGATTG
ATTGTCCACTATAATGGGAAGACTTTGGCGCGGCGCTCTGTGTTCGCTGAATGGCCAATT
CCGAAAAAAAATTTTGGCATTTTTTACTACGAAGTGAAAATGTTAGGGAAAAAAGGCTCT
GTTTCCATTGGGCTTTCGACCAAACAAATGCCGTTGTACAAATGTATTGGATTTTACGAC
GGCTCTTACGCATACGGAAGTGGTGGCGATTTTATTGGTCACGAGGTGGTTGAGACAGCG
ACATGCCATCAACACATAAACGGCCCTCACATTGAGGGAAAGCGTCGGTTTGGCGTCGGC
GACGTCGTCGGCTGCGGCGTCAATTTGGCAACTGGCCAAATCATTTACACAAAGAACAGA
CGGCATTTGAGTGAGTGA
>GPLIN_000057600
ATGAAAGAAGATTTGGCTTTAAGGTTCGAGAGCATATTGGGAACATTATATTTGTTGGTG
GAGAATTGGCATTGCGACAACATTTTGAAACAAATTCGTGGGGACTACGATCGGAAAGAA
TGCAAAAAATATCGAAAATATTTGAACATTGCGTATGAATATTTATTCCGGGTGTTCATC
AAAGTTGCTGACCCAAAGCTGAGTGAACAAATGCCTGCAGTCGCACCACAATTTCAATAT
AATACCTTGATCGACTGGGCAATTCCCTCCACCGTCGGCAACACAAAATTGTGCAACACC
AGCCCGTTCGAGTGTAGAGAGTTGCCAGTTTGGCAATTGACAAAGTGTGACCGGGCGGTG
GCTCAGCGGACGAATTGTGTGCCATTCACTGAGTGTTATTGCTAA
>GPLIN_000060800
ATGGCTTCTTCTTCTTCTGCACTGCTCGCCGTCGTCGCGATTGTCTGTTTGTTGTGCAAA
TGTTGCACCTCGGCCCCACAATTCCCTTGCTGTCCCGGCAGTCAGCGGGTGCTTGCTTTG
ATGAACGGCCAAATTGGCACTTTCTCTTCCGAAATGTCCGAGTCGGAGGCTTGCCAAACC
GCCGAAAACGTCGCAAATGACGTAAAAAGCGAACTGAACGCAATGACCAAATGCACCAGT
GCCAATGGCGGTGGCGCCGGAATTGTGGACGAGATTAATGCAAAACTTCGATCGACCCAC
GGATGCGCGTACAATCTCAGCTTCGTCAAGGCCGTGTTTGAGGTGGCCAATTCAGCTGCT
CGCCATGCAGGCAATTCATCAGCTTGGCGCCCTCTGATCGGAGAGTTTGGCAAACAAATC
GACGCCATTGACAACATTGGCATTAAGTACAGCATTGGCATTACGAACGCGGGCTTCAAA
AATCCAAGCAAAGGAAGTGATGCGCACCAAAATGTGCCACACCCGAACAGTGTAATTGCC
CGTCCAGGCGAATCCGGAGCACACAAACTCTGA
>GPLIN_000061100
ATGAAGGCATTTTGCCGTTTTGCTTTTTTGCCAATTTTGCTGACGCTGTGGCGGCCGTCT
TCCTCCGCCGGTGTCGAAAAGGATGCTGTTGCCAAAACGTTAGCACAAATGGTGGACGAG
TTCAATCTGAAGGAGAAGGAATATTACGCAAAATTGGGCAAAAAGGGGGACAACAAATGC
GACGTGTATTATGACCCGGCAAACGGCAAATGCGCGTATTGGAACGAAGAGGCTCAAAGA
TACGAACGTCCGGCTCTGGAATACGACATTGTTGATGCGAACACAACCTGCATTAGCTAT
TTCCATAAGCGAATTTTTAGCCCTTCCTGCGGTGACCCGAACTACGAACAGCTCAAACAT
TGTGCCAAGGTGCAATTCTTCGACAACAAGAAGCCCGAAGATGGTGGGATCAATAACGAC
AATAAAAACAGATTGTTGCTGATGGTTGATGGATGTTTGGTGTGTCTTGTGGGCACTGAA
GACATTGACAGATTAAAGAGCATCAAAGTCACCTTGCAATTGTCGTACAATTTGCCGGCG
GGCAGCTTCTTCACCTCTTGCGACGATATAACCATGAAAACCGATGAAATTTCGCTGACT
TTGGACGTTAAAAACATCACCAAGGCGGTCAAGTCCTCGCCCAAAGGAAAGAGTGGAGAA
GTGAGCGTGTCCAACTCCAGCCTCCGCTCGCACTTCAAATCCATTGACACCAGCGACGAC
GACTATGTTAATGAGGAAGATGAATTTGATCCTAATGAGGAAGATATGGAGAAAAAGTTT
GTCGAGGAGCCCCTTGCGGCAGGCCAACGGCACTTCCTCTCGTTCGCCATGCCGATGGTG
GTGTTGCAACGCGAATGCCGGGGGCTGTTCATGATGGACAAACCGAAGGGGAAATTCTAC
AACATGACACTGAAAGTGGAGCACAACTGCAAAGAAGAAAATTCCGTGTCACCAATGCTT
ATTCCAATGGCTGAAACGGTGAAATTGAAAAGATTCAAGGACAATGTTGGTGAAGTGCGC
GGGCTGTACATCAACTTGGGCGCCAACGCCGTGTACCAGTTCAGTATGGTCGGCAACAAA
TACAAAGTGATCAAGCACTCCAAGGAGGAGGCTTATCATCGGAAGGCGGTGGAGTTTGGC
AACAAGAAAATTCTTAAAGAATGA
>GPLIN_000063100
ATGAAAAGTTTCTTGATTTTTATTTTATTTTTGGTTCTTCCATTGGATGTTGAACCGAAA
AATGATGGCAATTCCATCGAAGTGAGCAGCCCACAAAATTCAAAGGCGGCCAATTCAAAT
ACGGATGGCAATGAACTCGACAAACAAATGGTGCCCAAAAAGTCGAATATTTTTGGCAAA
TTATCTCCAAAAAAATTCTTCAGCAAAAGCCATCAACAGGATGAACAAGTTTTGCATTTT
GACCTGAGCTATAGCGAATTGATGGGGTTGGAAGCATTTATTGTGGATAGAATTCGGCAA
TTTCTGATACGCCCACTCGTTGAGGGCCGTGTGCAAATCACCAAATACGAGACCAACACC
GTCTACCAAATAATTGATGAAATATATGCAAGTTTCCCCACTGAAGAAGGGACAAAATGG
CAAAATATTTTTGGCAAATTTACACAATATTTGAAGGAAAAAACTGAAAGCTATAAAAAA
GAACCCGACGAACAAATTGCGCCAGAAAGTGTGATCATTTTCCAATTCTACGCCTTGCTT
ATGCTTGGAGAATCCATCTTCAACGCTTGTCTTGATGAATATAGGCTCAACCAAAATGCC
ATGGTCGGCTGGTGGCGTTCTTTTCGCTATGAAATGCCCGGTTCCAAACTGATTAATTAT
GCACCAAGAAGTGCGGATGAGCGGCCCCAACTGCGACTACCATTGCTACAGTACTGCATT
TGGAGAAGGAAATACTACCGTGACAACATCAAAAGTATCAAAAAGAAAGGCAGCGAATTG
CGGAAACATTTTGTTATTAAAGTTCCAAAAAATTTTATTCAAATAAATTTGCATGTGCCT
GAAGTTCTGTCGAAGGATGGGGCTTCTTTTAATCCGGAAGACATGCCTGATCAAGGAGAA
AACAAATATGCCGCACCAATTTTCTTGGCACTTTATCAGTTGCAAAATTTTGTCAGTGCA
CCGGAAAACTGTTTAGAAGTTCATTACAGCACCGGTGGCATCAGAGTAACTAAACTTGGC
GACTTTGATCCGAAAAAACTAAAATTTATCAAAGTTGTGATGCTGAAAAATGTGACCACC
AAGTTCAGTGTTCGTCAAATTGAATTGGCGCTCGATTATTTGGCACTCAATTACAAAAAA
TATGATGACATCAATAAAAATTGTGTCCATTTTATCAGCGAATTGATTAATTTAATTTCG
GCAGAACGTCAAAATGGCACATACCCTCCGGAAACGTTCAATTATACGGAATACCCGGTT
ATTTATGAGAGTGATGATAAAACATTTGCAATCTCGAATGAGGGAGAAGAACACAGTGTG
AATTGGAAAGACAATGAATTTTTGAAATTGCCAAAAATCATTGTAATTTCAAAAAAATTG
CCAAAAGCTGCGCAAAGCGTTGTTCGACAATTTACGACTCTTTTCCATTGA
>GPLIN_000063700
ATGTCATGGCCAAATTTTGCTGTCACATTTTTCTTCATAATCATTGTTCTAATAAAGCAA
TGTTGTGCCACAGACCAAGACGTGTACGACACGATGAAGCTGATCAACCTGTGCATTTTC
ATTGAGGGGTGTTTGGTGCCCGAAGAGGCATTAGTAAATTCGGAAAATCTGGAAAATCTG
GCCGTCATTGAATGCGGCAAATCCATTGAGGACGCCCGGAAGCAGCGAAGTGAACGGGGC
ATTGGCGGCGCGGGGCCGTCCGACGACGGCTCTGCATGGCATGGCATGAAGAAGACCTTT
CAAAAATGGGTGAACAAAAAAAAGTCCAACAAAAAGCGGCGGCAGAAGTATCGTCAGATA
TTGGATGCCTGTTTAGACAGATTGGTGGACAGATCGGAGCAGCGCCCAAACAAAGACCTG
GTAATGCAAATAGGAAGTTACGATTTGAAGTACTTTGATGAGTTACTTAAAAATGGACGC
GCTTTCATCAAACGCATAACTTATCAAGCTAACTATGAAATTGGGGAAGATTTTTTCATA
CATTTAATTGAGACCCTTTTAAATCCGTTGACAAGCGCTGAAATCATTGTTGAAGACATT
GGCATCGGCACAGCCACCACCGGCCTTTGGGACCGGGACATTTTGATAGAAACATTAAAT
GAGAAATTTTTTGACGAAATGACCTACAACACTGGGGCGATACCACACTGGGAGGTACTG
TACGACCTGGACAAGGAAATCAAAGCCAAAATGCACTTTTGTCAGTGGGCCTCTGGCCAG
GGACAGAAGTTCCGAATGTGGCGCTTCAAAAAGAAAGATGACATTTACACGAAGGCAATG
GCCTTCATCAAACAGGAAATGACGACGCCGGAAAAACAACAGATCAAAGACACAGAGAAG
CTGATCGACACGTGTAAGTGGATTGAGGATCATCTGGCGCCGGAGGAGGCATACGAAAAT
CTGGCCGTCATTAAATGCGGCAAAGCTATTGAAGACGCCCGGAGGCTGCGATATGAGCGG
CGTATTGGCGGCGCGGTGCCGTCGTCCAGCAGGCCGTCGTCCAGCAGAGTCGACTCCTTG
ACTAGAATACGTCAAAAATTGGATGCCTGTTTGAACAGATTGGTGGACAAATCGGAGCAG
CGCCCAAGCAAAGAGCTGATAATGCAAATTGAAGAAAAAAAATTGAAGGAATTTGATAAG
TTACTCAAAAATGGACGCGCTTTCATCGAACGCATAACTTATCGTGCTAACTATCAAATT
AAGCAAAAGTTCTTCATTGATTTAATTGAGACCCTTTTAAATCCGCTGACAAGCTCCCAA
ATCATTGTTGAAGACATCGGCATCGGCACAACCACCGTCGTTGTTTGGGACCGGGGCATT
TTGATGCAAACGTTGAATGACAAATATTTGGACGAAATAACATTCCACCCAGGGGAGAAA
GCATATTGGGAGGTACTGTATGACCTAGACAAGGACACCAAAGCCAAGACACACTTCTGT
CAATTTGGCATGGGACAGATGATCCGAATGTGGCGCTACGAAAACAAAGAAGATCCGATT
TACATGAAGCCATTGGCATTCATAAAAAATAAGGCAATTACGCCTGAAATCTGCTTTTAG
>GPLIN_000064200
ATGCAAAAGTATGTGAATGCCTTTTTATTGCTCATTAGCATAATTGTCATTCAAATCAAA
TTAGTGAGCTCAAACGACAATATCAACGGACAAATTGAACTTCGGCTAAAAAATTTTGCC
GAATTTGCCAATGAAGCGGTTGGCACTAAAACACTGTGTAATTTACCTAAACAAATTCGC
GGATTGGGCTGGCAACTTAAGGCCATGACTCGAGAAGCAAATGGGAAGAAATATTTGGAC
TGTTTCGTTTATAACAGCAGTTTAGACCCACGCTCGCATTGTGCTGCCCAAGTAACTTTT
GACGTCACTGTGGGCGAAAAGAGCGTTTTGACGCTAAAATCTTGCTGTTATTTCAACAGT
CGCCAAAAAAGTTGTAGCGTGAATATAGAAATTGAAAAATTGTTAGAAATGTGTCAGTCA
TCTCAAAGCGATGTTGTTGTCTTGACAGCAAATATTATGTGTGACCCGACATCTGGAAAA
ACCATTCTATTAACTGATCTTTTGCTTGTAAAAGAAAACGGCGAACATTCGGGATCTCAA
ATCGCTGTTAACAAAAAATTTTTGGCACTTCATTCGCCGTTCTTCGACAAGCTGTTCTTC
GGGGAGCAAAATTCATCGGACAATTCATTCAACTTTAGCCCGATTGTTCAGCTCGATCCT
CCAGAAACATTGGAGCATTTCAATAAAATGATTATGGTTTTACATCTTGGAGAACACGCT
TTGAACGCACAAAGAATATAA
>GPLIN_000068000
ATGTTGCTTCGACCAATATTCATTTTGCTATGTTTTGTTGTCATAAAAGTGTTAGCAAAG
GCCGCTCCTAAACCTGAAGCTCCGACTAAAGATTGTCCCATTTGTATAGGAAGCCTAGCA
GATACCGGATCCGGCGCTGTGAAAGCGCTAGCTTGCGGATGTTGCTTCCATACCAATTGC
ATTGATAAATGGCTAAAAACTAAAAAAACAAACCCACACATTCCCAGCCGACCTTCCAAT
GGTGGCGGCACAACAACTGGAGGAAGCCGACCTTTCAATGGTGGCGGCACAACAACTGGA
GGAAGCCGACCTTTCAATGGTGGCGGCACAACAACTGGAGGAAGCCGACCTTTCAATGGT
GGCGGCACAACAACTGGAGGAAGCCGACCTTCCAATGGAAACAATGAAGAATGGGAATCA
CACAGCCACTTGTTGATAAATACTAATGGAAGTTCTGTTCAACAAAATCATTCGGAGGAC
GCAGACTATCTTAGGATCCTAAAGGAAACAAAAATAGAGCAAGAACGTTATATTCAACAA
AAGGAAAAAGAAGAAATTCAAAAAGCATTAATTGAATCGCAAAGAATGTACCAGGAGATG
GGCGGCTACACTTATTCAAGCGATGAAGAGAATGATGAAGACCTAAAATTCGCCGAGAAA
CAATCTCTTGATGAATATTGGAAGAAGCTTAAACTGACTAACGGTGACGCGCAATGA
>GPLIN_000072400
ATGAACGGCAACGCTGCAGACCATGTTGGCAATACATCATCAGCCTGGGGCAATTTGAAT
CAAAAGTTTGGAAAACAAATTGGCGCCATTCACAACATTGGCAATGTGCACAACATTAAC
ATTACGGACGTGTTTTTCAACAACCCAAGCAAAGGAAATGATGCACACCAAAATGTGCCA
CACCCGAACAATGTGATTTCCAGCCCTGGCGATTCCGGCTCTCACAAGCTCTGA
>GPLIN_000074200
ATGTTGACACGGGACGAGATCATCAGCGTTTATGTGTACCATTCTCATCCGGACGTCGGT
CTGCCCGAGCTATACCCGCTGCAATTCCCAACTAATGGACGTGCCGCGACCGATAGGGGT
CGCTCTGTCCGCGCTGAACGGCCAATTCCAAAAAAGGATGTCGGCATTTTTTACTACGAA
GTGACCGTCTTGGAGAAAGGAAACTCTGTTTCGATTGGACTTGCGACCAAACAATTGCCA
TTAATGGACGTTTGGGTTGGATGGTCTAAAGGCACTTACGGATACGGAGGCAGTGGCAAT
TTTTGGGGTCACGCGGTCGAGGGATGTTCCCGCAGGGATGGACGTCCGTACATCGGGGGA
AAGCCTTCGGTTGGCGACGGCGACGTCATTGGCTGCGGCGTGGATTTGGCAACTCGCCAA
ATCATTTACACAAAGAACGGGCAGCGTTTGGAAACTACCGGCTTGTTAGTCGATTCTGCC
GCCGATTTGTTTCCGTGTGTTACGTTGTTCAATTCTGGCGACAAAATTGAAGCGAATTTT
GGACCGAACTTTAAATACAAATTCTGA
>GPLIN_000075700
ATGAAGAAGTATAATCATCACACATTTATTCTGTCCTTTATTCTTCTGGCCTATTTTCAT
AAGATCGGTGTGGAGACAACGGCTGCACCAAAAGTTTCAATTTCTTCAGCCGAAAATGAA
TGTCCGTCAAAAAACCGTTCAAACATCGACCGTTTCTCATTCGGAAGACAACGCTTTTAT
GAGCTGATTATTTTTCATCGGGCACCCATCGACAAATTGCAATCGACTAACATTGAAGAA
ATTACCGGACAAATTGAAGGGCTTTCAATGATAACAATTCACGAAACATCGCCAGCTAAA
GCTCTAAATGAAGGCCGAAGTGTTGTGGAAAAAATGCCACAGGCCCAAAGTGTGATACTG
CTTGTGCATGATGGACATAACACGGATATGGCATCCGAAACACTCTCAGCAAGTGCCCGT
CTGTCCAAATTGAAAGTGTCCATTTTTGCAATTGCTGGTGGAAAAACGCCTCCGGCGTTG
GCAAAGTTGGCCGACTACACGGGAGAACGGAGACGAGTTTTTGCCTTTGAGCAGGACAGC
CAACAGTTTTTGGACGCGTTGGATGAGGCAAATTTATTGCAATTTTAA
>GPLIN_000082300
ATGGAGCAGGAATTGAAGAAGGAGAAGCAGTTGCAGGAACAACTGAAGCAGTTGCAGGAG
CAACTGAAGAACAGCGAAGAATCGGTCGGCAGAAAGCTTGAACAGATTGAGGAATGGAAT
TCCAACAAAAACAACACCGCAGAAATGAAGCAACTGAACATGGAGGAGTTGAAGCAGCAA
CAGAACCAAACAAAAAAAAATGAAGCCGCGATGACCGTCATCAAATTGGAGGAGTATCAG
AAACTGGTGAATGCTCAGCAGACAAAGATTGTCGGATTGGAAGAAAATCAAAAGGCCATG
GGGCGATTGGTTGAAGAACAGAACAGAGAATTTGAGGAATTGGCAAACAATTTGAAGCAT
GCGCTGGAAAAGACAATCAAAGCGAAGGACACTGCTGATTTTGAACATCAGAAAGTGTTA
AATGTTCAGAAGAATCTAATCGAAGAGATGGCGGAGTATCAGAACGAGCAGCAACAGACC
ATCGACGCGTTGACAGAAAAACTAAAGGTTTCCATTGATCACTTTTCTCGACTGCAAACA
ACGATCAGTGATTTGGAACGCAAAATGGACGAATCGCTAAAGTCTGCTGTCCAAGCGGTG
GTCGTCGCCGAATTGGGGGGAATTGGAACAATTCGACAACAAAATCGGTGGGATTCCGCT
GCATGTCACCGGGGCCTCGCACTCTTTGAGCCCGATCAGTTGATTGTCCAAAATGGAGGC
GATTGGGGAGGGTGGCGCTCTGTCCGCGCTGAACATCCAATTCCAAAAGGGAATTCCGGC
ATTTCCTACTTCGAAGTGCAAATGTTAGGGAAAGGCCCTGTTCACATTGGACTGGCCACA
AAACAAATGCCATTGGACAAAGCGGTTGGACCATACGAAGGCTCTTACGCTTACGAAGGC
GATGGCACTCTTTGGGGCCCCGCGGCGGTTGAGGCCAATGGACGTTGTTCGTTCATCGAA
GGACAGCTTAAATTTGGGAAAGGTGCCGTCATTGGATGCGGCGTCAATTTGGCAACTGGC
CAAATCTTTTACACAAAGGACGGGCAGCGATTGGGTGAGAAAGAAAGAAAAGAATAA
>GPLIN_000092400
ATGAACAAATATTTGGGAGTGCTGTTTGTTGTGATTAGCCAACAAATGTCAGTCGTTTTG
GCACAAAAAATGCCACCGTTTTCGATCAGTCGTCCACTCTCCACACAAATCGAATTGGCA
ACTCGTACGGCTAATAGCAGCAATTACACGGTGGAATTCACCAACCAAATCTACAAGAAA
ATTTGTCAAGTCAAATTTCGTATTCAATTGCCTGGCACGGCAACTCTGGCAAAATATTGG
AACATGAACTCTGTCAGTGGCACCGATAACCAGTTCACATTGTCCGACAATTTGAACATT
TCACCTGGCCAAACTTTTGCTGATGCCGGCTTTACGGTGATTGGCGATGGCAAACCGGAA
ATAACAATTCTTGACACGAAGACGGTTCTGAGCTCGAAACAATGTGCCGATGGAGGAGGA
AAATTGATAAATTAA
>GPLIN_000094400
ATGGGGAATAGCGGCAGCGCTTCCAATAAAAATGACTCGCAAATAAAACGCCGTCGGCGT
TTACCGTTGGAGTTGCAGTGTGAGCTATTTGAGGCGTTGCCCTTCCAGCATGGCCACCGA
ATGCTTTTGCTGTGCCGTCCAATTGCCATAAATTGCGTTGCGCTCGTCCGAAAACAGAAG
CAATTGGAGAATCGATGGGATCTCATGGCGTGTCACCGGGGCCTCACGCTCTCTGAGCCC
GATCGATTGATTGCCCAATTTACTGGAAAGAATTGGGAGCCGTGCTCTGTGTTCGCTGAA
CGGCCAATGCCGCAAAACTATTTCGGCATTTTGCCGAAAAAGTATTTCGGCATTTTCTAC
TACGAAGTGACCATCTTGGAACAAGCATGCTCTGTTTACATTGGACTCGCGACCAAACAA
ATGCCATTGGGTCGATGTGTTGGAGAGCACGAAGGCACTTACGCATACTCAAGCTGGGGC
ACTTTTTGGGGACACGCCGTCGACGGATGTGCCCACATCAATGGACGTCCGTACATCGAA
GGAAAGCCCAAATTTGCCAAAGGCGACGTCATCGGATGCGGCGTGGATTTGGCAACTCGC
CAAATCATTTACACAAAAAATGGACAGCGTTTGGAAACTACCGGGTTGTTTGTCGCCGAC
TCTGACGCCGAATTGTTTCCGTGCATTTCGTTGTACTTTGGCAAAATTAAAGCGAATTTT
GGGCCAAACTTTGAATTCAAATTCTGA
>GPLIN_000095700
ATGACTCGCAGAAGGATGCTGTCCTTCTCCAACTTGCTCCCCTTCTTCCTCCTGCCGCTC
CTCCTTTCCCTATTCCAAGCATCCGACTCCTTTCCATCGCCGGGAGTGTTCGGGCTGCTC
CAGCTGAATGATCAGATTCGACCTCCATCTCTTTCGACCTACGCCAAACTTTCACTGGAA
GAACCTTGGATGTTTGTCAGACCCACTCAGCAACGATTCGGTGACCGTACGCGCTCTTAT
TTGTGGCACAAACGCGCGATGGCCCAAGTTGGGAAGAGGGCACTGATGCGTTTGGGGTGA
>GPLIN_000099200
ATGTCAATTTCAACCGATTCAACCAATGGAGGGCAAATAACAGCTGATGATCAGCAGGAA
TGTTGGCCTCCAAATTTCGCCAATTTGGCCCCATCCGAAGAATTGCGTTTTTTGCGTGCC
CGAATTGTCCATTTGGAATGCCAACAAACGATGTCAATAATCCCCCAACTTCCTCAAGAG
GAGGACATCATGGCCACGGAGGAGGACATCATGGAGTTGCAAAGTGATCAGCAGAAGACA
TTGCTGCAACGAATTGATGCACTTGAGCAAAAGCAAGCGGCTTATGCTGAACAACAAAAA
GCTGATCAAAACGCACTGAGTTCAACGCTTGATAAACGATGCAATGAACGTGAAAAGAAA
CTGAACAACTTTTTGCGCCAATTTGTTGAAGGACAGAACAAAAAGTTTGAGGAACAGAAG
CAAACGGGCACACGAATGCTTCAGAAGCAAATGGATGAATTGGGAAATAAGAAACTGAAC
AACTTTTTGCGCCAATTTGTTGAAGGACAGAACAAAAAGTTTGAGGACCAGAAGGAAACG
GGCACACGAATGCTTCAGAAGCAAATGGATGAATTGGGAAATAGTTCGAAGAAAGATCTC
GAAAAGGGAATGCATCAGCTGAAGGACGAACTTATTGCAAAGATGGAGCAGCAGCAGTAT
CAGAAACAAACCAACGCGGCGGCGTTCACTGAAGCACAAAAGGGAAATGAAGTGATGGTC
GTCGCCGAATTGGAAGAGCAAAAACTGCCGAATGCTGCTGAATTAGAACAGCAACAATGC
TCTGCAGGAAATGGACATCGTCAAAATGGAGAAGTATCAGAAACAACAGAAACAGAACAT
CGACACGCATTGACTGAAGCACGGAAATTATTTTTGGATGGGTTGGCGAGAACAAAGGGA
TGTTCCCACACCACCAATGGACGTCCGTACATCGGAGGAAACCCCCAATTTGGCATTGGC
GACATCATCGGATGCGGCGTGGATTTGGCAACTCGCCAAATCATTTACACAAAAAATGGG
CGGCGTTTGAAAACTACCGGCTTGTTTGTCGATTGTGCCGCCGACTTGTTTCCGTGCGTT
ACGTTGTTTCAGTCTGACGACAAAATTGAAGTGAACTTTGGTGTCTGA
>GPLIN_000099300
ATGTCGGAGGAATTGGCAAACTTTCAAGCGATCAGCGTCATCAAATTGGAGGAGTATCAG
AAACTAGTGAACGTTCTGCAGACTAAGATTGTCGGGTTGGAAGAACATCAACAAAATTTG
GAGCTGAAGGAGAGGGAGACGAACAAAAAGTCGGAGGAATTGGCAAACTTTGAAGCGATT
AGCGTCATCAAATTGGAGGAGTATCAGAAACTAGTGAACGTTCTGCAGACTAAGATTGTC
GGGTTGGAAGAACATCAACAAATTTTGCAGGAATTGCATCATCGTGAACGTGACAGGGTC
GCGCAGTTGGAGAAGGACATGGGGCGATTGGTTGATGAACAGAACAAAAAGTTGGACGAT
TTGGCAAACAATGCGATTGAAAAGGCGCTCCAAGCGAAGACCGCTGTCATCAAATTGGAG
GAGTATCAGAAACCGGTGAACGCTCTGCAGACTACGATTGTTGGAGTGAAAGAAAAAATT
ATCGCGATCGTCGTCACCGAATTGGAGGAGCAGAAACTGTCGAATGTTAACAAATTCGCT
GAATTGGAACAGCAGAATGCCCTGCAGGAAACGGTCATCAAGATGGAACAGTATCAGAAA
CAACAGCAACAGAACATTATCGACATGCAGAAGACAACAATTGCCGTGTTAAATGAAAAT
GGAATAGGACTAATAATGCCACAACAAAATCGATGGAATTCCTCTGCATGCCACCGGGGC
CTTGCGCTTTCTGGGCCCGATCGATTGATTGCCCAACATAATGGATTGAATAACGTTACC
GTATTTAAGGACCAATGCAATGTTTACATTGGACTTGGGGTCAATCAAATGCCATTGGAC
CGTTGTGTTGGATGGTGCAAAGGCACTTACGCATACGGAAGCCATGGCCATTTTTTGGGT
CACGCAGTCGACGACGGATGTCGCGGAAGCTTCAATGCAGCACATCCGTGCATTAAAGGA
CAGTGCAAATTTGGGGGAGGCGACGTTGTCGGATGCGGCGTGGATTTGGCAACTCGCCAA
ATTATTTATACAAAGAATGGGCGGTGTTTGAAAACTACCGGTTTGTTTGTCGATTCTACC
TCTGCTGATTTGTTTCCGTGCGTTTCGTTGTTACGCTTTGGCGACAAAATTGAAGCGAAC
TTTGGACCGAAATTTGAATACAAATTCTGA
>GPLIN_000100500
ATGCTTATTTTATGCTTAATTCTCTTCCTGACTTTACAATTCCCGGAACCAACTGAAACT
GTTGTTGCACATGCTGCTCTGAAGCTAGCAACATCGCCGGTAGGGAGAGTGGCACTGAAC
GCGGTGGTGCCCGGCGCGGGAACCGTGCTTGGTGTTGCAGCTAAACACCATGGAAAGGTC
AAAAAACTTGTTCGTCTGTGA
>GPLIN_000105400
ATGAAACAAATTGATCCTTTTCAAATCGCGGGCTCAATTGTTCTATTTATTTTTGTCATT
TGTACGGTCCATCAATTGAATAAGCAAAATGCGATTGTCGTCGCCGAATTGAGGGGACAG
AAACAGTCAAATGCCAACAAATTCGCTGAAATTGAACAGAAGAATGACAAATTGGAGCAG
TATCAGAACGAACAGCAGCCGAACATCGTCCACTTGCAGAAGACAGTTGCCGTGTTGTGT
GAAACTGGGCTAATCAATCGATGGGATTCCGATTGCCATGACGCCCTCGAGCTCACTCAA
CATCGATTGGTTGCCCAACATTTTGGAGAGAATTCGGTGTGGCACTCTGTACGAGCTGAA
AAGCCAATGGCGGAAAATCCTTGCTTCGAAGTGCAAATCGTCGTGGAAAAAGGCCGTATT
TCGATTGGACTTGCGATCGAACGAATGCCATTGGACAAAAGTGTTGGAAATCTCAAATAC
ACTTATGCATACGAGAGCGATGGCACATTTTGGGGTCACGAGGTCGCGGGATGTGACCAC
ACCGACGAAGGACGTCCTTTCATCGATGGAAAGCCCAAATTTGGCGTCTACGACGTCATC
GGCTGCGGCGTCAATTTGGAAACTGGCCAAATTATTTACATGTTAAACGGGCTGCGTTTG
GACACTACGGGTTGCTCGTCGAATTTGCCGACTCTTTGTTTGCGTGCGTTTCGTTGGACA
TGCCTGGCACCCAAATTCAAGCAAATTTTGGCCCCAATTTCCAATTTCCACTTCAAGATT
GCCGATGAGATTTAG
>GPLIN_000107400
ATGCTTCCGATCATTCTGATCATTGCCACAATTTCCTTTGGCACGCTGACAAATGCAACT
CCGAGGCCGTCAGAAACTGCTGCTGTCGCCGACGCATCAGAAACCAAGACAAATGTTTCG
GCCGTAATAACCGAAGTTGCAGAAAACGTGAACAAGGCGGTCGAGGACTTAAGCGTCAAG
CAGGCCAAAGCACTCAAAAATGTGGCCGAAGTAAACGCAGAAAAAACGCCGGAGCAGCAG
GAAAAAGCGCTGAAGGATATGGCGGGAGGAAACGAACAACTTAAGACGGCCGTCAGCAAA
CTTTTGGAGGCTAAAGAGAAGACCGACAATGCTTTGGACGCACAAGTGAAGAACCAGACA
GAGACAATGTCGGAAGAGAGCAAAAAGGCCAGCGAACAGTTGATGGGCGTATTGCATAAC
AAAAAATCGACGACGGAAGAGAAGGTGAAGCAGGTGGAGGAACTCACGGACAAAATGCCG
GAGGTGACAAAGAACGAGCTTAACTTGAACAACACTGCCGATGTGGTCAGCTTCGTCAAG
TCGTACGCCAACATTGGCGCACCGGTTGCCACTGCTGGCGAGGCGTGA
>GPLIN_000107900
ATGTTCTTACTAAAATGTTCACTTTTGGCCTGTTTAATTGGACTGTTTCCTGCACATTCC
GCAAAGCCTTCTTCTAGAAGTTCGACGACCAGCGGCGGACAGTCATCAAATGCCGAAAAA
AACGATGGTATCGGATTTGTGAAAGCGCCCAACAAAATTGTGCAGATTTTGAAGGATAAG
GATTTCAAATTCACGGCGCCTTTCCATCTCTATATGAATGAACTTTGTGGTCGAATTGAT
GCTTCAAACAAAGCATTGGCGGATGCAAAGCACCAAGCCGACATTGAGAATGACCAATTT
AATGCCAGATTTTATGCAAAGGAAATCGAACCATTCGAAATTGATCATCCGAGTGAGAAG
TTTAACATAATTTCGCGCATTTACCTCACCCAATACATTACAATTTGTCGCTTCTTTCTT
CACAAATTTCTTACAATCAATCCGGAGAACGAAACGCAATTTGGAAAAATTATGAAAATG
TTGCAATCCAATCAAAAAGTGTTGGATTTGGTTCGATTTGAGAAGAAATTGGAACAATTT
GATGCGATCTTAAAAAGTAGCAAAATTCTAATACAGAAAAAATTAGATTTTTTCGGCAAA
GAATGTGTAAAATCTAAAAACTATAAATTGCCATACACTAATGCTCAATATTTGCACTCA
ATTGAATTAATTGAGCACGAATTAAACAATTTTGACTTCATTTGGTTGCAAGATGATGCG
AGTGAAGGAGCACGTCACTTTTGGACAGTTGACAAACGACCAAATGTTCTGCAAACTTTG
TGGGTTGTTCGGCATGCTGAACGTCGTGATGTCGTCGACTCGAAATGGGGCAAAGATTTG
GACGCATTGGCACGACAAGACCCGCCGTTGTCCCCGAGGGGCATTGAGCAGGCCAAAGAG
CTTGGAAAATGGTTCGAGAAATTGCCAATTAGCAAAGTGTTCGCCTCTCCATTCAAACGA
ACACTCGAGACCAGCACTTTGCTGTTGGGAGAGCGTCGATCCGTTCACGTGAACGTCGAG
CCGGGGCTTGGCGAGTTTCTTAAACCCTGCGCAGTCCAACTCGGCTTTATGCAAATGCCG
GATTTGCACAAAGCGTTTCCATTGACTGACCCAAATTATTTGCCGGTCTACAGCAAAAAA
GCGCTTGAGACAATTGTAGCCGAAGCCGAACGCTCCAAAGAAAAGGAAGATGAAAGAAAA
TGCCATTTTATGGTGGAGCAAACGCTTCGCCACATTTTGCAGCAAAATAAAAAAGCCGAA
CACATTGTGTTGGTCAGCCACCGCGACACAATTGGCCACATTCACAAATTGTTGGGCGGT
GAATGGGCCGTCGTCGATCAGGCTACCGTAAGCAAATTTGTACGGTATGTCGCTGTTGAT
CAATTGGACATTCTGAAGCAATTTGTTGTAGAATATTCCGGGAATGTGCCGACTTTTCCC
ACAAACTAA
>GPLIN_000119200
ATGCGCGCCATTCTTTTCCTTGCCATTGGTTGCCTGGTGTTGGCCGCTCTTCTGGAGACG
GCTAACTCAAAGCCAGCAGACAAAAATGCAAAGAAAGGAGCAGTGCCCACACCAGCAAAA
AGAAAAGCATCGCCTAAGGCGGATCCTGCCAAGGGTAAAGCAGTTAAAGCGACGCCAAAA
GCCATCAAAGCAGCGGAGCCCAAGCCAGAATCATCGGTGCCCGGACCATCCAGTGCTCCA
GTTGTAGCTGAACGGGACGTAGGGGAGGCGTCGGGCAACGTCTTTGACTTGGAAAACGTC
GATGATTTTGGAGATGAGGACAATGAATTCGACGACGACAACGATTTGGCGGCGGAGGAG
GAACCGCTTAACGATAACGAATTCGATGGTGCTGCCTACGACTTCAGCGGCAGTGGGGCT
GGACCAGGACAAGCCAAACTCCTGTTCGGTCCAACAACCGCAAACCGCGTGCCTGTACAA
TGCAAGCCATAA
>GPLIN_000120300
ATGTGCAATTCATCGACCGGACTTCCGTTTGTCCAAATATCCCAACCTCCAGCACAAAGT
GCCGAGATTGAAAAGCCAAAGCCTCCGGTAAAAGTGCCAGCCGATTATGACATGCAGCGC
GTGGCAGCAAATGCGGCGGCCAAAGTGTACGGTTGGCTGCCAGCTGACAAGCAGCCGAAG
AAGATCAAAGATCAAGAAGCGCCAAAAAGCGTGCCAACGCCACCGGCCGATTATGACGTT
GAGCGGGTGGCAGCAAAGGCTGCCCACGCTGTTTACGGTTGGCTGCCAAAAGAGCAGCAA
CCACAGCTGATGGACGATGACGAACGCGCTTCCCATGTGCCGTCAGCATTGAATTAG
>GPLIN_000120500
ATGAGTTCAAGCCGAATAAGCCAAGTTTTGCTTCTTGCAGCAGTCGCTTACTTTGTTCTC
CTGGAAGCAAAAATTGATGTATATGTGAAAGATCCTCATAAAACACCACCTTCATCTGAT
GATGATCGTAGCAATGCCGTAGTGGATCATGAAGTGAATGGTTCCAAGAAGCACTTATTG
CTCAAAGTGAGAGGACACCGATTGGTTGAAGTGTATCGTGAGAGAGACAACAAAAAGGGA
CACAAAAAGCATTTGCTACTCAAAATTAACACGCCGAATCATCGCCATAAATATGTCCGT
GACGAAATTGTAAAAAGTCGAGAGAATAACAGTGCTGAAAAGAAAGTGTCAGTGCGAGTT
AATACTTCACGCGAAGTAAAAAGTCGAGAGAATAACAGTGCTGAAAAGAAAGTGTCAGTG
CGAGTTAATACTTCACGCGAAGTAAAAAATCGAGAGAATGACAGCGCTGAAAAGAAAGTG
TCGGTGCGTGTTAAAACTTCACGCGAAGTAGAAGCTCACAATAACGATGATTGA
>GPLIN_000122100
ATGTTAATTCCGCTTTTTATAATAATTGAACTAGTTTTTGTGCGGGAATATGTGCTTGCT
TTTGAACTAATTCGACCGTTTAATAACATTGTAGAAGGCAGAATTGTTGGAGCTTACCAT
CTAGCTAAAATCATACCGCCTGCAAAGTATCGAGTGATCATTTGGGACAAACTGTTCAGC
AATAGACGAATCAGAGCTGACACAAATCGAAATTACAAATTTACCATTTTACCATTGAAT
CACAACAATTTGGATCCAATTATTAATGAACATAGCTTTTCGAAAGATCTTGTTCAAGAA
TTCTATGATCTAAACATGAGTGACTCCGTCGACACAATTTGCCAGTTTTATGAAAAGCGA
TGTTTCATCAACTATTTTGAATCTTTGCAAAAAAGAGCAACGATTTTGAATGATTTGATC
GACAATTGGCTTTCTCGAATTGGAAAATATGAAGAATTTTTGAATAAGGAAAATTTCTTT
CTGCTCGCCAATTTTCGTGATTTGATTGATAAGGCCAAACAGCACGAAATCGCGGGCACA
AAAATGCCCAGTTGGGAAGCCAGCTTTCTTGGAATGCTTGTAGATCAACGAATCGCGGAA
CTAATTGACGAATTTTGTGAAATTGATGTAGATTTTTTGAAATGGCATACAAAAGTGTCT
ACCGAAATATCGAAAAGCAATTCGCCTGAAAAATTTTGTTCATTTTGGCCAGCAACAAAG
GAAAAAGCAACAAAATTATTACACAAAGAAATGGCAATGAATGCGTTTAGCCAATGGCTA
AACACTTCGGAGCAACTCAACAATGAGGAAGAGCAAATCATTCAATTTTGGATTGATGTG
TTTGCTAAACGGCTTGCTTCCTGTAATTTTAAATGGCCAGAACTAGACAATAACCTTTTT
GTCGAAATAGGCATGTTGTTTGCAAATGTACGAGAACAGCAGCATCTCACTTTGGACAAA
ATTGAACGTGTTAAAGGCACTCGGAAAAATTTGGACACTATTTGTAAAAAAATTGATCAA
ATAAACCGTTATCAGTTCAATGTGCCTGACTCATGGAATGTGGAATTGTGCGCAAATTCC
AAGTTTCAGCATGTCATTACTCACATTGTAACAAATCGTGGTGAAAAGAGACGACTTTCT
GACATAATCGGATCAAACTCTACACAATGCGTGATGTGCATGGAAAAGGAGTAG
>GPLIN_000126000
ATGATTCAACATAAGTGCCGCCGCACAATGGGCCTTTTAGCGATGGTCATAAACTCGGCA
AGCATTGCAATGGGCCAAATTATGAACAACGCACAGCAACAACAACAGCAACAGCAACAA
CGATCTCATTGGGACTACGATTATGGGCTGCAGCAGCAAATGCAGCAGACAGCACAACAC
GCGTTCGATCCATACGGGTTATGGCACCAACAACAGAAATACCCGCAGCCTCATGCCCAA
CCACACCCGCGTTTCATGATGCCCTCCACCCAACAACTTCCGTTTGCCGGCTATCGGCAA
GCCGCCGCATTTGCCGCCCCGATCGTCGGAAGTGTTGACCAGTCCCAGCAGGCCCGGCTA
GCACAAATTGCGGACGAAAGCGAAAGTTTTGCTCCCAGATCGGGCATGGCATTTCCACGA
TCGGCACCCAGCGGCAGTTTTGGCAGCCAAAGTTTTGGCGACACGTCAAATGCCAACAGC
AGAGGCCTCCAACAACTTTTGGCCACCGTTGCAGAAAAGTTGCCGAAAATTGCGGAAACA
ATGGCCAACCTGGGCGGAAATGGACGATTGGCACCAGCAATGCCCGATGGGACGACGACA
AAAAATGATTTTTCACCAAAAGAAAATGGGAGTGCCGCATTCAATTTGGCACGTCGCGAG
TATGGCGCTAGCGGTGGCATGGACGAGACATTCAATCGACGGCAACGAGAGCAATCAGAA
GGCACGTCAGGCGCCGCTTCGGTGATCAATTCAATGCCGGAACCAGCGTCACTGTTCTCC
TTCAACAAATTGTTGTCTGCATTTGGAGCCGGCACTGCTGATCCGGCAGCATCATCCGCC
GTGAACACTCCCGTACTGAAGTCGGTGGACGGCGATCCGGAGCTGATCCAGAAGTCTTAT
AGGCTTCCCAAGCCTGAAGCTGAACCCGCATTCAACTTTCGCAAGCCGGACAATGCAGAA
AAATTTGGGCCTGAGCCATACAACGCTTTTCTGAAACCAGAAGATGTTGAAAAACGCGAT
CGCGAGGCCTCAAATGGCAACTGGAGACCTGCTGCTGAAAATGCCGAAGAACAACACCTG
ACACCGCCTCCCGAGCTTCCGGCATCTACACAAAATCCATTGAACACATTGCTGAAACAA
TTCGGCATCCCCGGACTGAACATGCTGCCAACAACGATGGCACCGGAAAAAATGGCACAA
CAAAAACAGTCAACAACAGAAGAAGAGAACGGCGGGGACCTGTTCGGCAGCTTGATGAAA
GGCAAATTGCCTCAAATGCCGGATTGGCTCCGGTCTTTCGGCTTAGAGAACATGTTGGCA
TCCGCCAACGGCACCAAAGTGACAAAGTCGGACGGTGGCGAAGATTCCGGCAACGCGTTA
GCCCAACTTTTCGGCGGCAAAACTGGTGGTTCCAATGGCGGCGGAAAGAATTTTGCGCTG
TCCTCCGTGTTCGGCTCCGGGCTGGACGATGCGCCAAGGCGGCGATAA
>GPLIN_000126500
ATGCTCATCTACCATATGCGTATCACCAGCATGTGGCTAATAAAGAATCTCAGCTTTATC
CGTGCCATGTTTGATTTGGCCGCAAAAGCGACTGGGCACATGAAAAGCTCAAAATGGGGC
ACTGTGACCGGAAACTTTGTCACTCAAATAGGGGCCATCGAAAACATTTGCAACGCGTTC
AACATCAGCCTCAACAAAGCCGTTCACTTCTCTGACCCTTCTAAAGGAGATGAAGCGCAT
CAAAATGGGCCACGCCCGAACCAAGTGCTCAACAACCCGGGCAAACACAGCGCTTACACA
AAGCAATAA
>GPLIN_000132400
ATGTTATCGAAAATGAAACGACAGCAGAATGCTCTACAGCAGAAAAAGGTCGTCAAACTG
GAGAAGTATCAGAAAGAAGAGCAGCTGAACATCGTCCACTTGCAGAAGACAGTTGCCACG
TTGAGAGAAATGGGGCTAACCCCACAACAAAATCGATGGAATTCCACTGCATGTTACCCG
AGCCTCGCGCTCTCTGAGCTCGGTGGATTGACTGTCCAACATAATGGAGATAATTGGGGG
TGGGGCTCTGTGATCGCTGAAAAACGAATGCTGGAAACTCCTTACTTCGAAGTCACAATC
TTAGAGCAAAAAGGCTTTGTTTTGATTGGTCTTGCAACCAAACAAATGCCATTGGACGAA
ATGGTTGGATGGTACAAAGGCACTTACGGATACAGAAGCGATGGCATGTTTTGGAGTTAC
GAGGTCGACAGAAGTGGCCACAACGCCAAAAGGCGTACTGTCATCAAAGAAAAGCCTTTG
TTTGGGAAAGGCGATGTCGTCGGCTGCGGCGTCAATTTAAAAAATCGCCAACTCATTTAC
ACGAAAAACGGACGGCGTTTGGACACTGACGGTTTGCGTGTCTATTCTGCCGCCGATTTA
TTTCCATCCGTTTCGTTGGACAGTCCTGGCACAAAAATTGAAGCTAATTTTGGCCCCAAT
TTCCAATTCAACATTGCCGAATGA
>GPLIN_000132500
ATGATTGCAACTTTAAATCCAAACAACTGGTGGGGATGCGATCCGTTTCGAATTGTCGGC
GTCATTCTTCTGTTATTTTTGGTCCACGGGAATGACCAAAATGCAAATGGTTTCAAAATA
AATGATCAACAAAAAGAAATGAACGAATCGTTTGGTCAAGAAGCGATGGTCGTTTCGTTG
TTGCAGCAAACGGACCAAAATGAAACCAATGACAAAATTGACACGTTAAAGAAGGACCAG
CAGGAGCAATTCGCTAATATGATCCGCGAAATGGAACAGAAGCAAAAGAATGGTCAGGAA
GAACTCGAACGCAAAATGGATGACTCGGTGAAGTCTGTCCAAGCGATGGTTGACACCGAA
TTGAAAAAGTGTCAGAATAAGCAGCAACAGAACATCAACGAATTGACAGAAAAACTGAAG
GGCGGAGATCGTTTCATCATTGGAAACCCTCCGTTTGACTTCGGCGACGTCGTCGGCTGC
GGCGTCAATCTAAAAAATGGCCAAATTACCTACACGCTAAACGGACGGCGTTTGGACACC
GCCAATTTGTCTGTCGATTCTGCCGCCGATTTATTTCCATGCGTTACGTTGGGCAAGCTT
GGCGACAAAATTGAAGCGAATTTTGGCCCCAACTTCCAATTCAACATTGCCGATGTGATT
TAG
>GPLIN_000133000
ATGGTTGCAAGTTTAAATTCGAACAAATGGCTCCGATGCGATCCGTTTCGAATTGTCGGC
TCAATTGTTCTGGTTCTTGTCATTTGCACGGTCCACGGGAATGAGTTCAAAATGAATGAG
CAACAAAAAATGAACGAATCGTCTGGTCAAGCGATGGTCGTCGCCAAATTGGAGAAGCAT
CAGAACACCCAAAATCGAAGCAATGAACGTGAAGGGCAACTGAACGACTTTTTGAAGCAG
TTTGTTGAGCAACAGAAGGAAGCAAACAGAATGCTTCAGAAGCAAATGGGCGAATTAGGA
AACAGTTCGAAAAAGGAGCTTGAAAAGGGAATGAATCAACTGAAGGAAGAAGTGATTGCA
AGGATGGAGCAGTATCAGAAAGAACAGCAACAGAACATCGGCGACTTGTTGCAGAAGGCA
GTTGCCGTGTTAATTGATACAATAAATGGAAAAACAATAATCCGACAACAAAATCGATGG
GATTCTGCTGCATGTCACGAGGACCTCGCACTTATTGAGCCCGAAAGATTGGTTGTCCAA
TATACGTTTGAAAAGGATGTGTTTCGCTCTGTACGCGCTGAACGGCCAATTCCGAAAGGG
AATTTTGGTTTTTTCTATTATGAAGTCAAAATATTAGGGGATGCAGGCGGTGTTGACATT
GGACTTGCGCCCAAACAAATGAAATTGGACCAGGGGGTTGGACGTGACGAAGGCACTTAC
GCATACGACAGCTTGGGCAAATTTTGGGCTCACGGGCACGCCATCGATGGAAAGCAGCCC
CCCAAATTTTGGGAAGGCGACGTCGTCGGCTGCGGCGTCAATTTGGCAACTCGCCAAATC
GTTTACACAAAAAACGGGAGGCGTTTGGACACCGCCAATTTGTTTGCCGATTCTGCCGCC
GATTTGTATCCGTGTGTTTCGACGTACTTTTCTGGAGACAAAATTGAGGCCAACTTTGGA
CCGAACTTTAAATTCAATATTGCCGATGTGATTTAG
>GPLIN_000140200
ATGTTCACTTTTGCTAATTGCTTGATCTTGATATTTTTTTTATTTGCTGCAACATCTTCA
AAATTAACTGATATTCAACATCAAAATCTCCCACACTTTTGGCACAATTTTATGCAAGAA
AATGGAATTCGGGACAAAAAAATCGAACAAATGGCCAACGAAATGGACGAAATTGATCCT
TTTATTGAAAAGCTCTCGAATTTGAACCAAAATTCTACGCTGAATGAGTTGAAACATCCG
GCAAAGCAATCGCTGTTTTTTAACCTGTTGGAACTCGACAATTTTTATGAATTGGTAAAA
GTGAAGGCAAAAATCATCGCAAGAAGCGACGCACCCTATGTTGTGCCGCACAATTCCATG
GAAGCGTAG
>GPLIN_000142200
ATGTCTAAAATTGGTTTGTGCGCCAAAGTTTGTTGGTTTATCTATGCACAAATTGTGCTG
CTTCAGCTGACCCATCATTACCAAAGTGCCAATGCACAAGGCGAACCTCTGACAGTGTAC
TTTGAACCGACCGGGATTCAATACTTCGTTTATGTACATGGCATGCGAAATGGCATCCGC
ACAGAAATTGCAACCGGAAAAACGAATCACACAACCCTAAAAGTCAATGCTGTGGGCTCT
GTGCATGTAGATGTGGCTCGCGCGGAAGAAGCATTGTTGTTTAATTACAACATTCTCACG
GGGCAACAGATACTGGACGATTAG
>GPLIN_000142600
ATGCTGCACCATTTAGTCGTTCTTTGCTTCTTTTTTGCCAATTTAACTCCGATATTTGCA
AATTGGCCCACCGCGACGGGCGACGAGACAGTCTCTGAGACAATAATAATTGTCGGCGGG
ATCAAAGACTACAAATTCAAACGTTTGACCGCTTCATTAACGTTGGGCACAGGCGACCAA
CGTGAGGGCCAAAAAGCGATCATTCGTGCCGAAAAGGGGGCGGTGATCAAAAATTTGATC
ATCGGCGAAAACGGTGCCGACGGCATTTATTGTTACGACAGTTGTACTTTGGAGAATGTT
TGGTTCGAGAACGTTGGAGAAGAAGGGGCAACGTTTCGGACCAGCAATGACTGTGGCGCC
GGATCATTTGTCGTCACGGGTGGTGGCGCTCGAAATGCTTACGACAAAGTGTTTCAACTG
AACGGTGGCGGACAATTGACAATTAGAAATTTTGTGTGCCAAAACATTGGCAAATTGGCG
CGCTCGTGCGGCAATTGCAAAGTGCAATGCAAAAACAGAAAATTTGTCGTCGAAAATGTG
AAAGTGACGGGACTGAAAACGCTGCTCGTCGGACTGAACGAAAACTACGGCGACGTGGCG
TCCATAAAAAATGTGCAGATTAATGGGAAAACGGGCGCCGTTTGTTGCGAGTTCACCGGC
AACAACCAGCAACAGGAGCCAAAATTGTTGCGCAGCTATGGCGTCGGCTCAGCGGGTGAC
GCCAAAAACTGCATCATTTCAGGCGCCAAAAGCGGCTGA
>GPLIN_000142900
ATGAAACGTCGTGTTTGTGTGGTTGGTGCCGGACCTGGCGGCCTTTGTGTGGCACGTCGA
CTGGCTGATCAGTCGGCAACGAGATCAACGGTGGCATGCTTTGGCCAAATGAAAACAATG
TTGCAGGACATGCTGAAACGCGTGAGGGCATTGGGCAGTAATGGCATCGGCGTGTTCTAC
TGGGAGCCACAGGCGACGCCCGGCTGGAATCATTACCAGTGGAGCGCGTTGGACAACTCT
GGCAAATTCACGGAGGCGATGAAAGCGTTCAGTCAACATTAA
>GPLIN_000143000
ATGATCGACTTCCACTACAGCGACACGTGGGCAGACCCGGGCCAGCAGACGGTGCCGTCC
GCATGGGAAAGCCATTCGCTGTCGCAACTCGTCACGGACGTGTACCAGCACACCTACGGC
ATTTTGAACTACCTGAAAAGCAACGGCATCAGCGTCACATGGGTCCAGGTCGGCAACGAG
ATCAACGGTGGCATGCTTTGGCCAAATGGGAAAACAACAAATTTTGCAAACCTGGCGAGT
CTGATCAACAGTGGCTACAAGGCATCCAAAGCGGTGTACCCAAATGCACCGGTGATTTTA
CATTTGGCTAATGGTTACAAAACTGCCGATTTCAAGCGGTTCTTTGACGGGGTGAAGAAG
GCCAATGCGAGTTGGGACGTCATTGGCATTTCCCATTATCCGACATCCGCAAATTGGAAG
ACACTGAACGCGCAGGCGGCAACAACGCAGTTGATCAGAAATGTGATTTGA
>GPLIN_000148200
ATGGCCTCCTTCCAATATTTTGCCGTCATTTTATTTTCCCTTCTAATCCTTCGGCTAATC
ACTTTAAACGAAGTTCGCGCAGCCCCAACCGGCGGATTGCAATTGGACCGGAGCGCTTTC
CGGATGAGCTTCGGCAAGCGTTCGCCGGCAGCCGCCGCCGAATCGGACAGCAGCGAATTG
AATAATGCCAACATCGCCATTCCGCTGATGTACGACATGTCGGAAGCCGAAACGACCATG
AAGCAGCAGCAACAGCCCCGGCATAAAGTCTTTCCCTCCGGCGGCGTCGGTCGCGCGCCA
TGGCCGTCCCGATGGAAGGCCAGTCTGTTCAGCAAACGGCTGGACCGGAACTTGTACAAC
ATCGGCTTTGGTCGCTGA
>GPLIN_000148800
ATGGTGGAGAAGTATCAGAAACAACAGCAAGTGGAAATTGGTGGCAAGAATGAGAATTCG
GCTTCAATTTCAACTCCGGGTCAATGGCGGCGATGCGAGCAACTGAATGAAATGCGACTG
GAAATGGATGAATCGCTGAAGTCTGTCCAAGCAATGGTCGTTGCCGAATTGGAGGAGCAG
AAATTGTCGAATGCCAACAAATTAGTTGAAATTGAACAGAAGATAGTCAAACTGGAGCAG
TATCAGAAAGAACAGCAGCCGAACATCGTCGACTTGCAGAAGACAGTTGCCACGATGAGA
GAAATTGGGTGGAGCTCTGTCCGCGCTAAAAAGCGAATGCCGGAAAATCCTTACTTTGAA
GTGAAAATCTTAGAGAAAACAACAGGCAATATTGTGATTGGACTTGCGACCAAACAAATG
CCATTGGGCACAAATGCTGGAGATCACGAAGGCACTTATGGATACAACAGCTGGGGCACA
TTTTGGGGTCTGGAGGTTGAGGGATGTGCCCACGACACCGATGGACGCCCTTACATCAAT
GGAAAGCCGCCGTTTGGCGTCGGCGACGTCATCGGCTGCGGCATGGAGGAGTGTCAGAAA
CAACAGCAACACAACATCGATGCAAAGATGGAGGAGTGTCAGAAACAACAGCAACACAAC
ATCGATGCAAAGATGGAGGAGTGTCAGAAACAACAGCAACACAACATCGTCGATTTGCAG
AAGACAGTTGCCATGTTAAATGATACAATAAATGGAAACGACGGCATTGTTTACTTTGAA
GTGAAAGTCTTAGAGAGAGAAGGCTATGTTTCCATCGGACTTGGGGCCAAACAAATGCCT
GTTGTAGATTACCGAGGCACTTACTCATACAATAGCATTGGATTCCTTTGGGGTCACGAG
ATCACGGGATGTTCCCACTGGGCCAATGGACGCCCTTACATCGCTGGAAAGCCCACATTT
TGCGTCGGCGACGTCGTCGGATGCGGCGTCAATTTGGCAACTCGCCAAATTATTTACACA
AAAAACGGGGAGCGTTTGGATTCGGGAGCCAGCACTTCGCAGTGTTTGGTGGTTGGTGGA
GGCGGCAAACATCAACAGCAAACGCGCCGCAAGTCGCTGTTCCGTTTCCTGTGGAAAACT
GCGAAAACCGCCAGCGGCGACGACGTGTACAGTGGAAACAGCGCCGGCGGCGATGACGCG
GATGAAGCGTGCTGCGCCTGCAGCGTCTCGGAACATCGAGCTGCACGCCTGCAGCGACCG
TTCAGTGTGCTGAACGGCGGCGGCGTACATGCGGCAGTGCGACGTGCGCACTCGCGCTCG
CCAAGCCAACGGATCGACGCGCGCATTGCGAGACGCAGCTGTGCGGGAGGGACAACTGCC
GCAGCAGTGCACGCAGCGGCACTGATGTTAAGCTCGTCAATCACAACGGAGAGGGACGCT
TGCGACAGCAGCGACGACCGGACAGCCGCACGTCGACAACAACGACAGACGACGCGCTGC
ACGTGCCGTTGTAGGACTTGCAGAGCGGCAGATGGAAAGATTTGCGAACCGAGGCCCGAC
TTTCCAATCCGTTTTTGCACTTTGCTTTGTGCCGACAGTGCCACCTCAACCGAAATTGCC
CTCTCCGACCCTTTCCAATCGGTTAGGCAATGGACGACCGGAATGGCCGAAAGTTGCGGC
CTGGAGAAGCAAACTTGCGAAGTTGTGGACGCGCAGACCGGCTCCACCATCGACCCGGTA
CGCCAGGCCGTGGACGCGTTGAACAACCGCGTGGTCCGCATCATCCCCGTGGTCAAATTC
CCCGTCCTTTTCCTCGCCCCGTCGACGCCGAGCACGGGCGCCGCAAAGCCAACGGCACCA
CTGGCAGCAAAGGTTGTCATTTTGCGGTGTCGGCCGGCGCTGACCGTTGGCAAAGTGTTG
CGTCCGATTATGGCCAAATACAACGTGGACACGGAGCAGGCCGTTGTTTGCATTGCGGGC
ACTTGCGAAGTGCTGAAGCTGCAAACGCCGGTCTGCGCTGTGTATCTGAAGACATTGGCG
GTGCTCAGCCAGCAACAATTTGCGGAGCGCAAAGTGATGCCCAAAAGAGAGTACCAGAAG
GAACTAACGATGGTGCCGTCCTGGATGACCTCCGGCAACGCGACGGCGTCCTTCTCGACC
AGTCCCAGCAGTGGCCAATCGTCGCCTGGCCCCGACTCTCATCTTCCGCCCTTTCACCAG
CACGGCGACGTCGGCTTCTGCGAAATGCCGTTGGAAGCCGAGGGCGGGAGCAAATTGGGC
AGCGTACTGCTAAAGCACAGCGCCACTCGCACGTACAGCTCCAACCCGCGGGAGTTCTTC
AAGTTTGGACGAAAGCCCACCATGGCCAAGGCGCGCGGTGGACTCGATCAGCAACAGATG
GAGGCGATGATGAACTCAGCGGGTACCGCCGACTCCGCGGCGGGCCCATCCGGAGGCGAC
ACAAACGCTTCGCAGTTGCGCTACCGCAAGTCGGGCGGAAGCGGCATGGGCAGTGGGCGG
TCCGGCGCCACGTCAAAGGAGGCCGAGAGCAGGCGCAAGTCGCTGGGCGCTGCAGCCGCT
GCGAACGCCGCGGCCGCCTCGAACGCAATGCTTCACAGGGACAGTCCGGTGGGCACGCCC
CCCGGCAGCATTGCGGGCGCCAGCACCAGCGGCAGGCTGAGCAGTGCCGCTTTGGCCGTT
GGCCTTGTCGCCCCCAGCGACATTCCCTACTGTGGCGAGGTGGAGCCCCCGGAGGAGCCG
CCGCTGGAGCAAGAGACGTGCAGCACTTATGCTGTCCCGAGCACTTTGATTAGGCATGAG
CCCGTGTACGTCACCAAAAGCGCGGTGATCAGTTCGTCGGCCGATCGAAAGGACCCCTCC
GATCGGCGGGAGGACTCGCGGAATCGACCCGCCGTCTCCGTCTTCCCCCCGGGCGCCAAC
GGATCTCCCGCCTCGGCTTCACCCCTTCCGGCAATTTTCTCTTCCGCTGTGCGCAGCGAC
AAAAATGGCGCCGGCGGCGGTAGCGGCATCAGCGCGTCCCCGTCGACGGAAGCGATGGTT
TGGCAGAAGGCGGATTATGTGTGA
>GPLIN_000152800
ATGCCAAAAGCAAACTCTTCTCTGGGGCGGATGAAGCATTTGCTGGACACGGGCAATGAC
CCTTCGGAAGGGACTAAACCCGTGGAGGTGCCCGACGTGGAGGTGGGGGCGTTCAAGGCG
ATGCTCAGCTTCATTTATTCGGACGACGTGAGCGGGCTAAACGGGGACAATGCAATCGCT
GTGCTTTATGCCGCCAAAAAATATGATCTTCCTGAACTTGTTGATTCGTGTGTCAACTTT
CCCAAAGAGAAGCTGAGCAATGTTTTTCTCGCGTTTGACGAGACTCGTTTTCTTGAAGAG
GCACTTCGCTGGGCGGACGAAAAGTGCCGTCAAAATGGAAAAGAGCCTTCAGCGGCGAAT
AGACGCGCAATGCTCGGTCCGGCACTTTACAAAATTCGTTTTCCCCTCATTTTTCATGAG
GAATTTTCTGACAATATTGTTCCGTCCGGAGTGTTGACGGAGGGCGAACTGATCAGCGTT
TTTCTGCATTATTCTCGTCCGGACCGCGCTCGGTCCGAGCCTTACCATCTGCAATTCCCA
ACTAATGGACGTGCTTTTACAGGACTAACCCTTCAAAATCGATGGGATTCCGCTGCATGT
CACGGGGACCTCGCGCTCATTGGGCCCAATCGATTGAGTGTCCAAATTACTGCAGACAAT
CCGATGTATCGCTCTGTCCTCGCCGTACGGCCAATTCCAAAACGGAAATTCGGCATTTTC
TATTACGAAGTGACCATTATAGCGCAAAAAGGCTTTGTTTCCATTGGACTTGCGGCCAAA
CGAATGCCATCGGACAAATGGGTTGGATGGTACAACGGCACTTACGCATACTCACGCTGG
GGCGATTTTTGGGGCCATGCGGTTGAGGGCTGTTCCCATGGCCGCAATGGACGTCCGTTT
ATCGCTGGAAAGCCAAAATTTGGGGAAGGCGACGTCATCGGATGCGGCGTTAATTTGGCA
ACACGCCAAATCATTTACACGCTCAATGGACAACGTTTAGAAACGGCTGGTTTGTGTGTC
GATTCTGCCGCCGATTTGTTTCCGTGCGCTTCGTTGTATTGCTCTGGCGATAAAATTGAA
GCGAATTTTGGCCCGAATTTCAAATTTAACATTGCCGCTGATGGCATTTAG
>GPLIN_000157600
ATGCCAATTACGACTAATTCAATCAATGGAGTGCAACACATAACAGCTGATCCGGAACAT
TCGTGTCCAACATTTTCCAATTTGGACTCTTCTGAAGAAGGGCGGCTTTTTTCGGAGCAG
CATCGGAACCGAAAGATTGAGAAGTTGATTGCAATTTTAAGGCGTGATCCATATCGAATC
ATTGGCTCAATTGTTTTGTTTGTTTTCATCATGTATACTGTCAATCGGTTGAACGAGCAA
AAAGAGAACATTGACGCATTGATTGAAGCACAAAAGAAAACTGCAATCATCCCACAACAA
AATCGAAGCAATGAACGGCAACCGAACGACTTTTTGGGGCAGTTTGTTGAGGAACAGAAC
AAAAAGTTTGAGGAACAAAAAGAAACGAACAGAATGCTTCAGAAGCATATGGACCAATTA
GGAAATAGTTCGAAAAAAGAGCTCAAAAAGGGAATGAATCAGCTGAAGGAAGAAGTGATT
GCCAAGATGGAGCAGTATCAGAAAGAACAGCAACTGAACATCGACGCGTTGACTGGAGCA
CAAAACGGAAATGATCAAATCCGACAACAAAATCGCTGGAATTCTGCTGCATGTCACGAG
GGCCTCGCGCTCATTGAGCCCGACCGATTGGTTGTCCAATTTGCCGCTGGAAAAAAGCAT
GGTTATCGCTCTGTGCTCGCTGAACGGCCAATCCCGAAAGGGAATTCTGGCATTTTCTAT
TACGAAGTCAATATATTAGGAGGTGCATTCGGTATTCACATTGGACTAGCGACAAAACAA
ATGCCATTGGACAAATGGGTGGGATTTTACAACGGCACTTACGCATATGACGCCTGGGGC
AAATTTTGGGCACACGCGAACGCCATCGATGGGAAGCAGCGTCCCAAAATTGAGAAAGGT
GACGTCATCGGCTGCGGCGTCAATTTGGCAACGCGCCAAATCATTTTTACGCAAAATGGA
GAGCGTTTGGGCATCGACAAGTTGTTTGTCGATTCTGCCGCCGATTTGTTAAATTTATTC
CCGTGCATTACGCTGTTCTCTCCTGCCAACAAAATTGAAGCCAACTTTGGACCAATCTTT
GAATACGACAGTGCCGATGGCATTTAG
>GPLIN_000158300
ATGTTTACAGAACATTTATGGCCAACTTTCGCAAATTTGGGCCCATCCGAAGAATTGCGT
CTTTTACGGGACAGAATTGCCCAATTGGGACGCCAACAAACGATCAATTCGACAACTTCA
AGCGATGGCTTCGATTTGGTGGCACAAAATGGAAATGAATTTGTGGATGATACTTTGGGG
GACCAAAATATAATTGAAGAAGAGTTGAAAATGGAACTGGAATTGAAGGAGGTTAAGGAG
GAGTTGAAGTACATAAAGGAGGAGTTGAAGGACATGAAGCTGTGCAGAGAGGAGGACATG
AAGCTGTACAAAGAGGAGGTGAAGGACATGAAGCTGTGCAGAGAGGAGGACATGAAGCTG
TACAAAGAGGAGGTGAAGGACATGAAGCTGTGCAGAGAGGAGGACATGAAGCTGTACAAG
GAGGAGTTGAAGGACATGAAGCTTTACAAGGACGAAATGAAGACGACGAAAGAATTGGTC
AGCAAACAGCTTGAACAGATGGAGGCATGGAAAAGAGTTGCAAAACTCGAGTTTGAAAAT
AAAGCACTCCGCGCCAAATTGGAACATCAAAAATTGTTAAATGCTCACAGAGACTTAACA
ACAACAACAGCAGCGATCAAACTGAACGTGGAGAATTTGAAGCAGCAACAGAACCAAACG
GACAAAATTGTTTCCATGCAAGCGGCGAATGCGGAACAACAAAAAGCTGATCAAAAAGCA
TTGTGTGCAACGATGATTGATCAACAATGCAAAGATCATGTCGAGAAAATGAACGAATTG
TTGCTGTGTGTGGTTGAAGGACAGAACAAAAAGTTTGAGCAACAGATGGAAACGGACCGA
AGAATGCTTAAGAAGCAAATGGATGAATTAGAAAACAGTTCGAAGAGACAGCTTGAAGAG
GGAATGAATCGGCTGAAGAGCGAACTCAGTGCACAGATGGAGCAGTATCAGAAACAACTG
CAACAGAAGAACATCGACGCGTTGACTGATAAAGCACAACAGGGAAATGAACTAATGCCA
CAACAAAATCGATGGGATGCCACTGCATGTCACGACAAACTCACGCTCATTGAGCCCGAT
CGATTGATTGTCGAGATTACTGGAAAGGATAAGTGGGCGTGGCGCTCTGTGCGCGCGGAA
CGGCCAATTCCAAATGGAAATTTGGGCTTTTTCTACTACGAAGTAAAAATATTGGTGGAA
AAAGACGTCGGTATTCACATTGGACTTACGGGCGAACAAATGCCATTGTACAAATGGGTT
GGATGCTGTGAAGGCACGTACGCATACGAAGACGATGGCACTCTTTGGGGTCACGCGGCG
GTCGACGGCTGTGCCCACCTCAATGGGCGTCCTTACATTGACGAAGGAATTCCCGGGTTT
GGCGTCGGTGACGTCATCGGATGCGGCGTGGATTTGGCAACACGCCAAATCATTTACACA
AAGAATGGGTGGCGTTTGGGTGAGAAAGAATTTATAAAAAGGGTAATCTGA
>GPLIN_000167000
ATGAAATTTAACGTATTGCTATCGTTGCTGCTCCTTCACAACATAATGGCCTTTGAGCTC
CATGTTCAACCAAGCATTCGTAAAGCAACAGGCAATGTTCATAAATATGATTCACACCAA
ATTAGTTCTAAACATCGCCAAACTGAAAATAAAGATGAAAAGCTGCAAAAATGGAGGCGA
AGTGAACTGCAAAAATTGGCAAATATTTTTGCGGGCAAACTTTTGAACGACCCCAATTTT
GCGAACATGGAATTTGTTGAGCAAAGCGCTTCAAAGTACTATTTGGATGTGGATTCTCTG
GACAAAGTGTTCAAAAAGATGGAAACCAATGGACTTGCATTGCGCACCCAAATTTATGAG
GAAATTAAGACAGCTGGACTGCTTGAAGATAAAGGCGATATTAAAGAGAACGGAGGTGCT
GCTGCTACGGCACCAAATCGTGGCGGAATTTTCAACAAACTGTTCGGAGGCGGACCAGAA
GAAGAAGCAAATCGTGTTGATACACTGAACTCAAAATTGGCAGCCAAACAGCACGAATTG
CACAATTTGGACCGTGACATTTCGACGAAACTGAGACAACTGAAAAACATTGAGGCGGAA
ATTGGCCAAACCAACAATGTTGGACAAAATCACACAGAAGGTACACCAATAAAATGGAAG
AAAGTGAGCTTTGCTGACAGTGGCCTTAGTCCAAACTACCAGCAGAATATTGATCAAAAT
TTTATGAAAGTGATCACATCGAAGGAGAAAAATGACGCAAGTGCCGCCGAGAATGATGAA
GAGACAAGCGTGATAAAGACACCGAGACGAATTGTTACGTTAAACAAAAGGAAGCCATCA
AGAAACAGTTCTGCTCCCGACTACGAAGCTGACGCAGAAACAAAAGCTGTAGACTCAAAG
GCTTCGAGACGACTGATTCGGAAAATGAAGCTGCAAACCCAAAGGGGCAACCAAACCTCC
GTATTTATTATGATACTTTACGACAACAGAGTGCTTCGAAAACACATGATGAAATTCATT
CCAGCCGAGTTGGAGTTTTATCGCCATCGTGGGCTCGAAAAACTTCAATTAAGAAAAAAT
TCGAATGAACTTTTTGGAAGTTGA
>GPLIN_000167200
ATGGCAAATATTCTCCTCATCTTATTTTTGTTCGGTTTCATTAATTTCGGAAATGCAACT
CCGACGACGCACAATCAGGATAAAACAGACAAAGAACAACAATATTGTGTGCCGAATATT
GAGCAGGATCCGCAAATTTTGTTGGAACAAAGTTTGGATGCCAAAGATTGGGCCCTGTCC
AACGGATTGGTCAAATTCGTCGACGTCCCAACCTGTCCGGAGTGTGGCAAAAAAACGAAA
AAAATAATGACCCAATTTTTGCCATTGTCGCTGTATCCGTCGCCATTCCCACGCAAATTA
TTCCACCAAGCTGTGGACGTACACAAAGCAATGTTATTGTTATATTTTCGCGCATCCTGT
GACTATGAATTTTTGAAAGAAGCGCACCGGGAAGTGCTGAACAGTGAGCTCGATAATGGA
ATAAAAAAACTTGTGAAAAGACTCGACGGAATGCTCAGTGATGGAATCCGACAGCCGGTG
GCTATGTTTTGTCAACGAGCGGATTATATGGCGAGCCAAGAAGATGATGGACAATACGTG
CTAAAGCAGGTTGAAGTGAACACCGGCGCGATCGGTAGCTTTGGGACAACCCCCCGGTTT
TCCCGGCTTCACCGACGAATGATTTCAAATGCGGGCATTGATGCTTCGGAATCAGTGATG
CCAGTGGACCAAACCGACACAATGGCGGCAGAAACATTGTACCAGGCCTGGTTGGAATTC
GGGAACGCTGAAGCCGTGATTCTTTTTCTACATGGCAGCCCAAATAGCCATTTAATGCTC
GAGTCACGCCAAATAACGCATCAATTGGAGAGCATTTCGACAGAAAGAATAAAATGCCGA
TTCATCACCATAACGGAGGGCCTCAACCGGCTGAAGCGAGATCCGAACAATTTTTCACTA
ATTTTGGACGACAAATTCGTGGTTGCCGTTGTGTTCGATCGACTTGGTTGGGCCATCGGG
AAAGATGAAGACCTAACTGAGGACATAATAAAGAAAGCGACAGAGAATCCGCACCGGTAT
GTGCTGAAGAACAACGGATGTTCATCAAATGCTGATATGTTCTTTAATGAAGATATACCC
AAAAAACTTAAAACTATGGCACCGGCTGACCGCGACTTCTATTACTTGACGGAAAAATTG
CGCCCGATGGTTATTAAGAATCATTTTGTTCGGCCTAACATGGCGCCCACTCTGAATCTT
GACGCGACCCCGGAGCTGGGCATCTTTGGCTGTTTGCTGGGCAACATGGAGACTGGCAAA
GTGTCGTACTTCTCCAGAACCGGACATATGATGAAGTCCAAATTGGCCAATGTGGACGAG
GGCGGAGTCTGGAAGGGATTCAGTGTCTACGACTCGCCATATCTAGTCTAG
>GPLIN_000167300
ATGAATTTTTTGCCTTTTTGTTTGTCTTTTATTATTTTTTTCAACGAAATTGGATTGGGA
TACAGCGGCAATTTATTTAACATTGGCGGTAATTCTGGTTCTCATACATTGCAAGATCCT
ATTCATAATCAAGATCAAGAGGCTGAACAAAATTCAAATACTGTGGATGAACTAATCGAT
GATTTACACCAAATGCGAATTAATGAAGCGGCTGCACAATCGTCGTCACACGCTTTGGAC
CATCAGCAAACAATTTTGGACCCAAATATTGCGAACCACTCAACTCCTCCGAACCTTGAC
AACCCGGAAATGCCACAAAATACGGCATCAGACAGCACCAGCCTGGGCAGCACTTCATCA
AATCACAACAACAACAACTGCACATTGGCGGAGTGCCCAATTTGTTTGGAATCATTGTCA
GCGGAAGCAGATGTGAAGGAATTGCGCTCTTGCCGCCACCGATTCCACCGGGAATGCGTC
GATCGATGGCTTGTGCAAATTCTGAATACGACTTGCCCAGTTTGTCGTAATCAAGTTGAT
CGAGATGATCTACCGCCTGATGGCCATCGACGGCTTTTGCTACTTAATGTGGCACCGGAT
ACCAACGTCGGATTTTATCTAATCGATAATGAAGGAAATGATGTGGACACTGGTCTTCAC
ATTCTCATGACTTCTATCCAATCTTTGGATGGGGATCCCACCGGAGTCTCCATGATCAAA
GAAGACAACATCAAATAG
>GPLIN_000167700
ATGAAGCACTTTGGGCTGATTCTTTTCTGGGTTGGCCTTGCGGGGCTGCTGCTGGCGGCG
ATGCCGGGCTGTGATGGCATGCAAATTTTCGTGAAGACACTGACCGGCAAAACGATCACT
TTGGATGTGGAGAGTTCGGACACAGTTGACAACGTGAAGACGAAGATCCAGGACAAGGAG
GGCATCCCGCCTGATCAGCAACGGCTGATCTTTGCCGGCAAACAGCTCGAAGATGGCCGC
ACGATGGCCGACTACAACATTCAGAAGGAGTCCACTCTTCACTTGGTCCTTCGCCTCCGG
GGCGGCATTGGTCCCAACGAGTGCGAGAACCATTGA
>GPLIN_000169700
ATGAACCGCTCGTCGTTCCTTCCATTTCTTCTCTTCCTCCTCATCGAATGGCCACACATT
TCCAGAGCGTGTCAATGCCAATGGGCTCCGCCCAAGGACAACTATTGTTCGGCAGATTGG
GTTGCCCATGTGCAGGTGGTCAAACGCCAAGACGGAATCAGCAAAGAAATGCCGGTCAAT
CAGCAAAACCAAGTGATTCTCCCCGTCAACGTTTACACGGCCACTGAAGACGCCGCCTGC
GGCATTTTGCTGGAGTCGGGACACGAATATTTGCTGGCCGGCGATTACGTCAATGGCACA
ATGGTCACCGGACTGTGCCGACAAATTCTGCTTGAAAACCTTAAGGAGTCGCGCAAACAC
GACATTCTCGAGTGGGGGGAAGTGCCACAGAAGCTGAAAGAGCAGCTGGAGAAGCAAGAA
TTTGACCATCAATGTTAG
>GPLIN_000172000
ATGCCGCTGTTCAACGCTTCCGTCTTGGCCTCTCTGCTGTTCATTTGTGTCGGGCTTCTT
CATCAACCGACGGTTGATGCTCTTCGTCAACAGGTGGAAACCAATGTAAAGGATCTCTCT
TTTGGCTCCTCCTACCCAATGGCCAAACGGCCATATTTCCGTGAACCGCTTCGATTTGGC
AAACGCTTCGGCGAAGGCTCAGCTGGAGGAGGAGGACTTTTGATCAATCCATTCCTCTAC
GAGGCCTATCGAAACGGAGCCGATCCATTCCAGAAGTGA
>GPLIN_000177900
ATGCCACAAGAACCTCACAATCGGGATTGTGGCTCTGTGCTCGCTGAACGGCCAGTTCCA
AAAGGAAAATTCGGCATTTTTTACTACGAAGTAACCATCTTGAAAGAATGGGGGAGCGGA
ATTTCCATTGGACTTGCAACCAAACAAATGCCATTAAAGCATATCGTTGGATGGTACGAA
GGCACTTACGCATACGGAAGCAGTGGCATCCTTTGGGGTCACGCGGTCGAGGGATCTTCC
CACCTCGACAATGGGCGTCCTTCCATCTGTAAATTTTCGGAGTTTGGCATTGGCGACGTC
ATCGGATGCGGCGTCAATTTGGCAACTCGCCAAATCATTTACACAAAAAATGGACAGCGT
TTGAATACTGCCCAATTATTTGTCGATTCTGCCACCAATTTGTTCCCATGCGTAACGTTG
TCAGACTCGGGCACCAATATTGAAGCCAACTTTGGACCGGATTTCAAATTCAACATTGCC
GCCGATGGCATTTAG
>GPLIN_000178900
ATGTACATTTACCTAATTCAATTTTGTTTTNTGTTGCGGCACCAATTCTGTGTTCTGCTC
GTCGTATTCCTCTCAATTTGCTGCACCCAATTTGGTGATGTTCATGCGCGAACGCAGTCT
GTTGCCGTCGAAGGCCGTCTGTTGTGTGGGACGGCGCCGGCACGTGATGTTCGTGTGAAA
CTGTTTGACGAGGACTTGGGCGTTGACCCGGACGACCAGCTTGATGCCGGCTATTCGGAT
TCGAACGGCAATTTTAAACTCGCTGGGCACACCTCGGAAATGACGAACATCGACGTCGTG
TTCAAGATCTACCACGACTGTGACGATGGGATAAAACCCGGCTCGCGCAAACTTAAATTC
GTCATTCCGAATTCGTACGTCACGGAGGGCCAAACGCCACGGAAAACCTTTGACATTGGC
GTACTGAACTTGGAGGCCGGCTTCAAGAGCGAGGAGCGCGAGCTGATCGTGACCAAGAAG
CGCAGAAGTCACGGCCATCGCCGTTACTACCAAGACATTGCGGACTTTTTTCCGTGA
>GPLIN_000179400
ATGGAGGAATGGAAAAGAGTTACAAAACTCGAGCTTGAAAATAAGGCACTCCGCGCTGAG
TTGGCACAACAGAATCTGTTAAATGCTCATAATGCCCTGCAGACAAAGCTAGAGGATTAT
CAGAACAAACAGCAACAGACCATCGACGAGCTGACTAAAAAACTAGAGGTTTCCATTGAT
CAGTTTTCGTTGATGCATCGGGAACACGAGAAACTGCTAATCGCTCACAACAATTTAATG
GAAGAGATGAATGAACAACGGAAAATGGACCAAAAGGAAACCAACGACAAAATTGGCTGC
TTAAATGAGGCCCAGCAGAAGCAATGCGGTAAATTTGACGAGCAACGAAATGAAATGCGA
CTCGAAATGAACGAATCGCTGAAGTCTGTTCAAGCGATGGTCGTCGCCGAATTGGAGCAA
CAAAAAGTGGCAAATGCCAACAAATTTGCTGAATTTGAGGCACATCAGCAACAGCACATT
AATGACTTGCAGACGACAGTTGCCACCGTGTTAAACGATACAATAAATGGAAAAGGACCA
ATCCAACAGCAAAATCGATGGGATTCTGCTGCATGTAACGACAAACTCACGCTCTCTGAG
CCCGAACGATTGATTGTCGAAATTACTGGAAAGGATAAATGGGCGTGGCGCTCCGTGCTC
GCTGAACGGCCAATTGCAAAAAATTGCGGCATTTTCTATTACGAAGTGAAAATATTAGTG
GAAGAAGACGGTATTCACATTGGACTTGGGAGCAAACAAATGCCATTGAACAAATGGGTT
GGATTTTACAAGGGCACTTACGCATACGAAGACGATGGCACTTTTTGGGGTCACGCGGTC
GAGGGATGTTCCTACTTCGAGGGGCGCCCTTTTATCAAAGGAAAGCCGACATTTGAGGAA
GGCGACGTCATTGGATGTGGCGTCAATTTGGCAACCCGCCAAATAATTTACACAAAGAAT
GGACAGCGTTTGGACTCTGGCGACAAAATTGTCGCATACTTTGGACCGAACTTTGAATAC
AAATTCTGA
>GPLIN_000179900
ATGCACACGGGACGTGAGAAAATTATCAAAGCGAAGATCGCCGCTGCTGTATTGGAACAT
CAGCTGAAACGGGTGAAAGAGCTGGAGGAGTGTCAGAACGAACAGCTACAGGACGTTGAC
GAAATGTTGAAGGAGGATGCCGCCATGTTAAATGATGCACTTGGAAAAGCGTGGCGCTCT
GTGTTTGCTGAACGGCCACTTCCAAAAAGTCTTTTGGCCATTTTTTACTATGAAGTGAAA
ATATTAAAGGAAAAATGCATTGCTTTCATTGGACTTGCGACGAAAAAAATGCCGTTGCAC
AAATGTATTGGTTATGAACGCACAACTTATGCATATGACAGCTGGGGAAGACTTTGGGGT
CACGCGGCGGTTGCCGGATGTTCCCACTGGAATGGACGTCCGTACATCGACGGAATGCCC
AAATTTGGCGTCCGCGACGTCGTCGGCTGTGGCATCAATTTGGCAACTCGCCAAATCTTT
TACACAAAAAATGGACAGCGTTTGGGTGAGAAAGGAAAAGCATAA
>GPLIN_000180800
ATGTCAATTACGTCCGAATCAACCAACGGGGACATAACCGCTGATCAGGAATGGACAACC
TTCGCCAATTTGGGCCCATCCGAAGAAAAGCGACAATTGCTTGCCAGAATTGCCGAATTG
GATCGCCAACAATCGATGAATTCGCCAATTTCGAGCGCCAATTTCAGTTTGGTGGCACAA
AATGGAAATGCAGAAGTTAGGGACGCCGACACTTTGGACAATCAAAACGAAATTGAAGAA
ACGATGAACATGGAATTGGAGCAAGAATTAAAGAAGGAGAAGCAGTTGCAGGAACAACTG
AAGCAGTTGCAGGAGCAACTGAAGAACAGCGAAGAATCGGTCGGCAGAAAGCTTGAACAG
ATTGAGGAATGGAATTTCAACAAAAACAACACCGCAGAAATAAAGCAACTGAACATGGAG
GAGTTGAAGCAGCAACAGAACCAAACAAAGAAAAATGAAGCCGGTGAGAGAGTTGAACAG
CTGGAATTGAAGCTGACGGAGACAAACAGAAAGTTGGAGTATTTTGGGAACTTTCAAGCG
ATGACCGTCATCAAATTGGAGGAGTATCAGAAAGTGGTGAATGCTCAGCAGACAAAGATT
GTCGGATTGGAAGAAAATCAAAAGGCCATGGGGCGATTGGTTGAAGAACAGAACAGAGAG
TTGGAGGAATTGGCAAACAATTCGAAGAATGCGCTGGAAAAGACAATCAAAGCGAATGTC
GTCGCTGAATTGGAACATCAGAAAATGCTAAATGCTCAGAAGAATCTAATCGAAGAGATG
GCGGAGTATCAGAACGAGCAGCAACAGACCATCGACGCGTTGACAGAAAAACTAAAAGTT
TCCATTGATCACTTTTCCCGACTGCAAACAACGATCAGTGATTTGGAACGCAAAATGGAC
GAATCGCTGAAGTCTGCTGTCCAAGCGGTGGTCGTCGCCGAATTGGGGGGAATTGGAACA
ATTCGACAACAAAATCGGTGGGATTCCGCTGCATGTCATCGAGGCCTCACACTCTTTGAG
CCCGATCAGTTGATTGTCCAAAATGGAGGCGATTGGGCGGTTGGACCATACGAAGGCTCT
TACGCTTACGAAGGCGATGGCACTCTTTGGGGCCCCGCGGCGGTTGAGGCTAATGGACGG
TGTTCGTTCATCGAAGGACAGCTCAAATTTGGGAAAGGTGCCGTCATCGGATGCGGCGTC
AATTTGGCAACTGGCCAAATCTTTTACACAAAGGACGGGCAGCGATTGGAAGCTACCGCT
TCGTTTGCCGATTCTGTCGCCGCCGGCGCCGAATTGTTTCCGTGCGTTACGTTGTCCCGC
CCAGGCGCCAAAATTGGTGCCAATTTTGGCCCGAATTTCAAATACAAATTCTGTTGA
>GPLIN_000183900
ATGGAATTGGAGTTGGAAAGTATCAAATGGATGAAGGAAGAAATGAAGGAGATGAAGCAG
TACATGGAAGGAATGAAGGACATGAAACAGTTGAAGGATGAATTAAAGGACGTGAAGCAG
TTGAAGGAAGAAATGGAGGGCATGAAGCAGTACATGGAAGAAATGAAGCAGTCCATGGAA
GAAATGCATGAATTACACAAAATTGAATGCGAAAAGTACACGCTCCAAACAAAAATCGTT
GAGCTGGGGCAGAAGCAACAAAAGTCTGTGCACGAAAAGATGGGGACAAATCAGAAAAAG
CAGCAGCAGAGCATTGACCAATTGCGAATTAATTATTCCGCTATACTTGTTTACAAGTGC
CGTGAAAAGACCAAGCAAATGGAATTGGAGTTGGAAAGTATCAAATGGATGAAGGAAGAA
ATGAAGGAGATCATGAAACAGTTAAAGGATGAATTAAAGGACGTGAAGCAGTTGAAGGAA
GAAATGGAGGGCATGAAGCAGTACATGGAAGAAATGAAGCAGTCCATGGAAGAAATGCAT
GAATTACACAAAATTGAATGCGAAAAGTACACGCTCCAAACAAAAATCGTTGAGCTGGGG
CAGAAGCAACAAAAGTCTGTGCACGAAAAGATGGGGACAAATCAGAAAAAGCAGCAGCAG
AGCATTGACCAATTGCAGAAGTCATTTGCCAAATTAAGCGATGGACAGAAGGAAAATGGT
GAGAATTTTGGTTCAATCGGTACAGTCTCTTGGTTGGAGCGGACTAATCCCTCAAAACAA
ATGGAACCGGTTGTAAGTCATAAGGACCTCGCTCTCTTTGGAACAGAACGATTAATTGCC
CAACATACTGGAATTGCTCCTGCGAATCGCTCTTTGCTTGCCGAATGGCCAATTCCAAAA
AATCATTTTGGCATTTTTTTCTTCGAAGTCAACATTGTGAAGAAGCAGAAACATTTGGCT
GGTATCGCCATTGGATTGGCGCCAAAACAAATACCTTTGGGCGATTTTGTTGGATGTTAC
GAAGGGACTTATGCATATCAAAGCAATGGCACTTTTTGGGGGCACGATGTTGAGGGATGT
TCCAACGATGGGCGTCCGTGCATCAATGGAAAGCCCGCGTTTGAGGAAGGCGACGTCATC
GGCTGCGGCGTTAATTTGGCAACTCACCAAATTATTTACACAAAAAATGGACAGCGTTTG
GACACTGCCAATATGTTCGTCACTTATGCCGATTTGTGCCCGTGTGTGACGTTGTATCAC
ACTGACGACAAAATTGAAGCCAACTTTGGACCAAGCGATCCTGGTATTTCTGGGCCGGAG
GGTATTCTTGGATTACCAGGTGCGAAAGGCGAACCGGGACTTGTAAGGGTGCCCGGTCTT
CCAGGCACATCAGGTGTTTGCCCGGAAAACTGTGCGCCTCCAGCGGAACGCCAAACGACA
AATGAGCAATTGGTCCCATTGATAAATAAGCAATTGAAAAGCATTGAATGGACTCTGAAC
AATTTGAGCAAAAAAGTGGCCGAAGAGTTAGGCCAAATCCATGAACGACTGACAAAGCTG
GAAGGAGCGCAATTAGGCAAAGAAGAATGA
>GPLIN_000185400
ATGAGCTCTATAACCCTCTTGATCAGCATTGTGCTGATTGTGCTGATCAGTGCCGGTCCT
TTCGTTGTGCAAGCCGACAACGCTGGCGAAAGCCATGATCTGATTAATCGTATCAAACGC
AACAGCTACGGCTACAGCGGCTATGGCTACGGCGGAAGCTGTTCCTCATGTTGCTCATCC
TGCGGTGGAGGAGGCTCCAGCTACCAGCCCACCTCTTACGTTCAACAGGCGCCGGCACCC
CCTCCACCACCACCACCACCACCGCCACCAGTGCAGCCGGTTTACACGCCGGTGCAGCCG
TCCTACTCTTCCTCATCCTGCAACACCTGCGGCGGCAGCGGCGGTGGTGGCAGCGGAAAC
GGTCTGTCCGGCTACAGCAGCAGCTGGAACAACGGTGGAAGCTCGTCCAACTCCAACTCG
TGGAGCAGTTCAGGCAACTCGGCCGGTTCCAGCGGCTCCGGCGGCTCCGGCTCATCCATG
TCGGCGGGCAATGGCGGCGGCTATGGCTACGGCGGTGGAGGCTGCTCAGTGTGCGGACGC
AAATAA
>GPLIN_000185800
ATGGTGTTCACCTGCAAACATTTGCTGATCGCTGCTGCCGCCGCGTTCTTGATCAGCGAC
CTCAGCATTCAGCAGACAAAGGCCATCGAAATTCCCGGCACTCTTGGCGAATGCTTGCAA
AAGATTGAGCCCCGCGTCTGTGACCCGCAAGAGGTGCTTTCTGAAGATGAACGCACCAAA
TTGGGTGCAGTGCTCGTCCGTGTCGAGGAGGGCACGAAACGCGAAGGCTATCCGCTTAAA
ATACGAAGCAAAGGCTGCGGCTCGAACGGAATCACAATGCCGGTGGTTCAACTCAAAATT
GCCAGCGACGACATGGACATGCTCCAAACTCAGCTGACGGATCTGCTCCAGGAGCACACG
GAAGCACATCCGTGCAAGCGAATCACTTTGTGCAACTGGAACGTGAACATAAAACCCATC
GAAGTTGTGGAGCTGTACCGCAAAGCGATTCCGTTTGTGACAAAAGCGGAGTACGCACAA
GCATTGAACAGTATTGCCGAGAATTTCCTGAGCATGGCCGCAAGTCGTCTGAAGGTTCCG
TTCACCGAGGCCCCAATTGTCACCGCCAACAACAACACCGGGCCAATGGACGGCGCTGGC
GGCACCCAACAGAATAATGCCGTGGTTGAGCAGCAAAGTGAAAAGATTCCAGCAGAGCAA
ACCGTCGACGCTCAGTCGAACTGA
>GPLIN_000187400
ATGCGGCTAATCTATTCGCTTCTGTTGCACTGCGCGGGTTTGGTGTTATTTTGGCTCTCT
CCGTTTGAATTTGGCGCATTGGCAAATTTGGGCGCATGGGAAGTATCAATTATGGAAATG
ATCAACGAACTCGAGCAGGACTCAATCGCAAAAGATCTAAACATTTTGGATGGCCACCTG
ATGCATTTAATGAAAAATGCACAAGAAATTCCAATGCCAAATACGGAGTTTGTCACTTTA
ATTGTGGAGATTGCCCTTGTGGACATTGAAAAGCAGCAATGGAGTGGAGAAAAAGTGCCA
AATTTGGTCCAGAAATTTGACAAATTGTTTATTCTAATAAGCAAAAATGTGACATATTGT
GCCAAAGCACCGTTTCAAAGTGCCAAAGAACGATTAACAGAATTGCGTGGTCTTGGTGAT
AAACTGGAGGAACACCAAATTCGGCAAATAATTGAAGAAACCATAGTGGAGGCCAAATTG
AAATTGGCAAACACTGCACGGCGAATGTCAGGGCCATTGCGTGAAGAGATCGCTCAAAAA
CTGGATGCACTGATGGACAATTGTAAAAAAGCGCTTGAAAAGGTAAAAGCCATTCATAAA
AATGCGGCATCTGCATCCGCCGAGTCCGAGCTGTTCAATTTTGGTGCAATTCAACAGCTA
ATTGAGAAACAAAAGGAAGAGATTCTGCAAGCATTTTGA
>GPLIN_000187600
ATGAGAGAATTTATTTGGGCGGCCCATCTGTTGCTGTTGGGGTTGTTGAACATATTCTCA
TCGGGTTTTGTTGACGCGGCAGGCAATGCCCAAAATGCTTCAAGCTCCTCCAAATCGGTG
GACTCCTCCGTCAAGAAAGGCTCGTTGGCTGATCTGATCGCCATGGAACGCATCAAAGAA
CAGGAGAATTCATCCGTTGTGAAAGAAACATTGGCCGAACTGATCGCCATGGAACGCATC
AAAGAACAGGAGAATTCATCCGTTGTGAAAGGAACTTTGGCCGAACTGATCGCCATGGAA
CAAATCGATGACAAAGAGTTCGATGAATTTGTGCAGGAGCTGAGAGAAAATGAGCATCTA
ATTAGAGCAGTATTCCCACCGCAACAATCTTTTAAACAAGTTCAAACTCAAAAGGAAGAA
AAAGGAATGCTTCACACAATTTTCAAAATATTGGGTGAAAAAAAGGAAGACAAAAAGACA
GCTCTGGAACAAAAATATCGAAAATTAAAAGGCATTAAACAGAATGATCCGGCATTAAGC
CAAATAATGGAAAAATTGCTCATGTACACCGAGAACATAAAGTCAGAAAGAATTTTGAAA
CCTGAATTGAAGGAGTATTTGTACTTCACCATACAATTTGTGGCGAAACGCCAACGAATT
CCGTTCTCCGACATTGTGCCATTTAAACAAATGGACAAAAAGCGTTCATTAGCAAAGCTC
GTAAAGCTATTTTTGGAGGAAAAGACACAAAAAATCGGGAAAGATACACAAAATAAAATT
TTGGAAGCTTTTCACGAGTTAACGGAACAAAATGCTCCCATTGAAGCGCCTGAGGGGAAG
ACAAAGTCCGAGTGTGCGGTGTGCTTGGGTAACTTTGAGACGGGGGATAAAGTTCGTCCT
TTGCCGCCCTGCGAGGTTAGTGTGTGTTGTGGAGCATGGATTAACCGCATTCCGGGTCCG
GAGCTTTTTGGTGCCGGAATTCCGGGTTCCGGAGCTTTTGTGGCCCAAAATCCGGAGCTT
CTGTGGCCCGAATTCCGGATTCCGGGGGCCAAAACAACGGGGCTGAAAAGCTGA
>GPLIN_000187800
ATGCCAATGCATTATTTTATTTCTGCGATTCCTTTCCTTTTTTTATTTTATGTGTCGACG
GCAACGGCATCGGTTGATAAAGATGATGATACATTCCTCGCGTTTGTGAAAGGTGATCGC
AATCAGAACAACGAAGTGATTCAAGTGTACGAGGCCCGTCTTGGCTTGATGTATTTGATG
AGAGAGAATTGGAAATGTGCCGAAATTGTAAACAAAATTGGAAAGAATCAGACAGAATGC
GAAAAATATCGCAAATATTTGGACATTTTGTACGGATATTTGTTCTTAGTCTACGCTGCG
GGCGCTGCTGGCCAAAAGGCTCCCCCCGCAGTGAAGCCAGTGTTCATACTTGATGATAAA
TTATATCGGTCGATGAAGATGTGTTATTCCTCACTTTCGTGA
>GPLIN_000188200
ATGGCATTAACTTTTTGGCCAATTATTACCCCCGCCCAATTGTTGGTGTCCTCTGTTGCT
GATCTGCTGTCAAAACTGGCAAATAACGGCGAATGTGCCCTTATTGGTGACGGCCACGGC
ACTGACCCTGAGTGCGCGACGACCGCTTCTTCTTTGACAAGCCGCCCGCCGCCGCTAATT
CTTGTGCACGGATTTGTGGCCAACAAAATGTATTTGGACGGTCAGAATACGCCGTTTCCG
GCCAATTTTCCACCGTTGTGCAAAATTGTGTTTGCTAGCAAATACTCCGTTAAAGGCTGG
ATCAATCCGCTTTTGGGTGCCGGAAATGTTGCCTCTGTGACTCTGACTAATCTCCAGAGC
TGTCTGTTCTATTTGATGTCATTGCGCTATGACAACACAACGGACACTTACCACAACCAA
ACGGACGTGGGCGTCACAATGCTCGCCAGAAGACAATTTGGACTCACGTGCCCCTCAACT
TGTTGGGTAAGCGACAGTTTGCCGGGGGGCTGTACTCTGAGTTCGGCATCTCCGAACCCC
GTGGACGAAGGCTGCAATCTCTTTGCGGCACCATACGATTGGCGATTGGCACCCGGCATG
GCGGTTATTGACGCATATTTCTCGAATTTGACCAACCTTATTGAAAAGTCGGTCAACACA
ACGGGGAAAAAGGCATTTTTGTTGTGCCACAGTATGGGCAATTTGATGGTGAATTATTAC
TTGAATCAGCGCATGGGACAAGAATGGCAACAGCGATATTTGAACGCGACAATTAACGTT
TCCGCCCCGTGGGGTGGCGCAACTTTCATCATTGAACAGATACTTTCTGGAAATGTTGAC
AGACTTTTCTCGGGCCTTTCGGCAATCGTTTCAAATTTGGAGGTCCGAAAATTCATCCGG
ACTTTTGCATCGGTTGCCTTTCTCTTGCCAAATTTGTTGGCCTTTCCATTGAACACAAAA
TTGGCCTCAATCTCGGGAACGGAGTATACGTTGGCCGACTTGGCCAATCTGTTAGCAGTG
GCCAATATTCCCTACATGGAACAGCTCTACCAAAATTTGTATTCACAAATCGATGCTCAA
AAATACACTCCAATGTTTTGTGTGCATTCGAACTCCAATGGCAGCGTGCCAAAGTCATTT
GACTACCCTAGGGGAATCGATTACGCGGCCAATGCGTCGATGGGTGACGGGGACGGATTG
GTGAACATTGAGTCGATGAGAGTGTGCCAACAATGGAAGGACCAGGGCAAATTGGTGAGC
CAAGTGACAGAGTTTGACGGGCCCACGCACGCGGGCATTTTGCGTTCCATGCCCTTTTGC
GAATTGATCAAGACAATTCTCGGGCTAAAAGTTGCGCTGATCAGCAATCGATTAGACCGT
TTAGTGGACGCGCATTTTAAATCAAAAGAATGGTCTTTGGGCGATTTGCACATTCAACGC
GCAATCGAAGGAAATGGGGCTGAAATTGTTAAACGCATTGGCTATGATGTCGAGCGGCGG
CTGTCAATTCCGCAAATTCCGCTTCCACTCAAAGTGATCGGCTTCGAACGCATTCAAATA
AAGTACATCGATCGAAGTGTCATCGAATTTCTTGGACGCATCCGCCGACTTTTTGACTCC
GAACGGACCATTGTTAGCATTTACACGGGCGATGACCAAAAGCGCAGTTGGGAGATTATT
TGGCATCGGATTTGGCCTCAGAACATTCGTGGACTTGCGTTGTTGACGCACTCCAGACTC
GATCGTTTGCGCCAATTCTCTCCGACCGTTCTCGGCGAATGCCCAAAACTCCGATTGATC
GTCAGCGATGGTCTTTTTCCCGAGTTCCCGACCGATGACAGTGCCGGCGGCGCTTCTTCT
GCCCAAGCACTGGCCAAATGGTTGCACATGCCCCGCGGGGATGGACATCCGAAGGTGTTG
CAGTGCGGTTGTTGTTCAGCAGAAAGGATGGCAGGGATTAAAACGGCATTTGTCAATTCG
TTCGAACCGGTCAATTTCATCATCTGTCTTTGGGATTGGTCTTCTTTTGTTGGCATTGTG
CCATTTAAACTGAACAACAACAATTTGACGGGGGAGCGATTGGCGTTGCGACACATTGAC
GAACCCAAATTGGGAGACAAATGGCTGTTGGTCCGTTGTCCAATTGAGCGCGACGAAGCG
AAATGGGCCAAGTGGGAGCAGGAGGCGGTTGAATGGGATTGGCCTTGGCAGCGGAATCGC
TTCTTTATTGACTTCAACGACAGGGACATCGGCGACACGTAA
>GPLIN_000191900
ATGATGAGACTATCCTTCCCCATCTTTTTCCTCCTCATTCTCGGCTGTCTGCTGGTTATT
ATGCCGGATATCTCCTCGTCCACCAGGCCAAATCGACACCACAAAATCGCCTTGGTCCGA
CGAGACGGCGACTATGACCAACTTTTATCCGAATTCCGTTCCAAGGGCAGCCGAATGCGT
TTTGGAAAACGGACGATGGGCCCGTTGACGGAAGCTGTTGCCCCACCGTTGATAGATGTG
GCCGACATGGAATCTGACCCAAACATTTATGATGACTGA
>GPLIN_000195600
ATGCGCACATTTCTCTTCTTATGCGCAGTTTGCTTGATCGTCGCCTCTTTTCTACAGGAG
ACGGGTGCATGGCCGCCAAAAACGACATCAAATAACAACAACCCAGGGCTAACTATTGGA
AATAAATGGAATTCAAAAGCCAATTCGTGTCACCGGGACCTGACGCTCTCGGAGCCCGAT
CAATTGACTGCCCAGGTTACAGGAGAGAATTTGGGGTATCGCAGCTCTGTCTTCGCTGTT
CAGCCAGTTCCACAAATTAATTCCGGCATTTTCTACTACGAAGTGGAAATAAAAGGGATA
GTAGGTGCTATCTCCATTGGACTTGCGACCAAACAAATGGCATTGAACAAAGAAGTTGGA
GAATTTCAAGGCTACGCATACCACTTCGGCAGCGTTTTTCTTTGTCACGAGGCTGAGGGA
TGTTCCTACACGCACAACGTCAAACGTCCTTACTACAATAAAGGAATATCACCGTATGCT
GTCGGCAACGTCATCGGATGCGGCGTGGATTTAGCACAACACAAAATCTTTTACACGCTG
AACGGCCAGCGTTTGGGTCCTGCCGGTTTGTTAGCCGATTCTGCCGACCCATTGTATCCA
TGCGTTTCGTTGTCACACCGTGGCGACATAATTGCAGCGAACTTTGGACCGGACTTCCGA
TTCAAATTCGACATTGCCAAATGGAATTTAGAAACTGAAAAATGA
>GPLIN_000195900
ATGCTTTTACCCATCTTTTTTTTGTTGACCTCAACAGTATTCGTCTTCAACTGTGCGCAT
GTTCAAAAAAAGTCTGAAAATTTGGAAATTTTCCCGAATTCTGAGGATTATAATTCCAGC
AAATTGTTGGACGAATTGCGAGATATGACGAATTCGCTGTCGGATGCCGGAGGAAAAGCG
GCAGAAGAAAGGGCGTTGGCGAAAGGATGCCAAATCATTCAAAAATAG
>GPLIN_000196000
ATGTTTTTACTTGCCGTCTTTCTGTTGGCTTCAACAAAATTCGTCTTCAACTGTGCCGAT
AACGCAAAAGGGTCTTATGAAATTCATCCGAATTCTGCGGATTATGATTATAATTCCAGC
AAATTGTTGGACGAATTGCAAAAAATGACAAATTCGCCGCTGTCGGATGCCGGAGGAAAA
GCGGCAGAAGAAAGGGCGTTGGCGAAAGGATGCCAAATCATTCAAAAATTGCAGGGCAAT
CCGGAATACCCAAAGGTTGTTGCTGAACATTCGGAATTTGCTCGGCTTCTTCAAAGTGTT
GTCAAAGTTTGCAATAAACGGGACAACAATTCAAAGTCGCAGCTAATTGAAACGTTTGCA
AACAATGGCCTTCCGATTTTGGCCCAACTGAAGTTGAAAGAGCGGCAACTCCTTCAAGAA
TCGAAAAATGCCAAAATTCTTCAAATTGGCGGTTTGGTGTCAAAACTTTGCTTGAATGTG
TTGCCCGAGGGCCACCATTGGAAAAGTGCCCTTAAGGAATTGCTGGAGAAAAAAAAATTC
TAG
>GPLIN_000196200
ATGCGGACTTTGATGCGTACTATTTTAATTTTTTCAATCTATGCTTTGCAATTGGAATTA
AAACACGTCGACGGGAATGCGAATGGTCATTCAAATGGCACAATTGCCAAAGCTGCCGAC
AGTTCGAAAGGAATTGAGCCGGTGTACGATGAGTCGGGATCGCGTCTGAAGCTCAAACAA
ATGGAGCAAACTATGTTTCGACTCGAGAGTCTCGTGAACAGAATTGAATTTTCGTTGCAA
AGTTCGGCTGTTGTAATGGAACAAATGAGTCAGAAGGTGAATCAGATGGGACGTGAAATG
GAGCAACGGGAGAATCAAACCCAAGCAATACGGTCAAAGTTTGTCGAGTTAGAAATGCAA
CTGACGGCAAATTCGAATTACACGGGCATTGTTGGTGGGCAAGAGTTGCTTCGAATATTG
GCAAAAAATCGGTGGAGTTTGGCGGATCGTCATGACGAACTAGTTATTTTTGGACGAAAT
TTGTTAAAAGCTGTATGTCTGGGAAATGAAATTTATCCACGCACTGTCCGAGCTGAATTT
AAGCCGCTACAAAATTTGGAGATTGTTTACTATGAAGTGAACATTGTCTTGAAACAAAAA
GGGAATGACGCCCAAAATGAAATTGATTCGATTGGCGTTGGGTTTGCATCCAAATCGATG
CCATTGAACAGCCGGGTTGGGTCGCACAAGAACACTTATGCCTACTTCAACAATGGCAAA
ATGTATGGTCACAACAGCAGCAATTTCGCAACAAATGCCAATGCCAAATTCGTTACCGAT
GACATCATCGGCTGCGGCGTCAATTTGACGAGCAAAGAGATCTTTTACACCAAGAACGGA
GTGCGATTGGCCGCCACCAATTCGTACGTCCTCACAACCGGCGGTTTGTACCCGGCACTT
TCTTTCAACAATCCGGGAGATGAAGTCGAAGCAAACTTTGGCCCGAATTTCAAATTTGAC
CTTTTCAAAAAAGCCGGAAAATATTGA
>GPLIN_000196800
ATGGACGCGAAATTCAAATTACAGGACAATCCGAAAACGCAGATGCTCCAGATACGGACA
AAAAACCGGTGGAACCCCGAAGATTGTCACAGTGAACTCTTCTTGTTCAAGCCCGATTTG
TTGAAAGTCGTTTATCGCGGAACAAAAAGAATTTATCGCACTGTTCGCGCAGAATTTATG
TTGCCCCGAAATGGAATTGGTTATTTTGAAGTGAAAATTGTCTCGTTCCAAAAAGGCTCT
GGCAATATTGGCGTTGGCCTTGTGCCCAGGTCAATGTCATTGGACACGTGGGTTGGAAGG
TACACGGACACGTATGGGTACTTTGATAGTGGCAAAATTTATGGCCACAACACCGGCCAC
TTTGATGGATTTCCCGAATTCGCTGGCGATGACGTCATCGGATGTGGCATCGATTGGATA
AGTCAAGAGATCATTTACACGAAGAACGGGGAGCGTTTACACACTTCAAATTTGTACGTC
CTCACCTCCGACGACCTATTCCCGGCAGTTACTTTGGAAAATCCTGGTGACATAGTCGAG
GCTAACTTTGGCCCGAACTTTAAACACAATTTTAACGATGTTTTTTCTAATCTGGCATCT
GTCGATTGA
>GPLIN_000200100
ATGCTCGGCCCGGCACTTTTCAAAATTCGTTTTCCCCTCATTTCACAAGAGGACTTTTTT
GACAGTATTGTTCCGCCCGGAGTGTTGACGAGTGATGAGCTGGTCAGCGTTTTTCTGCAC
TATTCTCGTCCAGAACGCGCAAGGCCCGAGCAGTACCAGCTGCAATTCCCAACTAATGGA
CGTGCCGCCGCAGCCATATCGGCGTGGCGCTCTGTCCGCGCTGAATGTGCAATTCCAAAA
AAGGATTTGGGCTTTTTCTACTACGAAGTGACCATCTTGGAGCAAAATTACTTTTTCATT
GGACTTGCGACCAAACAAATGCCATTGGACAAATGGGTTGGAGGTTACGAAGGCTCTTAC
GGATATGACAGCTATGGCAATATTTGCGGTCACGCGGTTGCGGGATGTTCCCACTCGAAT
GGACGTCCATTCATTGGTGGAAAGCCCAAATTTGAGAAAGGCGACGTCGTCGGATGCGGC
GTTAATTTGGCAACTCGCCAAATCATTTACACAAAAAATGGACGGCGTTTGGAAACTGCC
GGTTTCTGTGTCGATTCTCCCGCCGATTTGTTTCCATGCGTTTCGTTGTTTCATTCGGGC
GCTAAAATTGAAGCAAATTTTGGCCCGAATTTCAAATTCAACATTGCCGCCGATGGCATT
TAG
>GPLIN_000200200
ATGCAAAGTGATCAGAAGGCATTGCTGGAAAGAGTTGATGGAATTGAGCAAAAGCACGCG
AATAGAACAGGAACAGAACAGGCCAAGCTGGAACAGGAAAACACTGGACGGGACCAAGAC
AAATCGGAAGGCATGAATCAGCTGAAGGAGGAGCTGACTGCAAAGATGGAGCAGTATCAG
AAAGAACAGCAACAGAACATTGACGCGTTGACTGAAGCACAAAAGGGAAATGAAAAACAA
AAAGAAGTAATGCCACAACAAAATCGATGCGATTCCGCTGCTGTACGTCACAGTCACGAG
GACATCTTCACGCCTTCTGAGCCCGGACTGACTTTGCAGCAGCTTTTCCAATTTCCCTCA
TTGCACCAGCAACAACTTTTAAATCATCAGCCCCAATTTCCCCACCCTCAAATGATGCCG
AAGGGAATGGCACAGCCTCTTCCGGTACAGCAGAAACAGAAAATGCCACAAATGCAACAG
CACTCGCAAATTGGAGGAGGGGATCAACACCAGCAGCAGCAGCAGAAGAACAACAGCAGC
AATCGGGCGGCCATCCAACAAAGGCTTATACAGAGAATGCAAAACCAGCAAAATCAGGTC
TATCAGCCGCAGCAGCAGCACATGGAAATGCATCAAAACAAACAGCAACAGAACATTGAC
GCATTGACTGAATCACAAAAGGGAAATGTTTCCGCTGATCAATTTTCGTTGAAGCATCAA
GAACACGAGGAACTGTTAAATGGGCACCAGAATCTAATGGAAGAAATGAATTTGAAGCAG
CAACAGCACCAAAAGGAAACCAATGACAAAATTGGCTGGTTAAATGAGGACCAGCAGCAG
AAGATAAGCGCTGTTAATTTTTCGCAAGTTATCGGCGGTTTGGAACACAAGCAACAGAAT
GATCAGAAAGTTCTACGCAAAATGGACGAATCACTGAAGTCTGTCAAAGCAATGGTAGTT
GCCAAATTGGGGCAACAGAACATAAAGTTGCAAAGTGATCAGAAGGCATTGCTGCAAAGA
CTTAATGGACTTGAGCAAAAGCAAACGGCGAATTCTGAACAACAAAAATTCGATCAAAAA
TCACTGATCGCAATTATTGATCAACAATGCAAAGAACGTGAAGAGCAAATGAACAACTTT
TTGGGGCAGTTTGTTGAAGGACAGAACAAAAAGTTGGATAAACAAAAGGAAACGGACAGA
ATGCTTCAGCAACAAATTAATGCATTAGGAAACTGTTGGAAAAAGGAGCTCGAAAAGGGA
ATGAATCAGCTGAAGGGAGAACTGATTGCAAAGATGGAGCAGTATCAGAACAAACAGCAA
CAGGCCATCCATGCAAAGATGGAGCAGTATCAGAACAAACAGCAACAGGCCATCCATGCA
AAGATGGAGGAGTATCAGAAACAACAGCAACAGGCCATCCATGCAAAGATGGAAGAGTAT
CAGAAACAACAGCAACTCAACATCCATGCAAAGATGGAGGAGCGCACTTATGCATACGCA
AGCTGTGGCAGGTTTTGGGGTCACGCTGTCGAGGGATGCCGCCAAAGCAGCAATGGGCGT
TCTGCCATCGGTGGAAAGTCTTTGTTTGGTGCCGGCGACGTCATCGGCTGCGGCTTCAAT
TTGGCAACTCGCCAAATCATTTACACAAAAAATGGCGAGCGATTGGAGACTGCCGATTTA
TTTGTCGATTCTGCCGCCGAATTGTTTCCATGCGTTACGTTGTTACACTCTGGCACCAAA
ATTGAAGCCAACTTTGGCCCGAAATTTGTATACAAATTCTGA
>GPLIN_000200500
ATGCCCGCTTTTCTCTTCTTGACCGCAATTTGCTTTCTTGTGGCTGCTGAATCAACCCCA
GGGCTAACCCCTGAAAATCAATGGGATGTTGGAATGAACTACGCGCACCAAACCATTCAC
TTTTTGGTGGGGGAAGGAGACGAAAAAGAGTTTTTGCCGGCACATAAAGCGATTCTGGAG
AAAGCCTCCGGCGTTTTTGAGAAAATGTTTCGTTTTGACGAGGCAAATGCAAAGGCCGTC
GCCGCCGCTTGGACCGCCTTTTCGGAAGAGGTTAAGCCGGTGGAGGTGACCGACGTGGAG
GTGGGCACGTTCAAGGCGATGTTAGCGTTCATTTACGCCGATGATTTGAGTCGACTGAAC
GGAGACAATCCAATCGCTGTGCTTTATGCGGCCGACAAATATAATCTTCCTAAACTTGTC
AAAGCATGTTTGAACTTTCCCATACCGGAGTTGCGCAATGTTTTTGACGCACTTGACCTG
GCTCGCTTTTTTGGAAAAGAGAAATTATTGTGCGAGATTTTGGACCGTGACAAGTTGATC
AATTCGAATTCCTCTAATTAA
>GPLIN_000201400
ATGCATCTTTGCGTTTATTCGCTTTTCACCTTCCTTTTTTTACCTCTGGCGTTGATATCC
ATTCCGCCGAATGCAAACGCGTACCCTCTGAGCTCGTGGAGTAATTTTGAAGAAAGCGCT
TTCCTTGAATTTGTAAAGGGAAAGGAATATTTTGAACAATGGGAATTGGACTACGAAGCA
AAAAAGTTCAAGAGCATTTTGGGAACATTTTATTTATTGGTGCAAAATTGGAATTGTGAA
AACATTTTGGAACAAATTCAAGGGGACGACGATCGGAAAAAATGTCAAGAATATCGAAAA
TATCTGAACTTTGCGCACGAATATTTATTCCGGGTGTTCATCAAAGCTGCTGACCCAAAG
CTGAGTGAACAAATGCCTGCAGTCGCGCCACGATTTCAACATACTTACTCTAAGGAGAAC
AATTTCAAATTGGCTATATATTGGCTTGAAACAACATTAATGAATGAGGAAGCTCTGAAT
AAAGTTGACGAAATCATTCAAATGCATCAACTCAAGCCGAACGAGCAGGAAATTGCGAAA
ATTTTGGCTGAAATTAATGAGGCGCTGAAAAGTGACAAATTTTTTGCAAATTTCAACGAT
GTGCCGGAGTTGCTAGTGCCCGAGGACATTGTTCAACAATTCGCTGGGAATTCCAAAACA
AAAATTCGGGAACAATTTCACGAATTCCTGAAGCAAATGTATAAAGAAACGCAACTGTTT
CCAAAAGAAAGAAGCCGGGCCCCGGGTCTTCGTCAACTGATCAGCCGGGCCGAGGAAATG
GCCAAGCTCGTCATTGATCCAAACTCCAAGGGTCCGCTGGCCTGA
>GPLIN_000203300
ATGTCTTCTCCTCCTGCAGCACTGTTCACCATCATCGCAATTGTCGGTTTGCTGTGCAAA
TGTTGCATCTCGGCCCCACAATTCCCGTGTTGTCCGGGCAGTCAGCAGGTGGTTTCTCTG
ATGGCCTCCCATGTTGACGCGTTCGCGTCGACAATGACTGAGTCGGCGGCTTGCAAAAAC
GCCAATGATGTCAAGAATGCCGTCAAAAGTGCACTGAGCTCAATGGGCAGGTGCCCCAAT
GGCGGTGGTGACCAAATTGTGAATGAAATTGATGCGCAACTTTCTTCAACAGACGGATGC
ATGTACAGTCTCAGCTTTGTCAAGGCCATGTTCGAGTTGGCCGCTTCAGCTGCAGACCAT
GTTGGCAATACATCATCAGCCTGGGGCAATTTAAGTCAAAAGTTTGGAAAACAAATTGGC
GCCATTCACAACATTGGTGATGTGCACAACATTCACATTACGGACGTGTTTTTCAACAAC
CCAACCAAAGGAAATGATGCACACCAAAATGTGCCACACCCGAACAATGTGCTTTCCAAC
CCTGGCGATTTCGGCTCGCACAAGCTCTGA
>GPLIN_000203700
ATGTGTTTTTTGGTACAAATTGGCATTTTTTGCAGAGATTTGGCACACCGGAATGCGGCG
GCCAAGGAAATGTTTCAGAAGATGTCCATCGTCGAGGGCTTTTCCTATGGCAAATGTTGC
GATCAGAAAGAGCATGGACGCCAGCTTGGCGAACTGTTTGACTTTGCTCTGCAAAATTTA
AATGGACCTTCAAGGCTCGTGCAGGAGCGTTCTTATCGCATGGGCGAGCAGCACTTCACC
GTGTTCGGGTCGACCAACGAGGCGCATTTGTGGGATGATCTGGGCGAGTCGATCAGTCAC
GCATTGGCCAAAACAGAACCCGTACGGGGAAAGAGAGAAGCGTTCCGGGCCTGGATAACG
CTCACAAACTTTTTGGTCGAGTCCATGCGGACGGGATACACTCAGCAATTCAAGCGCAGG
TCACTGCAGCGGAACTCCAGCAGCTCGCAGATGGTCGTGCATTTTTTCTTCGACGTTTCG
TTGAGCCGTCTGACGCCTGCCTCGTTTGCCGCTTTTCACAATTTGGAAGAAATTTTCTTG
GACAACGCGTCCGTTCTGGAGCATGTTGACAGCCGAGCGTTTTCTGGACTGAAAAAGCTT
CGGAAAATAAGCATTTCAAATTGTCCTGCATTGGTCAGTTGGACTGGCGTTTTGTTGCGC
GAAAACCCGCAAATTCAAACGCTAATGGTGCTGAACAGCGGACTGCGCGAGTTGCCTCAG
TTGGAGATGGGCCCTCAACATTCATTGCCCATGGAACGCATTGATTTCAGCGGCAATTGC
ATCTCGCAAATTGCTGCTGGAACGCTGCACGCGGTGCAAGCAAAAACAGTGTCATTTTCC
AACAACGCGCCATGCCTTCGTGCAATAGCTGCAAATGCATTCCCGGCATGCAAATTTGTG
GAATTATCGTCCACCGATGACAGCCGTGCGAACATTTTGGCCGAAAGAAAACTTTCATCT
GATTCTTTGGCATTCCGCAAATCCGTGAAGCCAAAAGTGCCGACTCCATACACACAACTA
CGCCGAAAATCACAGCCAGATCCTCTCCGTGCAAAGATCAGCTCACCGCCCCAAATGTCG
GACATTTCCGAAAGTTCAACAGCGTCAATGTGCTCGTCGGTGCTGAAAAGTGTTGGTGGA
GTTGGAGCAGTATCAGCAACAGCAGCAGCAGCAGCAGCAGTACAACAAGCTGAAGCCAAA
ACAAAAAAGGGCGGCGGCGACGGCACAAATGGCAAAAAGATGGTGCACAAAAGGGCAAAG
CAAGTGACGTCAATTGAAGAAAGTGCCGTCGTCGCCGCCGGCGCTGCCGCTGCCGCGCGC
AATGGCACGGAGAAGCGGCAGAGCAACGCGTCCTCCGCCGCGGACGGGGACAGCGGACGC
GGCGACTCTTTACGCTCATGGGCCAGCCGCCAATCGGGACGCCCGTCGGTGGTCACAATG
TGCTGGGAGCAGCCGCGCGACGGCACCAAGCAGTCGCAGCACCAACTGTTGCTGCGACTG
GCCACCACGCAGCCATCGCGCTCAAAACAAAAAGTCAAAGAATTGGAGACCGGGCACCAT
GTCCTGGAAGGGAAAGTCGTCAAGTTGGAGGAGTATCAGAAGGAAATGCTTTTGAGAATG
GACGAATTGAACCGCCAACAAACGATGAATTCGCCAACTTTAAGCGCCAGTTTCGATTTG
GTGGCACTGAATGAAACGGAAGACAAAGCAACGGATGCTGAACAACTGCTGCTGCCGGAG
GCGCCCCAAGCGAATGGTGTCACTGAAATGAAATATCGAAAGTTGCTGATCGATAACAAC
GCTCTGCAAGCCGAAATCGCTGAAATAAAGCGACGCTTAATCCCCCAACAAAATCGATGG
GATTCCGCTGCACGTCACTGGGAGCTCGCAATTATTGAACCCGACCGACTGATTGTCCTT
CATAATGGAGGAGGGTCCTCGGGAAGTCGCTCTGTCTTTGGTGTTGAACCAATTCCAAAA
GAGAATGTTGGCGGCATTTTTTACTACGAAGTCAAAATCTTAGAGCAAAAAAATCGTCTT
CACATCGGACTCGGAGACAAACAAATGCGACCGGGCAAATGGCTTGGATTTGACGAAGGC
ACTTACGCTTATTACACCAATGGCACTTTTTGGGGGCACGACGAAATTGAGGGATGCAGC
AACGACGTTGGGCGTCCGTACAGCGGAAGGGGGCCCAAATTTGAGAAAGGCGACGTCGTC
GGCTGCGGCATCGATTTGGCAACTCGCCAAATCATTTACACAAAGAACGGACAGCGTTTG
GACACTACCGGTTTGTTTGTCTCTTCTGCCGTTGAATTGTTTGCATCCGTTACGTTATAT
CAACCTGGCGACAAAATTGAAGCCAACTTTGGACCAAACTTCAAATACATTTTTGACCAA
ACGATGTAG
>GPLIN_000203800
ATGGATGAGGCGGAGCAACCTGGGATGGAAGTGAATCTGCAAAACGAGATTACAAGCCCA
CAACATGGATTCGGCACGATGCAAGAATCATCCGGTGCCAAACTGTGCTTGAAAGTGAGC
GGTTACCCGCCACCCGACATCAAATGGTACGTCAATGGAGTACTTCTGGAGAAGGATGAA
CGACACGCAATCTACGCAAACAATGGATTGTTCGGACTGACAATTGATCCAGTAAAGGTG
GAGGACGCCGGAGCGTACACATGCATGGCCACAAACAAGTATGGCCAAACAAGCACTTCG
GCTTTGTTTCAAGTGCAGAAATTGGAAAAAGAAGATGCCGCTCCATTCTTTGTCAAATCG
TTGGCCGATCAGATTGACTGCAAGGAGAACGATGTGATTCGATTCGACTGTGAGGTTGAC
GGCTGGCCTGAGCCGAAGCTGGTTTGGCTGGTGAACGATGAGCCATTGCTTCCCTCCGAC
AACTTCCTCACCCAATACGATGGCAAGAACGCCAAGCTGGAGATCCGCAATGCGCAGCCA
AACTACTCGGGCAAATACACCGTCCGCATCAGCAACGAGCACGGTGACAAGATGTCAAGC
AGTATGCTGACTGTGGCAGCCGACCCGGACAAAATTCACGTCGCCCCCGTGTTTGAGGAT
ATGATAGAAAATGTGGAATGCTACGAACGAGATACAGTCAAATTCAAGGCTGTTTTGAAA
GGTGATCCGGTCCCCTTGGTCACGTGGCACATCGATGGAGTGGCCCTAATCGAGTCAAAA
AAAATCCATTGCACCAATGAGGACGGCGGCATTTATTTGCTGACCATTAAAGACGTGAGT
CGGCAGCTCGGCGGTATCGTCATGTGCCAGGGAACCAATCAGGCTGGCTACGCCAGTTGT
GAGGCTCGTTTGATCGTCCGGGTCCCGCAGATACCGCAGTTCGAACGTGCAATGAAGGAT
CGCGTGCTCACGGAAGGTGGAGCAGTAATGTTCGAATTGGACGTTGTCCACCCAGAGAAG
GTGCAGTTGGAGGAGCACCGGAAGCTGATAGCCGATTATCGCGTCCTTGAAGGGAAATTC
GTCAAAATGGAAGCGCTGGTCGCCGTATTGGGAATTGGACTTACCACACAAAATCAATGG
GATGAATCTGGATCTAACGTGGGCATCGAGATCTCCGAGCGACTGATTGCCCGACATCGA
GGGGAATATGTGGAGTGTTGTTCTGTTTTTGCAATTGGTCATATACCCAAACAAAGTGCC
GGCATTTTCTACTTTGAAGTGAAAATGTTGGAGAAAAAAGGCCGTATTCACATCGGACTT
GCTCCGATAACGATGCGAGTGGATAGCGAAGTTGGAAATGAAGGCAGTTTCGGATACCAA
TGCAATGGCACTTTTTCGGGGCACGACGAGATTGAGGGATGCAGCAGAAAAGGGCCCAAA
TTTGAGAAGCTCGACGTCATAGGCTGTGGCCTTAATCTGGCAACGCGCAAAATTATGTAT
ACGAAGAACGGGAAGCGATTGGAGACTTCCGATTCGTTAATTGTTCCTGCCGGGGAACTG
TTTCCGTGTGTTACGTTGTTCGAACCCGGAGACAAAATTGAAGCCAACTTTGGGCCAAAT
TTTGAATACGCTATTGACTGGACAATGTAG
>GPLIN_000207700
ATGCAACTGCAATTCATCGTTGCCCTGCTGGTCGTTTTGGCATTGTGTGAAGGCTGTGCC
GGAATGGACCCGTACAAGCTTGTCCTTGGCGGCAATGACAAACGGAACTCGAGCAATTTC
ACCAATTCGCCGAATCAGCCCGAAACGCAAGGCAAAGGCAAAGGCAAGGCCAAGATGTAC
AGCAGTGGCAGTGACGATGGACGATGCCAGCTCAAAAATGAAAATGATTAG
>GPLIN_000207800
ATGCATCAAATTCCATTGCTGTCCATTATTCTGTTGTCGTTGCTGCTGCTGATCACCACC
GTTGTTTCGGTTACGGTTGAGGTGATCGAAGATGGCACGCCCGAGGGGCCGGACATGGCC
AAGGCATTGGCACTTAGCAAACGCTTCTTTTGGCGCAACATGATGGCCAACTGGAGCCAC
TACAATGATTATGAGGCGTTCGCAACCCCTAAAGAAATAGGCAAAATTTCCAAAAAAGAA
TTGGCAAAACTAAACGTTCTTAAAGACTTGAGGCAGCCCAAATTTCTAGTGGAGAAGGGC
GAACTCCAGTTGAGCTCAGCAATGGAAGCGATCAAGTCCGTGTACCGGGACTTGTTCAGA
TGGGGTCAGGGTTCGGGCTTAAGCTTTAAGATGAGCTTTGTCAATCAGAAAGCATGGGAT
TTGGTCCACCTCGTTGAAATGTATCAGAAATATTGGGAGCTCGTCCAAGAGTTCGGTTTA
GGTATGACGGAAATGTGTGAAGGGGCAACGAAACTTGAAAAAATGCATGACAGTACAAGG
CTGAAATTCGTTGAGATTTTAAAAGCGTTTGGACGCCTTTTTCTAGGTAAAAGCAACAGC
AACGACGGACCCCCTGAGCAACGAATTGAAGAGTTAAGTGGCACATTGTTTTGGAGACTT
AGACGCATGGTTCGTGACATGATGCTGCAGATGAACCATGGCAACAAGTTGAAGCCGGTG
CTGCCTGACCCGTGTGAGGAGGCAAAGTTCAAAGTGAAGAAAACGGGGAAGCCGCCGTCA
TCATCACATTGA
>GPLIN_000208100
ATGCACCCGAAAGAAGCCATCATTGTTCTGCTGCTTGTTTTGGCATTGTGCCGTTGTTGT
GTCGGCGGACCGAAGCCCAGAAAAGGCAAAGGATCGACAGGCTTTCCACTTTCTCGTGAG
GACAATAATGCGATGAAACGAGTTGTAAATAGCAGGAAGCAGCAGCAGCCAGTCGACAAC
CATACGTTGCCCACTCACGACAATCCCGGATACACGGGTGTGCAAGTGAGTCAGGGCGGC
GCATCCAGTTCGAACCCATCCAAAAAGCCATCGGGATCAAACTCAACGTGCTGGAATTTT
TGTGGAGGAACAAAATAG
>GPLIN_000208700
ATGCACCCAAAAGCCGTCATTGTTCTGCTGCTCGTTTTGGCATTGTGCCGTTGTTGTGTC
GGCGGACCGAAGCCCAGAAAAGGCAAGGGATCGTCGACAGGCTTTTTACTTTTTCATGAG
GGCACTAATTCGTTGAAACGAGTTGAAAAGAACAAGCAGAAGCAGAAGCAGCAGCAGCAG
CCAGTCGTCAACGACAAGGGCACTAATTCGTTGAAACGAGTTGAAAAGAACAAGCAGAAG
CAGAAGCAGCAGCAGCAGCCAGTCGTCAACGACAAGGTGCCCACTCCCGGCAATTCCAGT
TACTATGGGTTCATTTCGATGCGGTTCTCGCGCGATCAGTTGGACATGCTGGAGCGCAAA
TATTGGACACATCAATACCTGGCCCTTCCCGAGCGTGCGGAGCTGGCCTATGAGATTGGC
GTGGCCGAGTGGAATGTTAAGGTTGGTCAAATGAGTCCTGCCACCGAATTGAGCGTGGGA
GTACAAAATTACTAA
>GPLIN_000208800
ATGCACCCGAAAGAAGCCGTCATTGTTCTGCTGCTCGTTTTGGCATTGTGCCGTTGTTGT
GTAGGCGGCCCGAAGAAGTCCAGCAAAGGCACGGGAGAATCGTCATCGACAGACTCTATA
GATATTGATCTACAGCTCGCCAAAGCGTACAACGAAATTGCAAACAACAAGCAGCAGCAG
CCAGTCGACAACGACAAGTTGCCCACTCAGGGCAATCCCGGTTACGCGGGTGTGCAAGGT
GTTCAAAGTGTAACCTTCACGGACGCGTCAGGAAAGTCTGTCACATTCACAAAAGTGGAG
CAACACCAGCAGCAACAGGAAGGCGCATCGAGTTCGAAATCATCCAAAAAGTCATCGGGA
TCAAACCCAAAATGGATACGATTGGGATCAGAAACTGAATGA
>GPLIN_000209100
ATGCACCCGAAAGAAGCCGCCATTGTTCTGCTGCTGCTCGTTTTGGCATTGTGCCGTTGT
TGTGTCGGTTGGCGGCCTGGAAGAAAGTCCAGCAATGACAAACCGGGATCAAGATCAATG
GGCTTTACATTGCCTCCAGAGCAGCAAACAATGCCGTTCATACAGCAGCCGCCTTTGGAC
GACGACAGCGCATTGGCACGCGCTCGAAACGCCAACAACCAACCCACTTTCATTCCCGAG
GACTTTGCAAACCAGAATTGTGCTTTAAACAGCAACGACTTCCCTTTAATTCCCGAGGAC
TTTGGAATGGCGTCGTCTGCTGGTCCGTCGAGGCCAATTGCACGCGGTCCAGACAGAACG
AATAGTTTAACCAATAACTTCAACATAACGCCGAATGTCTCTCAGAATCCCATCATTGGG
AGAATTAACGCCGCAAGTGCATTCCGACGCATTAACGGCCGCACTTCCTCTTCGTCCACA
TTCGGCGCTTTCAATTCGAACACATCCACGAAGGTGTCGGGATCAAATGAATTGAAAACT
CGAAAGTTCTTACCAGGAGACTATGACCCCTAA
>GPLIN_000224900
ATGCCCACTTTTCTCTTCTTGGCCGCAATTTTCTTGCTTGTGGCCGCTTCAATTCTGCTG
GAAACGGATGCATCGCCAAGAAAAAAGACCAAACTCGAAAAAGGATCATCCAGTTCTGGC
AAAGCTCAATCAACCCCAGTGCCAAAAGCAGACTCTTCGGCGGGGGGGATAAAGCATTTG
CTGCAGGCAATGTCCGCGTGCACTCTCTCGGGGACAACCGATAGTGCGGACGTTCACTTT
TTGGCTTAG
>GPLIN_000225100
ATGCCCTCCTTTATCTTCTTGGCCGCAATTTGCTTGCTTGTAGCCGCTTCCATTCTGCTG
GAAACGGATGCATCGCCAAGAAAAAAGACCAAACTCGAAAAAGGATCATCCAGTTCTGGC
AAAGCTCAATCAACCCCAGTGCCAAAAGCAGACTCTTCGGCGGGGGGGATAAAGCATTTG
CTGCCGGCAATGTCCGCGTGCACTCTCTCGTGGCCGACCGATAATGCGGACGTTTACTTT
TTGGTGGGGAAAGACGACGAAAAAGAGCTTTTGCCGGCACATAAAGCGATTCTGGAGAAA
GCCTCCGGCGTTTTTGAAAGAATGTTTCGTTTTGACGAGGCAAATGCAAAGGCCGCCGCC
ACCGCCGCCGCCGCCGCTGGGACCGACCCTTCGGAAGAGATTAAGCCCGTGGAGGTGACC
GACGTGGAGGTGGGCACGTTCAAGGCGATGTTAGCCTTCATTTACGCCGATGATTTGAGT
GGACTAAACGGAGACAATGCAATTTCTGTGCTTTATGCGGCCGACAAATATAATCTTCCT
AAACTTGTCAATTCGTGTTTGAACTTCATATTGAAGCTGAATGTTTTTTTCGCATTTGAC
CTGGCTCGCTTTCTTGGAAAAGAGGCACTTCGCTGGGCGGACGAAAAATGCCATCAAAAT
AGGAAAGAGCCTTCGGCAGCGAATAGACGCGCAATGCTCGGCACGGCACTTTTCAAAATT
CGTTTTCCGCTCATCCCTCAGAAGGATTTTACTGAGAATATTGTTCCGTCCGGAGTGTTG
GAGGAGGACGAGCAGGCCGGCGTGTATCAGTACCATTCTCATCCGAACGCCGGTCTGCCC
GAGCTTTCCCAGCTGCAATTCCCAACTAATGGACGTGCTCTTACAGAATTGCGCTCCGTC
TTCGCCAAATGGCCAATTCCAAAAGGGAATTCTGGCACTTTTTACTACGAAGTGACCATC
TTTGAGCAGGACATTGGTATTCACATTGGACTCGCGACCAAACAAATGCCATTGGACAAA
ATCGTCGGATATTATAAAGGAACTTACCAAATTTGGGGAAGGCGACGTCATCGGATGCGG
CGTCAATTTGGCAACTGGCCAAATAATTTACACGAAAAATGGACGGCGTTTGAAAACTGA
>GPLIN_000228600
ATGTATTTAAAATGGCTTCTGTTTGCTGCCATTGTCGTCAATTTGGTAATGAAAACGGAG
CAGCAAGAACACGTTTATTTATGGAAAATTACCCATCCCGACAGAGCGAAGCCAAGCTAT
TTATTTGGCATGCTTTATTTACCATGGAAAATATTGTTCAAACGTTTTCCTTCAAACGTG
GAAAATATCATCAAAAATGTCGATGTTGTTGAAAATGAATTGAAAATTGCCAAAGAACTA
TTATGGGCTGTGACTGGCGCTAACAACAAAAAATGGATCCTAAAAATGAATGAATGGATG
AAGGAACAAAAACCTAAAAAATGGATTCAACGAATGAATGAATGGATGATGGAACTAAAC
AATGAAAACACTGAGGAAAAATCATTCTTTTTCGCCGTTGGCCTTGGGGCTTTAATCACT
GAACATGGCAGTCTGATAGAGCTTCTGACAAACGAAGGATACAAAGTTGAAAAGATGAAC
GACACCACAATTTCGTCGAATGCCACAAATGGGGAAGCATTTGATGATGACGAATCGGCA
AAGAAAGACAATCAGCAGCCAGAGGACCCGAATGGACCCTATTTTTTATTTGTTTAG
>GPLIN_000228700
ATGAAGCGAAACTCAACCCTTTTGTTGCTTTGTGCGGTTTTGCTACATTGGCACTCACCT
TTTGAATTTGGCGCTTTCGCATCCTTTGATGATTGGAAACCATTCAAGGAAATACTCGTC
GAACTTGAACAGAATCTCGTCGATGAGCAGAACTCTGCGCTAAAGCCTCGGCCACATTTA
CCAACAAGGGCATTACACAACTTGATAGGGGAACTACATTTTTTAATGAGCATGGCGAAC
AAACTTCCTGTTCGATTAGATGAATCGAGTAACATGAAGAGATTTCACGAAGGGAAGAAG
ACAATTTTGGACGTAAAGCAAATGAGGAATATTTGA
>GPLIN_000235400
ATGCGCGTCATTCTCTTCCTTGCCGTTGTTTGCCTGGTATTGGCCGCTCTTCTGGACACG
GCTAACTCAAAGCCAGCAGACAAAAAGGCAAAGAAAGGAGCAGTGCTCACACCAGCAAAA
GGAAAAGCATCGCCTAAGGCGGCTACCCCTGCCAAGGGTAAAGCAGCTAAAGATGAAAAA
AGTAAGTCAAAGAGCGTTGCAAAGAAAGACAAAGCACCCAAAGCTAAAAGCGTCGTAAAA
GCCGCCACAAAACCTAAAAATGCCAAATCAACTCCAGGCAAAAACAAAAAATCTCCGGCG
ACGCCAAAAGCCATCAAAGCAGCGGAGCCCAAGCCGGAGTCATCGGTGCCCGGACCATCC
AGTGCTCCAGTTGTAGCTGAACGGGACGTAGGGGAGGCGTCGGGCAACGCCTTTGACTTG
GAAAACGTCGATGATTTTGGAGATGAGGACAATGAATTCGACGACGACAACGATTTGGCG
GAAGAGGAACCGCTTAACGATGACGAAATCGATGACTTCAGCGGCATGGGGCTAGGCCAG
GACAAGCCAAAATCCAATATGGACGAATAA
>GPLIN_000238900
ATGCCCACTCGAGAGCCAATTCCAAAAGAATATTTCGGCATTTCTTACTTCGAAGTGAAA
ATCTTAAAAAATGACAGTTGTATTTGCATTGGATTAGCGAACAAACAAATGTCATTGGAC
ACATTTGTTGGAGAGCCCATAGGCACTTACGGATACGACAGCTATCGCAACTTTTGGGGT
CACGAGGTCGCGGGATGCTCCCACTACTACAATGGACGTCCTTTCATCTTCAAAGGAAAG
CCGCCGGTTGAGGAAGGCGACATCGTCGGCTGCGGCGTCAATTTGGCAACGCGCCAAATC
TTTTACACAAAAGACGGGGAGCGTTTGGAAACTGTCGGTTTATTTGTCAATTTTGCCGCC
GATTTGTTTCCGTGCGTTTCGTTGTGGGGTTCTAACGACAAAATTGAAGCGAACTTTGGC
CCGGACTTCAAATACAAATTCTGA
>GPLIN_000240700
ATGAATGCGATGTTGGCACAAATTTTTGCCATTATTTTTATATTAACCAACTTTGGTGCT
ATTGTTGCCCATCCTGTGGACAAAGAAAATGAGGCGGAAGCATCGACGAACAATAATGTG
GACAAAGTGACTCGCAATTATGTGGAAGCATTGGTGACGGATGAAGGGCATTTGAATTCA
ATGCGATCGTTTGCGGTTGAATGGGCTCACAACAATGCGCTGATTTTCAGGACAAAAAAA
CACCCGGCAAAAAGCGACGTGTCGACAATTGCGCCCTGCTCACTTTTCCCGTCGCCATTT
CCTCGTCAGCCATTTGAGCAAGCATTGGCAGTGCAAAAGGCGATGAACGAGCTGTACTTT
CGCATCGGCACTGATTTTGCATTTTTGCAAGAAGCGTACAAAGATGTGATTGAGGCTGAT
GACCACTTCCGCAACATGATGGACATGCTCAAATCGGTGCATGAGGAGGGCATCAAACAG
CCCATCACGGTGATCTTCCAGCGCGCGGATTACATGTTAAATGTAATCAAAGGCCAAAAT
GGAGAGGAGCCGACTTATGAAATTAAACAGTTGGAAGTAAACTGCGGCTCAATTGCCGGC
ACAAGTTTGGACCGGCATGCGGCCGAGCTGAACCATTTCATGCTGAAGAAGGCAGGTTTT
CATGCGGCACCCGAAAATTTGCCCGAAAATTGGCCGGACAAAGCCCAAATCGAATCCATT
AAAATGGCCTGGGAATTGTATGGAAACCCAGATGCCATTGTAGTCATTATGATCAGCGAT
TTTTCACAAACCGTTTTTGACGCACGTTTCTTCGAGGCCGAACTGGACAGACTTTCAGAC
GGAAAGATAAAAGTTGCACGCGTCAATTTGAACGACTGTGCAATAAGATGTTCTCTGGAT
GAAAACTCCAAGCTGCGGTTGGACGGTCGCGAGGTGGCGGTGTTGAACTCGCGATACTCT
GCGCTCGGATTTATGCCCGGCGTGCACGCAATGAATGCCAGAAAAATGATCGAACGCTCG
CAAGCCATCAAAATTCCATCGGCTTTTGTTGGATTTAGCTGCTCAAAGAAAGTTCAACAG
CTTCTTGCCGAGCAAGGAATGGTGGAACGTTTCTTCCCAAACGAAAATGATGCCGAAACC
GTAAAAGCAATTCGCCAAACATTTGCCGGATTGTGGTCACTGGATAAAGAAGATAAAGCA
ACCCAACATCGGATTGAGGATGCCATTGCAAATCCAAACAATTACGTGCTGAAAACGAAT
ATGGAATGCGGCGCATGCAATTACTTTGACGAACAACTCGCCAACAAATTGAAGGAAATT
ACTCCGGCTCAGCGCCCTTATTATGTTTTGATGCAAAAGCTGCGACCGATGCCTATTAAG
AACATCATGATCCACCCTTTCACTGCGTCCAAGATCGACACTATGGTCAGCGAGCTGGGC
GTGTACGGAGTTCTGTTGGGCAATATGCTCACCAAGGAGGTGAAGCACAATGTGCAACAG
GGCCATCTGCTGAAGACCAAGCTGGAGACCGCTAACGAAGGTGGCATTTCGACAGGAACG
GCGGTGCACGATTCGCCCATTCTGTTTTGA
>GPLIN_000241200
ATGACGTCTAGAAAATTTGTTACGTTCGCTGCATTGTTGTTATTCATTAAGTTAGGCAAT
GAAAATGCTAGTTCAACACATGTTGAAACTTCTACCTCTCCCAAATCAGAAACAAAATCG
GACTCAAGTATTCAAGAGGATGGCGGCCTCAGCGCACAGGATTTAGACGAATTGGTTGAA
CAAGCAAAAATCATGGCAATGAACGTCGGTCTAATCACTCGAACGAAGGCACACAAAGAC
AAGAACGACGAGGCCGAGTTTGTACCTTTCACCCTATTTCCATCACCATTTCCTGGCAAA
CTTTTCTTGCAGGCCTACAATATTCAAAAGGAAATGAATTTGTTATATTTCCTCATTTCT
CTTGACCACAAATTTCTCGAAGAAACACTCCAAACAGTTGCAGAGACAAATGCATCCGTT
CGAGGCATTTTGGAAATTTTTAAAAAAGTCAACGAAGAAGGAAACAAACAGCCAATAACT
TTGGTTTTAGAGCGATCGGATTACATGGCGCATGTGAATGAGAATAAACAGAATGAGCTT
AAACAGATTGAAGTGAACATTGGACAAATGGGAGGGCCAGTGAGGGCCGATCGCATCACA
AAAATTCATCGGCATTTAATGAAAAAAAATGGCCATGACCTAACAAATATGCCAGAAAAT
GGCGCATCTACGATAATTGCGAAGGGTTTATACACGGCATGGAAATCTTTTGGAGATCCT
GAAGCCATAATGGTTGTTGTGGCTGGCAGAATGTATCAAAACTTTGAGCAACATCAATTG
TCACAGAAAATACGGGAAATGTCTGACTACAAAATTAAAATTGCACATCTTTCATTAGCT
GAATGTGGAGAAAAGCTAACATTGGATGAAAATGACTTTATTTTGCGCTATAACGGAAAA
GCGGTTGCACTTGTGTATCACAAAACGTTGGTTATAAAGCCATCACAAGAACAATTGAAC
GCTCGGCTCAAGATCGAACGCTCAACGGCCATTAAATGTCCGACTGTTGCGCTCGAGCTG
GCTTGTACGAAGAAAGTACAACAGGCTCTTGCATTGCCCGGTGTTCTTGAAAGATTTTTT
ACAAACAACGAAGTGGTTGATTCAATAAAAAGCACATTTGCAGGGCTATGGGGCCTGGAA
AAGGATGATGAAAAGACACGCCAAAGAATTGAGGATGCAATTGCAAATCCGGACAATTAT
GTGCTTAAGCCAAGTGAGGAGGGCGGTGGAAACAACTTTTGGGGGGAAGAAATACCACAA
AAACTGCGTACTTTTAAACCGGCCGAACGAGCGGCTCATATTTTAATGCAACGATTGTAT
CCAATGCCTATGAAAAATTTTCTTGTGCGTCCGTTTAAACCGGTGACGTTGGAGGAGGTG
GTCAGCGAGTTGAGCATCTACGGGTTTCTGCTTGGCAACGCGCGCGAGAAGAGTGTTCAG
CGCAACGAGTGTCGCGGTTTCATGTTGCGCACCAAATTGGAGAAAACCACCGAGGGTGGA
ATCGGCGCTGGTGGCGGTTTTCACGATTCGCTTTATCTTTATTAG
>GPLIN_000241400
ATGAGCACCTTCCGCTTCTTTAGCGCAGTTTGCTTGATCGTCGTGGCCTTTCTTCTGCTG
GAGACGGATGCATCGCCAAAACCAAACATTAAAGGCAAAAATAGAGCATCAAGTTCTGGC
AATGCTAAACCAAACGCAGGGCGGCTAACCCTTCAAAATCAACGGGATGTCGATGCACAT
GGCACGGGCAACGAAATCATTTACACGCTAAACGGAAAGCCTTTGACAACTACCGGTTTG
CTTGTCTCTTCTACCGCCGTCCAGAAAATTTCGAAATCTTCCGAGACGGAAAAAGGCACG
GAATTCTGA
>GPLIN_000241600
ATGGCTCTATATTTAAAACCCCAAAAAATGAAACTCTTCGCAATGCTTATGTTGCGTTGT
GCGTTTATAATGCATTTGTCTTCACTTTTTCAAAACGGCACTTTGGCAACTTTAAAAGAA
CTGCAGACTTCGTACCGGGAATTGAAAGGAATGCGCGAGGAGTTCAACACGTTCATCATC
GAGGTTGAGCTGGAACTCATCAAGCAGTTAAAGTAG
>GPLIN_000242100
ATGGGCTGGAATTTGGTGAACAATACCATTGCGCACAACGGCGAATGTCGGGAACGATAT
CCACGTTTTAACAACACTCCCAAATATCAAATTGGCGAGCGTATTCGAATGGTTTTGGAC
CATGCAAAGGGCCAATTGTACTTTGAGAAGGGCGATGAATTCTACGGACTCGCCTTCTCC
GATTTGCCACCGGTGCGCCTCTTTCCGGCCGTTTGCGCTGTGTACGGAAACACCGAAGTC
ACAATGAGGCCGAGGGAAAAGGACGAAAGGGTTGGTGGCTGCATTTTGTGTTCCAACATT
TGTCAGTTTCAGTGGAAAGGCGTGGACATGAGCCGGGTGGAGGACGAGTTTGACGTGGTC
ATTGTGGGCGGTGGCCCCGCCGGACTGTCCACGGCAATTCGACTCAAACAATTGGCGACA
GAAAAGGAGAAAGAGTTGCGCGTTTGTGTGGTGGAGAAGGCCCCGGAAGTTGGCGCCCAT
ACGCTTTCCGGCGCCATCATTGAAACCGTCGGGATGGACCGTCTTTTCCCCAATTGGCGC
GAGCTCGACACGCCCATCAAACAGCCAGTGAAGATTCCCGGCGTCCCTCTGAACAACCAC
GGCAATTTCATCGTCCGTCTTGGTCATTTGGTGCGATGGTTGGGCGAACGTGCAGAAGAG
CTCGGCGTCGAGCTGTACTCCGGAATTGCGGCTCAAGAAGTGCTTTTTGGCGATGATGGA
CGTTCTGTACGCGGGGTGGCCACTGGCGATGTTGGAATACACAAGGACGGGAGCCCAAAG
GAAAGCTTTGAACGCGGCATGGAACTTAGAGCAAAATGCACAGTTTTTGCGGAGGGTTGT
CGTGGCCACCTGACCAAGTCCGTGATCGAAAAGTTTGGACTCAGCGAAGGCAAAGAACCG
ATGTCTTTCGGAATTGGGCTCAAGGAATTGTGGGAAGTGGACCCGTCCAAACACCAGCCG
GGCTATGCCGGTCACACTATTGGCTGGCCATTGACGAGGGACCAGTACGGCGGCTCATTC
GTTTACCATTTGGACGACAACGGACAACCGCTCGTCGCCATCGGATTCATTACCTTTCAA
ATGTTCAAAACGCACCCGTCTATCCGTAAGCAATTGGAGGGCGGACGGAGGATAGGCTAC
GGTGCTCGGGCACTTAATGAGGGCGGGTTCCAATCAGTGCCGAAGGTAGCCTTCCCCGGC
GGCTGTCTGAACGTTGCCAAAATCAAAGGGACTCACAACGCAATGCTCAGTGGATGTTTT
GCGGCCGAAGGAATTTTTGGAGATTTGCAAAAAGAGGAAAAAACGGAATTGATCACTCCG
CTTGGTTATGCTGAAGCGTTGGAAAACTCTTCGGTTATGAAGGAACTGCGAAAGGCTCGC
AACGTGCGGCCGTCCTTTAACTCGCGCGCTGGATTCTGGGGAGGCCTGGCCTACTCGGGC
ACTTTCTTCGTCCTTGGTCGTGGTGTTGAGCCATGGACTTTGCATCATGGACATCCGGAC
AACGAGAAGATAGAGCTAGAAAAGAAGCACAAGGAAATTGAATATCCAAAGCCGGACGGA
AAATTGACCTTCGATTTGCTTTCATCAGTCCATTTGACCGGCACCAATCACGAAGAGGAT
CAGCCGGCCCATCTGACGTTGAAAGACGATTCCGTGCCGGAAACGGTGAATTTGGCGCTG
TATGCCGGCCCAGAGAGTCGCTACTGTCCTGCGGCTGTGTACGAATTTGTGCCGAAAGAG
GAGGAAGGCACGGCTAAGAGTCCTCGGCAACGGTTGCATATCAATGCACAGAATTGTATC
CATTGCAAAACGTGTGACATCAAAGACCCGTTGCAGAACATCAATTGGGTGGCGCCAGAA
GGGGGCGGAGGACCCAAATACGACGGAATGTAA
>GPLIN_000243700
ATGGCCAATCCTTCAACTCTGCCAATGCTGTCCGCCATCGCAATTGTCTGTGTGCTGATG
AGCCATTTGTGCCTGGCATCACCCAGGTTCCCGTGCTGTCCGGGCAGTCAGCAAGTGGCC
GCACTGATGTCCGGGTACATCGTCAACTTCACGAACTCGGTGGACACCGATGACAAACAA
ACGCTGTGCGGAAGCGTAATTGAAGATGTTCAATGCATGAAGCGTCAATTGGAGGCAATG
AACAGCTGTGAAATGGGCGGTGGTGCCCAAATTGTCACTGAAATCGACGCGCAACTGTCC
TCGGCAGATGCCTGTGCCAACAGTCTCAGCTTTGTCCGTGCCATGTTTAATTTGGCCGCA
AAAGCGACTGGGCACATGAAAAGCTCAAAATGGGACAATGTGACCGGAAATTTTGTCACT
CAAATTGGGATCATTGACGAATTGTGCCACGTGTTGAACATCAGTCTCAACAAAGTCGTT
TTCGCTAAGCCGCTTAAAGGAAACGAAGCGCACCAAAATGTGCCACGGCCGAGCCAAGTG
TTCAGCAACCCAGGCAAACCCAGTGCTTACACAAAGGAATAA
>GPLIN_000243800
ATGCCATCAACCAATTCCAATTCACAAATTCAAAAAGACTTGAAACAAATGGCCAATCTT
TCAACTCTGCCAATGTTGTCCGCCATCGCAATTGTCTGTGTGCTGATGAGCCATTTGTGC
CTGGCGGCACCCAGGTTCCCGTGCTGTCCGGGCAGTCAGCAAGTGGCCGCACTGATGTCC
GGGTACATCGTCAACTTCACGAACTCTGTGGACACCGATGACAAACAAACGCTGTGCGGA
AGCGTAATTGAAGATGTTCAATGCATGAAGCGTGAATTGGAGACGATGAACAATTGTGAA
AGTGAAATGGGCGGCGGTGCCCAAATTGTGGCTGAAATCGATGCACAACTTTCCTCAGCA
GATGCTTGTGCCAACAGTCTCAGCTTTGTCCGTGCCATGTTTAATTTGGCCGCAAAAGCG
ACTGGGCACATGAAAAGCTCAAAATGGGACACGGTGACCGGAAACTTTGTCGCTCAAATC
GGGGCCATCGACAACATTTGCAACGCGTTGAACATCAGCCTCAACAAAACCGTTCGCTTC
ACTGACCCTTCTAAAGGAGATGAAGCACACAACAATGGACCACGGCCGAGCCAAGTGTTC
AACAACCCGGGCAAACACAGCGCTTACACAAAGCAATAA
>GPLIN_000245400
ATGCACCCGGCGGAACGGCCAATTCCAAAAAATGGAATTTTCTACTACGAACTGAACATC
ATCCGTACACATTGGTGGCAAGCCGTTGGACTTGCACCAAAACCAAAGCAATTGCACCGT
CTCTCAGCAAATTCTGAAGGCACCTACGCGTACTGTAGCAACGGCACTTTTGGCTTTTTT
TTGCGACACCCGCATGAGGGCAGCGAGCGATTTCGTGGAAAGCCTTCGTTTGGTGTCGGC
GACGTCGTCGGATGCGGCATCAATTTGGCAACGCGCCAAATAATTTACACGAAGAATGGC
GAGCGTTTGGACACCAACAATTTATTTGTGCCCGATTCTGGCGATGATTTGTTTCCGTTT
GTTATACTGTCACACAGGGGCGACAAAGTTAAAGCAAACTTTGGGCCCAATTTCAAGTTC
GATATTGCCGGGGTGATCAACCGATTTTATGGAATTTTGTGA
>GPLIN_000245500
ATGGAGCTGACTGAGGAACTGCGACTTTTAAATGCCAGAATTGCCAAGTTGGAGCGACAA
AAGCAGTTGCCGCTGCGTCTGTCAACCTCAAGTGCCACCAGTTTCGATTTGGTCACTCAA
GCAAATGAAATGAACGATGCCGACAATTTGGACATCCAAAATGAAATTGAAGGAAATAAT
AATGTTGATGTGCCTGGGAATTGTTCGGCTCTTATCAAGTGGCAAATGCCAAAAAGCGGC
ACAGTCTACTACGAGTTGAACATTGTCTCTAAAAAGGGCGATATTGCCATTGGATTCGCC
ACGAAACAAAAGGGTTTTGCCGGTTTGTTTGAGCATTATGAGTGCACTTATGCGTACGAA
AGCAACGGCAATTTTTGGGGTCACGCGGCCAACGGAAGTCGCCGAAATTTTTTCATCCGC
TCATACATCGAAGGCAAGCCGGAATTCAGGGCGGGCGACACTGTCGGGTGTGGCGTGAAT
TTGGGAACTCGTCGAATTGTTTACACGAAGAACGGAAAGCGTTTAGATTATGGCGATTTG
TCAGTTGACTGCGTCGACTTTGTCACTCAACTTTTGTTGCTTTCCGATTATTTCACGGAC
TCCGCCACGACGTCCACTCAACAGCAAATTTGTGTTGCCGTTGAGGCCGCTGCAGCCGCA
ACGACTGCCAAAATGCCTTACAGGACGGACTTGAAGAGGCCAGACTTAAAAGGCCAATTC
CCATGTAACGTCTGCGGCAAAAGTTACACCTGCACACAATGCAACCAGGAGATTGCCAGC
AGTGACACTCTCCGATCGCATATGTACCGCTACCATCAGATCCAACGGATGTTCATGTGT
CGTTGCTGCAATTGGGCCTTTCCGGACAAGACCAGCCTGCACATTCATATGCAAAGCATG
CAGAAGAGCGGAATGCCGGGCGATGTGTCTGTGTTGGCGCGGAGTTACATTGACAAAGGC
GAGATCTCACCATCCGGTGGCCATCAGCAAGACAATGCGTCCCATCCGTCGGCTTGGTCT
TCTCCATCGTACAATTCAAATCCAGATGAGGAAGAACACCGCCGCCAGGGACAATCTTCG
TCGCCGTCACTGAGCGAAATGGAAGAGAAGGATTGTCCATACCAGCAAATCGATGTGGAA
GTCGGCATGGACAACTCCCCGCCACACATTCGCCACCCATCTCTGGAAAGCAGTGGGATA
TTCCCCCAAAACGCGGCCAACACCCATCAACAGTACCACTCAAACGATCGTAGAATAACA
TCGGATCATCCAACAATCAAATTGGAGATGAACACGGCCATGGGAATGGGGGGAGAGGAG
GAAAAGCGCGGCTGGATCAGTGGCGTGGTGCCGCCCTCGGGCGTGGAGAATTCCTCCGTG
CCCGCATCTCCACAAATGTCGTCTGTCCCTTCGTCCACTCCATCGCAACCCGCCGCAACT
TCCATATTTCAACAGCAATGGTTCACGCAATGGCTGGCCAATAATCCATTCTTCGCCACT
TCTCTTGAGAGTTATTTGAACAACGGCCCCGCAGGCGGAAGCATTAAAGGACTGCTCACT
CACAATCAGCAGCCAAACAGCCAGATGGCCATGCTTCAAGCGCTTATCGCCGCTGCAACT
TCCACTTCTCCAGTCGGAAACTGCTCTTCACTTGCTAATGTCCCACTAACGGGCAATAAT
GGCATCAAAGTGCCGACACAACAACACCAACCGCCGCCTAAAAAGGCAAGGACAGCGTTG
GCAGGGAAGGGAACTTCTGCCGCTGCTCTTCAACTGCGGCAGCAGAAAGGAACAAAAAGT
GGTGGTGGTGACACAACAACGGGAAACGATTTGAGTGTGCACATCCCAACGAATCAGCAG
CTAAGTATAGGCACATTCCACTCGCCATTCAGCAGTAATGGATCCGCAAACAGTCCGGCA
TCGAACGACGGCAGCAAAATGAGTGCGCTCATCGATTCCCTTCTTCATATCAAAAGAAGC
AGCGGTCAGAACAGTCCGATGGATGAAACATGCAAAGCCAACGATGGGGGAGCTGTTCAG
GGAGAGTTGGAACGCAGAAATAAGCGCAAAACGCGAGTGCCCACGCGAGCGATGGAAATG
GCTGAGATGGTTTATGGGGACGATTTGGAAGTGTTTTGTGAGAAGGCGGAAAAGAGGGAG
TTGGCTCAGGCGGCTTCTCACAATGTCTTCCCCAGCATACAGAGGCTTATGATGGCCCAG
TCTTCCACCGAAACCGGCGGGAATTCCGTCGTTGTCCCGTCTTGCACTTCTTGCGACCCT
CAGCAGCCTTCGCCAGCGGTCTCCGATTCTCAGACGAGCGGAAGCAGCAGCAACGGAGCG
ATGGGCGTAACGGCGGTGATGGAATCGGCACTGAACAGTCCATCAGCGAACAATTTGACA
AAGTGCCGTTCGGCGGAAAGCGATCAGCACAGAGCAGCAACGGCAGACAAAAGTAACGCC
AATGTTTTGGACGACAATTACACACGCGGAAAAGCGGAGAGAATTCGCCAAATCATCGAC
CGGATCACCACAGTGGCGGAGGAAGTGGCTAAGTCGAAGGTCCGGGAGGAACTGATCGAA
TGCGCGCGTCAGCTTCAGTTGGTGGCCGCTTCCGAGGAATAG
>GPLIN_000248100
ATGGGCGCAGCACTCGCCGTGGGCACTGTTATGGGCTTCTGCTCTGGAGTTTACTTCTGC
AAGGTGACTGGCTGCGTCAACAGCCAACCGAAGAGCGACGCGGACAAAGAAGACAAACCC
AAGGAGGACGAGACGGCGGCTGGCGACAACACAGAGGAGAAGCGGGAAGACGAAACGACG
GCTGCTGGCGACGACAAAGAGGAGAAGCGGGAAGACGAAGCTCCGGGCGGCGCCAACAAA
GAGGAGAAGCGAAAGCACAAGCACGGCGGCAGCAAGGACGAGAAGCGAAAGCACAAGCAT
GGAGAAGCGTCAACTGGCGGCGGCGGGGAGAAGAAGAAGCACAAGCACGGCGACGCATCG
ACTGGCGGCGAAAAAGGGGAGAAGCAAAAGCACAAGCATGGAGAAGCGTCAACTGGCGGC
GGGGAGAAGAAGAAGCACAAGGACCGAGCCAAGGACGGGGAGAAGAGTGGCGGCAGCGGG
CGCTCGCACAAGAAGGAGGGAGAGAAGAGCCGAAGCGGAGGACATCGTTCGCACAAGAAG
AAGGGAGGCGCGGACCAGCCCAGCGAGGCGGGCGGAGCAACCGACGAGGCCAGTGAGGCG
GGCGACGCAACCACCACTGAATGA
>GPLIN_000251900
ATGACGTCATTCTGTCAAAAACGGCAGTGCCAAAGTCTGAGGATATTTGTGCTGCTTCAA
CTCTTGTTCACATTTTTTTTCGCCAAAAACAGCGCACAATTCAGCCCCTGCAATGGCAAA
GCCCTGCTGAACGAGCCGTGCGACCGGGACGCGGACTGCGAGTTGAAGGGGTCCATTTGT
CTGCGACAAATGTGCCAATGCCACCCCTACTACCAGATCACAAGGCCGGAGAAGGGCGCC
GCCGGCGGTGGTGGCGGTGGCGGTGGCGGAAACGCCGGCGGGGCACAGCAGCGGTGCGTG
CGACTGCCCGCCAAAATTGGCGAAGAATGTGTGGCAAAGTGTCGCGAGCCGCTGTTTTGC
CGCGGGGGCCGTTGCCAATGTGTTCAGCGGGGCTCCACACAAATAGTCAACGGCGAATGC
GTTTCCACTTCTCGCGTGGGCGACCGCTGCTCTCGCCACTACGATTGTACAGCTCCGTTT
TCGGCTTGCGTTAACCACCAGTGCGTGTGCATTGCGGGCACCCTCCAGCAGGGCACCAAA
TGTGTGGCCACCACAAATTGTCCGATGGGGGGTTCGCCTTCCGGTGAATGCATTCGCCGG
GCGCCGACCGCACAAATTGTGAATTTCGTAGACGAGCCGGACACGTGCCCCCATGGCCAT
TTCTGCGTTGGGACGCCCGACTCGCCCGTCGGGCACTGCTGTCCGGCACTGTGCCCGCTG
GGCTCCGAGGTGGACTACGCGTTCGCATGCGTCCCCGGCGGCGGCGGCGGCGCCCATTCG
ACAAGTGCCGTTGGCGATTTGCCGCCCATCCAACCGGCAAAAGCGCCGCCTCCCATTTTT
GGCCGAGACCCGCCTTCGTCCCAGCCGCCGCCCATTCTTTTGCCGTTGTCCAATTTGTCC
AATCGCCTTTTGGCCCCATTTTTGCCCAAAAAAGTGTGCCCGTCCGAAACGCATTTTTGC
CATTTCCTCGCCGGCGACACTTTTGCGCAGGCCGTCTGCTGTAAAAGGCCGTGCAATTCG
ATGGCGCCCGAGTCGCTGTATTTGAACGGCGAATGCGTGGCACGGGGCCAGCTCGCCTCC
GAGTGCAAATTTCACGAACAATGCGGCGCTGCGGAGGGCATGAACTGTGTGAAGGGCCAA
TGCCAATGCATTGACGGCTTTTCGCCCGCGTCCGATGTGATCACGCATCCCAGCAAAAAT
CCGAGCCAGCAGTGCGTGAGGGACTGCGATAAGACGACCAGCCTAAGCCGGGACACCAGC
TGCCTTGGCAAAGTGCAACTCGGCGGCGCCTGCTTTGTCCAAGAGCAATGCCCGGAGCAT
TCGGGCTGCTACCGGGGCCGCTGTCTGTGCCGTTGCGGCTACCGCACGCATTCAGCGCAA
AACAAATGTGTGCCAATGCCCGCGCCGAGCACGCAAAAGCCGCCACCGAATGTGCAAATT
GTGCCCAGCATAGCCGGCAACGCGGATTTGTTCGGCATTTTTAACCAGTTCCTCGGCGGC
GCTGCCGGAGGCCAAATGCACTCCGTCGGATGA
>GPLIN_000252200
ATGAACGGATCGGAGGTCCGATTGCCAAAAAGGGCAAAAAAAAATCGTANGGGGGAACTG
ATCGCAAAGCTGGAGGAGTATCAGAAACAACAGCAACAGAACTTCCTCTACTTGCAGAAG
GCACTTGCCGTGTTAAATGATGGAACTGGAAAAGGGCTAACCCTTCAAAATCGATGGGAT
TCCGCTTCATGTCACAACGAAATCACGCTCATTGAGCCCGATCGATTGATTATCGAAATT
ACTGGAACGAATTCGGGGGTTTACTCTGTGTTCGCTGAACGGTCAATGCCGAAAAAGTAT
GTCGGCATTTTCTACTACGAAGTGGAAATATTAGGAAAAAAAGGCGGTATTCGCATTGGA
CTCGCGACAAAAAAAATGCCATTGGACAAATGGGTTGGAAGTTGCGAAGGCACTTACGCA
TACGAAAGCAATGGCATTCTTTGGGGGCACGCGCCAAAGGGATGTTGCCAAAAGGATGGA
CGCCCGTTCATCGACGAAGACGGCATACCGTTGTGTGGCGTCGGCGACGTCGTCGGCTGT
GGCGTCAATTTGGCAACTCGCCAAATTATTTACACAAAAAATGGACAGCGTTTGGTGTTG
GACTTGAGCAATACGGACAACATGGACCTCAACGGCCACTACTTGGCCACAATTGCCAGT
GAAGAAAACGGCCCAACTATGCCGCCGCCTTCTCCAAACGACGATGGCGCGGAAATGCCG
GCGATGAACAATGGCACCGAACAGCCGCTTGAGCCCGTAATCATATAG
>GPLIN_000254600
ATGTTAATTTTGACCGAACCAATCAATGGAGGCATAACAAATCAAAACCCGTCCGAAGAA
TTGCGACTTTTGCGTGCCAGAATTGTCCAATTGGAACATCAACAAACGATCAATCCGCCA
GTCTCCTCAAGTGCCGGTTTCGATTTGGTGGGACAGAATGGAAAGCGTAGAAGAATTGAA
GGCGGCGAAGACGGAGGAAGTAAAGAAACGCAAGAATTGGTCAGCAAAAAGCTTGAGCAA
ATGGAGGAATGGAAACGAATTACAGAACTCGAGCTTGAAAATAAGGCACTCCGCGCCGAG
TTGGCACATCATAAACTGCTAAATGCTCATAATGCCCTGCACACAAAGATGGAGAAGTAC
CAGAACGAACAGCAACAGACCATCGACGGGTTGACAAAAAAACTAACGGTTTCAATTGAT
CAGTTTTTGTTGAAGCATCAAGAACACGACAAACTGCTAAACGCTCAGAAGAATTTAATT
GGAGAAATGAAGGAACAACGGGAATTGGCCAATGACAAAATTAGCTGCTTAAATGAGGAC
CAGCAGAAGCTAAGCGTGGGTCAAAGGAATGAAATGCGACGCGAAATGAACGAATCGCTG
AATTATGTCCAAGCGCTGGTCGGCGCAAAATTGGAGAAACAGAAAGTGTCAATAGCCAAC
AAAATCGATAAATTGAAGGAGTATCAGAAAGAACAACAACAAAACATTAGCGACTTGCAG
AAGACAGTTGCCGCCGTGTTAAATGGAAAAGGAATCCCACACCAAAATCGATGGGATTCT
GCTGCATGTCATGACAAACTCACGCTTTCTGAGCCCGACCGATTGATTGTCGAAATTACT
GGAAAGGATAAGTGGGCGTGGCGCTCTGTGATCGCTGAACAGCCAATTGGAAAAAATTGC
GGCATTTTCTATTACGAAGTCAAAATATTAGTGGACGGAGACGGCATTCACATTGGACTT
GGGACCAAAGAAATGCCATTGAACAAGTGGGTTGGATCCTGCAAAGGCACTTACGCATAC
GAAGACGATGGCACTTTTTGGGGGCACGCGGTCAAGAGATGTTCCCGTGCCACCAATGGA
CGTCCTTACATCGATGGAAAACCCTGGTTTGGCGCCGGCGACGTCATCGGATGCGGCGTG
GATTTGGCAACTCGCCAAATCATTTACACAAAGAACGGAAAGCGTTTGGAAACTGCCAAT
TTATTTGTCAATTCTGCCGAAGAATTGTTTCCGTGCGTTTCGTTGTCAGACTTTGGCGAC
AAAATTGTAGCATACTTTGGACCGAACTTTGAATACAAATTCTGA
>GPLIN_000258300
ATGGCCATCCGTCACTTTGCGAGCTTCCTCCTTGCATCTTTGGAATTTTGTTCCATTTTG
CACTTTTCGGGCCCTGAACTGTTACCCCCTCCAACAGATGTGACAAATAAACCAAGGTTT
TGGACCTATCCGCCCACGACGAAGACGTCGCCTACCACCACGACAACTACCACAACCACA
ACAACCACCACAACGACCACAACAACGACAACAATGACTCCACGACCTCCACCAAAAAAG
TGCCAGGACAACGACATGAACTGTTTCACGTGGGTGGCACAAAATCCGGACAGCTGCGAG
CAAGACTCGGAAGTGCTGAGGTTGTGCAGGCGTTCGTGCCAAATGTGCGGCCAGAATTTT
ACAGTGGACGTGCAAGACAATGAGGTGGAGGAAATGTACGATCTGCGCCGGGTGCCGCCC
AATTTGCACCGATTGGCCTTTCTGATCGGACGATGGAAAAGCGATTTTGGGGGTAAAGCC
GACTTCCCCACCATCCCGCGCTTCACTTACGGCGAAACGTTGGACTTCAGCCTCAACACG
CACCTCAAACAGCCGGTGCTCAACTACAGTGCCTTCGCCTGGGACAACAGCGACCTGACG
GAATTGCACAGTGAGCACGGCTTTTTGCTCGGATGGCCAAATTCATCCGAAGTGGCGCTG
AACACCGTGATGAGCAATGGATTTGTAACGGTTGAAAGGGGCGAGGAACGCGACCACACC
ATCCGATTTGAGTTGGACCGGATCGGCCGAATCAACTTCTCCAGGGATTTGCCCGTCAGA
AGGGTAATTTTCTTTTGA
>GPLIN_000258900
ATGACGGACCTTTTACACTTTTGGTGTTCGTTTCTGATCGTTTTAGTCCAGCAAGTCCAT
TTAAATTATTCCGAAAATGTTGCCGAAGTTGACTTATCACTGACGCAAATGTCGCAAATA
ATGATCAAATTGGACCAATTTCTGTCAACAAAATACAAAATTGAAAATAAAATGCCAAAG
ACGGAGGAGGAAAAGATCGCAAATTTAAAGGAATTGCAACTCGAATCAATTCGCCACTTT
TTCGACTTTGACAACGAAAATGAATTTATGCCCATAATTTTGTACAATTTGGTTGAAAGC
CTTCCGAAATTGGGCAAGAGTGCCGCAAATTCACCAAACTTCGACCTGAACACCGAACTT
GCGCAACTGACTTTGGAGCAAAATTTGCTGGTGTTGGAGGGACTGTTCGATTTTGGATGG
TTTAATGGCAGTAAATTGGTTTATGGCCAAAAAGAGTTGTTGAAGACAAAAGCGGGTGCC
AAATGGCGACTGATCGATTGGCACTTTTATGAAGAATTGGAGAAGAAATTCTGGCAAGTT
CGCAACATTATTCGACGTCTTCTATCAAATGATATGCGCTCGACACTATTTCAAAAATGG
AACCCAACGCAAATAAAACTTTTTTCTGTTCTCCACTCCAAAATGAATCTGTCCGTACTT
CGTCCCACCAACATCTCCTGGGTTCTCGTCCATCTCAGGGCTGATGCGGTCTTCATCAGA
CCGGAGGACTACACCAAGCCCGTGGAGTGCCTGAACTCCGCGCACCTGGGGTCCTTCGCC
GACCACCTTATGGAGAAGCCGTGTGCAAGCGACATCAACGGGAACAACAACAACAACAAC
GTGCTGTTTGTGTTTTTGGTGCCACTTCAGCTGTGCCGCTTCGGCGTTTGCCGAGTCCGC
TTACGGTTGGGCGTAAGCTGCACGCTGAGTTGGGAATTGCCGGTGGATCTGGAGGAGGAG
GAGGAGGGCTGCGCGACACCGGAAAGCATCCCTCCCGGCTATTGGTTCCCGCCTTTGGAA
ATGGGTGTGAGTTTGAGTCTCGGCGTTGTGGAGTTATGCGGTGCTGCGCAGCGTGCTGGC
TGTTGTCCCGCGTCGTTGTCGCTTTAA
>GPLIN_000259400
ATGTCCAATTCCCCGCGTCCGACCGCGCGCGCATCAATCGCGTGCGACACGCGCGCCGCA
CTGATGGCACTGGCGCCGCGACAACACGCGCAACCGCGCGCCGGCAGCGCGGACAAAGTG
CCGACGCCTACGGGCATTGAGGGCGTGCTAAACGGTGGAAGGAGCCCTCTCAATTCTGCA
CGTTCTGCTGCTGTCCCTCTCCGACAGCAGTCGGTTCAACAACCGAATTCGGTGCCAAAA
CGAAGCGGCTCGACCTGCTCATCGTCCTCCGCCGTGTCCCTCTCCAACGGTGCCATGTCC
GCCTCGCCATTGGCGCCCTCCTCGGCCCAGCGACCAATGCAAACGGCGCCCCCCGGCGGA
ACGCCTTTGGATGCTCACTTTCATTGCCTTCAAAGTGCCGGCCCCATTGTTGGCGGGCAT
TGGCATCACTTTTTGGCACAAGCCAACGTGGCACAGACCGCTGAAAAGGAGGTCTCTTTG
CTGCTCTTCGACAAAAAATGGAATGTAAAAGGCCCCGCCCGCATCGGCCGTCTGAATCGA
CTTTGTCTGGCCGATTTGTTGCGGTACGACCTGACCCAACTGCAACAGCTGCAACACCCG
CGCATTTTGCGACTGCTGAAGCCGTTGGCGGAGAACAAAGACCTTCTTGCATTTGCAAGC
GAACCATTGCAGTGCACGTTGGACAAACTGTTCGAGCACTTTGTGCCGGAGGAGGGCGGC
GGCTTTGTGTTGGAGAAGCTGGAGATGAAGCTGGGCATACTTCAGCTTATCGAAGGCCTC
TCCTACCTCCACAACAACGCCAAAATATTGCATGGCAATTTGACCCCGCAAGCGGTGTTC
ATTGTCTCTCAACAGTTTTGGAAAATTGGGGGCTTCGCCTTTTCCGTTGCGTCCAAAAAA
CCGAATATTTTCCCGTGCTTTCCGTGGACCAAAAAGTTCCCAGCCTGCCTTCAGCCTGAC
CTCGATTTTTTGGCACCGGAATATTTGGCGCCCAACACCCAAACGGTGACCACCGCCGCC
GACCATTTTGACGACCCGGCATTGGGCGCTCTGCGCCAATTGGACGATTTGGCACAAAAC
TTTGACCCGGCCAGCAAAGCAACCTTCCTGGGACAGACTCTGTGCCCGTTAATTGCCCAA
ATTCCGGAATCGCTTTGGTTTCGTCGAATTTTGCGGCGATTTGATGAACATTTGCTGGAG
GCATACGAACTTTTCCACGTCCTTCTCAGGCCCCTCAGCCAAATGCTTCAGCACTGTGAA
AGTCACAACATCCATCGCCTGAGGCCGTGGTTTCGTCGAATTGTCGGGAGAAGCGACGAA
AAACATCTGAACAACGCCCTGCTTGACCAGCTGCCCGTGATTTTTCGTCGCCTCAATGAC
GAACAGGTGGAAGATCGCTGCTTCGACCTGCTCATCCAACTTTTGCAGGGTTTAGACCCG
CATCTGAAGCAAAATGCCGTCCGATGCATCCCGCACATTGCCGAGTTCATTCCGGCATGG
TTTGTGAACAAACGGCTCATCCCGGTGCTGCAGAGTCAAGCGCCCTTCTTCCAGGAGCAT
ATTCCAGTAAACGCTACCCCAATTCCAAAAGAATATTTCGGCATTTTCTACTGCGAAGTG
AAAATGTTAGCAAAAAGCGGCCATGCTTTCATTGGATTCGCGACTAAACCAATGCCATTG
GCCAAACATGTTGGAGAGCACGAAGGCACTTATGGATACGGAAGTTGGGGCACTTTTTGG
GGTCACGAGGTCGACGGATGTGGCCATGGCCTCGATGGCCGTCCTTACATCAATGGAAAG
[truncated: 10,220 more rows]
