# Supplementary material for: The Genomic Impact of Selection for Virulence against Resistance in the Potato Cyst Nematode, Globodera pallida
Source: Genes (Basel). 2020 Nov 28;11(12):1429. doi: 10.3390/genes11121429 (PMC7760817; doi:10.3390/genes11121429)
Supplement: Supplementary file 1 [file genes-11-01429-s001.zip › Supplementary data/Supplementary Table 3-penseq_variants_allidentified.xlsx]

## Sheet: variant_calls_snpeff
Scaffold	Position	REF	ALT	SnpEff_INFO	1_Newton x Desiree	2_Newton x Desiree	3_n11305 x Sv8906	4_n11305 x Sv8906	5_n11305 x Sv11305	6_n11305 x Sv11305	7_n11415 x Sa11415	8_n11415 x Sa11415	9_n11415 x Sa12674	10_n11415 x Sa12674
Gpscaff_1	648206	C	A	ANN=A|synonymous_variant|LOW|GPALN_000114|GPALN_000114|transcript|GPALN_000114-T1|protein_coding|2/13|c.390G>T|p.Thr130Thr|744/2868|390/2274|130/757||,A|downstream_gene_variant|MODIFIER|GPALN_000115|GPALN_000115|transcript|GPALN_000115-T1|protein_coding||c.*1324G>T|||||1324|,A|downstream_gene_variant|MODIFIER|GPALN_000116|GPALN_000116|transcript|GPALN_000116-T1|protein_coding||c.*4152G>T|||||4152|	0/0'	0/0'	0/0'	0/0'	0/0'	0/0'	0/1'	0/1'	0/1'	0/1'
Gpscaff_1	660662	A	G	ANN=G|synonymous_variant|LOW|GPALN_000118|GPALN_000118|transcript|GPALN_000118-T1|protein_coding|5/8|c.606A>G|p.Glu202Glu|606/1512|606/1512|202/503||,G|upstream_gene_variant|MODIFIER|GPALN_000116|GPALN_000116|transcript|GPALN_000116-T1|protein_coding||c.-3036T>C|||||3036|,G|downstream_gene_variant|MODIFIER|GPALN_000117|GPALN_000117|transcript|GPALN_000117-T1|protein_coding||c.*1415A>G|||||1086|,G…	0/1'	0/1'	0/0'	0/0'	0/0'	0/0'	0/1'	0/1'	0/1'	0/1'
Gpscaff_1	660852	C	T	ANN=T|upstream_gene_variant|MODIFIER|GPALN_000116|GPALN_000116|transcript|GPALN_000116-T1|protein_coding||c.-3226G>A|||||3226|,T|downstream_gene_variant|MODIFIER|GPALN_000117|GPALN_000117|transcript|GPALN_000117-T1|protein_coding||c.*1605C>T|||||1276|,T|downstream_gene_variant|MODIFIER|GPALN_000119|GPALN_000119|transcript|GPALN_000119-T1|protein_coding||c.*1636G>A|||||1636|,T|downstream_gene_vari…	0/0'	0/0'	0/0'	0/0'	0/0'	0/0'	0/1'	0/1'	0/1'	0/1'
Gpscaff_1	660894	A	T	ANN=T|missense_variant|MODERATE|GPALN_000118|GPALN_000118|transcript|GPALN_000118-T1|protein_coding|6/8|c.778A>T|p.Thr260Ser|778/1512|778/1512|260/503||,T|upstream_gene_variant|MODIFIER|GPALN_000116|GPALN_000116|transcript|GPALN_000116-T1|protein_coding||c.-3268T>A|||||3268|,T|downstream_gene_variant|MODIFIER|GPALN_000117|GPALN_000117|transcript|GPALN_000117-T1|protein_coding||c.*1647A>T|||||1318…	0/0'	0/0'	0/0'	0/0'	0/0'	0/0'	0/1'	0/1'	0/1'	0/1'
Gpscaff_1	774797	GCCCC	TCCCT	ANN=TCCCT|upstream_gene_variant|MODIFIER|GPALN_000147|GPALN_000147|transcript|GPALN_000147-T1|protein_coding||c.-3007_-3003delGGGGCinsAGGGA|||||2925|,TCCCT|downstream_gene_variant|MODIFIER|GPALN_000149|GPALN_000149|transcript|GPALN_000149-T1|protein_coding||c.*2564_*2568delGGGGCinsAGGGA|||||2568|,TCCCT|intron_variant|MODIFIER|GPALN_000148|GPALN_000148|transcript|GPALN_000148-T1|protein_coding|5/5…	0/0'	0/0'	0/1'	0/1'	0/1'	0/1'	0/0'	0/0'	0/0'	0/0'
Gpscaff_1	4783416	G	A	ANN=A|missense_variant|MODERATE|GPALN_001154|GPALN_001154|transcript|GPALN_001154-T1|protein_coding|10/17|c.1583G>A|p.Arg528Gln|1583/4530|1583/4530|528/1509||	0/0'	0/0'	0/0'	0/0'	0/0'	0/0'	0/1'	0/1'	0/1'	0/1'
Gpscaff_1	5816206	T	A	ANN=A|upstream_gene_variant|MODIFIER|GPALN_001344|GPALN_001344|transcript|GPALN_001344-T1|protein_coding||c.-4655A>T|||||4655|,A|downstream_gene_variant|MODIFIER|GPALN_001345|GPALN_001345|transcript|GPALN_001345-T1|protein_coding||c.*1191T>A|||||1105|,A|intron_variant|MODIFIER|GPALN_001346|GPALN_001346|transcript|GPALN_001346-T1|protein_coding|6/6|c.760+36A>T||||||	0/1'	0/1'	0/1'	0/1'	0/1'	0/1'	0/0'	0/0'	0/0'	0/0'
Gpscaff_1	5817648	C	G	ANN=G|upstream_gene_variant|MODIFIER|GPALN_001347|GPALN_001347|transcript|GPALN_001347-T1|protein_coding||c.-4212C>G|||||4212|,G|downstream_gene_variant|MODIFIER|GPALN_001345|GPALN_001345|transcript|GPALN_001345-T1|protein_coding||c.*2633C>G|||||2547|,G|intron_variant|MODIFIER|GPALN_001346|GPALN_001346|transcript|GPALN_001346-T1|protein_coding|2/6|c.240+80G>C||||||	0/1'	0/1'	0/1'	0/1'	0/1'	0/1'	0/0'	0/0'	0/0'	0/0'
Gpscaff_1	5817697	C	T	ANN=T|upstream_gene_variant|MODIFIER|GPALN_001347|GPALN_001347|transcript|GPALN_001347-T1|protein_coding||c.-4163C>T|||||4163|,T|downstream_gene_variant|MODIFIER|GPALN_001345|GPALN_001345|transcript|GPALN_001345-T1|protein_coding||c.*2682C>T|||||2596|,T|intron_variant|MODIFIER|GPALN_001346|GPALN_001346|transcript|GPALN_001346-T1|protein_coding|2/6|c.240+31G>A||||||	0/1'	0/1'	0/1'	0/1'	0/1'	0/1'	0/0'	0/0'	0/0'	0/0'
Gpscaff_1	5846585	C	T	ANN=T|synonymous_variant|LOW|GPALN_001353|GPALN_001353|transcript|GPALN_001353-T1|protein_coding|4/5|c.393G>A|p.Pro131Pro|399/873|393/762|131/253||,T|upstream_gene_variant|MODIFIER|GPALN_001354|GPALN_001354|transcript|GPALN_001354-T1|protein_coding||c.-1853C>T|||||1853|,T|downstream_gene_variant|MODIFIER|GPALN_001352|GPALN_001352|transcript|GPALN_001352-T1|protein_coding||c.*1084C>T|||||961|	0/0'	0/0'	0/0'	0/0'	0/0'	0/0'	0/1'	0/1'	0/1'	0/1'
Gpscaff_1	5973099	T	C	ANN=C|synonymous_variant|LOW|GPALN_001382|GPALN_001382|transcript|GPALN_001382-T1|protein_coding|14/20|c.1476A>G|p.Ala492Ala|1476/2418|1476/2418|492/805||,C|downstream_gene_variant|MODIFIER|GPALN_001381|GPALN_001381|transcript|GPALN_001381-T1|protein_coding||c.*3006T>C|||||3006|	0/1'	0/1'	0/0'	0/0'	0/0'	0/0'	0/1'	0/1'	0/1'	0/1'
Gpscaff_1	5975381	T	C	ANN=C|missense_variant|MODERATE|GPALN_001382|GPALN_001382|transcript|GPALN_001382-T1|protein_coding|10/20|c.1159A>G|p.Asn387Asp|1159/2418|1159/2418|387/805||,C|downstream_gene_variant|MODIFIER|GPALN_001383|GPALN_001383|transcript|GPALN_001383-T1|protein_coding||c.*4607A>G|||||4454|	0/1'	0/1'	0/1'	0/1'	0/1'	0/1'	0/0'	0/0'	0/0'	0/0'
Gpscaff_1	5975396	C	T	ANN=T|missense_variant|MODERATE|GPALN_001382|GPALN_001382|transcript|GPALN_001382-T1|protein_coding|10/20|c.1144G>A|p.Glu382Lys|1144/2418|1144/2418|382/805||,T|downstream_gene_variant|MODIFIER|GPALN_001383|GPALN_001383|transcript|GPALN_001383-T1|protein_coding||c.*4592G>A|||||4439|	0/1'	0/1'	0/1'	0/1'	0/1'	0/1'	0/0'	0/0'	0/0'	0/0'
Gpscaff_1	6958256	T	C	ANN=C|synonymous_variant|LOW|GPALN_001617|GPALN_001617|transcript|GPALN_001617-T1|protein_coding|12/17|c.3906A>G|p.Thr1302Thr|3906/6165|3906/5979|1302/1992||,C|downstream_gene_variant|MODIFIER|GPALN_001616|GPALN_001616|transcript|GPALN_001616-T1|protein_coding||c.*3042T>C|||||3042|	0/1'	0/1'	0/1'	0/1'	0/1'	0/1'	0/0'	0/0'	0/0'	0/0'
Gpscaff_1	6958472	G	A	ANN=A|synonymous_variant|LOW|GPALN_001617|GPALN_001617|transcript|GPALN_001617-T1|protein_coding|12/17|c.3690C>T|p.Phe1230Phe|3690/6165|3690/5979|1230/1992||,A|downstream_gene_variant|MODIFIER|GPALN_001616|GPALN_001616|transcript|GPALN_001616-T1|protein_coding||c.*3258G>A|||||3258|	0/1'	0/1'	0/1'	0/1'	0/1'	0/1'	0/0'	0/0'	0/0'	0/0'
Gpscaff_1	6959648	G	A	ANN=A|synonymous_variant|LOW|GPALN_001617|GPALN_001617|transcript|GPALN_001617-T1|protein_coding|10/17|c.2625C>T|p.Asn875Asn|2625/6165|2625/5979|875/1992||,A|upstream_gene_variant|MODIFIER|GPALN_001618|GPALN_001618|transcript|GPALN_001618-T1|protein_coding||c.-3922G>A|||||3900|,A|downstream_gene_variant|MODIFIER|GPALN_001616|GPALN_001616|transcript|GPALN_001616-T1|protein_coding||c.*4434G>A|||||4…	0/0'	0/0'	0/1'	0/1'	0/1'	0/1'	0/0'	0/0'	0/0'	0/0'
Gpscaff_1	6961157	C	T	ANN=T|synonymous_variant|LOW|GPALN_001617|GPALN_001617|transcript|GPALN_001617-T1|protein_coding|7/17|c.1293G>A|p.Lys431Lys|1293/6165|1293/5979|431/1992||,T|upstream_gene_variant|MODIFIER|GPALN_001618|GPALN_001618|transcript|GPALN_001618-T1|protein_coding||c.-2413C>T|||||2391|	0/0'	0/0'	0/1'	0/1'	0/1'	0/1'	0/0'	0/0'	0/0'	0/0'
Gpscaff_1	6962729	C	G	ANN=G|missense_variant|MODERATE|GPALN_001617|GPALN_001617|transcript|GPALN_001617-T1|protein_coding|1/17|c.90G>C|p.Lys30Asn|90/6165|90/5979|30/1992||,G|upstream_gene_variant|MODIFIER|GPALN_001618|GPALN_001618|transcript|GPALN_001618-T1|protein_coding||c.-841C>G|||||819|	0/1'	0/1'	0/1'	0/1'	0/1'	0/1'	0/0'	0/0'	0/0'	0/0'
Gpscaff_1	6962763	G	C	ANN=C|missense_variant|MODERATE|GPALN_001617|GPALN_001617|transcript|GPALN_001617-T1|protein_coding|1/17|c.56C>G|p.Ala19Gly|56/6165|56/5979|19/1992||,C|upstream_gene_variant|MODIFIER|GPALN_001618|GPALN_001618|transcript|GPALN_001618-T1|protein_coding||c.-807G>C|||||785|	0/1'	0/1'	0/1'	0/1'	0/1'	0/1'	0/0'	0/0'	0/0'	0/0'
Gpscaff_1	7511900	G	A	ANN=A|upstream_gene_variant|MODIFIER|GPALN_001737|GPALN_001737|transcript|GPALN_001737-T1|protein_coding||c.-3163C>T|||||3040|,A|downstream_gene_variant|MODIFIER|GPALN_001739|GPALN_001739|transcript|GPALN_001739-T1|protein_coding||c.*3450C>T|||||3450|,A|intron_variant|MODIFIER|GPALN_001738|GPALN_001738|transcript|GPALN_001738-T1|protein_coding|2/7|c.283-82G>A||||||	0/1'	0/1'	0/0'	0/0'	0/0'	0/0'	0/1'	0/1'	0/1'	0/1'
Gpscaff_1	7670185	A	G	ANN=G|synonymous_variant|LOW|GPALN_001760|GPALN_001760|transcript|GPALN_001760-T1|protein_coding|12/21|c.1236A>G|p.Thr412Thr|1236/2274|1236/2145|412/714||	0/1'	0/1'	0/1'	0/1'	0/1'	0/1'	0/0'	0/0'	0/0'	0/0'
Gpscaff_1	7670233	G	A	ANN=A|intron_variant|MODIFIER|GPALN_001760|GPALN_001760|transcript|GPALN_001760-T1|protein_coding|12/20|c.1257+27G>A||||||	0/1'	0/1'	0/1'	0/1'	0/1'	0/1'	1/1'	1/1'	1/1'	1/1'
Gpscaff_1	7670292	A	C	ANN=C|intron_variant|MODIFIER|GPALN_001760|GPALN_001760|transcript|GPALN_001760-T1|protein_coding|12/20|c.1257+86A>C||||||	0/1'	0/1'	0/1'	0/1'	0/1'	0/1'	0/0'	0/0'	0/0'	0/0'
Gpscaff_1	7670859	T	A	ANN=A|synonymous_variant|LOW|GPALN_001760|GPALN_001760|transcript|GPALN_001760-T1|protein_coding|16/21|c.1566T>A|p.Val522Val|1566/2274|1566/2145|522/714||	0/0'	0/0'	0/0'	0/0'	0/0'	0/0'	0/1'	0/1'	0/1'	0/1'
Gpscaff_1	7673441	C	T	ANN=T|missense_variant|MODERATE|GPALN_001760|GPALN_001760|transcript|GPALN_001760-T1|protein_coding|20/21|c.2110C>T|p.Pro704Ser|2110/2274|2110/2145|704/714||	0/1'	0/1'	0/1'	0/1'	0/1'	0/1'	0/0'	0/0'	0/0'	0/0'
Gpscaff_1	7673842	ATTTTTTTTGAG	ATTTTTTTTTGAG	ANN=ATTTTTTTTTGAG|splice_region_variant&intron_variant|LOW|GPALN_001760|GPALN_001760|transcript|GPALN_001760-T1|protein_coding|20/20|c.2122-4_2122-3insT||||||	0/0'	0/0'	0/1'	0/1'	0/1'	0/1'	0/0'	0/0'	0/0'	0/0'
Gpscaff_1	7673856	G	T	ANN=T|missense_variant&splice_region_variant|MODERATE|GPALN_001760|GPALN_001760|transcript|GPALN_001760-T1|protein_coding|21/21|c.2124G>T|p.Glu708Asp|2124/2274|2124/2145|708/714||	0/0'	0/0'	0/1'	0/1'	0/1'	0/1'	0/0'	0/0'	0/0'	0/0'
Gpscaff_2	478431	A	T	ANN=T|missense_variant|MODERATE|GPALN_004877|GPALN_004877|transcript|GPALN_004877-T1|protein_coding|11/18|c.1714A>T|p.Thr572Ser|1714/2969|1714/2880|572/959||,T|downstream_gene_variant|MODIFIER|GPALN_004878|GPALN_004878|transcript|GPALN_004878-T1|protein_coding||c.*2601T>A|||||2381|,T|downstream_gene_variant|MODIFIER|GPALN_004879|GPALN_004879|transcript|GPALN_004879-T1|protein_coding||c.*4578T>A||…	0/0'	0/0'	0/1'	0/1'	0/1'	0/1'	0/0'	0/0'	0/0'	0/0'
Gpscaff_2	478517	A	G	ANN=G|downstream_gene_variant|MODIFIER|GPALN_004878|GPALN_004878|transcript|GPALN_004878-T1|protein_coding||c.*2515T>C|||||2295|,G|downstream_gene_variant|MODIFIER|GPALN_004879|GPALN_004879|transcript|GPALN_004879-T1|protein_coding||c.*4492T>C|||||4179|,G|downstream_gene_variant|MODIFIER|GPALN_004879|GPALN_004879|transcript|GPALN_004879-T2|protein_coding||c.*4492T>C|||||4492|,G|intron_variant|MOD…	0/0'	0/0'	0/1'	0/1'	0/1'	0/1'	0/0'	0/0'	0/0'	0/0'
Gpscaff_2	478574	C	A	ANN=A|missense_variant&splice_region_variant|MODERATE|GPALN_004877|GPALN_004877|transcript|GPALN_004877-T1|protein_coding|12/18|c.1766C>A|p.Ala589Asp|1766/2969|1766/2880|589/959||,A|downstream_gene_variant|MODIFIER|GPALN_004878|GPALN_004878|transcript|GPALN_004878-T1|protein_coding||c.*2458G>T|||||2238|,A|downstream_gene_variant|MODIFIER|GPALN_004879|GPALN_004879|transcript|GPALN_004879-T1|protei…	0/1'	0/1'	0/1'	0/1'	0/1'	0/1'	0/0'	0/0'	0/0'	0/0'
Gpscaff_2	478610	C	A	ANN=A|missense_variant|MODERATE|GPALN_004877|GPALN_004877|transcript|GPALN_004877-T1|protein_coding|12/18|c.1802C>A|p.Pro601His|1802/2969|1802/2880|601/959||,A|downstream_gene_variant|MODIFIER|GPALN_004878|GPALN_004878|transcript|GPALN_004878-T1|protein_coding||c.*2422G>T|||||2202|,A|downstream_gene_variant|MODIFIER|GPALN_004879|GPALN_004879|transcript|GPALN_004879-T1|protein_coding||c.*4399G>T||…	0/1'	0/1'	0/1'	0/1'	0/1'	0/1'	0/0'	0/0'	0/0'	0/0'
Gpscaff_2	478653	C	T	ANN=T|synonymous_variant|LOW|GPALN_004877|GPALN_004877|transcript|GPALN_004877-T1|protein_coding|12/18|c.1845C>T|p.Asp615Asp|1845/2969|1845/2880|615/959||,T|downstream_gene_variant|MODIFIER|GPALN_004878|GPALN_004878|transcript|GPALN_004878-T1|protein_coding||c.*2379G>A|||||2159|,T|downstream_gene_variant|MODIFIER|GPALN_004879|GPALN_004879|transcript|GPALN_004879-T1|protein_coding||c.*4356G>A|||||…	0/1'	0/1'	0/1'	0/1'	0/1'	0/1'	0/0'	0/0'	0/0'	0/0'
Gpscaff_2	478669	G	T	ANN=T|missense_variant|MODERATE|GPALN_004877|GPALN_004877|transcript|GPALN_004877-T1|protein_coding|12/18|c.1861G>T|p.Val621Phe|1861/2969|1861/2880|621/959||,T|downstream_gene_variant|MODIFIER|GPALN_004878|GPALN_004878|transcript|GPALN_004878-T1|protein_coding||c.*2363C>A|||||2143|,T|downstream_gene_variant|MODIFIER|GPALN_004879|GPALN_004879|transcript|GPALN_004879-T1|protein_coding||c.*4340C>A||…	0/0'	0/0'	0/1'	0/1'	0/1'	0/1'	0/0'	0/0'	0/0'	0/0'
Gpscaff_2	478848	A	T	ANN=T|downstream_gene_variant|MODIFIER|GPALN_004878|GPALN_004878|transcript|GPALN_004878-T1|protein_coding||c.*2184T>A|||||1964|,T|downstream_gene_variant|MODIFIER|GPALN_004879|GPALN_004879|transcript|GPALN_004879-T1|protein_coding||c.*4161T>A|||||3848|,T|downstream_gene_variant|MODIFIER|GPALN_004879|GPALN_004879|transcript|GPALN_004879-T2|protein_coding||c.*4161T>A|||||4161|,T|intron_variant|MOD…	0/0'	0/0'	0/1'	0/1'	0/1'	0/1'	0/0'	0/0'	0/0'	0/0'
Gpscaff_2	480347	GGCA	GGCGCA	ANN=GGCGCA|frameshift_variant|HIGH|GPALN_004877|GPALN_004877|transcript|GPALN_004877-T1|protein_coding|17/18|c.2582_2583dupGC|p.Thr862fs|2584/2969|2584/2880|862/959||,GGCGCA|downstream_gene_variant|MODIFIER|GPALN_004878|GPALN_004878|transcript|GPALN_004878-T1|protein_coding||c.*682_*683insGC|||||462|,GGCGCA|downstream_gene_variant|MODIFIER|GPALN_004879|GPALN_004879|transcript|GPALN_004879-T1|prot…	0/1'	0/1'	0/1'	0/1'	0/1'	0/1'	1/1'	1/1'	1/1'	1/1'
Gpscaff_2	480421	G	A	ANN=A|synonymous_variant|LOW|GPALN_004877|GPALN_004877|transcript|GPALN_004877-T1|protein_coding|17/18|c.2655G>A|p.Gly885Gly|2655/2969|2655/2880|885/959||,A|downstream_gene_variant|MODIFIER|GPALN_004878|GPALN_004878|transcript|GPALN_004878-T1|protein_coding||c.*611C>T|||||391|,A|downstream_gene_variant|MODIFIER|GPALN_004879|GPALN_004879|transcript|GPALN_004879-T1|protein_coding||c.*2588C>T|||||22…	0/1'	0/1'	0/1'	0/1'	0/1'	0/1'	0/0'	0/0'	0/0'	0/0'
Gpscaff_2	491982	C	T	ANN=T|upstream_gene_variant|MODIFIER|GPALN_004879|GPALN_004879|transcript|GPALN_004879-T1|protein_coding||c.-4125G>A|||||4020|,T|upstream_gene_variant|MODIFIER|GPALN_004880|GPALN_004880|transcript|GPALN_004880-T1|protein_coding||c.-1120G>A|||||1120|,T|upstream_gene_variant|MODIFIER|GPALN_004879|GPALN_004879|transcript|GPALN_004879-T2|protein_coding||c.-4364G>A|||||4020|,T|intron_variant|MODIFIER|…	0/1'	0/1'	0/1'	0/1'	0/1'	0/1'	0/0'	0/0'	0/0'	0/0'
Gpscaff_2	492186	C	T	ANN=T|synonymous_variant|LOW|GPALN_004881|GPALN_004881|transcript|GPALN_004881-T1|protein_coding|2/9|c.81C>T|p.Ser27Ser|81/990|81/990|27/329||,T|upstream_gene_variant|MODIFIER|GPALN_004879|GPALN_004879|transcript|GPALN_004879-T1|protein_coding||c.-4329G>A|||||4224|,T|upstream_gene_variant|MODIFIER|GPALN_004880|GPALN_004880|transcript|GPALN_004880-T1|protein_coding||c.-1324G>A|||||1324|,T|upstream…	0/0'	0/0'	0/1'	0/1'	0/1'	0/1'	0/0'	0/0'	0/0'	0/0'
Gpscaff_2	492742	C	T	ANN=T|upstream_gene_variant|MODIFIER|GPALN_004879|GPALN_004879|transcript|GPALN_004879-T1|protein_coding||c.-4885G>A|||||4780|,T|upstream_gene_variant|MODIFIER|GPALN_004880|GPALN_004880|transcript|GPALN_004880-T1|protein_coding||c.-1880G>A|||||1880|,T|upstream_gene_variant|MODIFIER|GPALN_004879|GPALN_004879|transcript|GPALN_004879-T2|protein_coding||c.-5124G>A|||||4780|,T|intron_variant|MODIFIER|…	0/1'	0/1'	0/1'	0/1'	0/1'	0/1'	0/0'	0/0'	0/0'	0/0'
Gpscaff_2	585039	G	A	ANN=A|synonymous_variant|LOW|GPALN_004891|GPALN_004891|transcript|GPALN_004891-T1|protein_coding|8/13|c.732G>A|p.Lys244Lys|732/1800|732/1800|244/599||,A|upstream_gene_variant|MODIFIER|GPALN_004890|GPALN_004890|transcript|GPALN_004890-T1|protein_coding||c.-3021C>T|||||2994|,A|downstream_gene_variant|MODIFIER|GPALN_004892|GPALN_004892|transcript|GPALN_004892-T1|protein_coding||c.*3937C>T|||||3937|	0/0'	0/0'	0/0'	0/0'	0/0'	0/0'	0/1'	0/1'	0/1'	0/1'
Gpscaff_2	585522	T	G	ANN=G|upstream_gene_variant|MODIFIER|GPALN_004890|GPALN_004890|transcript|GPALN_004890-T1|protein_coding||c.-3504A>C|||||3477|,G|downstream_gene_variant|MODIFIER|GPALN_004892|GPALN_004892|transcript|GPALN_004892-T1|protein_coding||c.*3454A>C|||||3454|,G|downstream_gene_variant|MODIFIER|GPALN_004893|GPALN_004893|transcript|GPALN_004893-T1|protein_coding||c.*5232A>C|||||4978|,G|intron_variant|MODIF…	0/1'	0/1'	0/1'	0/1'	0/1'	0/1'	1/1'	1/1'	1/1'	1/1'
Gpscaff_2	585682	TAT	TAAT	ANN=TAAT|splice_region_variant&intron_variant|LOW|GPALN_004891|GPALN_004891|transcript|GPALN_004891-T1|protein_coding|8/12|c.811-7_811-6insA||||||,TAAT|upstream_gene_variant|MODIFIER|GPALN_004890|GPALN_004890|transcript|GPALN_004890-T1|protein_coding||c.-3666_-3665insT|||||3639|,TAAT|downstream_gene_variant|MODIFIER|GPALN_004892|GPALN_004892|transcript|GPALN_004892-T1|protein_coding||c.*3292_*329…	0/1'	0/1'	0/0'	0/0'	0/0'	0/0'	0/1'	0/1'	0/1'	0/1'
Gpscaff_2	586014	G	A	ANN=A|missense_variant|MODERATE|GPALN_004891|GPALN_004891|transcript|GPALN_004891-T1|protein_coding|9/13|c.1135G>A|p.Glu379Lys|1135/1800|1135/1800|379/599||,A|upstream_gene_variant|MODIFIER|GPALN_004890|GPALN_004890|transcript|GPALN_004890-T1|protein_coding||c.-3996C>T|||||3969|,A|downstream_gene_variant|MODIFIER|GPALN_004892|GPALN_004892|transcript|GPALN_004892-T1|protein_coding||c.*2962C>T|||||…	0/1'	0/1'	1/1'	1/1'	1/1'	1/1'	0/1'	0/1'	0/1'	0/1'
Gpscaff_2	586605	A	T	ANN=T|missense_variant|MODERATE|GPALN_004891|GPALN_004891|transcript|GPALN_004891-T1|protein_coding|12/13|c.1488A>T|p.Glu496Asp|1488/1800|1488/1800|496/599||,T|upstream_gene_variant|MODIFIER|GPALN_004890|GPALN_004890|transcript|GPALN_004890-T1|protein_coding||c.-4587T>A|||||4560|,T|downstream_gene_variant|MODIFIER|GPALN_004892|GPALN_004892|transcript|GPALN_004892-T1|protein_coding||c.*2371T>A||||…	0/0'	0/0'	0/0'	0/0'	0/0'	0/0'	0/1'	0/1'	0/1'	0/1'
Gpscaff_2	590407	C	T	ANN=T|upstream_gene_variant|MODIFIER|GPALN_004892|GPALN_004892|transcript|GPALN_004892-T1|protein_coding||c.-578G>A|||||578|,T|upstream_gene_variant|MODIFIER|GPALN_004894|GPALN_004894|transcript|GPALN_004894-T1|protein_coding||c.-3962C>T|||||3962|,T|downstream_gene_variant|MODIFIER|GPALN_004891|GPALN_004891|transcript|GPALN_004891-T1|protein_coding||c.*3344C>T|||||3344|,T|downstream_gene_variant|…	0/0'	0/0'	0/0'	0/0'	0/0'	0/0'	0/1'	0/1'	0/1'	0/1'
Gpscaff_2	590899	TGT	TTAGT	ANN=TTAGT|upstream_gene_variant|MODIFIER|GPALN_004892|GPALN_004892|transcript|GPALN_004892-T1|protein_coding||c.-1071_-1070insTA|||||1071|,TTAGT|upstream_gene_variant|MODIFIER|GPALN_004894|GPALN_004894|transcript|GPALN_004894-T1|protein_coding||c.-3470_-3469insTA|||||3469|,TTAGT|downstream_gene_variant|MODIFIER|GPALN_004891|GPALN_004891|transcript|GPALN_004891-T1|protein_coding||c.*3836_*3837insT…	0/0'	0/0'	0/0'	0/0'	0/0'	0/0'	0/1'	0/1'	0/1'	0/1'
Gpscaff_2	591036	C	T	ANN=T|missense_variant|MODERATE|GPALN_004893|GPALN_004893|transcript|GPALN_004893-T1|protein_coding|10/11|c.1177G>A|p.Val393Ile|1691/2127|1177/1359|393/452||,T|missense_variant|MODERATE|GPALN_004893|GPALN_004893|transcript|GPALN_004893-T2|protein_coding|8/9|c.919G>A|p.Val307Ile|1668/1850|919/1101|307/366||,T|upstream_gene_variant|MODIFIER|GPALN_004892|GPALN_004892|transcript|GPALN_004892-T1|prote…	0/1'	0/1'	0/1'	0/1'	0/1'	0/1'	0/0'	0/0'	0/0'	0/0'
Gpscaff_2	591537	G	C	ANN=C|upstream_gene_variant|MODIFIER|GPALN_004892|GPALN_004892|transcript|GPALN_004892-T1|protein_coding||c.-1708C>G|||||1708|,C|upstream_gene_variant|MODIFIER|GPALN_004894|GPALN_004894|transcript|GPALN_004894-T1|protein_coding||c.-2832G>C|||||2832|,C|downstream_gene_variant|MODIFIER|GPALN_004891|GPALN_004891|transcript|GPALN_004891-T1|protein_coding||c.*4474G>C|||||4474|,C|intron_variant|MODIFIE…	0/0'	0/0'	0/0'	0/0'	0/0'	0/0'	0/1'	0/1'	0/1'	0/1'
Gpscaff_2	591971	C	T	ANN=T|missense_variant|MODERATE|GPALN_004893|GPALN_004893|transcript|GPALN_004893-T1|protein_coding|6/11|c.614G>A|p.Ser205Asn|1128/2127|614/1359|205/452||,T|missense_variant|MODERATE|GPALN_004893|GPALN_004893|transcript|GPALN_004893-T2|protein_coding|5/9|c.458G>A|p.Ser153Asn|1207/1850|458/1101|153/366||,T|upstream_gene_variant|MODIFIER|GPALN_004892|GPALN_004892|transcript|GPALN_004892-T1|protein_…	0/1'	0/1'	0/0'	0/0'	0/0'	0/0'	0/1'	0/1'	0/1'	0/1'
Gpscaff_2	3474347	C	G	ANN=G|upstream_gene_variant|MODIFIER|GPALN_005539|GPALN_005539|transcript|GPALN_005539-T1|protein_coding||c.-2540C>G|||||2540|,G|intron_variant|MODIFIER|GPALN_005538|GPALN_005538|transcript|GPALN_005538-T1|protein_coding|7/15|c.1551+24G>C||||||	0/1'	0/1'	0/1'	0/1'	0/1'	0/1'	0/0'	0/0'	0/0'	0/0'
Gpscaff_2	3474494	C	A	ANN=A|missense_variant|MODERATE|GPALN_005538|GPALN_005538|transcript|GPALN_005538-T1|protein_coding|7/16|c.1428G>T|p.Glu476Asp|1510/6175|1428/5877|476/1958||,A|upstream_gene_variant|MODIFIER|GPALN_005539|GPALN_005539|transcript|GPALN_005539-T1|protein_coding||c.-2393C>A|||||2393|	0/1'	0/1'	0/1'	0/1'	0/1'	0/1'	0/0'	0/0'	0/0'	0/0'
Gpscaff_2	3756522	C	G	ANN=G|synonymous_variant|LOW|GPALN_005620|GPALN_005620|transcript|GPALN_005620-T1|protein_coding|5/12|c.360G>C|p.Arg120Arg|360/1353|360/1353|120/450||,G|upstream_gene_variant|MODIFIER|GPALN_005618|GPALN_005618|transcript|GPALN_005618-T1|protein_coding||c.-4482G>C|||||4480|,G|upstream_gene_variant|MODIFIER|GPALN_005619|GPALN_005619|transcript|GPALN_005619-T1|protein_coding||c.-1708G>C|||||1708|,G|…	0/1'	0/1'	0/1'	0/1'	0/1'	0/1'	0/0'	0/0'	0/0'	0/0'
Gpscaff_2	5883600	T	C	ANN=C|upstream_gene_variant|MODIFIER|GPALN_005881|GPALN_005881|transcript|GPALN_005881-T1|protein_coding||c.-2712A>G|||||2712|,C|upstream_gene_variant|MODIFIER|GPALN_005883|GPALN_005883|transcript|GPALN_005883-T1|protein_coding||c.-4126T>C|||||4126|,C|upstream_gene_variant|MODIFIER|GPALN_005881|GPALN_005881|transcript|GPALN_005881-T2|protein_coding||c.-2712A>G|||||2712|,C|intron_variant|MODIFIER|…	0/1'	0/1'	1/1'	1/1'	1/1'	1/1'	0/1'	0/1'	0/1'	0/1'
Gpscaff_2	5884209	T	G	ANN=G|splice_region_variant&synonymous_variant|LOW|GPALN_005882|GPALN_005882|transcript|GPALN_005882-T1|protein_coding|3/6|c.606T>G|p.Thr202Thr|649/1449|606/1188|202/395||,G|upstream_gene_variant|MODIFIER|GPALN_005881|GPALN_005881|transcript|GPALN_005881-T1|protein_coding||c.-3321A>C|||||3321|,G|upstream_gene_variant|MODIFIER|GPALN_005883|GPALN_005883|transcript|GPALN_005883-T1|protein_coding||c.…	0/1'	0/1'	1/1'	1/1'	1/1'	1/1'	0/1'	0/1'	0/1'	0/1'
Gpscaff_2	5884752	T	G	ANN=G|splice_region_variant&intron_variant|LOW|GPALN_005882|GPALN_005882|transcript|GPALN_005882-T1|protein_coding|4/5|c.885+5T>G||||||,G|upstream_gene_variant|MODIFIER|GPALN_005881|GPALN_005881|transcript|GPALN_005881-T1|protein_coding||c.-3864A>C|||||3864|,G|upstream_gene_variant|MODIFIER|GPALN_005883|GPALN_005883|transcript|GPALN_005883-T1|protein_coding||c.-2974T>G|||||2974|,G|upstream_gene_v…	0/1'	0/1'	1/1'	1/1'	1/1'	1/1'	0/1'	0/1'	0/1'	0/1'
Gpscaff_2	5885117	T	G	ANN=G|missense_variant|MODERATE|GPALN_005882|GPALN_005882|transcript|GPALN_005882-T1|protein_coding|5/6|c.1018T>G|p.Tyr340Asp|1061/1449|1018/1188|340/395||,G|upstream_gene_variant|MODIFIER|GPALN_005881|GPALN_005881|transcript|GPALN_005881-T1|protein_coding||c.-4229A>C|||||4229|,G|upstream_gene_variant|MODIFIER|GPALN_005883|GPALN_005883|transcript|GPALN_005883-T1|protein_coding||c.-2609T>G|||||260…	0/1'	0/1'	1/1'	1/1'	1/1'	1/1'	0/1'	0/1'	0/1'	0/1'
Gpscaff_2	6061700	A	G	ANN=G|synonymous_variant|LOW|GPALN_005901|GPALN_005901|transcript|GPALN_005901-T1|protein_coding|5/7|c.573T>C|p.Phe191Phe|573/846|573/846|191/281||,G|downstream_gene_variant|MODIFIER|GPALN_005900|GPALN_005900|transcript|GPALN_005900-T1|protein_coding||c.*1144A>G|||||766|	0/1'	0/1'	1/1'	1/1'	1/1'	1/1'	0/1'	0/1'	0/1'	0/1'
Gpscaff_2	6061705	A	G	ANN=G|synonymous_variant|LOW|GPALN_005901|GPALN_005901|transcript|GPALN_005901-T1|protein_coding|5/7|c.568T>C|p.Leu190Leu|568/846|568/846|190/281||,G|downstream_gene_variant|MODIFIER|GPALN_005900|GPALN_005900|transcript|GPALN_005900-T1|protein_coding||c.*1149A>G|||||771|	0/1'	0/1'	1/1'	1/1'	1/1'	1/1'	0/1'	0/1'	0/1'	0/1'
Gpscaff_2	7366393	C	G	ANN=G|splice_region_variant&intron_variant|LOW|GPALN_006086|GPALN_006086|transcript|GPALN_006086-T1|protein_coding|7/13|c.716-7G>C||||||,G|downstream_gene_variant|MODIFIER|GPALN_006087|GPALN_006087|transcript|GPALN_006087-T1|protein_coding||c.*3825G>C|||||3825|	0/1'	0/1'	0/1'	0/1'	0/1'	0/1'	0/0'	0/0'	0/0'	0/0'
Gpscaff_2	7563924	A	G	ANN=G|missense_variant|MODERATE|GPALN_006112|GPALN_006112|transcript|GPALN_006112-T1|protein_coding|2/4|c.167T>C|p.Val56Ala|230/692|167/570|56/189||	0/1'	0/1'	1/1'	1/1'	1/1'	1/1'	0/1'	0/1'	0/1'	0/1'
Gpscaff_3	607758	T	C	ANN=C|missense_variant|MODERATE|GPALN_008104|GPALN_008104|transcript|GPALN_008104-T1|protein_coding|6/6|c.487T>C|p.Ser163Pro|487/600|487/600|163/199||	0/1'	0/1'	0/1'	0/1'	0/1'	0/1'	0/0'	0/0'	0/0'	0/0'
Gpscaff_3	742270	G	A	ANN=A|upstream_gene_variant|MODIFIER|GPALN_008129|GPALN_008129|transcript|GPALN_008129-T1|protein_coding||c.-4816C>T|||||4764|,A|upstream_gene_variant|MODIFIER|GPALN_008129|GPALN_008129|transcript|GPALN_008129-T2|protein_coding||c.-5389C>T|||||4764|,A|downstream_gene_variant|MODIFIER|GPALN_008131|GPALN_008131|transcript|GPALN_008131-T1|protein_coding||c.*5581C>T|||||4882|,A|intron_variant|MODIFIE…	0/1'	0/1'	0/0'	0/0'	0/0'	0/0'	0/1'	0/1'	0/1'	0/1'
Gpscaff_3	813154	T	A	ANN=A|missense_variant&splice_region_variant|MODERATE|GPALN_008144|GPALN_008144|transcript|GPALN_008144-T1|protein_coding|4/8|c.660A>T|p.Glu220Asp|682/1717|660/1560|220/519||,A|upstream_gene_variant|MODIFIER|GPALN_008145|GPALN_008145|transcript|GPALN_008145-T1|protein_coding||c.-1411T>A|||||1396|,A|downstream_gene_variant|MODIFIER|GPALN_008143|GPALN_008143|transcript|GPALN_008143-T1|protein_codin…	0/0'	0/0'	0/1'	0/1'	0/1'	0/1'	0/0'	0/0'	0/0'	0/0'
Gpscaff_3	863667	G	T	ANN=T|upstream_gene_variant|MODIFIER|GPALN_008153|GPALN_008153|transcript|GPALN_008153-T1|protein_coding||c.-3131C>A|||||3101|,T|upstream_gene_variant|MODIFIER|GPALN_008154|GPALN_008154|transcript|GPALN_008154-T1|protein_coding||c.-1381C>A|||||1381|,T|downstream_gene_variant|MODIFIER|GPALN_008155|GPALN_008155|transcript|GPALN_008155-T1|protein_coding||c.*1500C>A|||||1500|,T|downstream_gene_varian…	0/1'	0/1'	0/0'	0/0'	0/0'	0/0'	0/1'	0/1'	0/1'	0/1'
Gpscaff_3	903705	C	T	ANN=T|missense_variant|MODERATE|GPALN_008161|GPALN_008161|transcript|GPALN_008161-T1|protein_coding|8/47|c.1364G>A|p.Ser455Asn|1761/6421|1364/6024|455/2007||	0/0'	0/0'	0/1'	0/1'	0/1'	0/1'	0/0'	0/0'	0/0'	0/0'
Gpscaff_3	983291	C	T	ANN=T|synonymous_variant|LOW|GPALN_008170|GPALN_008170|transcript|GPALN_008170-T1|protein_coding|7/18|c.771C>T|p.Ile257Ile|1520/3296|771/2547|257/848||,T|downstream_gene_variant|MODIFIER|GPALN_008169|GPALN_008169|transcript|GPALN_008169-T1|protein_coding||c.*4404C>T|||||4404|,T|downstream_gene_variant|MODIFIER|GPALN_008171|GPALN_008171|transcript|GPALN_008171-T1|protein_coding||c.*3196G>A|||||319…	0/1'	0/1'	0/0'	0/0'	0/0'	0/0'	0/1'	0/1'	0/1'	0/1'
Gpscaff_3	985363	C	T	ANN=T|synonymous_variant|LOW|GPALN_008170|GPALN_008170|transcript|GPALN_008170-T1|protein_coding|15/18|c.1989C>T|p.Asp663Asp|2738/3296|1989/2547|663/848||,T|upstream_gene_variant|MODIFIER|GPALN_008172|GPALN_008172|transcript|GPALN_008172-T1|protein_coding||c.-3898C>T|||||3872|,T|downstream_gene_variant|MODIFIER|GPALN_008171|GPALN_008171|transcript|GPALN_008171-T1|protein_coding||c.*1124G>A|||||11…	0/1'	0/1'	0/0'	0/0'	0/0'	0/0'	0/1'	0/1'	0/1'	0/1'
Gpscaff_3	985621	C	T	ANN=T|splice_region_variant&intron_variant|LOW|GPALN_008170|GPALN_008170|transcript|GPALN_008170-T1|protein_coding|16/17|c.2155-8C>T||||||,T|upstream_gene_variant|MODIFIER|GPALN_008172|GPALN_008172|transcript|GPALN_008172-T1|protein_coding||c.-3640C>T|||||3614|,T|downstream_gene_variant|MODIFIER|GPALN_008171|GPALN_008171|transcript|GPALN_008171-T1|protein_coding||c.*866G>A|||||866|	0/1'	0/1'	0/0'	0/0'	0/0'	0/0'	0/1'	0/1'	0/1'	0/1'
Gpscaff_3	1173881	C	A	ANN=A|missense_variant|MODERATE|GPALN_008217|GPALN_008217|transcript|GPALN_008217-T1|protein_coding|10/11|c.1350G>T|p.Glu450Asp|1350/1856|1350/1671|450/556||,A|upstream_gene_variant|MODIFIER|GPALN_008219|GPALN_008219|transcript|GPALN_008219-T1|protein_coding||c.-4408C>A|||||4408|,A|downstream_gene_variant|MODIFIER|GPALN_008216|GPALN_008216|transcript|GPALN_008216-T1|protein_coding||c.*775C>A|||||…	0/0'	0/0'	0/1'	0/1'	0/1'	0/1'	0/0'	0/0'	0/0'	0/0'
Gpscaff_3	1175139	ATTTTTAAAAA	ATTTTAAAAA	ANN=ATTTTAAAAA|upstream_gene_variant|MODIFIER|GPALN_008219|GPALN_008219|transcript|GPALN_008219-T1|protein_coding||c.-3145delT|||||3145|,ATTTTAAAAA|downstream_gene_variant|MODIFIER|GPALN_008216|GPALN_008216|transcript|GPALN_008216-T1|protein_coding||c.*2038delT|||||2038|,ATTTTAAAAA|downstream_gene_variant|MODIFIER|GPALN_008218|GPALN_008218|transcript|GPALN_008218-T1|protein_coding||c.*1170delA|||…	0/1'	0/1'	0/1'	0/1'	0/1'	0/1'	0/0'	0/0'	0/0'	0/0'
Gpscaff_3	1175463	G	A	ANN=A|synonymous_variant|LOW|GPALN_008217|GPALN_008217|transcript|GPALN_008217-T1|protein_coding|3/11|c.426C>T|p.Ile142Ile|426/1856|426/1671|142/556||,A|upstream_gene_variant|MODIFIER|GPALN_008219|GPALN_008219|transcript|GPALN_008219-T1|protein_coding||c.-2826G>A|||||2826|,A|downstream_gene_variant|MODIFIER|GPALN_008216|GPALN_008216|transcript|GPALN_008216-T1|protein_coding||c.*2357G>A|||||2357|,…	0/0'	0/0'	0/1'	0/1'	0/1'	0/1'	0/0'	0/0'	0/0'	0/0'
Gpscaff_3	1352267	C	A	ANN=A|missense_variant|MODERATE|GPALN_008268|GPALN_008268|transcript|GPALN_008268-T1|protein_coding|7/7|c.971G>T|p.Arg324Leu|971/1308|971/1086|324/361||,A|upstream_gene_variant|MODIFIER|GPALN_008269|GPALN_008269|transcript|GPALN_008269-T1|protein_coding||c.-3155C>A|||||3155|	0/1'	0/1'	0/1'	0/1'	0/1'	0/1'	0/0'	0/0'	0/0'	0/0'
Gpscaff_3	1352307	C	A	ANN=A|missense_variant|MODERATE|GPALN_008268|GPALN_008268|transcript|GPALN_008268-T1|protein_coding|7/7|c.931G>T|p.Asp311Tyr|931/1308|931/1086|311/361||,A|upstream_gene_variant|MODIFIER|GPALN_008269|GPALN_008269|transcript|GPALN_008269-T1|protein_coding||c.-3115C>A|||||3115|	0/1'	0/1'	0/1'	0/1'	0/1'	0/1'	0/0'	0/0'	0/0'	0/0'
Gpscaff_3	1352459	A	G	ANN=G|missense_variant|MODERATE|GPALN_008268|GPALN_008268|transcript|GPALN_008268-T1|protein_coding|7/7|c.779T>C|p.Val260Ala|779/1308|779/1086|260/361||,G|upstream_gene_variant|MODIFIER|GPALN_008269|GPALN_008269|transcript|GPALN_008269-T1|protein_coding||c.-2963A>G|||||2963|	0/1'	0/1'	0/1'	0/1'	0/1'	0/1'	0/0'	0/0'	0/0'	0/0'
Gpscaff_3	1352506	C	T	ANN=T|synonymous_variant|LOW|GPALN_008268|GPALN_008268|transcript|GPALN_008268-T1|protein_coding|7/7|c.732G>A|p.Leu244Leu|732/1308|732/1086|244/361||,T|upstream_gene_variant|MODIFIER|GPALN_008269|GPALN_008269|transcript|GPALN_008269-T1|protein_coding||c.-2916C>T|||||2916|,T|downstream_gene_variant|MODIFIER|GPALN_008270|GPALN_008270|transcript|GPALN_008270-T1|protein_coding||c.*4981G>A|||||4981|	0/1'	0/1'	0/1'	0/1'	0/1'	0/1'	1/1'	1/1'	1/1'	1/1'
Gpscaff_3	1352773	G	A	ANN=A|synonymous_variant|LOW|GPALN_008268|GPALN_008268|transcript|GPALN_008268-T1|protein_coding|6/7|c.519C>T|p.Pro173Pro|519/1308|519/1086|173/361||,A|upstream_gene_variant|MODIFIER|GPALN_008269|GPALN_008269|transcript|GPALN_008269-T1|protein_coding||c.-2649G>A|||||2649|,A|downstream_gene_variant|MODIFIER|GPALN_008270|GPALN_008270|transcript|GPALN_008270-T1|protein_coding||c.*4714C>T|||||4714|	0/0'	0/0'	0/1'	0/1'	0/1'	0/1'	0/0'	0/0'	0/0'	0/0'
Gpscaff_3	1519065	T	C	ANN=C|synonymous_variant|LOW|GPALN_008302|GPALN_008302|transcript|GPALN_008302-T1|protein_coding|3/5|c.216T>C|p.Phe72Phe|216/987|216/987|72/328||,C|upstream_gene_variant|MODIFIER|GPALN_008301|GPALN_008301|transcript|GPALN_008301-T1|protein_coding||c.-1157A>G|||||1157|,C|downstream_gene_variant|MODIFIER|GPALN_008300|GPALN_008300|transcript|GPALN_008300-T1|protein_coding||c.*3986T>C|||||3863|,C|dow…	0/1'	0/1'	0/0'	0/0'	0/0'	0/0'	0/1'	0/1'	0/1'	0/1'
Gpscaff_3	1519172	C	T	ANN=T|synonymous_variant|LOW|GPALN_008302|GPALN_008302|transcript|GPALN_008302-T1|protein_coding|4/5|c.258C>T|p.His86His|258/987|258/987|86/328||,T|upstream_gene_variant|MODIFIER|GPALN_008301|GPALN_008301|transcript|GPALN_008301-T1|protein_coding||c.-1264G>A|||||1264|,T|downstream_gene_variant|MODIFIER|GPALN_008300|GPALN_008300|transcript|GPALN_008300-T1|protein_coding||c.*4093C>T|||||3970|,T|dow…	0/1'	0/1'	0/0'	0/0'	0/0'	0/0'	0/1'	0/1'	0/1'	0/1'
Gpscaff_3	1519250	T	G	ANN=G|synonymous_variant|LOW|GPALN_008302|GPALN_008302|transcript|GPALN_008302-T1|protein_coding|4/5|c.336T>G|p.Thr112Thr|336/987|336/987|112/328||,G|upstream_gene_variant|MODIFIER|GPALN_008301|GPALN_008301|transcript|GPALN_008301-T1|protein_coding||c.-1342A>C|||||1342|,G|downstream_gene_variant|MODIFIER|GPALN_008300|GPALN_008300|transcript|GPALN_008300-T1|protein_coding||c.*4171T>G|||||4048|,G|d…	0/1'	0/1'	0/0'	0/0'	0/0'	0/0'	0/1'	0/1'	0/1'	0/1'
Gpscaff_3	1519371	A	T	ANN=T|upstream_gene_variant|MODIFIER|GPALN_008301|GPALN_008301|transcript|GPALN_008301-T1|protein_coding||c.-1463T>A|||||1463|,T|downstream_gene_variant|MODIFIER|GPALN_008300|GPALN_008300|transcript|GPALN_008300-T1|protein_coding||c.*4292A>T|||||4169|,T|downstream_gene_variant|MODIFIER|GPALN_008303|GPALN_008303|transcript|GPALN_008303-T1|protein_coding||c.*1560T>A|||||1560|,T|downstream_gene_vari…	0/0'	0/0'	0/1'	0/1'	0/1'	0/1'	0/0'	0/0'	0/0'	0/0'
Gpscaff_3	1519486	G	A	ANN=A|missense_variant|MODERATE|GPALN_008302|GPALN_008302|transcript|GPALN_008302-T1|protein_coding|5/5|c.517G>A|p.Ala173Thr|517/987|517/987|173/328||,A|upstream_gene_variant|MODIFIER|GPALN_008301|GPALN_008301|transcript|GPALN_008301-T1|protein_coding||c.-1578C>T|||||1578|,A|downstream_gene_variant|MODIFIER|GPALN_008300|GPALN_008300|transcript|GPALN_008300-T1|protein_coding||c.*4407G>A|||||4284|,…	0/1'	0/1'	0/0'	0/0'	0/0'	0/0'	0/1'	0/1'	0/1'	0/1'
Gpscaff_3	1519572	G	A	ANN=A|synonymous_variant|LOW|GPALN_008302|GPALN_008302|transcript|GPALN_008302-T1|protein_coding|5/5|c.603G>A|p.Gln201Gln|603/987|603/987|201/328||,A|upstream_gene_variant|MODIFIER|GPALN_008301|GPALN_008301|transcript|GPALN_008301-T1|protein_coding||c.-1664C>T|||||1664|,A|downstream_gene_variant|MODIFIER|GPALN_008300|GPALN_008300|transcript|GPALN_008300-T1|protein_coding||c.*4493G>A|||||4370|,A|d…	0/1'	0/1'	0/0'	0/0'	0/0'	0/0'	0/1'	0/1'	0/1'	0/1'
Gpscaff_3	1519713	G	T	ANN=T|synonymous_variant|LOW|GPALN_008302|GPALN_008302|transcript|GPALN_008302-T1|protein_coding|5/5|c.744G>T|p.Val248Val|744/987|744/987|248/328||,T|upstream_gene_variant|MODIFIER|GPALN_008301|GPALN_008301|transcript|GPALN_008301-T1|protein_coding||c.-1805C>A|||||1805|,T|downstream_gene_variant|MODIFIER|GPALN_008300|GPALN_008300|transcript|GPALN_008300-T1|protein_coding||c.*4634G>T|||||4511|,T|d…	0/1'	0/1'	0/1'	0/1'	0/1'	0/1'	0/0'	0/0'	0/0'	0/0'
Gpscaff_3	1828092	A	G	ANN=G|missense_variant|MODERATE|GPALN_008375|GPALN_008375|transcript|GPALN_008375-T1|protein_coding|25/42|c.5318T>C|p.Val1773Ala|5318/8340|5318/8340|1773/2779||	0/0'	0/0'	0/1'	0/1'	0/1'	0/1'	0/0'	0/0'	0/0'	0/0'
Gpscaff_3	1830411	C	A	ANN=A|missense_variant|MODERATE|GPALN_008375|GPALN_008375|transcript|GPALN_008375-T1|protein_coding|19/42|c.3487G>T|p.Asp1163Tyr|3487/8340|3487/8340|1163/2779||	0/0'	0/0'	0/1'	0/1'	0/1'	0/1'	0/0'	0/0'	0/0'	0/0'
Gpscaff_3	1830448	G	A	ANN=A|synonymous_variant|LOW|GPALN_008375|GPALN_008375|transcript|GPALN_008375-T1|protein_coding|19/42|c.3450C>T|p.Tyr1150Tyr|3450/8340|3450/8340|1150/2779||	0/0'	0/0'	0/1'	0/1'	0/1'	0/1'	0/0'	0/0'	0/0'	0/0'
Gpscaff_3	1830475	G	A	ANN=A|synonymous_variant|LOW|GPALN_008375|GPALN_008375|transcript|GPALN_008375-T1|protein_coding|19/42|c.3423C>T|p.Asp1141Asp|3423/8340|3423/8340|1141/2779||	0/0'	0/0'	0/1'	0/1'	0/1'	0/1'	0/0'	0/0'	0/0'	0/0'
Gpscaff_3	1830502	G	A	ANN=A|synonymous_variant|LOW|GPALN_008375|GPALN_008375|transcript|GPALN_008375-T1|protein_coding|19/42|c.3396C>T|p.Ser1132Ser|3396/8340|3396/8340|1132/2779||	0/1'	0/1'	0/0'	0/0'	0/0'	0/0'	0/1'	0/1'	0/1'	0/1'
Gpscaff_3	1830594	C	T	ANN=T|missense_variant|MODERATE|GPALN_008375|GPALN_008375|transcript|GPALN_008375-T1|protein_coding|19/42|c.3304G>A|p.Val1102Ile|3304/8340|3304/8340|1102/2779||	0/0'	0/0'	0/0'	0/0'	0/0'	0/0'	0/1'	0/1'	0/1'	0/1'
Gpscaff_3	1830603	T	C	ANN=C|missense_variant|MODERATE|GPALN_008375|GPALN_008375|transcript|GPALN_008375-T1|protein_coding|19/42|c.3295A>G|p.Met1099Val|3295/8340|3295/8340|1099/2779||	0/0'	0/0'	0/0'	0/0'	0/0'	0/0'	0/1'	0/1'	0/1'	0/1'
Gpscaff_3	2267521	A	T	ANN=T|missense_variant|MODERATE|GPALN_008478|GPALN_008478|transcript|GPALN_008478-T1|protein_coding|2/2|c.181A>T|p.Thr61Ser|181/426|181/426|61/141||,T|upstream_gene_variant|MODIFIER|GPALN_008477|GPALN_008477|transcript|GPALN_008477-T1|protein_coding||c.-2465T>A|||||2465|,T|upstream_gene_variant|MODIFIER|GPALN_008479|GPALN_008479|transcript|GPALN_008479-T1|protein_coding||c.-1333A>T|||||1189|,T|up…	0/1'	0/1'	0/1'	0/1'	0/1'	0/1'	0/0'	0/0'	0/0'	0/0'
Gpscaff_3	2279928	C	T	ANN=T|synonymous_variant|LOW|GPALN_008484|GPALN_008484|transcript|GPALN_008484-T1|protein_coding|13/16|c.1338G>A|p.Gln446Gln|1338/1881|1338/1881|446/626||,T|downstream_gene_variant|MODIFIER|GPALN_008482|GPALN_008482|transcript|GPALN_008482-T1|protein_coding||c.*4355C>T|||||4355|,T|downstream_gene_variant|MODIFIER|GPALN_008483|GPALN_008483|transcript|GPALN_008483-T1|protein_coding||c.*1188C>T|||||…	0/1'	0/1'	0/1'	0/1'	0/1'	0/1'	0/0'	0/0'	0/0'	0/0'
Gpscaff_3	2376296	A	C	ANN=C|missense_variant|MODERATE|GPALN_008506|GPALN_008506|transcript|GPALN_008506-T1|protein_coding|6/46|c.787A>C|p.Lys263Gln|787/7035|787/7035|263/2344||,C|upstream_gene_variant|MODIFIER|GPALN_008505|GPALN_008505|transcript|GPALN_008505-T1|protein_coding||c.-2956T>G|||||2956|	0/0'	0/0'	0/0'	0/0'	0/0'	0/0'	0/1'	0/1'	0/1'	0/1'
Gpscaff_3	2377278	A	G	ANN=G|upstream_gene_variant|MODIFIER|GPALN_008505|GPALN_008505|transcript|GPALN_008505-T1|protein_coding||c.-3938T>C|||||3938|,G|intron_variant|MODIFIER|GPALN_008506|GPALN_008506|transcript|GPALN_008506-T1|protein_coding|10/45|c.1328+46A>G||||||	0/0'	0/0'	0/0'	0/0'	0/0'	0/0'	0/1'	0/1'	0/1'	0/1'
Gpscaff_3	2959147	T	C	ANN=C|synonymous_variant|LOW|GPALN_008646|GPALN_008646|transcript|GPALN_008646-T1|protein_coding|9/9|c.1908A>G|p.Ser636Ser|2192/2258|1908/1974|636/657||,C|upstream_gene_variant|MODIFIER|GPALN_008644|GPALN_008644|transcript|GPALN_008644-T1|protein_coding||c.-2095A>G|||||2095|,C|downstream_gene_variant|MODIFIER|GPALN_008645|GPALN_008645|transcript|GPALN_008645-T1|protein_coding||c.*181T>C|||||181|	0/0'	0/0'	0/0'	0/0'	0/0'	0/0'	0/1'	0/1'	0/1'	0/1'
Gpscaff_3	3006643	A	T	ANN=T|missense_variant|MODERATE|GPALN_008654|GPALN_008654|transcript|GPALN_008654-T1|protein_coding|8/11|c.917A>T|p.Glu306Val|917/1389|917/1389|306/462||,T|upstream_gene_variant|MODIFIER|GPALN_008653|GPALN_008653|transcript|GPALN_008653-T1|protein_coding||c.-2552T>A|||||2552|,T|upstream_gene_variant|MODIFIER|GPALN_008655|GPALN_008655|transcript|GPALN_008655-T1|protein_coding||c.-1634A>T|||||1634|…	0/1'	0/1'	0/0'	0/0'	0/0'	0/0'	0/1'	0/1'	0/1'	0/1'
Gpscaff_3	3047676	T	C	ANN=C|missense_variant|MODERATE|GPALN_008663|GPALN_008663|transcript|GPALN_008663-T1|protein_coding|4/4|c.1406A>G|p.Glu469Gly|2194/2489|1406/1701|469/566||,C|upstream_gene_variant|MODIFIER|GPALN_008664|GPALN_008664|transcript|GPALN_008664-T1|protein_coding||c.-4118T>C|||||4102|,C|downstream_gene_variant|MODIFIER|GPALN_008662|GPALN_008662|transcript|GPALN_008662-T1|protein_coding||c.*385T>C|||||38…	0/1'	0/1'	0/0'	0/0'	0/0'	0/0'	0/1'	0/1'	0/1'	0/1'
Gpscaff_3	4278698	C	G	ANN=G|upstream_gene_variant|MODIFIER|GPALN_008972|GPALN_008972|transcript|GPALN_008972-T1|protein_coding||c.-1852G>C|||||1841|,G|upstream_gene_variant|MODIFIER|GPALN_008974|GPALN_008974|transcript|GPALN_008974-T1|protein_coding||c.-1289C>G|||||1289|,G|intron_variant|MODIFIER|GPALN_008973|GPALN_008973|transcript|GPALN_008973-T1|protein_coding|3/6|c.268-10G>C||||||	0/1'	0/1'	0/0'	0/0'	0/0'	0/0'	0/1'	0/1'	0/1'	0/1'
Gpscaff_3	4278720	T	A	ANN=A|upstream_gene_variant|MODIFIER|GPALN_008972|GPALN_008972|transcript|GPALN_008972-T1|protein_coding||c.-1874A>T|||||1863|,A|upstream_gene_variant|MODIFIER|GPALN_008974|GPALN_008974|transcript|GPALN_008974-T1|protein_coding||c.-1267T>A|||||1267|,A|intron_variant|MODIFIER|GPALN_008973|GPALN_008973|transcript|GPALN_008973-T1|protein_coding|3/6|c.267+16A>T||||||	0/1'	0/1'	0/0'	0/0'	0/0'	0/0'	0/1'	0/1'	0/1'	0/1'
Gpscaff_3	4278733	T	C	ANN=C|splice_region_variant&intron_variant|LOW|GPALN_008973|GPALN_008973|transcript|GPALN_008973-T1|protein_coding|3/6|c.267+3A>G||||||,C|upstream_gene_variant|MODIFIER|GPALN_008972|GPALN_008972|transcript|GPALN_008972-T1|protein_coding||c.-1887A>G|||||1876|,C|upstream_gene_variant|MODIFIER|GPALN_008974|GPALN_008974|transcript|GPALN_008974-T1|protein_coding||c.-1254T>C|||||1254|	0/1'	0/1'	1/1'	1/1'	1/1'	1/1'	0/1'	0/1'	0/1'	0/1'
Gpscaff_3	4278793	C	A	ANN=A|synonymous_variant|LOW|GPALN_008973|GPALN_008973|transcript|GPALN_008973-T1|protein_coding|3/7|c.210G>T|p.Leu70Leu|210/828|210/828|70/275||,A|upstream_gene_variant|MODIFIER|GPALN_008972|GPALN_008972|transcript|GPALN_008972-T1|protein_coding||c.-1947G>T|||||1936|,A|upstream_gene_variant|MODIFIER|GPALN_008974|GPALN_008974|transcript|GPALN_008974-T1|protein_coding||c.-1194C>A|||||1194|	0/1'	0/1'	0/0'	0/0'	0/0'	0/0'	0/1'	0/1'	0/1'	0/1'
Gpscaff_3	4388670	G	A	ANN=A|upstream_gene_variant|MODIFIER|GPALN_009004|GPALN_009004|transcript|GPALN_009004-T1|protein_coding||c.-246G>A|||||246|,A|downstream_gene_variant|MODIFIER|GPALN_009002|GPALN_009002|transcript|GPALN_009002-T1|protein_coding||c.*4211G>A|||||4211|,A|downstream_gene_variant|MODIFIER|GPALN_009003|GPALN_009003|transcript|GPALN_009003-T1|protein_coding||c.*469G>A|||||186|,A|downstream_gene_variant|…	0/1'	0/1'	0/0'	0/0'	0/0'	0/0'	0/1'	0/1'	0/1'	0/1'
Gpscaff_3	4388942	C	T	ANN=T|synonymous_variant|LOW|GPALN_009004|GPALN_009004|transcript|GPALN_009004-T1|protein_coding|1/6|c.27C>T|p.Pro9Pro|27/1107|27/1107|9/368||,T|downstream_gene_variant|MODIFIER|GPALN_009002|GPALN_009002|transcript|GPALN_009002-T1|protein_coding||c.*4483C>T|||||4483|,T|downstream_gene_variant|MODIFIER|GPALN_009003|GPALN_009003|transcript|GPALN_009003-T1|protein_coding||c.*741C>T|||||458|,T|downst…	0/0'	0/0'	0/0'	0/0'	0/0'	0/0'	0/1'	0/1'	0/1'	0/1'
Gpscaff_3	4389228	T	C	ANN=C|synonymous_variant|LOW|GPALN_009004|GPALN_009004|transcript|GPALN_009004-T1|protein_coding|2/6|c.267T>C|p.Arg89Arg|267/1107|267/1107|89/368||,C|downstream_gene_variant|MODIFIER|GPALN_009002|GPALN_009002|transcript|GPALN_009002-T1|protein_coding||c.*4769T>C|||||4769|,C|downstream_gene_variant|MODIFIER|GPALN_009003|GPALN_009003|transcript|GPALN_009003-T1|protein_coding||c.*1027T>C|||||744|,C|…	0/0'	0/0'	0/0'	0/0'	0/0'	0/0'	0/1'	0/1'	0/1'	0/1'
Gpscaff_3	4389690	CC	TT	ANN=TT|splice_region_variant&intron_variant|LOW|GPALN_009004|GPALN_009004|transcript|GPALN_009004-T1|protein_coding|3/5|c.681+6_681+7delCCinsTT||||||,TT|downstream_gene_variant|MODIFIER|GPALN_009003|GPALN_009003|transcript|GPALN_009003-T1|protein_coding||c.*1489_*1490delCCinsTT|||||1206|,TT|downstream_gene_variant|MODIFIER|GPALN_009005|GPALN_009005|transcript|GPALN_009005-T1|protein_coding||c.*76…	0/0'	0/0'	0/0'	0/0'	0/0'	0/0'	0/1'	0/1'	0/1'	0/1'
Gpscaff_3	4389845	A	G	ANN=G|synonymous_variant|LOW|GPALN_009004|GPALN_009004|transcript|GPALN_009004-T1|protein_coding|5/6|c.750A>G|p.Gly250Gly|750/1107|750/1107|250/368||,G|downstream_gene_variant|MODIFIER|GPALN_009003|GPALN_009003|transcript|GPALN_009003-T1|protein_coding||c.*1644A>G|||||1361|,G|downstream_gene_variant|MODIFIER|GPALN_009005|GPALN_009005|transcript|GPALN_009005-T1|protein_coding||c.*606T>C|||||606|	0/0'	0/0'	0/0'	0/0'	0/0'	0/0'	0/1'	0/1'	0/1'	0/1'
Gpscaff_3	4459015	AT	CC	ANN=CC|downstream_gene_variant|MODIFIER|GPALN_009014|GPALN_009014|transcript|GPALN_009014-T1|protein_coding||c.*1379_*1380delATinsCC|||||1379|,CC|downstream_gene_variant|MODIFIER|GPALN_009016|GPALN_009016|transcript|GPALN_009016-T1|protein_coding||c.*463_*464delATinsGG|||||464|,CC|intron_variant|MODIFIER|GPALN_009015|GPALN_009015|transcript|GPALN_009015-T1|protein_coding|1/6|c.216+13_216+14delATi…	0/1'	0/1'	0/0'	0/0'	0/0'	0/0'	0/1'	0/1'	0/1'	0/1'
Gpscaff_3	4459209	G	C	ANN=C|synonymous_variant|LOW|GPALN_009015|GPALN_009015|transcript|GPALN_009015-T1|protein_coding|1/7|c.36C>G|p.Val12Val|36/834|36/834|12/277||,C|upstream_gene_variant|MODIFIER|GPALN_009017|GPALN_009017|transcript|GPALN_009017-T1|protein_coding||c.-5087G>C|||||4857|,C|downstream_gene_variant|MODIFIER|GPALN_009014|GPALN_009014|transcript|GPALN_009014-T1|protein_coding||c.*1573G>C|||||1573|,C|downst…	0/1'	0/1'	0/0'	0/0'	0/0'	0/0'	0/1'	0/1'	0/1'	0/1'
Gpscaff_3	4813111	A	G	ANN=G|upstream_gene_variant|MODIFIER|GPALN_009078|GPALN_009078|transcript|GPALN_009078-T1|protein_coding||c.-3010A>G|||||3010|,G|downstream_gene_variant|MODIFIER|GPALN_016334|GPALN_016334|transcript|GPALN_016334-T1|protein_coding||c.*2104A>G|||||1830|,G|downstream_gene_variant|MODIFIER|GPALN_009077|GPALN_009077|transcript|GPALN_009077-T1|protein_coding||c.*2410T>C|||||1861|,G|intergenic_region|MO…	0/1'	0/1'	0/0'	0/0'	0/0'	0/0'	0/1'	0/1'	0/1'	0/1'
Gpscaff_3	5472490	A	G	ANN=G|synonymous_variant|LOW|GPALN_009226|GPALN_009226|transcript|GPALN_009226-T1|protein_coding|6/7|c.966A>G|p.Glu322Glu|966/1020|966/1020|322/339||,G|upstream_gene_variant|MODIFIER|GPALN_009225|GPALN_009225|transcript|GPALN_009225-T1|protein_coding||c.-4166T>C|||||4166|,G|upstream_gene_variant|MODIFIER|GPALN_009227|GPALN_009227|transcript|GPALN_009227-T1|protein_coding||c.-2887A>G|||||2395|	0/1'	0/1'	0/1'	0/1'	0/1'	0/1'	1/1'	1/1'	1/1'	1/1'
Gpscaff_3	5472564	G	A	ANN=A|upstream_gene_variant|MODIFIER|GPALN_009225|GPALN_009225|transcript|GPALN_009225-T1|protein_coding||c.-4240C>T|||||4240|,A|upstream_gene_variant|MODIFIER|GPALN_009227|GPALN_009227|transcript|GPALN_009227-T1|protein_coding||c.-2813G>A|||||2321|,A|intron_variant|MODIFIER|GPALN_009226|GPALN_009226|transcript|GPALN_009226-T1|protein_coding|6/6|c.1014-22G>A||||||	0/0'	0/0'	0/0'	0/0'	0/0'	0/0'	0/1'	0/1'	0/1'	0/1'
Gpscaff_3	6237481	C	G	ANN=G|downstream_gene_variant|MODIFIER|GPALN_009392|GPALN_009392|transcript|GPALN_009392-T1|protein_coding||c.*1087C>G|||||1087|,G|downstream_gene_variant|MODIFIER|GPALN_009394|GPALN_009394|transcript|GPALN_009394-T1|protein_coding||c.*3240G>C|||||3240|,G|intron_variant|MODIFIER|GPALN_009393|GPALN_009393|transcript|GPALN_009393-T1|protein_coding|8/9|c.1726-9G>C||||||	0/1'	0/1'	0/1'	0/1'	0/1'	0/1'	0/0'	0/0'	0/0'	0/0'
Gpscaff_3	6237682	C	G	ANN=G|missense_variant|MODERATE|GPALN_009393|GPALN_009393|transcript|GPALN_009393-T1|protein_coding|8/10|c.1573G>C|p.Ala525Pro|1573/2178|1573/2178|525/725||,G|downstream_gene_variant|MODIFIER|GPALN_009392|GPALN_009392|transcript|GPALN_009392-T1|protein_coding||c.*1288C>G|||||1288|,G|downstream_gene_variant|MODIFIER|GPALN_009394|GPALN_009394|transcript|GPALN_009394-T1|protein_coding||c.*3039G>C|||…	0/1'	0/1'	0/1'	0/1'	0/1'	0/1'	0/0'	0/0'	0/0'	0/0'
Gpscaff_3	6237815	A	G	ANN=G|downstream_gene_variant|MODIFIER|GPALN_009392|GPALN_009392|transcript|GPALN_009392-T1|protein_coding||c.*1421A>G|||||1421|,G|downstream_gene_variant|MODIFIER|GPALN_009394|GPALN_009394|transcript|GPALN_009394-T1|protein_coding||c.*2906T>C|||||2906|,G|intron_variant|MODIFIER|GPALN_009393|GPALN_009393|transcript|GPALN_009393-T1|protein_coding|7/9|c.1479+14T>C||||||	0/0'	0/0'	0/0'	0/0'	0/0'	0/0'	0/1'	0/1'	0/1'	0/1'
Gpscaff_3	6237871	A	G	ANN=G|synonymous_variant|LOW|GPALN_009393|GPALN_009393|transcript|GPALN_009393-T1|protein_coding|7/10|c.1437T>C|p.His479His|1437/2178|1437/2178|479/725||,G|downstream_gene_variant|MODIFIER|GPALN_009392|GPALN_009392|transcript|GPALN_009392-T1|protein_coding||c.*1477A>G|||||1477|,G|downstream_gene_variant|MODIFIER|GPALN_009394|GPALN_009394|transcript|GPALN_009394-T1|protein_coding||c.*2850T>C|||||2…	0/1'	0/1'	0/1'	0/1'	0/1'	0/1'	1/1'	1/1'	1/1'	1/1'
Gpscaff_3	6238024	T	C	ANN=C|synonymous_variant|LOW|GPALN_009393|GPALN_009393|transcript|GPALN_009393-T1|protein_coding|7/10|c.1284A>G|p.Ala428Ala|1284/2178|1284/2178|428/725||,C|downstream_gene_variant|MODIFIER|GPALN_009392|GPALN_009392|transcript|GPALN_009392-T1|protein_coding||c.*1630T>C|||||1630|,C|downstream_gene_variant|MODIFIER|GPALN_009394|GPALN_009394|transcript|GPALN_009394-T1|protein_coding||c.*2697A>G|||||2…	0/1'	0/1'	0/1'	0/1'	0/1'	0/1'	0/0'	0/0'	0/0'	0/0'
Gpscaff_3	6238048	T	C	ANN=C|synonymous_variant|LOW|GPALN_009393|GPALN_009393|transcript|GPALN_009393-T1|protein_coding|7/10|c.1260A>G|p.Gln420Gln|1260/2178|1260/2178|420/725||,C|downstream_gene_variant|MODIFIER|GPALN_009392|GPALN_009392|transcript|GPALN_009392-T1|protein_coding||c.*1654T>C|||||1654|,C|downstream_gene_variant|MODIFIER|GPALN_009394|GPALN_009394|transcript|GPALN_009394-T1|protein_coding||c.*2673A>G|||||2…	0/1'	0/1'	0/1'	0/1'	0/1'	0/1'	0/0'	0/0'	0/0'	0/0'
Gpscaff_3	6238078	G	T	ANN=T|synonymous_variant|LOW|GPALN_009393|GPALN_009393|transcript|GPALN_009393-T1|protein_coding|7/10|c.1230C>A|p.Gly410Gly|1230/2178|1230/2178|410/725||,T|downstream_gene_variant|MODIFIER|GPALN_009392|GPALN_009392|transcript|GPALN_009392-T1|protein_coding||c.*1684G>T|||||1684|,T|downstream_gene_variant|MODIFIER|GPALN_009394|GPALN_009394|transcript|GPALN_009394-T1|protein_coding||c.*2643C>A|||||2…	0/1'	0/1'	0/1'	0/1'	0/1'	0/1'	0/0'	0/0'	0/0'	0/0'
Gpscaff_3	6238105	A	T	ANN=T|synonymous_variant|LOW|GPALN_009393|GPALN_009393|transcript|GPALN_009393-T1|protein_coding|7/10|c.1203T>A|p.Ser401Ser|1203/2178|1203/2178|401/725||,T|downstream_gene_variant|MODIFIER|GPALN_009392|GPALN_009392|transcript|GPALN_009392-T1|protein_coding||c.*1711A>T|||||1711|,T|downstream_gene_variant|MODIFIER|GPALN_009394|GPALN_009394|transcript|GPALN_009394-T1|protein_coding||c.*2616T>A|||||2…	0/0'	0/0'	0/0'	0/0'	0/0'	0/0'	0/1'	0/1'	0/1'	0/1'
Gpscaff_3	6238317	C	T	ANN=T|missense_variant|MODERATE|GPALN_009393|GPALN_009393|transcript|GPALN_009393-T1|protein_coding|7/10|c.991G>A|p.Ala331Thr|991/2178|991/2178|331/725||,T|downstream_gene_variant|MODIFIER|GPALN_009392|GPALN_009392|transcript|GPALN_009392-T1|protein_coding||c.*1923C>T|||||1923|,T|downstream_gene_variant|MODIFIER|GPALN_009394|GPALN_009394|transcript|GPALN_009394-T1|protein_coding||c.*2404G>A|||||2…	0/0'	0/0'	0/0'	0/0'	0/0'	0/0'	0/1'	0/1'	0/1'	0/1'
Gpscaff_3	6238408	G	T	ANN=T|synonymous_variant|LOW|GPALN_009393|GPALN_009393|transcript|GPALN_009393-T1|protein_coding|7/10|c.900C>A|p.Gly300Gly|900/2178|900/2178|300/725||,T|downstream_gene_variant|MODIFIER|GPALN_009392|GPALN_009392|transcript|GPALN_009392-T1|protein_coding||c.*2014G>T|||||2014|,T|downstream_gene_variant|MODIFIER|GPALN_009394|GPALN_009394|transcript|GPALN_009394-T1|protein_coding||c.*2313C>A|||||2313|	0/1'	0/1'	0/0'	0/0'	0/0'	0/0'	0/1'	0/1'	0/1'	0/1'
Gpscaff_3	6238429	T	C	ANN=C|synonymous_variant|LOW|GPALN_009393|GPALN_009393|transcript|GPALN_009393-T1|protein_coding|7/10|c.879A>G|p.Glu293Glu|879/2178|879/2178|293/725||,C|downstream_gene_variant|MODIFIER|GPALN_009392|GPALN_009392|transcript|GPALN_009392-T1|protein_coding||c.*2035T>C|||||2035|,C|downstream_gene_variant|MODIFIER|GPALN_009394|GPALN_009394|transcript|GPALN_009394-T1|protein_coding||c.*2292A>G|||||2292|	0/1'	0/1'	0/1'	0/1'	0/1'	0/1'	0/0'	0/0'	0/0'	0/0'
Gpscaff_3	6238525	A	G	ANN=G|synonymous_variant|LOW|GPALN_009393|GPALN_009393|transcript|GPALN_009393-T1|protein_coding|7/10|c.783T>C|p.His261His|783/2178|783/2178|261/725||,G|downstream_gene_variant|MODIFIER|GPALN_009392|GPALN_009392|transcript|GPALN_009392-T1|protein_coding||c.*2131A>G|||||2131|,G|downstream_gene_variant|MODIFIER|GPALN_009394|GPALN_009394|transcript|GPALN_009394-T1|protein_coding||c.*2196T>C|||||2196|	0/1'	0/1'	0/1'	0/1'	0/1'	0/1'	0/0'	0/0'	0/0'	0/0'
Gpscaff_3	6238687	GCGG	ACGC	ANN=ACGC|synonymous_variant|LOW|GPALN_009393|GPALN_009393|transcript|GPALN_009393-T1|protein_coding|7/10|c.618_621delCCGCinsGCGT|p.208|621/2178|618/2178|206/725||,ACGC|downstream_gene_variant|MODIFIER|GPALN_009392|GPALN_009392|transcript|GPALN_009392-T1|protein_coding||c.*2293_*2296delGCGGinsACGC|||||2293|,ACGC|downstream_gene_variant|MODIFIER|GPALN_009394|GPALN_009394|transcript|GPALN_009394-T1|…	0/1'	0/1'	0/1'	0/1'	0/1'	0/1'	0/0'	0/0'	0/0'	0/0'
Gpscaff_3	6239255	C	T	ANN=T|synonymous_variant|LOW|GPALN_009393|GPALN_009393|transcript|GPALN_009393-T1|protein_coding|3/10|c.264G>A|p.Ser88Ser|264/2178|264/2178|88/725||,T|downstream_gene_variant|MODIFIER|GPALN_009392|GPALN_009392|transcript|GPALN_009392-T1|protein_coding||c.*2861C>T|||||2861|,T|downstream_gene_variant|MODIFIER|GPALN_009394|GPALN_009394|transcript|GPALN_009394-T1|protein_coding||c.*1466G>A|||||1466|	0/1'	0/1'	0/1'	0/1'	0/1'	0/1'	1/1'	1/1'	1/1'	1/1'
Gpscaff_3	6239294	T	C	ANN=C|synonymous_variant|LOW|GPALN_009393|GPALN_009393|transcript|GPALN_009393-T1|protein_coding|3/10|c.225A>G|p.Pro75Pro|225/2178|225/2178|75/725||,C|downstream_gene_variant|MODIFIER|GPALN_009392|GPALN_009392|transcript|GPALN_009392-T1|protein_coding||c.*2900T>C|||||2900|,C|downstream_gene_variant|MODIFIER|GPALN_009394|GPALN_009394|transcript|GPALN_009394-T1|protein_coding||c.*1427A>G|||||1427|	0/1'	0/1'	0/1'	0/1'	0/1'	0/1'	0/0'	0/0'	0/0'	0/0'
Gpscaff_3	6603341	G	A	ANN=A|synonymous_variant|LOW|GPALN_009453|GPALN_009453|transcript|GPALN_009453-T1|protein_coding|7/8|c.999C>T|p.Tyr333Tyr|1049/1584|999/1290|333/429||,A|upstream_gene_variant|MODIFIER|GPALN_009452|GPALN_009452|transcript|GPALN_009452-T1|protein_coding||c.-1089C>T|||||890|,A|upstream_gene_variant|MODIFIER|GPALN_009454|GPALN_009454|transcript|GPALN_009454-T1|protein_coding||c.-2610G>A|||||2610|,A|d…	0/0'	0/0'	0/0'	0/0'	0/0'	0/0'	1/1'	1/1'	1/1'	1/1'
Gpscaff_3	6604502	T	A	ANN=A|missense_variant|MODERATE|GPALN_009453|GPALN_009453|transcript|GPALN_009453-T1|protein_coding|4/8|c.546A>T|p.Glu182Asp|596/1584|546/1290|182/429||,A|upstream_gene_variant|MODIFIER|GPALN_009452|GPALN_009452|transcript|GPALN_009452-T1|protein_coding||c.-2250A>T|||||2051|,A|upstream_gene_variant|MODIFIER|GPALN_009454|GPALN_009454|transcript|GPALN_009454-T1|protein_coding||c.-1449T>A|||||1449|,…	0/1'	0/1'	0/1'	0/1'	0/1'	0/1'	0/0'	0/0'	0/0'	0/0'
Gpscaff_3	6750931	TAAGG	TAGG	ANN=TAGG|downstream_gene_variant|MODIFIER|GPALN_009480|GPALN_009480|transcript|GPALN_009480-T1|protein_coding||c.*4633delA|||||4633|,TAGG|intron_variant|MODIFIER|GPALN_009481|GPALN_009481|transcript|GPALN_009481-T1|protein_coding|6/6|c.673+260delA||||||	0/0'	0/0'	0/0'	0/0'	0/0'	0/0'	0/1'	0/1'	0/1'	0/1'
Gpscaff_3	6911023	A	T	ANN=T|upstream_gene_variant|MODIFIER|GPALN_009493|GPALN_009493|transcript|GPALN_009493-T1|protein_coding||c.-1542T>A|||||1535|,T|downstream_gene_variant|MODIFIER|GPALN_009494|GPALN_009494|transcript|GPALN_009494-T1|protein_coding||c.*2436T>A|||||2436|,T|downstream_gene_variant|MODIFIER|GPALN_009495|GPALN_009495|transcript|GPALN_009495-T1|protein_coding||c.*4213T>A|||||4213|,T|intergenic_region|MO…	0/1'	0/1'	0/0'	0/0'	0/0'	0/0'	0/1'	0/1'	0/1'	0/1'
Gpscaff_3	6911057	AAATT	ACAATT	ANN=ACAATT|upstream_gene_variant|MODIFIER|GPALN_009493|GPALN_009493|transcript|GPALN_009493-T1|protein_coding||c.-1577_-1576insG|||||1570|,ACAATT|downstream_gene_variant|MODIFIER|GPALN_009494|GPALN_009494|transcript|GPALN_009494-T1|protein_coding||c.*2401_*2402insG|||||2401|,ACAATT|downstream_gene_variant|MODIFIER|GPALN_009495|GPALN_009495|transcript|GPALN_009495-T1|protein_coding||c.*4178_*4179i…	0/1'	0/1'	0/0'	0/0'	0/0'	0/0'	0/1'	0/1'	0/1'	0/1'
Gpscaff_4	583029	A	T	ANN=T|downstream_gene_variant|MODIFIER|GPALN_010712|GPALN_010712|transcript|GPALN_010712-T1|protein_coding||c.*2977A>T|||||2977|,T|intron_variant|MODIFIER|GPALN_010713|GPALN_010713|transcript|GPALN_010713-T1|protein_coding|4/9|c.343+14T>A||||||	0/1'	0/1'	1/1'	1/1'	1/1'	1/1'	0/1'	0/1'	0/1'	0/1'
Gpscaff_4	1153445	C	T	ANN=T|upstream_gene_variant|MODIFIER|GPALN_010790|GPALN_010790|transcript|GPALN_010790-T1|protein_coding||c.-3155C>T|||||3155|,T|downstream_gene_variant|MODIFIER|GPALN_010788|GPALN_010788|transcript|GPALN_010788-T1|protein_coding||c.*4892C>T|||||4892|,T|intron_variant|MODIFIER|GPALN_010789|GPALN_010789|transcript|GPALN_010789-T1|protein_coding|6/7|c.611+619G>A||||||	0/0'	0/0'	0/0'	0/0'	0/0'	0/0'	0/1'	0/1'	0/1'	0/1'
Gpscaff_4	1221665	TAAAAACAT	TAAAAAACAT	ANN=TAAAAAACAT|upstream_gene_variant|MODIFIER|GPALN_010803|GPALN_010803|transcript|GPALN_010803-T1|protein_coding||c.-146_-145insA|||||145|,TAAAAAACAT|downstream_gene_variant|MODIFIER|GPALN_010801|GPALN_010801|transcript|GPALN_010801-T1|protein_coding||c.*2508_*2509insA|||||2287|,TAAAAAACAT|intron_variant|MODIFIER|GPALN_010802|GPALN_010802|transcript|GPALN_010802-T1|protein_coding|2/2|c.565+20_56…	0/1'	0/1'	0/1'	0/1'	0/1'	0/1'	1/1'	1/1'	1/1'	1/1'
Gpscaff_4	1403368	G	A	ANN=A|missense_variant|MODERATE|GPALN_010832|GPALN_010832|transcript|GPALN_010832-T1|protein_coding|3/4|c.427C>T|p.Arg143Trp|427/735|427/735|143/244||,A|upstream_gene_variant|MODIFIER|GPALN_010833|GPALN_010833|transcript|GPALN_010833-T1|protein_coding||c.-5000G>A|||||5000|,A|downstream_gene_variant|MODIFIER|GPALN_010830|GPALN_010830|transcript|GPALN_010830-T1|protein_coding||c.*4452G>A|||||4129|,…	0/1'	0/1'	0/1'	0/1'	0/1'	0/1'	1/1'	1/1'	1/1'	1/1'
Gpscaff_4	1796833	C	T	ANN=T|missense_variant|MODERATE|GPALN_010899|GPALN_010899|transcript|GPALN_010899-T1|protein_coding|48/64|c.7343C>T|p.Ala2448Val|7343/10964|7343/10776|2448/3591||,T|missense_variant|MODERATE|GPALN_010899|GPALN_010899|transcript|GPALN_010899-T2|protein_coding|45/57|c.7025C>T|p.Ala2342Val|7025/10001|7025/10001|2342/3332||WARNING_TRANSCRIPT_INCOMPLETE	0/1'	0/1'	0/0'	0/0'	0/0'	0/0'	0/1'	0/1'	0/1'	0/1'
Gpscaff_4	1797014	T	A	ANN=A|missense_variant|MODERATE|GPALN_010899|GPALN_010899|transcript|GPALN_010899-T1|protein_coding|48/64|c.7524T>A|p.Asp2508Glu|7524/10964|7524/10776|2508/3591||,A|missense_variant|MODERATE|GPALN_010899|GPALN_010899|transcript|GPALN_010899-T2|protein_coding|45/57|c.7206T>A|p.Asp2402Glu|7206/10001|7206/10001|2402/3332||WARNING_TRANSCRIPT_INCOMPLETE	0/1'	0/1'	0/0'	0/0'	0/0'	0/0'	0/1'	0/1'	0/1'	0/1'
Gpscaff_4	1816728	A	G	ANN=G|downstream_gene_variant|MODIFIER|GPALN_010899|GPALN_010899|transcript|GPALN_010899-T1|protein_coding||c.*4120A>G|||||3932|,G|intergenic_region|MODIFIER|GPALN_010899-GPALN_010900|GPALN_010899-GPALN_010900|intergenic_region|GPALN_010899-GPALN_010900|||n.1816728A>G||||||	0/1'	0/1'	0/1'	0/1'	0/1'	0/1'	0/0'	0/0'	0/0'	0/0'
Gpscaff_4	1816765	C	T	ANN=T|downstream_gene_variant|MODIFIER|GPALN_010899|GPALN_010899|transcript|GPALN_010899-T1|protein_coding||c.*4157C>T|||||3969|,T|intergenic_region|MODIFIER|GPALN_010899-GPALN_010900|GPALN_010899-GPALN_010900|intergenic_region|GPALN_010899-GPALN_010900|||n.1816765C>T||||||	0/1'	0/1'	0/0'	0/0'	0/0'	0/0'	0/1'	0/1'	0/1'	0/1'
Gpscaff_4	1816860	AATTTA	AA	ANN=AA|downstream_gene_variant|MODIFIER|GPALN_010899|GPALN_010899|transcript|GPALN_010899-T1|protein_coding||c.*4254_*4257delTTTA|||||4066|,AA|intergenic_region|MODIFIER|GPALN_010899-GPALN_010900|GPALN_010899-GPALN_010900|intergenic_region|GPALN_010899-GPALN_010900|||n.1816862_1816865delTTTA||||||	0/0'	0/0'	0/0'	0/0'	0/0'	0/0'	0/1'	0/1'	0/1'	0/1'
Gpscaff_4	1817152	T	C	ANN=C|downstream_gene_variant|MODIFIER|GPALN_010899|GPALN_010899|transcript|GPALN_010899-T1|protein_coding||c.*4544T>C|||||4356|,C|intergenic_region|MODIFIER|GPALN_010899-GPALN_010900|GPALN_010899-GPALN_010900|intergenic_region|GPALN_010899-GPALN_010900|||n.1817152T>C||||||	0/0'	0/0'	0/1'	0/1'	0/1'	0/1'	0/0'	0/0'	0/0'	0/0'
Gpscaff_4	2114324	G	A	ANN=A|upstream_gene_variant|MODIFIER|GPALN_016352|GPALN_016352|transcript|GPALN_016352-T1|protein_coding||c.-2794G>A|||||2616|,A|downstream_gene_variant|MODIFIER|GPALN_010944|GPALN_010944|transcript|GPALN_010944-T1|protein_coding||c.*1852G>A|||||1313|,A|intron_variant|MODIFIER|GPALN_010945|GPALN_010945|transcript|GPALN_010945-T1|protein_coding|2/6|c.199-11G>A||||||	0/0'	0/0'	0/1'	0/1'	0/1'	0/1'	0/0'	0/0'	0/0'	0/0'
Gpscaff_4	2242004	C	T	ANN=T|intron_variant|MODIFIER|GPALN_010968|GPALN_010968|transcript|GPALN_010968-T1|protein_coding|10/23|c.1168+163G>A||||||	0/1'	0/1'	0/1'	0/1'	0/1'	0/1'	0/0'	0/0'	0/0'	0/0'
Gpscaff_4	2242251	T	C	ANN=C|missense_variant|MODERATE|GPALN_010968|GPALN_010968|transcript|GPALN_010968-T1|protein_coding|10/24|c.1084A>G|p.Lys362Glu|1157/2701|1084/2628|362/875||	0/1'	0/1'	0/0'	0/0'	0/0'	0/0'	1/1'	1/1'	1/1'	1/1'
Gpscaff_4	2242345	T	C	ANN=C|synonymous_variant|LOW|GPALN_010968|GPALN_010968|transcript|GPALN_010968-T1|protein_coding|10/24|c.990A>G|p.Gly330Gly|1063/2701|990/2628|330/875||	0/1'	0/1'	0/1'	0/1'	0/1'	0/1'	1/1'	1/1'	1/1'	1/1'
Gpscaff_4	2242624	C	T	ANN=T|missense_variant|MODERATE|GPALN_010968|GPALN_010968|transcript|GPALN_010968-T1|protein_coding|8/24|c.868G>A|p.Glu290Lys|941/2701|868/2628|290/875||	0/1'	0/1'	0/1'	0/1'	0/1'	0/1'	0/0'	0/0'	0/0'	0/0'
Gpscaff_4	3778097	C	T	ANN=T|upstream_gene_variant|MODIFIER|GPALN_011373|GPALN_011373|transcript|GPALN_011373-T1|protein_coding||c.-3736G>A|||||3736|,T|downstream_gene_variant|MODIFIER|GPALN_011374|GPALN_011374|transcript|GPALN_011374-T1|protein_coding||c.*2547C>T|||||2118|,T|downstream_gene_variant|MODIFIER|GPALN_011375|GPALN_011375|transcript|GPALN_011375-T1|protein_coding||c.*1207C>T|||||1207|,T|downstream_gene_vari…	0/1'	0/1'	0/1'	0/1'	0/1'	0/1'	0/0'	0/0'	0/0'	0/0'
Gpscaff_4	5384385	T	A	ANN=A|synonymous_variant|LOW|GPALN_011659|GPALN_011659|transcript|GPALN_011659-T1|protein_coding|1/7|c.18A>T|p.Ser6Ser|18/1251|18/1251|6/416||,A|downstream_gene_variant|MODIFIER|GPALN_011660|GPALN_011660|transcript|GPALN_011660-T1|protein_coding||c.*830A>T|||||622|,A|downstream_gene_variant|MODIFIER|GPALN_011661|GPALN_011661|transcript|GPALN_011661-T1|protein_coding||c.*4499A>T|||||4093|	0/1'	0/1'	0/0'	0/0'	0/0'	0/0'	0/1'	0/1'	0/1'	0/1'
Gpscaff_4	5515886	CAG	CG	ANN=CG|intron_variant|MODIFIER|GPALN_011695|GPALN_011695|transcript|GPALN_011695-T1|protein_coding|4/9|c.328+9delT||||||	0/1'	0/1'	0/0'	0/0'	0/0'	0/0'	0/1'	0/1'	0/1'	0/1'
Gpscaff_5	2384687	G	A	ANN=A|upstream_gene_variant|MODIFIER|GPALN_012779|GPALN_012779|transcript|GPALN_012779-T1|protein_coding||c.-2484C>T|||||2144|,A|upstream_gene_variant|MODIFIER|GPALN_012782|GPALN_012782|transcript|GPALN_012782-T1|protein_coding||c.-4650G>A|||||4650|,A|downstream_gene_variant|MODIFIER|GPALN_012778|GPALN_012778|transcript|GPALN_012778-T1|protein_coding||c.*4510G>A|||||4510|,A|downstream_gene_varian…	0/0'	0/0'	0/1'	0/1'	0/1'	0/1'	0/0'	0/0'	0/0'	0/0'
Gpscaff_5	2385048	C	T	ANN=T|synonymous_variant|LOW|GPALN_012780|GPALN_012780|transcript|GPALN_012780-T1|protein_coding|7/12|c.732G>A|p.Leu244Leu|754/2114|732/1857|244/618||,T|upstream_gene_variant|MODIFIER|GPALN_012779|GPALN_012779|transcript|GPALN_012779-T1|protein_coding||c.-2845G>A|||||2505|,T|upstream_gene_variant|MODIFIER|GPALN_012782|GPALN_012782|transcript|GPALN_012782-T1|protein_coding||c.-4289C>T|||||4289|,T|…	0/1'	0/1'	0/1'	0/1'	0/1'	0/1'	0/0'	0/0'	0/0'	0/0'
Gpscaff_5	2385091	A	C	ANN=C|upstream_gene_variant|MODIFIER|GPALN_012779|GPALN_012779|transcript|GPALN_012779-T1|protein_coding||c.-2888T>G|||||2548|,C|upstream_gene_variant|MODIFIER|GPALN_012782|GPALN_012782|transcript|GPALN_012782-T1|protein_coding||c.-4246A>C|||||4246|,C|downstream_gene_variant|MODIFIER|GPALN_012778|GPALN_012778|transcript|GPALN_012778-T1|protein_coding||c.*4914A>C|||||4914|,C|downstream_gene_varian…	0/1'	0/1'	0/0'	0/0'	0/0'	0/0'	0/1'	0/1'	0/1'	0/1'
Gpscaff_5	3162916	C	T	ANN=T|downstream_gene_variant|MODIFIER|GPALN_012983|GPALN_012983|transcript|GPALN_012983-T1|protein_coding||c.*1996C>T|||||1729|,T|downstream_gene_variant|MODIFIER|GPALN_012985|GPALN_012985|transcript|GPALN_012985-T1|protein_coding||c.*1799G>A|||||1799|,T|downstream_gene_variant|MODIFIER|GPALN_012986|GPALN_012986|transcript|GPALN_012986-T1|protein_coding||c.*3297G>A|||||3297|,T|intron_variant|MOD…	0/0'	0/0'	0/0'	0/0'	0/0'	0/0'	0/1'	0/1'	0/1'	0/1'
Gpscaff_5	3162953	T	C	ANN=C|missense_variant|MODERATE|GPALN_012984|GPALN_012984|transcript|GPALN_012984-T1|protein_coding|8/15|c.922A>G|p.Ile308Val|1038/2472|922/1821|308/606||,C|downstream_gene_variant|MODIFIER|GPALN_012983|GPALN_012983|transcript|GPALN_012983-T1|protein_coding||c.*2033T>C|||||1766|,C|downstream_gene_variant|MODIFIER|GPALN_012985|GPALN_012985|transcript|GPALN_012985-T1|protein_coding||c.*1762A>G|||||…	0/0'	0/0'	0/1'	0/1'	0/1'	0/1'	0/0'	0/0'	0/0'	0/0'
Gpscaff_5	3163031	G	T	ANN=T|downstream_gene_variant|MODIFIER|GPALN_012983|GPALN_012983|transcript|GPALN_012983-T1|protein_coding||c.*2111G>T|||||1844|,T|downstream_gene_variant|MODIFIER|GPALN_012985|GPALN_012985|transcript|GPALN_012985-T1|protein_coding||c.*1684C>A|||||1684|,T|downstream_gene_variant|MODIFIER|GPALN_012986|GPALN_012986|transcript|GPALN_012986-T1|protein_coding||c.*3182C>A|||||3182|,T|downstream_gene_va…	0/0'	0/0'	0/0'	0/0'	0/0'	0/0'	0/1'	0/1'	0/1'	0/1'
Gpscaff_5	3163403	T	C	ANN=C|splice_region_variant&synonymous_variant|LOW|GPALN_012984|GPALN_012984|transcript|GPALN_012984-T1|protein_coding|6/15|c.645A>G|p.Glu215Glu|761/2472|645/1821|215/606||,C|downstream_gene_variant|MODIFIER|GPALN_012983|GPALN_012983|transcript|GPALN_012983-T1|protein_coding||c.*2483T>C|||||2216|,C|downstream_gene_variant|MODIFIER|GPALN_012985|GPALN_012985|transcript|GPALN_012985-T1|protein_codin…	0/1'	0/1'	0/1'	0/1'	0/1'	0/1'	0/0'	0/0'	0/0'	0/0'
Gpscaff_5	3163765	TTTTA	GTTTG	ANN=GTTTG|downstream_gene_variant|MODIFIER|GPALN_012983|GPALN_012983|transcript|GPALN_012983-T1|protein_coding||c.*2845_*2849delTTTTAinsGTTTG|||||2578|,GTTTG|downstream_gene_variant|MODIFIER|GPALN_012985|GPALN_012985|transcript|GPALN_012985-T1|protein_coding||c.*946_*950delTAAAAinsCAAAC|||||950|,GTTTG|downstream_gene_variant|MODIFIER|GPALN_012986|GPALN_012986|transcript|GPALN_012986-T1|protein_co…	0/0'	0/0'	0/1'	0/1'	0/1'	0/1'	0/0'	0/0'	0/0'	0/0'
Gpscaff_5	3409048	A	G	ANN=G|missense_variant|MODERATE|GPALN_013052|GPALN_013052|transcript|GPALN_013052-T1|protein_coding|9/64|c.1300A>G|p.Thr434Ala|1300/13647|1300/13647|434/4548||	0/0'	0/0'	0/1'	0/1'	0/1'	0/1'	0/0'	0/0'	0/0'	0/0'
Gpscaff_5	3473751	T	C	ANN=C|synonymous_variant|LOW|GPALN_013064|GPALN_013064|transcript|GPALN_013064-T1|protein_coding|15/19|c.1344A>G|p.Thr448Thr|1503/2151|1344/1788|448/595||,C|upstream_gene_variant|MODIFIER|GPALN_013061|GPALN_013061|transcript|GPALN_013061-T1|protein_coding||c.-4243A>G|||||4243|,C|upstream_gene_variant|MODIFIER|GPALN_013062|GPALN_013062|transcript|GPALN_013062-T1|protein_coding||c.-2113A>G|||||2113…	0/0'	0/0'	0/0'	0/0'	0/0'	0/0'	0/1'	0/1'	0/1'	0/1'
Gpscaff_5	3474289	C	T	ANN=T|missense_variant|MODERATE|GPALN_013064|GPALN_013064|transcript|GPALN_013064-T1|protein_coding|12/19|c.989G>A|p.Ser330Asn|1148/2151|989/1788|330/595||,T|upstream_gene_variant|MODIFIER|GPALN_013061|GPALN_013061|transcript|GPALN_013061-T1|protein_coding||c.-4781G>A|||||4781|,T|upstream_gene_variant|MODIFIER|GPALN_013062|GPALN_013062|transcript|GPALN_013062-T1|protein_coding||c.-2651G>A|||||265…	0/0'	0/0'	0/0'	0/0'	0/0'	0/0'	0/1'	0/1'	0/1'	0/1'
Gpscaff_5	3475163	T	A	ANN=A|synonymous_variant|LOW|GPALN_013064|GPALN_013064|transcript|GPALN_013064-T1|protein_coding|5/19|c.495A>T|p.Thr165Thr|654/2151|495/1788|165/595||,A|upstream_gene_variant|MODIFIER|GPALN_013062|GPALN_013062|transcript|GPALN_013062-T1|protein_coding||c.-3525A>T|||||3525|,A|downstream_gene_variant|MODIFIER|GPALN_013063|GPALN_013063|transcript|GPALN_013063-T1|protein_coding||c.*2380T>A|||||2380|,…	0/1'	0/1'	0/0'	0/0'	0/0'	0/0'	0/1'	0/1'	0/1'	0/1'
Gpscaff_5	3475660	GGC	AGG	ANN=AGG|upstream_gene_variant|MODIFIER|GPALN_013062|GPALN_013062|transcript|GPALN_013062-T1|protein_coding||c.-4024_-4022delGCCinsCCT|||||4022|,AGG|downstream_gene_variant|MODIFIER|GPALN_013063|GPALN_013063|transcript|GPALN_013063-T1|protein_coding||c.*2877_*2879delGGCinsAGG|||||2877|,AGG|downstream_gene_variant|MODIFIER|GPALN_013065|GPALN_013065|transcript|GPALN_013065-T1|protein_coding||c.*2024…	0/0'	0/0'	0/1'	0/1'	0/1'	0/1'	0/0'	0/0'	0/0'	0/0'
Gpscaff_6	269783	G	A	ANN=A|synonymous_variant|LOW|GPALN_013535|GPALN_013535|transcript|GPALN_013535-T1|protein_coding|2/18|c.483G>A|p.Gln161Gln|483/5802|483/5802|161/1933||,A|upstream_gene_variant|MODIFIER|GPALN_013533|GPALN_013533|transcript|GPALN_013533-T1|protein_coding||c.-2574C>T|||||2211|,A|downstream_gene_variant|MODIFIER|GPALN_013532|GPALN_013532|transcript|GPALN_013532-T1|protein_coding||c.*4390G>A|||||4298|…	0/1'	0/1'	0/1'	0/1'	0/1'	0/1'	0/0'	0/0'	0/0'	0/0'
Gpscaff_6	519491	C	T	ANN=T|synonymous_variant|LOW|GPALN_013610|GPALN_013610|transcript|GPALN_013610-T1|protein_coding|13/19|c.2625G>A|p.Leu875Leu|2625/4845|2625/4845|875/1614||,T|upstream_gene_variant|MODIFIER|GPALN_013609|GPALN_013609|transcript|GPALN_013609-T1|protein_coding||c.-3812G>A|||||3812|,T|upstream_gene_variant|MODIFIER|GPALN_013611|GPALN_013611|transcript|GPALN_013611-T1|protein_coding||c.-3549C>T|||||354…	0/0'	0/0'	0/0'	0/0'	0/0'	0/0'	0/1'	0/1'	0/1'	0/1'
Gpscaff_6	592449	CG	TT	ANN=TT|missense_variant|MODERATE|GPALN_013623|GPALN_013623|transcript|GPALN_013623-T1|protein_coding|2/3|c.259_260delCGinsAA|p.Arg87Lys|337/919|259/567|87/188||,TT|upstream_gene_variant|MODIFIER|GPALN_013624|GPALN_013624|transcript|GPALN_013624-T1|protein_coding||c.-1960_-1959delCGinsTT|||||1960|,TT|upstream_gene_variant|MODIFIER|GPALN_013625|GPALN_013625|transcript|GPALN_013625-T1|protein_coding…	0/0'	0/0'	0/0'	0/0'	0/0'	0/0'	0/1'	0/1'	0/1'	0/1'
Gpscaff_6	737698	G	A	ANN=A|splice_region_variant&synonymous_variant|LOW|GPALN_013662|GPALN_013662|transcript|GPALN_013662-T1|protein_coding|3/4|c.342C>T|p.Asp114Asp|400/678|342/453|114/150||,A|downstream_gene_variant|MODIFIER|GPALN_013663|GPALN_013663|transcript|GPALN_013663-T1|protein_coding||c.*1236C>T|||||1236|,A|downstream_gene_variant|MODIFIER|GPALN_013664|GPALN_013664|transcript|GPALN_013664-T1|protein_coding||…	0/1'	0/1'	0/1'	0/1'	0/1'	0/1'	0/0'	0/0'	0/0'	0/0'
Gpscaff_6	737769	C	T	ANN=T|splice_region_variant&intron_variant|LOW|GPALN_013662|GPALN_013662|transcript|GPALN_013662-T1|protein_coding|2/3|c.277-6G>A||||||,T|downstream_gene_variant|MODIFIER|GPALN_013663|GPALN_013663|transcript|GPALN_013663-T1|protein_coding||c.*1165G>A|||||1165|,T|downstream_gene_variant|MODIFIER|GPALN_013664|GPALN_013664|transcript|GPALN_013664-T1|protein_coding||c.*4728G>A|||||4728|	0/1'	0/1'	0/1'	0/1'	0/1'	0/1'	0/0'	0/0'	0/0'	0/0'
Gpscaff_6	3467175	A	G	ANN=G|synonymous_variant|LOW|GPALN_014035|GPALN_014035|transcript|GPALN_014035-T1|protein_coding|24/25|c.5209T>C|p.Leu1737Leu|5209/5808|5209/5808|1737/1935||,G|downstream_gene_variant|MODIFIER|GPALN_014033|GPALN_014033|transcript|GPALN_014033-T1|protein_coding||c.*4189A>G|||||3981|,G|downstream_gene_variant|MODIFIER|GPALN_014034|GPALN_014034|transcript|GPALN_014034-T1|protein_coding||c.*1656A>G||…	0/0'	0/0'	0/1'	0/1'	0/1'	0/1'	0/0'	0/0'	0/0'	0/0'
Gpscaff_7	2518187	T	G	ANN=G|missense_variant|MODERATE|GPALN_014748|GPALN_014748|transcript|GPALN_014748-T1|protein_coding|5/6|c.1000T>G|p.Leu334Val|1000/1422|1000/1422|334/473||	0/0'	0/0'	0/0'	0/0'	0/0'	0/0'	0/1'	0/1'	0/1'	0/1'
Gpscaff_7	2518223	A	T	ANN=T|missense_variant|MODERATE|GPALN_014748|GPALN_014748|transcript|GPALN_014748-T1|protein_coding|5/6|c.1036A>T|p.Thr346Ser|1036/1422|1036/1422|346/473||	0/0'	0/0'	0/0'	0/0'	0/0'	0/0'	0/1'	0/1'	0/1'	0/1'
Gpscaff_7	3193001	T	G	ANN=G|splice_region_variant&intron_variant|LOW|GPALN_014866|GPALN_014866|transcript|GPALN_014866-T1|protein_coding|2/3|c.265-6T>G||||||,G|upstream_gene_variant|MODIFIER|GPALN_014867|GPALN_014867|transcript|GPALN_014867-T1|protein_coding||c.-2346T>G|||||2346|	0/1'	0/1'	0/0'	0/0'	0/0'	0/0'	0/1'	0/1'	0/1'	0/1'
Gpscaff_7	3195788	T	G	ANN=G|splice_region_variant&intron_variant|LOW|GPALN_014867|GPALN_014867|transcript|GPALN_014867-T1|protein_coding|2/3|c.256-6T>G||||||,G|upstream_gene_variant|MODIFIER|GPALN_014868|GPALN_014868|transcript|GPALN_014868-T1|protein_coding||c.-2288T>G|||||2288|,G|downstream_gene_variant|MODIFIER|GPALN_014866|GPALN_014866|transcript|GPALN_014866-T1|protein_coding||c.*1727T>G|||||1727|,G|downstream_ge…	0/1'	0/1'	0/0'	0/0'	0/0'	0/0'	0/1'	0/1'	0/1'	0/1'
Gpscaff_7	3217453	C	T	ANN=T|synonymous_variant|LOW|GPALN_014874|GPALN_014874|transcript|GPALN_014874-T1|protein_coding|5/5|c.675G>A|p.Arg225Arg|701/1025|675/780|225/259||,T|upstream_gene_variant|MODIFIER|GPALN_014873|GPALN_014873|transcript|GPALN_014873-T1|protein_coding||c.-1280G>A|||||1028|,T|upstream_gene_variant|MODIFIER|GPALN_014875|GPALN_014875|transcript|GPALN_014875-T1|protein_coding||c.-4282C>T|||||4282|	0/0'	0/0'	0/0'	0/0'	0/0'	0/0'	0/1'	0/1'	0/1'	0/1'
Gpscaff_7	3219436	T	G	ANN=G|upstream_gene_variant|MODIFIER|GPALN_014873|GPALN_014873|transcript|GPALN_014873-T1|protein_coding||c.-3263A>C|||||3011|,G|upstream_gene_variant|MODIFIER|GPALN_014875|GPALN_014875|transcript|GPALN_014875-T1|protein_coding||c.-2299T>G|||||2299|,G|intron_variant|MODIFIER|GPALN_014874|GPALN_014874|transcript|GPALN_014874-T1|protein_coding|1/4|c.94+472A>C||||||	0/1'	0/1'	0/1'	0/1'	0/1'	0/1'	0/0'	0/0'	0/0'	0/0'
Gpscaff_8	301198	GC	AG	ANN=AG|missense_variant|MODERATE|GPALN_015127|GPALN_015127|transcript|GPALN_015127-T1|protein_coding|5/6|c.363_364delGCinsAG|p.Gln122Glu|363/651|363/651|121/216||,AG|upstream_gene_variant|MODIFIER|GPALN_015126|GPALN_015126|transcript|GPALN_015126-T1|protein_coding||c.-2876_-2875delGCinsCT|||||2875|,AG|upstream_gene_variant|MODIFIER|GPALN_015129|GPALN_015129|transcript|GPALN_015129-T1|protein_codi…	0/0'	0/0'	0/0'	0/0'	0/0'	0/0'	0/1'	0/1'	0/1'	0/1'
Gpscaff_8	301220	C	T	ANN=T|missense_variant|MODERATE|GPALN_015127|GPALN_015127|transcript|GPALN_015127-T1|protein_coding|5/6|c.385C>T|p.His129Tyr|385/651|385/651|129/216||,T|upstream_gene_variant|MODIFIER|GPALN_015126|GPALN_015126|transcript|GPALN_015126-T1|protein_coding||c.-2897G>A|||||2897|,T|upstream_gene_variant|MODIFIER|GPALN_015129|GPALN_015129|transcript|GPALN_015129-T1|protein_coding||c.-3804C>T|||||3804|,T|…	0/0'	0/0'	0/1'	0/1'	0/1'	0/1'	0/0'	0/0'	0/0'	0/0'
Gpscaff_8	1331232	CAAAAAGC	CAAAAAAGC	ANN=CAAAAAAGC|downstream_gene_variant|MODIFIER|GPALN_015279|GPALN_015279|transcript|GPALN_015279-T1|protein_coding||c.*3207_*3208insT|||||3207|,CAAAAAAGC|intron_variant|MODIFIER|GPALN_015278|GPALN_015278|transcript|GPALN_015278-T1|protein_coding|7/10|c.788-97_788-96insT||||||	0/1'	0/1'	0/0'	0/0'	0/0'	0/0'	1/1'	1/1'	1/1'	1/1'
Gpscaff_8	1352305	G	T	ANN=T|missense_variant|MODERATE|GPALN_015280|GPALN_015280|transcript|GPALN_015280-T1|protein_coding|6/7|c.646G>T|p.Asp216Tyr|729/1137|646/831|216/276||	0/0'	0/0'	0/1'	0/1'	0/1'	0/1'	0/0'	0/0'	0/0'	0/0'
Gpscaff_8	1352378	CAAACTC	CAACTC,CAAACC	ANN=CAACTC|frameshift_variant|HIGH|GPALN_015280|GPALN_015280|transcript|GPALN_015280-T1|protein_coding|6/7|c.722delA|p.Asn241fs|805/1137|722/831|241/276||,CAAACC|frameshift_variant|HIGH|GPALN_015280|GPALN_015280|transcript|GPALN_015280-T1|protein_coding|6/7|c.724delT|p.Ser242fs|807/1137|724/831|242/276||;LOF=(GPALN_015280|GPALN_015280|1|1.00)	1/2'	1/2'	1/2'	1/2'	1/2'	1/2'	1/1'	1/1'	1/1'	1/1'
Gpscaff_8	1389242	A	G	ANN=G|missense_variant|MODERATE|GPALN_015286|GPALN_015286|transcript|GPALN_015286-T1|protein_coding|1/8|c.211A>G|p.Thr71Ala|211/1212|211/1212|71/403||,G|downstream_gene_variant|MODIFIER|GPALN_015285|GPALN_015285|transcript|GPALN_015285-T1|protein_coding||c.*1955A>G|||||1955|,G|downstream_gene_variant|MODIFIER|GPALN_015287|GPALN_015287|transcript|GPALN_015287-T1|protein_coding||c.*4475T>C|||||4475|	0/1'	0/1'	0/1'	0/1'	0/1'	0/1'	0/0'	0/0'	0/0'	0/0'
Gpscaff_8	1446680	T	C	ANN=C|upstream_gene_variant|MODIFIER|GPALN_015294|GPALN_015294|transcript|GPALN_015294-T1|protein_coding||c.-4659A>G|||||4641|,C|upstream_gene_variant|MODIFIER|GPALN_015296|GPALN_015296|transcript|GPALN_015296-T1|protein_coding||c.-4028T>C|||||4028|,C|intron_variant|MODIFIER|GPALN_015295|GPALN_015295|transcript|GPALN_015295-T1|protein_coding|2/5|c.151+27T>C||||||	0/0'	0/0'	0/0'	0/0'	0/0'	0/0'	0/1'	0/1'	0/1'	0/1'
Gpscaff_8	1447031	T	G	ANN=G|upstream_gene_variant|MODIFIER|GPALN_015294|GPALN_015294|transcript|GPALN_015294-T1|protein_coding||c.-5010A>C|||||4992|,G|upstream_gene_variant|MODIFIER|GPALN_015296|GPALN_015296|transcript|GPALN_015296-T1|protein_coding||c.-3677T>G|||||3677|,G|intron_variant|MODIFIER|GPALN_015295|GPALN_015295|transcript|GPALN_015295-T1|protein_coding|4/5|c.344+27T>G||||||	0/1'	0/1'	0/1'	0/1'	0/1'	0/1'	0/0'	0/0'	0/0'	0/0'
Gpscaff_8	1447040	TGC	TC	ANN=TC|upstream_gene_variant|MODIFIER|GPALN_015296|GPALN_015296|transcript|GPALN_015296-T1|protein_coding||c.-3667delG|||||3667|,TC|intron_variant|MODIFIER|GPALN_015295|GPALN_015295|transcript|GPALN_015295-T1|protein_coding|4/5|c.344+37delG||||||	0/1'	0/1'	0/1'	0/1'	0/1'	0/1'	0/0'	0/0'	0/0'	0/0'
Gpscaff_8	1447141	A	G	ANN=G|missense_variant|MODERATE|GPALN_015295|GPALN_015295|transcript|GPALN_015295-T1|protein_coding|5/6|c.406A>G|p.Lys136Glu|406/708|406/708|136/235||,G|upstream_gene_variant|MODIFIER|GPALN_015296|GPALN_015296|transcript|GPALN_015296-T1|protein_coding||c.-3567A>G|||||3567|	0/1'	0/1'	0/1'	0/1'	0/1'	0/1'	0/0'	0/0'	0/0'	0/0'
Gpscaff_8	1447356	T	C	ANN=C|upstream_gene_variant|MODIFIER|GPALN_015296|GPALN_015296|transcript|GPALN_015296-T1|protein_coding||c.-3352T>C|||||3352|,C|intron_variant|MODIFIER|GPALN_015295|GPALN_015295|transcript|GPALN_015295-T1|protein_coding|5/5|c.580+41T>C||||||	0/0'	0/0'	0/0'	0/0'	0/0'	0/0'	0/1'	0/1'	0/1'	0/1'
Gpscaff_8	1447449	T	C	ANN=C|upstream_gene_variant|MODIFIER|GPALN_015296|GPALN_015296|transcript|GPALN_015296-T1|protein_coding||c.-3259T>C|||||3259|,C|intron_variant|MODIFIER|GPALN_015295|GPALN_015295|transcript|GPALN_015295-T1|protein_coding|5/5|c.580+134T>C||||||	0/0'	0/0'	0/0'	0/0'	0/0'	0/0'	0/1'	0/1'	0/1'	0/1'
Gpscaff_8	1447660	A	G	ANN=G|upstream_gene_variant|MODIFIER|GPALN_015296|GPALN_015296|transcript|GPALN_015296-T1|protein_coding||c.-3048A>G|||||3048|,G|intron_variant|MODIFIER|GPALN_015295|GPALN_015295|transcript|GPALN_015295-T1|protein_coding|5/5|c.581-46A>G||||||	0/0'	0/0'	0/0'	0/0'	0/0'	0/0'	0/1'	0/1'	0/1'	0/1'
Gpscaff_8	1447735	G	A	ANN=A|missense_variant|MODERATE|GPALN_015295|GPALN_015295|transcript|GPALN_015295-T1|protein_coding|6/6|c.610G>A|p.Glu204Lys|610/708|610/708|204/235||,A|upstream_gene_variant|MODIFIER|GPALN_015296|GPALN_015296|transcript|GPALN_015296-T1|protein_coding||c.-2973G>A|||||2973|	0/0'	0/0'	0/0'	0/0'	0/0'	0/0'	0/1'	0/1'	0/1'	0/1'
Gpscaff_8	1447742	A	G	ANN=G|missense_variant|MODERATE|GPALN_015295|GPALN_015295|transcript|GPALN_015295-T1|protein_coding|6/6|c.617A>G|p.Tyr206Cys|617/708|617/708|206/235||,G|upstream_gene_variant|MODIFIER|GPALN_015296|GPALN_015296|transcript|GPALN_015296-T1|protein_coding||c.-2966A>G|||||2966|	0/0'	0/0'	0/0'	0/0'	0/0'	0/0'	0/1'	0/1'	0/1'	0/1'
Gpscaff_8	1487570	A	T	ANN=T|downstream_gene_variant|MODIFIER|GPALN_015300|GPALN_015300|transcript|GPALN_015300-T1|protein_coding||c.*1735A>T|||||1735|,T|downstream_gene_variant|MODIFIER|GPALN_015301|GPALN_015301|transcript|GPALN_015301-T1|protein_coding||c.*148T>A|||||1|,T|intergenic_region|MODIFIER|GPALN_015300-GPALN_015301|GPALN_015300-GPALN_015301|intergenic_region|GPALN_015300-GPALN_015301|||n.1487570A>T||||||	0/1'	0/1'	0/1'	0/1'	0/1'	0/1'	1/1'	1/1'	1/1'	1/1'
Gpscaff_8	1495292	T	C	ANN=C|downstream_gene_variant|MODIFIER|GPALN_015303|GPALN_015303|transcript|GPALN_015303-T1|protein_coding||c.*2376A>G|||||2376|,C|intron_variant|MODIFIER|GPALN_015302|GPALN_015302|transcript|GPALN_015302-T1|protein_coding|5/5|c.586+19A>G||||||	0/1'	0/1'	0/1'	0/1'	0/1'	0/1'	1/1'	1/1'	1/1'	1/1'
Gpscaff_8	1495912	C	T	ANN=T|downstream_gene_variant|MODIFIER|GPALN_015303|GPALN_015303|transcript|GPALN_015303-T1|protein_coding||c.*1756G>A|||||1756|,T|intron_variant|MODIFIER|GPALN_015302|GPALN_015302|transcript|GPALN_015302-T1|protein_coding|2/5|c.140-20G>A||||||	0/0'	0/0'	0/0'	0/0'	0/0'	0/0'	1/1'	1/1'	1/1'	1/1'
Gpscaff_8	1495960	TGGTT	TGTT	ANN=TGTT|splice_region_variant&intron_variant|LOW|GPALN_015302|GPALN_015302|transcript|GPALN_015302-T1|protein_coding|2/5|c.139+5delC||||||,TGTT|downstream_gene_variant|MODIFIER|GPALN_015303|GPALN_015303|transcript|GPALN_015303-T1|protein_coding||c.*1706delC|||||1706|	0/0'	0/0'	0/0'	0/0'	0/0'	0/0'	0/1'	0/1'	0/1'	0/1'
Gpscaff_8	1936363	C	A	ANN=A|splice_region_variant&intron_variant|LOW|GPALN_015354|GPALN_015354|transcript|GPALN_015354-T1|protein_coding|1/9|c.90+8C>A||||||,A|upstream_gene_variant|MODIFIER|GPALN_015353|GPALN_015353|transcript|GPALN_015353-T1|protein_coding||c.-1080G>T|||||1080|,A|downstream_gene_variant|MODIFIER|GPALN_015352|GPALN_015352|transcript|GPALN_015352-T1|protein_coding||c.*4284C>A|||||4284|	0/1'	0/1'	0/0'	0/0'	0/0'	0/0'	0/1'	0/1'	0/1'	0/1'
Gpscaff_8	2029315	C	T	ANN=T|upstream_gene_variant|MODIFIER|GPALN_015361|GPALN_015361|transcript|GPALN_015361-T1|protein_coding||c.-3660G>A|||||3648|,T|upstream_gene_variant|MODIFIER|GPALN_015363|GPALN_015363|transcript|GPALN_015363-T1|protein_coding||c.-3052C>T|||||3052|,T|upstream_gene_variant|MODIFIER|GPALN_015364|GPALN_015364|transcript|GPALN_015364-T1|protein_coding||c.-4291C>T|||||4291|,T|intron_variant|MODIFIER|…	0/0'	0/0'	0/0'	0/0'	0/0'	0/0'	1/1'	1/1'	1/1'	1/1'
Gpscaff_8	2029321	CCGA	GCGG	ANN=GCGG|upstream_gene_variant|MODIFIER|GPALN_015361|GPALN_015361|transcript|GPALN_015361-T1|protein_coding||c.-3669_-3666delTCGGinsCCGC|||||3654|,GCGG|upstream_gene_variant|MODIFIER|GPALN_015363|GPALN_015363|transcript|GPALN_015363-T1|protein_coding||c.-3046_-3043delCCGAinsGCGG|||||3046|,GCGG|upstream_gene_variant|MODIFIER|GPALN_015364|GPALN_015364|transcript|GPALN_015364-T1|protein_coding||c.-4…	0/0'	0/0'	0/0'	0/0'	0/0'	0/0'	1/1'	1/1'	1/1'	1/1'
Gpscaff_8	2065970	G	A	ANN=A|synonymous_variant|LOW|GPALN_015368|GPALN_015368|transcript|GPALN_015368-T1|protein_coding|1/5|c.246C>T|p.Asn82Asn|246/867|246/867|82/288||,A|upstream_gene_variant|MODIFIER|GPALN_015369|GPALN_015369|transcript|GPALN_015369-T1|protein_coding||c.-529G>A|||||529|,A|upstream_gene_variant|MODIFIER|GPALN_015370|GPALN_015370|transcript|GPALN_015370-T1|protein_coding||c.-4621G>A|||||4621|WARNING_TR…	0/0'	0/0'	0/0'	0/0'	0/0'	0/0'	0/1'	0/1'	0/1'	0/1'
Gpscaff_8	2085790	T	C	ANN=C|downstream_gene_variant|MODIFIER|GPALN_015374|GPALN_015374|transcript|GPALN_015374-T1|protein_coding||c.*1917A>G|||||1917|,C|intron_variant|MODIFIER|GPALN_015373|GPALN_015373|transcript|GPALN_015373-T1|protein_coding|6/18|c.847+249A>G||||||	0/0'	0/0'	0/0'	0/0'	0/0'	0/0'	0/1'	0/1'	0/1'	0/1'
Gpscaff_8	2085919	CGA	CA	ANN=CA|downstream_gene_variant|MODIFIER|GPALN_015374|GPALN_015374|transcript|GPALN_015374-T1|protein_coding||c.*1787delC|||||1787|,CA|intron_variant|MODIFIER|GPALN_015373|GPALN_015373|transcript|GPALN_015373-T1|protein_coding|6/18|c.847+119delC||||||	0/0'	0/0'	0/1'	0/1'	0/1'	0/1'	0/0'	0/0'	0/0'	0/0'
Gpscaff_8	2086113	A	T	ANN=T|downstream_gene_variant|MODIFIER|GPALN_015374|GPALN_015374|transcript|GPALN_015374-T1|protein_coding||c.*1594T>A|||||1594|,T|intron_variant|MODIFIER|GPALN_015373|GPALN_015373|transcript|GPALN_015373-T1|protein_coding|5/18|c.792-19T>A||||||	0/0'	0/0'	0/0'	0/0'	0/0'	0/0'	0/1'	0/1'	0/1'	0/1'
Gpscaff_8	2662295	A	G	ANN=G|synonymous_variant|LOW|GPALN_015415|GPALN_015415|transcript|GPALN_015415-T1|protein_coding|3/5|c.360A>G|p.Gly120Gly|432/1328|360/1062|120/353||,G|upstream_gene_variant|MODIFIER|GPALN_015414|GPALN_015414|transcript|GPALN_015414-T1|protein_coding||c.-3006T>C|||||2952|,G|downstream_gene_variant|MODIFIER|GPALN_015413|GPALN_015413|transcript|GPALN_015413-T1|protein_coding||c.*4833A>G|||||4833|,G…	0/1'	0/1'	0/0'	0/0'	0/0'	0/0'	0/1'	0/1'	0/1'	0/1'
Gpscaff_8	2662760	T	C	ANN=C|missense_variant|MODERATE|GPALN_015415|GPALN_015415|transcript|GPALN_015415-T1|protein_coding|4/5|c.782T>C|p.Leu261Pro|854/1328|782/1062|261/353||,C|upstream_gene_variant|MODIFIER|GPALN_015414|GPALN_015414|transcript|GPALN_015414-T1|protein_coding||c.-3471A>G|||||3417|,C|downstream_gene_variant|MODIFIER|GPALN_015416|GPALN_015416|transcript|GPALN_015416-T1|protein_coding||c.*1157A>G|||||1157…	0/1'	0/1'	0/0'	0/0'	0/0'	0/0'	0/1'	0/1'	0/1'	0/1'
Gpscaff_8	2698793	A	G	ANN=G|synonymous_variant|LOW|GPALN_015425|GPALN_015425|transcript|GPALN_015425-T1|protein_coding|2/3|c.1314T>C|p.Ser438Ser|1314/1713|1314/1713|438/570||,G|downstream_gene_variant|MODIFIER|GPALN_015424|GPALN_015424|transcript|GPALN_015424-T1|protein_coding||c.*743A>G|||||743|,G|downstream_gene_variant|MODIFIER|GPALN_015426|GPALN_015426|transcript|GPALN_015426-T1|protein_coding||c.*1982T>C|||||1982|	0/0'	0/0'	0/0'	0/0'	0/0'	0/0'	0/1'	0/1'	0/1'	0/1'
Gpscaff_8	2698884	T	C	ANN=C|missense_variant|MODERATE|GPALN_015425|GPALN_015425|transcript|GPALN_015425-T1|protein_coding|2/3|c.1223A>G|p.Asn408Ser|1223/1713|1223/1713|408/570||,C|downstream_gene_variant|MODIFIER|GPALN_015424|GPALN_015424|transcript|GPALN_015424-T1|protein_coding||c.*834T>C|||||834|,C|downstream_gene_variant|MODIFIER|GPALN_015426|GPALN_015426|transcript|GPALN_015426-T1|protein_coding||c.*1891A>G|||||1…	0/0'	0/0'	0/0'	0/0'	0/0'	0/0'	0/1'	0/1'	0/1'	0/1'
Gpscaff_8	2699081	C	T	ANN=T|synonymous_variant|LOW|GPALN_015425|GPALN_015425|transcript|GPALN_015425-T1|protein_coding|2/3|c.1026G>A|p.Gly342Gly|1026/1713|1026/1713|342/570||,T|downstream_gene_variant|MODIFIER|GPALN_015424|GPALN_015424|transcript|GPALN_015424-T1|protein_coding||c.*1031C>T|||||1031|,T|downstream_gene_variant|MODIFIER|GPALN_015426|GPALN_015426|transcript|GPALN_015426-T1|protein_coding||c.*1694G>A|||||16…	0/1'	0/1'	0/0'	0/0'	0/0'	0/0'	0/1'	0/1'	0/1'	0/1'
Gpscaff_8	2699153	G	A	ANN=A|synonymous_variant|LOW|GPALN_015425|GPALN_015425|transcript|GPALN_015425-T1|protein_coding|2/3|c.954C>T|p.Asp318Asp|954/1713|954/1713|318/570||,A|downstream_gene_variant|MODIFIER|GPALN_015424|GPALN_015424|transcript|GPALN_015424-T1|protein_coding||c.*1103G>A|||||1103|,A|downstream_gene_variant|MODIFIER|GPALN_015426|GPALN_015426|transcript|GPALN_015426-T1|protein_coding||c.*1622C>T|||||1622|	0/0'	0/0'	0/0'	0/0'	0/0'	0/0'	0/1'	0/1'	0/1'	0/1'
Gpscaff_8	2699195	A	G	ANN=G|synonymous_variant|LOW|GPALN_015425|GPALN_015425|transcript|GPALN_015425-T1|protein_coding|2/3|c.912T>C|p.Phe304Phe|912/1713|912/1713|304/570||,G|downstream_gene_variant|MODIFIER|GPALN_015424|GPALN_015424|transcript|GPALN_015424-T1|protein_coding||c.*1145A>G|||||1145|,G|downstream_gene_variant|MODIFIER|GPALN_015426|GPALN_015426|transcript|GPALN_015426-T1|protein_coding||c.*1580T>C|||||1580|	0/1'	0/1'	0/1'	0/1'	0/1'	0/1'	0/0'	0/0'	0/0'	0/0'
Gpscaff_8	2699219	T	C	ANN=C|synonymous_variant|LOW|GPALN_015425|GPALN_015425|transcript|GPALN_015425-T1|protein_coding|2/3|c.888A>G|p.Arg296Arg|888/1713|888/1713|296/570||,C|downstream_gene_variant|MODIFIER|GPALN_015424|GPALN_015424|transcript|GPALN_015424-T1|protein_coding||c.*1169T>C|||||1169|,C|downstream_gene_variant|MODIFIER|GPALN_015426|GPALN_015426|transcript|GPALN_015426-T1|protein_coding||c.*1556A>G|||||1556|	0/0'	0/0'	0/0'	0/0'	0/0'	0/0'	0/1'	0/1'	0/1'	0/1'
Gpscaff_8	2699357	T	C	ANN=C|synonymous_variant|LOW|GPALN_015425|GPALN_015425|transcript|GPALN_015425-T1|protein_coding|2/3|c.750A>G|p.Glu250Glu|750/1713|750/1713|250/570||,C|downstream_gene_variant|MODIFIER|GPALN_015424|GPALN_015424|transcript|GPALN_015424-T1|protein_coding||c.*1307T>C|||||1307|,C|downstream_gene_variant|MODIFIER|GPALN_015426|GPALN_015426|transcript|GPALN_015426-T1|protein_coding||c.*1418A>G|||||1418|	0/1'	0/1'	0/0'	0/0'	0/0'	0/0'	0/1'	0/1'	0/1'	0/1'
Gpscaff_8	2699369	T	C	ANN=C|synonymous_variant|LOW|GPALN_015425|GPALN_015425|transcript|GPALN_015425-T1|protein_coding|2/3|c.738A>G|p.Ala246Ala|738/1713|738/1713|246/570||,C|downstream_gene_variant|MODIFIER|GPALN_015424|GPALN_015424|transcript|GPALN_015424-T1|protein_coding||c.*1319T>C|||||1319|,C|downstream_gene_variant|MODIFIER|GPALN_015426|GPALN_015426|transcript|GPALN_015426-T1|protein_coding||c.*1406A>G|||||1406|	0/0'	0/0'	0/0'	0/0'	0/0'	0/0'	0/1'	0/1'	0/1'	0/1'
Gpscaff_8	2699409	G	T	ANN=T|missense_variant|MODERATE|GPALN_015425|GPALN_015425|transcript|GPALN_015425-T1|protein_coding|2/3|c.698C>A|p.Thr233Lys|698/1713|698/1713|233/570||,T|downstream_gene_variant|MODIFIER|GPALN_015424|GPALN_015424|transcript|GPALN_015424-T1|protein_coding||c.*1359G>T|||||1359|,T|downstream_gene_variant|MODIFIER|GPALN_015426|GPALN_015426|transcript|GPALN_015426-T1|protein_coding||c.*1366C>A|||||13…	0/1'	0/1'	0/1'	0/1'	0/1'	0/1'	0/0'	0/0'	0/0'	0/0'
Gpscaff_8	2699474	T	C	ANN=C|synonymous_variant|LOW|GPALN_015425|GPALN_015425|transcript|GPALN_015425-T1|protein_coding|2/3|c.633A>G|p.Glu211Glu|633/1713|633/1713|211/570||,C|downstream_gene_variant|MODIFIER|GPALN_015424|GPALN_015424|transcript|GPALN_015424-T1|protein_coding||c.*1424T>C|||||1424|,C|downstream_gene_variant|MODIFIER|GPALN_015426|GPALN_015426|transcript|GPALN_015426-T1|protein_coding||c.*1301A>G|||||1301|	0/1'	0/1'	0/1'	0/1'	0/1'	0/1'	0/0'	0/0'	0/0'	0/0'
Gpscaff_8	2699537	C	T	ANN=T|synonymous_variant|LOW|GPALN_015425|GPALN_015425|transcript|GPALN_015425-T1|protein_coding|2/3|c.570G>A|p.Glu190Glu|570/1713|570/1713|190/570||,T|downstream_gene_variant|MODIFIER|GPALN_015424|GPALN_015424|transcript|GPALN_015424-T1|protein_coding||c.*1487C>T|||||1487|,T|downstream_gene_variant|MODIFIER|GPALN_015426|GPALN_015426|transcript|GPALN_015426-T1|protein_coding||c.*1238G>A|||||1238|	0/0'	0/0'	0/1'	0/1'	0/1'	0/1'	0/0'	0/0'	0/0'	0/0'
Gpscaff_8	2699556	C	T	ANN=T|missense_variant|MODERATE|GPALN_015425|GPALN_015425|transcript|GPALN_015425-T1|protein_coding|2/3|c.551G>A|p.Arg184Lys|551/1713|551/1713|184/570||,T|downstream_gene_variant|MODIFIER|GPALN_015424|GPALN_015424|transcript|GPALN_015424-T1|protein_coding||c.*1506C>T|||||1506|,T|downstream_gene_variant|MODIFIER|GPALN_015426|GPALN_015426|transcript|GPALN_015426-T1|protein_coding||c.*1219G>A|||||12…	0/1'	0/1'	0/0'	0/0'	0/0'	0/0'	0/1'	0/1'	0/1'	0/1'
Gpscaff_8	2699680	C	T	ANN=T|missense_variant|MODERATE|GPALN_015425|GPALN_015425|transcript|GPALN_015425-T1|protein_coding|2/3|c.427G>A|p.Val143Met|427/1713|427/1713|143/570||,T|downstream_gene_variant|MODIFIER|GPALN_015424|GPALN_015424|transcript|GPALN_015424-T1|protein_coding||c.*1630C>T|||||1630|,T|downstream_gene_variant|MODIFIER|GPALN_015426|GPALN_015426|transcript|GPALN_015426-T1|protein_coding||c.*1095G>A|||||10…	0/1'	0/1'	0/0'	0/0'	0/0'	0/0'	0/1'	0/1'	0/1'	0/1'
Gpscaff_8	2699711	C	G	ANN=G|synonymous_variant|LOW|GPALN_015425|GPALN_015425|transcript|GPALN_015425-T1|protein_coding|2/3|c.396G>C|p.Ala132Ala|396/1713|396/1713|132/570||,G|downstream_gene_variant|MODIFIER|GPALN_015424|GPALN_015424|transcript|GPALN_015424-T1|protein_coding||c.*1661C>G|||||1661|,G|downstream_gene_variant|MODIFIER|GPALN_015426|GPALN_015426|transcript|GPALN_015426-T1|protein_coding||c.*1064G>C|||||1064|	0/1'	0/1'	0/0'	0/0'	0/0'	0/0'	0/1'	0/1'	0/1'	0/1'
Gpscaff_8	2699792	T	A	ANN=A|synonymous_variant|LOW|GPALN_015425|GPALN_015425|transcript|GPALN_015425-T1|protein_coding|2/3|c.315A>T|p.Val105Val|315/1713|315/1713|105/570||,A|downstream_gene_variant|MODIFIER|GPALN_015424|GPALN_015424|transcript|GPALN_015424-T1|protein_coding||c.*1742T>A|||||1742|,A|downstream_gene_variant|MODIFIER|GPALN_015426|GPALN_015426|transcript|GPALN_015426-T1|protein_coding||c.*983A>T|||||983|	0/1'	0/1'	0/1'	0/1'	0/1'	0/1'	0/0'	0/0'	0/0'	0/0'
Gpscaff_8	2699804	C	T	ANN=T|synonymous_variant|LOW|GPALN_015425|GPALN_015425|transcript|GPALN_015425-T1|protein_coding|2/3|c.303G>A|p.Thr101Thr|303/1713|303/1713|101/570||,T|downstream_gene_variant|MODIFIER|GPALN_015424|GPALN_015424|transcript|GPALN_015424-T1|protein_coding||c.*1754C>T|||||1754|,T|downstream_gene_variant|MODIFIER|GPALN_015426|GPALN_015426|transcript|GPALN_015426-T1|protein_coding||c.*971G>A|||||971|	0/1'	0/1'	0/0'	0/0'	0/0'	0/0'	0/1'	0/1'	0/1'	0/1'
Gpscaff_8	2699957	G	A	ANN=A|synonymous_variant|LOW|GPALN_015425|GPALN_015425|transcript|GPALN_015425-T1|protein_coding|2/3|c.150C>T|p.Thr50Thr|150/1713|150/1713|50/570||,A|upstream_gene_variant|MODIFIER|GPALN_015427|GPALN_015427|transcript|GPALN_015427-T1|protein_coding||c.-4951G>A|||||4951|,A|downstream_gene_variant|MODIFIER|GPALN_015424|GPALN_015424|transcript|GPALN_015424-T1|protein_coding||c.*1907G>A|||||1907|,A|d…	0/0'	0/0'	0/0'	0/0'	0/0'	0/0'	0/1'	0/1'	0/1'	0/1'
Gpscaff_8	2699958	G	A	ANN=A|missense_variant|MODERATE|GPALN_015425|GPALN_015425|transcript|GPALN_015425-T1|protein_coding|2/3|c.149C>T|p.Thr50Ile|149/1713|149/1713|50/570||,A|upstream_gene_variant|MODIFIER|GPALN_015427|GPALN_015427|transcript|GPALN_015427-T1|protein_coding||c.-4950G>A|||||4950|,A|downstream_gene_variant|MODIFIER|GPALN_015424|GPALN_015424|transcript|GPALN_015424-T1|protein_coding||c.*1908G>A|||||1908|,…	0/0'	0/0'	0/1'	0/1'	0/1'	0/1'	0/0'	0/0'	0/0'	0/0'
Gpscaff_8	2700009	A	G	ANN=G|missense_variant|MODERATE|GPALN_015425|GPALN_015425|transcript|GPALN_015425-T1|protein_coding|2/3|c.98T>C|p.Leu33Ser|98/1713|98/1713|33/570||,G|upstream_gene_variant|MODIFIER|GPALN_015427|GPALN_015427|transcript|GPALN_015427-T1|protein_coding||c.-4899A>G|||||4899|,G|downstream_gene_variant|MODIFIER|GPALN_015424|GPALN_015424|transcript|GPALN_015424-T1|protein_coding||c.*1959A>G|||||1959|,G|d…	0/1'	0/1'	0/1'	0/1'	0/1'	0/1'	0/0'	0/0'	0/0'	0/0'
Gpscaff_8	3036068	C	G	ANN=G|upstream_gene_variant|MODIFIER|GPALN_015497|GPALN_015497|transcript|GPALN_015497-T1|protein_coding||c.-2165G>C|||||1146|,G|upstream_gene_variant|MODIFIER|GPALN_015498|GPALN_015498|transcript|GPALN_015498-T1|protein_coding||c.-306G>C|||||298|,G|downstream_gene_variant|MODIFIER|GPALN_015499|GPALN_015499|transcript|GPALN_015499-T1|protein_coding||c.*3710G>C|||||3710|,G|downstream_gene_variant|…	0/1'	0/1'	0/0'	0/0'	0/0'	0/0'	0/1'	0/1'	0/1'	0/1'
Gpscaff_9	757583	TTTTAAA	TCATTTAAA	ANN=TCATTTAAA|downstream_gene_variant|MODIFIER|GPALN_015770|GPALN_015770|transcript|GPALN_015770-T1|protein_coding||c.*4567_*4568insCA|||||4568|,TCATTTAAA|downstream_gene_variant|MODIFIER|GPALN_015772|GPALN_015772|transcript|GPALN_015772-T1|protein_coding||c.*4167_*4168insTG|||||4167|,TCATTTAAA|intron_variant|MODIFIER|GPALN_015771|GPALN_015771|transcript|GPALN_015771-T1|protein_coding|1/8|c.120+3…	0/1'	0/1'	0/0'	0/0'	0/0'	0/0'	0/1'	0/1'	0/1'	0/1'
Gpscaff_9	758196	A	G	ANN=G|synonymous_variant|LOW|GPALN_015771|GPALN_015771|transcript|GPALN_015771-T1|protein_coding|3/9|c.441A>G|p.Leu147Leu|882/2734|441/1533|147/510||,G|downstream_gene_variant|MODIFIER|GPALN_015772|GPALN_015772|transcript|GPALN_015772-T1|protein_coding||c.*3555T>C|||||3555|	0/0'	0/0'	0/0'	0/0'	0/0'	0/0'	0/1'	0/1'	0/1'	0/1'
Gpscaff_9	758407	GA	AC	ANN=AC|downstream_gene_variant|MODIFIER|GPALN_015772|GPALN_015772|transcript|GPALN_015772-T1|protein_coding||c.*3343_*3344delTCinsGT|||||3344|,AC|intron_variant|MODIFIER|GPALN_015771|GPALN_015771|transcript|GPALN_015771-T1|protein_coding|3/8|c.508-21_508-20delGAinsAC||||||	0/0'	0/0'	0/0'	0/0'	0/0'	0/0'	0/1'	0/1'	0/1'	0/1'
Gpscaff_9	758973	T	C	ANN=C|downstream_gene_variant|MODIFIER|GPALN_015772|GPALN_015772|transcript|GPALN_015772-T1|protein_coding||c.*2778A>G|||||2778|,C|intron_variant|MODIFIER|GPALN_015771|GPALN_015771|transcript|GPALN_015771-T1|protein_coding|5/8|c.883-10T>C||||||	0/1'	0/1'	0/0'	0/0'	0/0'	0/0'	0/1'	0/1'	0/1'	0/1'
Gpscaff_9	759138	G	A	ANN=A|synonymous_variant|LOW|GPALN_015771|GPALN_015771|transcript|GPALN_015771-T1|protein_coding|6/9|c.1038G>A|p.Glu346Glu|1479/2734|1038/1533|346/510||,A|downstream_gene_variant|MODIFIER|GPALN_015772|GPALN_015772|transcript|GPALN_015772-T1|protein_coding||c.*2613C>T|||||2613|	0/1'	0/1'	0/0'	0/0'	0/0'	0/0'	0/1'	0/1'	0/1'	0/1'
Gpscaff_9	759493	G	T	ANN=T|splice_region_variant&intron_variant|LOW|GPALN_015771|GPALN_015771|transcript|GPALN_015771-T1|protein_coding|6/8|c.1267-7G>T||||||,T|downstream_gene_variant|MODIFIER|GPALN_015772|GPALN_015772|transcript|GPALN_015772-T1|protein_coding||c.*2258C>A|||||2258|,T|downstream_gene_variant|MODIFIER|GPALN_015773|GPALN_015773|transcript|GPALN_015773-T1|protein_coding||c.*5350C>A|||||4919|	0/1'	0/1'	0/0'	0/0'	0/0'	0/0'	0/1'	0/1'	0/1'	0/1'
Gpscaff_9	801566	A	G	ANN=G|downstream_gene_variant|MODIFIER|GPALN_015778|GPALN_015778|transcript|GPALN_015778-T1|protein_coding||c.*3329A>G|||||2977|,G|intron_variant|MODIFIER|GPALN_015779|GPALN_015779|transcript|GPALN_015779-T1|protein_coding|2/9|c.306+657A>G||||||	0/0'	0/0'	0/0'	0/0'	0/0'	0/0'	0/1'	0/1'	0/1'	0/1'
Gpscaff_9	1077901	G	C	ANN=C|upstream_gene_variant|MODIFIER|GPALN_015825|GPALN_015825|transcript|GPALN_015825-T1|protein_coding||c.-1290C>G|||||1290|,C|upstream_gene_variant|MODIFIER|GPALN_015826|GPALN_015826|transcript|GPALN_015826-T1|protein_coding||c.-22G>C|||||22|,C|downstream_gene_variant|MODIFIER|GPALN_015827|GPALN_015827|transcript|GPALN_015827-T1|protein_coding||c.*1314C>G|||||1314|,C|intergenic_region|MODIFIER…	0/1'	0/1'	0/0'	0/0'	0/0'	0/0'	0/1'	0/1'	0/1'	0/1'
Gpscaff_9	1190325	A	C	ANN=C|missense_variant|MODERATE|GPALN_015846|GPALN_015846|transcript|GPALN_015846-T1|protein_coding|4/5|c.391A>C|p.Lys131Gln|391/516|391/516|131/171||,C|upstream_gene_variant|MODIFIER|GPALN_015845|GPALN_015845|transcript|GPALN_015845-T1|protein_coding||c.-3042T>G|||||3042|	0/1'	0/1'	0/1'	0/1'	0/1'	0/1'	0/0'	0/0'	0/0'	0/0'
Gpscaff_9	2176505	A	T	ANN=T|missense_variant|MODERATE|GPALN_016040|GPALN_016040|transcript|GPALN_016040-T1|protein_coding|8/8|c.723A>T|p.Lys241Asn|723/753|723/753|241/250||,T|upstream_gene_variant|MODIFIER|GPALN_016039|GPALN_016039|transcript|GPALN_016039-T1|protein_coding||c.-3514T>A|||||3458|,T|downstream_gene_variant|MODIFIER|GPALN_016041|GPALN_016041|transcript|GPALN_016041-T1|protein_coding||c.*590T>A|||||208|	0/1'	0/1'	1/1'	1/1'	1/1'	1/1'	0/1'	0/1'	0/1'	0/1'
Gpscaff_9	2350501	A	C	ANN=C|missense_variant|MODERATE|GPALN_016072|GPALN_016072|transcript|GPALN_016072-T1|protein_coding|5/7|c.529T>G|p.Leu177Val|627/1688|529/1014|177/337||	0/0'	0/0'	0/1'	0/1'	0/1'	0/1'	0/0'	0/0'	0/0'	0/0'
Gpscaff_9	2350523	A	T	ANN=T|missense_variant|MODERATE|GPALN_016072|GPALN_016072|transcript|GPALN_016072-T1|protein_coding|5/7|c.507T>A|p.Phe169Leu|605/1688|507/1014|169/337||	0/0'	0/0'	0/1'	0/1'	0/1'	0/1'	0/0'	0/0'	0/0'	0/0'
Gpscaff_9	2350715	C	T	ANN=T|missense_variant|MODERATE|GPALN_016072|GPALN_016072|transcript|GPALN_016072-T1|protein_coding|4/7|c.355G>A|p.Asp119Asn|453/1688|355/1014|119/337||	0/1'	0/1'	0/1'	0/1'	0/1'	0/1'	0/0'	0/0'	0/0'	0/0'
Gpscaff_9	2350899	T	C	ANN=C|missense_variant|MODERATE|GPALN_016072|GPALN_016072|transcript|GPALN_016072-T1|protein_coding|3/7|c.232A>G|p.Lys78Glu|330/1688|232/1014|78/337||	0/1'	0/1'	0/0'	0/0'	0/0'	0/0'	0/1'	0/1'	0/1'	0/1'
Gpscaff_9	2350909	G	A	ANN=A|synonymous_variant|LOW|GPALN_016072|GPALN_016072|transcript|GPALN_016072-T1|protein_coding|3/7|c.222C>T|p.Leu74Leu|320/1688|222/1014|74/337||	0/1'	0/1'	0/0'	0/0'	0/0'	0/0'	0/1'	0/1'	0/1'	0/1'
Gpscaff_9	2487113	A	T	ANN=T|upstream_gene_variant|MODIFIER|GPALN_016091|GPALN_016091|transcript|GPALN_016091-T1|protein_coding||c.-2759A>T|||||2759|,T|downstream_gene_variant|MODIFIER|GPALN_016089|GPALN_016089|transcript|GPALN_016089-T1|protein_coding||c.*1561A>T|||||1358|,T|intron_variant|MODIFIER|GPALN_016090|GPALN_016090|transcript|GPALN_016090-T1|protein_coding|3/3|c.494-29T>A||||||,T|intron_variant|MODIFIER|GPALN…	0/1'	0/1'	0/0'	0/0'	0/0'	0/0'	0/1'	0/1'	0/1'	0/1'
Gpscaff_9	2487127	T	C	ANN=C|upstream_gene_variant|MODIFIER|GPALN_016091|GPALN_016091|transcript|GPALN_016091-T1|protein_coding||c.-2745T>C|||||2745|,C|downstream_gene_variant|MODIFIER|GPALN_016089|GPALN_016089|transcript|GPALN_016089-T1|protein_coding||c.*1575T>C|||||1372|,C|intron_variant|MODIFIER|GPALN_016090|GPALN_016090|transcript|GPALN_016090-T1|protein_coding|3/3|c.493+30A>G||||||,C|intron_variant|MODIFIER|GPALN…	0/1'	0/1'	0/1'	0/1'	0/1'	0/1'	0/0'	0/0'	0/0'	0/0'
Gpscaff_9	2728229	A	G	ANN=G|synonymous_variant|LOW|GPALN_016134|GPALN_016134|transcript|GPALN_016134-T1|protein_coding|9/11|c.936T>C|p.Cys312Cys|936/1392|936/1392|312/463||,G|downstream_gene_variant|MODIFIER|GPALN_016133|GPALN_016133|transcript|GPALN_016133-T2|protein_coding||c.*3909A>G|||||2706|,G|downstream_gene_variant|MODIFIER|GPALN_016135|GPALN_016135|transcript|GPALN_016135-T1|protein_coding||c.*2821T>C|||||2515…	0/1'	0/1'	0/1'	0/1'	0/1'	0/1'	1/1'	1/1'	1/1'	1/1'
Gpscaff_9	2728415	G	A	ANN=A|stop_gained|HIGH|GPALN_016134|GPALN_016134|transcript|GPALN_016134-T1|protein_coding|8/11|c.832C>T|p.Gln278*|832/1392|832/1392|278/463||,A|downstream_gene_variant|MODIFIER|GPALN_016133|GPALN_016133|transcript|GPALN_016133-T2|protein_coding||c.*4095G>A|||||2892|,A|downstream_gene_variant|MODIFIER|GPALN_016135|GPALN_016135|transcript|GPALN_016135-T1|protein_coding||c.*2635C>T|||||2329|,A|down…	0/1'	0/1'	0/0'	0/0'	0/0'	0/0'	0/1'	0/1'	0/1'	0/1'
Gpscaff_9	2970935	TAAATTATT	TAATTATT	ANN=TAATTATT|intron_variant|MODIFIER|GPALN_016168|GPALN_016168|transcript|GPALN_016168-T1|protein_coding|1/8|c.59-24delA||||||	0/1'	0/1'	0/1'	0/1'	0/1'	0/1'	1/1'	1/1'	1/1'	1/1'
Gpscaff_9	2972692	G	A	ANN=A|synonymous_variant|LOW|GPALN_016168|GPALN_016168|transcript|GPALN_016168-T1|protein_coding|4/9|c.531G>A|p.Gln177Gln|531/1395|531/1395|177/464||	0/1'	0/1'	0/1'	0/1'	0/1'	0/1'	0/0'	0/0'	0/0'	0/0'
Gpscaff_9	2972731	G	A	ANN=A|synonymous_variant|LOW|GPALN_016168|GPALN_016168|transcript|GPALN_016168-T1|protein_coding|4/9|c.570G>A|p.Gln190Gln|570/1395|570/1395|190/464||	0/1'	0/1'	0/1'	0/1'	0/1'	0/1'	0/0'	0/0'	0/0'	0/0'
Gpscaff_10	1487348	C	A	ANN=A|upstream_gene_variant|MODIFIER|GPALN_002051|GPALN_002051|transcript|GPALN_002051-T1|protein_coding||c.-4828G>T|||||4828|,A|upstream_gene_variant|MODIFIER|GPALN_002053|GPALN_002053|transcript|GPALN_002053-T1|protein_coding||c.-1932C>A|||||1932|,A|intron_variant|MODIFIER|GPALN_002052|GPALN_002052|transcript|GPALN_002052-T1|protein_coding|9/11|c.1237-12C>A||||||	0/1'	0/1'	0/1'	0/1'	0/1'	0/1'	1/1'	1/1'	1/1'	1/1'
Gpscaff_10	1487550	T	C	ANN=C|splice_region_variant&intron_variant|LOW|GPALN_002052|GPALN_002052|transcript|GPALN_002052-T1|protein_coding|11/11|c.1314-5T>C||||||,C|upstream_gene_variant|MODIFIER|GPALN_002053|GPALN_002053|transcript|GPALN_002053-T1|protein_coding||c.-1730T>C|||||1730|	0/0'	0/0'	0/1'	0/1'	0/1'	0/1'	0/0'	0/0'	0/0'	0/0'
Gpscaff_10	1487570	T	C	ANN=C|synonymous_variant|LOW|GPALN_002052|GPALN_002052|transcript|GPALN_002052-T1|protein_coding|12/12|c.1329T>C|p.Phe443Phe|1344/2010|1329/1494|443/497||,C|upstream_gene_variant|MODIFIER|GPALN_002053|GPALN_002053|transcript|GPALN_002053-T1|protein_coding||c.-1710T>C|||||1710|	0/0'	0/0'	0/1'	0/1'	0/1'	0/1'	0/0'	0/0'	0/0'	0/0'
Gpscaff_10	1533888	GTTTAC	GTTTTTAC	ANN=GTTTTTAC|upstream_gene_variant|MODIFIER|GPALN_002066|GPALN_002066|transcript|GPALN_002066-T1|protein_coding||c.-765_-764insAA|||||664|,GTTTTTAC|downstream_gene_variant|MODIFIER|GPALN_002068|GPALN_002068|transcript|GPALN_002068-T1|protein_coding||c.*1491_*1492insAA|||||1491|,GTTTTTAC|intron_variant|MODIFIER|GPALN_002067|GPALN_002067|transcript|GPALN_002067-T1|protein_coding|3/4|c.236-26_236-25…	0/0'	0/0'	0/1'	0/1'	0/1'	0/1'	0/0'	0/0'	0/0'	0/0'
Gpscaff_10	1684289	A	G	ANN=G|missense_variant|MODERATE|GPALN_002096|GPALN_002096|transcript|GPALN_002096-T1|protein_coding|2/9|c.478T>C|p.Phe160Leu|478/1650|478/1650|160/549||	0/0'	0/0'	0/0'	0/0'	0/0'	0/0'	0/1'	0/1'	0/1'	0/1'
Gpscaff_10	2364060	T	C	ANN=C|missense_variant|MODERATE|GPALN_002202|GPALN_002202|transcript|GPALN_002202-T1|protein_coding|5/9|c.631T>C|p.Ser211Pro|631/1242|631/1242|211/413||,C|upstream_gene_variant|MODIFIER|GPALN_002201|GPALN_002201|transcript|GPALN_002201-T1|protein_coding||c.-4915A>G|||||4915|	0/1'	0/1'	0/1'	0/1'	0/1'	0/1'	0/0'	0/0'	0/0'	0/0'
Gpscaff_11	45125	T	C	ANN=C|upstream_gene_variant|MODIFIER|GPALN_002344|GPALN_002344|transcript|GPALN_002344-T1|protein_coding||c.-4483A>G|||||4483|,C|upstream_gene_variant|MODIFIER|GPALN_002345|GPALN_002345|transcript|GPALN_002345-T1|protein_coding||c.-2680A>G|||||2652|,C|intron_variant|MODIFIER|GPALN_002346|GPALN_002346|transcript|GPALN_002346-T1|protein_coding|25/30|c.3200+214A>G||||||	0/1'	0/1'	0/1'	0/1'	0/1'	0/1'	0/0'	0/0'	0/0'	0/0'
Gpscaff_11	66928	C	T	ANN=T|splice_region_variant&intron_variant|LOW|GPALN_002349|GPALN_002349|transcript|GPALN_002349-T1|protein_coding|4/5|c.574+3G>A||||||,T|upstream_gene_variant|MODIFIER|GPALN_002347|GPALN_002347|transcript|GPALN_002347-T1|protein_coding||c.-5436G>A|||||4324|,T|upstream_gene_variant|MODIFIER|GPALN_002350|GPALN_002350|transcript|GPALN_002350-T1|protein_coding||c.-2319C>T|||||2319|,T|downstream_gene…	0/0'	0/0'	0/1'	0/1'	0/1'	0/1'	0/0'	0/0'	0/0'	0/0'
Gpscaff_11	193739	A	G	ANN=G|synonymous_variant|LOW|GPALN_002379|GPALN_002379|transcript|GPALN_002379-T1|protein_coding|4/4|c.799T>C|p.Leu267Leu|823/948|799/807|267/268||,G|upstream_gene_variant|MODIFIER|GPALN_002380|GPALN_002380|transcript|GPALN_002380-T1|protein_coding||c.-2324A>G|||||2025|,G|upstream_gene_variant|MODIFIER|GPALN_002381|GPALN_002381|transcript|GPALN_002381-T1|protein_coding||c.-4652A>G|||||4601|,G|dow…	0/0'	0/0'	0/1'	0/1'	0/1'	0/1'	0/0'	0/0'	0/0'	0/0'
Gpscaff_11	205274	A	C	ANN=C|upstream_gene_variant|MODIFIER|GPALN_002385|GPALN_002385|transcript|GPALN_002385-T1|protein_coding||c.-3437A>C|||||3390|,C|downstream_gene_variant|MODIFIER|GPALN_002382|GPALN_002382|transcript|GPALN_002382-T1|protein_coding||c.*2958A>C|||||2958|,C|downstream_gene_variant|MODIFIER|GPALN_002383|GPALN_002383|transcript|GPALN_002383-T1|protein_coding||c.*722A>C|||||493|,C|intron_variant|MODIFIE…	0/0'	0/0'	0/1'	0/1'	0/1'	0/1'	0/0'	0/0'	0/0'	0/0'
Gpscaff_11	205807	C	T	ANN=T|splice_region_variant&synonymous_variant|LOW|GPALN_002384|GPALN_002384|transcript|GPALN_002384-T1|protein_coding|2/5|c.318G>A|p.Arg106Arg|318/810|318/810|106/269||,T|upstream_gene_variant|MODIFIER|GPALN_002385|GPALN_002385|transcript|GPALN_002385-T1|protein_coding||c.-2904C>T|||||2857|,T|downstream_gene_variant|MODIFIER|GPALN_002382|GPALN_002382|transcript|GPALN_002382-T1|protein_coding||c.…	0/1'	0/1'	0/1'	0/1'	0/1'	0/1'	0/0'	0/0'	0/0'	0/0'
Gpscaff_11	655558	C	T	ANN=T|synonymous_variant|LOW|GPALN_002494|GPALN_002494|transcript|GPALN_002494-T1|protein_coding|2/2|c.267G>A|p.Lys89Lys|267/309|267/309|89/102||,T|upstream_gene_variant|MODIFIER|GPALN_002495|GPALN_002495|transcript|GPALN_002495-T1|protein_coding||c.-2474C>T|||||1917|,T|upstream_gene_variant|MODIFIER|GPALN_002496|GPALN_002496|transcript|GPALN_002496-T1|protein_coding||c.-3609C>T|||||3599|,T|downs…	0/1'	0/1'	0/1'	0/1'	0/1'	0/1'	0/0'	0/0'	0/0'	0/0'
Gpscaff_11	655740	G	A	ANN=A|upstream_gene_variant|MODIFIER|GPALN_002495|GPALN_002495|transcript|GPALN_002495-T1|protein_coding||c.-2292G>A|||||1735|,A|upstream_gene_variant|MODIFIER|GPALN_002496|GPALN_002496|transcript|GPALN_002496-T1|protein_coding||c.-3427G>A|||||3417|,A|downstream_gene_variant|MODIFIER|GPALN_002492|GPALN_002492|transcript|GPALN_002492-T1|protein_coding||c.*1494G>A|||||1494|,A|downstream_gene_varian…	0/0'	0/0'	0/0'	0/0'	0/0'	0/0'	0/1'	0/1'	0/1'	0/1'
Gpscaff_11	655761	C	T	ANN=T|splice_region_variant&intron_variant|LOW|GPALN_002494|GPALN_002494|transcript|GPALN_002494-T1|protein_coding|1/1|c.200+4G>A||||||,T|upstream_gene_variant|MODIFIER|GPALN_002495|GPALN_002495|transcript|GPALN_002495-T1|protein_coding||c.-2271C>T|||||1714|,T|upstream_gene_variant|MODIFIER|GPALN_002496|GPALN_002496|transcript|GPALN_002496-T1|protein_coding||c.-3406C>T|||||3396|,T|downstream_gene…	0/0'	0/0'	0/0'	0/0'	0/0'	0/0'	0/1'	0/1'	0/1'	0/1'
Gpscaff_11	2310908	AG	GA	ANN=GA|upstream_gene_variant|MODIFIER|GPALN_002878|GPALN_002878|transcript|GPALN_002878-T1|protein_coding||c.-3898_-3897delCTinsTC|||||3558|,GA|upstream_gene_variant|MODIFIER|GPALN_002881|GPALN_002881|transcript|GPALN_002881-T1|protein_coding||c.-955_-954delAGinsGA|||||810|,GA|upstream_gene_variant|MODIFIER|GPALN_002882|GPALN_002882|transcript|GPALN_002882-T1|protein_coding||c.-1912_-1911delAGins…	0/1'	0/1'	0/0'	0/0'	0/0'	0/0'	0/1'	0/1'	0/1'	0/1'
Gpscaff_11	2311149	A	G	ANN=G|upstream_gene_variant|MODIFIER|GPALN_002878|GPALN_002878|transcript|GPALN_002878-T1|protein_coding||c.-4138T>C|||||3799|,G|upstream_gene_variant|MODIFIER|GPALN_002881|GPALN_002881|transcript|GPALN_002881-T1|protein_coding||c.-714A>G|||||569|,G|upstream_gene_variant|MODIFIER|GPALN_002882|GPALN_002882|transcript|GPALN_002882-T1|protein_coding||c.-1671A>G|||||1445|,G|upstream_gene_variant|MODI…	0/0'	0/0'	0/1'	0/1'	0/1'	0/1'	0/0'	0/0'	0/0'	0/0'
Gpscaff_12	1027119	C	G	ANN=G|downstream_gene_variant|MODIFIER|GPALN_003056|GPALN_003056|transcript|GPALN_003056-T1|protein_coding||c.*3707C>G|||||3707|,G|downstream_gene_variant|MODIFIER|GPALN_003058|GPALN_003058|transcript|GPALN_003058-T1|protein_coding||c.*3728G>C|||||3728|,G|intron_variant|MODIFIER|GPALN_003057|GPALN_003057|transcript|GPALN_003057-T1|protein_coding|2/7|c.270+23G>C||||||	0/1'	0/1'	0/1'	0/1'	0/1'	0/1'	0/0'	0/0'	0/0'	0/0'
Gpscaff_13	333719	T	C	ANN=C|upstream_gene_variant|MODIFIER|GPALN_003321|GPALN_003321|transcript|GPALN_003321-T1|protein_coding||c.-1391A>G|||||1391|,C|upstream_gene_variant|MODIFIER|GPALN_003322|GPALN_003322|transcript|GPALN_003322-T1|protein_coding||c.-833T>C|||||833|,C|intergenic_region|MODIFIER|GPALN_003321-GPALN_003322|GPALN_003321-GPALN_003322|intergenic_region|GPALN_003321-GPALN_003322|||n.333719T>C||||||	0/0'	0/0'	0/1'	0/1'	0/1'	0/1'	0/0'	0/0'	0/0'	0/0'
Gpscaff_13	698844	C	T	ANN=T|synonymous_variant|LOW|GPALN_003369|GPALN_003369|transcript|GPALN_003369-T1|protein_coding|4/22|c.432C>T|p.Arg144Arg|432/3036|432/2823|144/940||,T|upstream_gene_variant|MODIFIER|GPALN_003368|GPALN_003368|transcript|GPALN_003368-T1|protein_coding||c.-2316G>A|||||2316|	0/0'	0/0'	0/1'	0/1'	0/1'	0/1'	0/0'	0/0'	0/0'	0/0'
Gpscaff_13	881748	G	A	ANN=A|missense_variant|MODERATE|GPALN_003415|GPALN_003415|transcript|GPALN_003415-T1|protein_coding|2/2|c.310G>A|p.Ala104Thr|333/1759|310/1506|104/501||,A|downstream_gene_variant|MODIFIER|GPALN_003414|GPALN_003414|transcript|GPALN_003414-T1|protein_coding||c.*2705G>A|||||2583|	0/1'	0/1'	0/1'	0/1'	0/1'	0/1'	1/1'	1/1'	1/1'	1/1'
Gpscaff_13	888691	T	C	ANN=C|synonymous_variant|LOW|GPALN_003416|GPALN_003416|transcript|GPALN_003416-T1|protein_coding|3/8|c.222T>C|p.Val74Val|658/1587|222/1062|74/353||,C|synonymous_variant|LOW|GPALN_003416|GPALN_003416|transcript|GPALN_003416-T2|protein_coding|3/7|c.222T>C|p.Val74Val|289/1350|222/954|74/317||,C|5_prime_UTR_variant|MODIFIER|GPALN_003416|GPALN_003416|transcript|GPALN_003416-T3|protein_coding|2/7|c.-28…	0/1'	0/1'	0/1'	0/1'	0/1'	0/1'	1/1'	1/1'	1/1'	1/1'
Gpscaff_13	888991	CT	GT,TC	ANN=TC|missense_variant|MODERATE|GPALN_003416|GPALN_003416|transcript|GPALN_003416-T1|protein_coding|4/8|c.476_477delCTinsTC|p.Ser159Phe|912/1587|476/1062|159/353||,GT|missense_variant|MODERATE|GPALN_003416|GPALN_003416|transcript|GPALN_003416-T1|protein_coding|4/8|c.476C>G|p.Ser159Cys|912/1587|476/1062|159/353||,TC|missense_variant|MODERATE|GPALN_003416|GPALN_003416|transcript|GPALN_003416-T3|pr…	1/2'	1/2'	1/2'	1/2'	1/2'	1/2'	1/1'	1/1'	1/1'	1/1'
Gpscaff_13	889122	G	A	ANN=A|synonymous_variant|LOW|GPALN_003416|GPALN_003416|transcript|GPALN_003416-T1|protein_coding|5/8|c.561G>A|p.Ser187Ser|997/1587|561/1062|187/353||,A|synonymous_variant|LOW|GPALN_003416|GPALN_003416|transcript|GPALN_003416-T3|protein_coding|4/7|c.312G>A|p.Ser104Ser|678/1179|312/813|104/270||,A|synonymous_variant|LOW|GPALN_003416|GPALN_003416|transcript|GPALN_003416-T2|protein_coding|5/7|c.561G>…	0/1'	0/1'	0/1'	0/1'	0/1'	0/1'	1/1'	1/1'	1/1'	1/1'
Gpscaff_13	914012	A	G	ANN=G|missense_variant|MODERATE|GPALN_016269|GPALN_016269|transcript|GPALN_016269-T1|protein_coding|1/1|c.401A>G|p.Glu134Gly|545/704|401/435|134/144||,G|upstream_gene_variant|MODIFIER|GPALN_016270|GPALN_016270|transcript|GPALN_016270-T1|protein_coding||c.-1466A>G|||||1451|,G|upstream_gene_variant|MODIFIER|GPALN_003420|GPALN_003420|transcript|GPALN_003420-T1|protein_coding||c.-4407A>G|||||4226|,G|…	0/0'	0/0'	0/1'	0/1'	0/1'	0/1'	0/0'	0/0'	0/0'	0/0'
Gpscaff_13	1335200	A	G	ANN=G|missense_variant|MODERATE|GPALN_003505|GPALN_003505|transcript|GPALN_003505-T1|protein_coding|15/20|c.2651A>G|p.Lys884Arg|2655/3703|2651/3699|884/1232||,G|upstream_gene_variant|MODIFIER|GPALN_003507|GPALN_003507|transcript|GPALN_003507-T1|protein_coding||c.-3087A>G|||||3087|,G|downstream_gene_variant|MODIFIER|GPALN_003506|GPALN_003506|transcript|GPALN_003506-T1|protein_coding||c.*1847T>C|||…	0/1'	0/1'	0/1'	0/1'	0/1'	0/1'	0/0'	0/0'	0/0'	0/0'
Gpscaff_13	1335594	A	C	ANN=C|missense_variant|MODERATE|GPALN_003505|GPALN_003505|transcript|GPALN_003505-T1|protein_coding|17/20|c.2918A>C|p.Asn973Thr|2922/3703|2918/3699|973/1232||,C|upstream_gene_variant|MODIFIER|GPALN_003507|GPALN_003507|transcript|GPALN_003507-T1|protein_coding||c.-2693A>C|||||2693|,C|downstream_gene_variant|MODIFIER|GPALN_003506|GPALN_003506|transcript|GPALN_003506-T1|protein_coding||c.*1453T>G|||…	0/1'	0/1'	0/1'	0/1'	0/1'	0/1'	0/0'	0/0'	0/0'	0/0'
Gpscaff_13	1336248	T	C	ANN=C|upstream_gene_variant|MODIFIER|GPALN_003507|GPALN_003507|transcript|GPALN_003507-T1|protein_coding||c.-2039T>C|||||2039|,C|downstream_gene_variant|MODIFIER|GPALN_003506|GPALN_003506|transcript|GPALN_003506-T1|protein_coding||c.*799A>G|||||799|,C|intron_variant|MODIFIER|GPALN_003505|GPALN_003505|transcript|GPALN_003505-T1|protein_coding|19/19|c.3379+24T>C||||||	0/1'	0/1'	0/1'	0/1'	0/1'	0/1'	0/0'	0/0'	0/0'	0/0'
Gpscaff_13	1336315	A	C	ANN=C|synonymous_variant|LOW|GPALN_003505|GPALN_003505|transcript|GPALN_003505-T1|protein_coding|20/20|c.3402A>C|p.Val1134Val|3406/3703|3402/3699|1134/1232||,C|upstream_gene_variant|MODIFIER|GPALN_003507|GPALN_003507|transcript|GPALN_003507-T1|protein_coding||c.-1972A>C|||||1972|,C|downstream_gene_variant|MODIFIER|GPALN_003506|GPALN_003506|transcript|GPALN_003506-T1|protein_coding||c.*732T>G|||||…	0/1'	0/1'	0/1'	0/1'	0/1'	0/1'	1/1'	1/1'	1/1'	1/1'
Gpscaff_13	1336501	C	A	ANN=A|missense_variant|MODERATE|GPALN_003505|GPALN_003505|transcript|GPALN_003505-T1|protein_coding|20/20|c.3588C>A|p.Asp1196Glu|3592/3703|3588/3699|1196/1232||,A|upstream_gene_variant|MODIFIER|GPALN_003507|GPALN_003507|transcript|GPALN_003507-T1|protein_coding||c.-1786C>A|||||1786|,A|downstream_gene_variant|MODIFIER|GPALN_003506|GPALN_003506|transcript|GPALN_003506-T1|protein_coding||c.*546G>T||…	0/1'	0/1'	0/1'	0/1'	0/1'	0/1'	1/1'	1/1'	1/1'	1/1'
Gpscaff_13	1554006	T	C	ANN=C|synonymous_variant|LOW|GPALN_003565|GPALN_003565|transcript|GPALN_003565-T1|protein_coding|11/13|c.873A>G|p.Leu291Leu|1116/1483|873/1128|291/375||,C|synonymous_variant|LOW|GPALN_003565|GPALN_003565|transcript|GPALN_003565-T2|protein_coding|11/12|c.873A>G|p.Leu291Leu|1116/1548|873/1029|291/342||,C|3_prime_UTR_variant|MODIFIER|GPALN_003565|GPALN_003565|transcript|GPALN_003565-T3|protein_codin…	0/1'	0/1'	0/1'	0/1'	0/1'	0/1'	0/0'	0/0'	0/0'	0/0'
Gpscaff_13	1554680	C	A	ANN=A|upstream_gene_variant|MODIFIER|GPALN_003564|GPALN_003564|transcript|GPALN_003564-T1|protein_coding||c.-3816G>T|||||3816|,A|upstream_gene_variant|MODIFIER|GPALN_003566|GPALN_003566|transcript|GPALN_003566-T1|protein_coding||c.-2505C>A|||||2505|,A|intron_variant|MODIFIER|GPALN_003565|GPALN_003565|transcript|GPALN_003565-T1|protein_coding|7/12|c.416-18G>T||||||,A|intron_variant|MODIFIER|GPALN_…	0/1'	0/1'	0/1'	0/1'	0/1'	0/1'	0/0'	0/0'	0/0'	0/0'
Gpscaff_13	1554923	G	A	ANN=A|synonymous_variant|LOW|GPALN_003565|GPALN_003565|transcript|GPALN_003565-T1|protein_coding|6/13|c.255C>T|p.Phe85Phe|498/1483|255/1128|85/375||,A|synonymous_variant|LOW|GPALN_003565|GPALN_003565|transcript|GPALN_003565-T2|protein_coding|6/12|c.255C>T|p.Phe85Phe|498/1548|255/1029|85/342||,A|synonymous_variant|LOW|GPALN_003565|GPALN_003565|transcript|GPALN_003565-T3|protein_coding|6/12|c.255C>…	0/1'	0/1'	0/1'	0/1'	0/1'	0/1'	0/0'	0/0'	0/0'	0/0'
Gpscaff_13	1555057	C	T	ANN=T|upstream_gene_variant|MODIFIER|GPALN_003564|GPALN_003564|transcript|GPALN_003564-T1|protein_coding||c.-4193G>A|||||4193|,T|upstream_gene_variant|MODIFIER|GPALN_003566|GPALN_003566|transcript|GPALN_003566-T1|protein_coding||c.-2128C>T|||||2128|,T|intron_variant|MODIFIER|GPALN_003565|GPALN_003565|transcript|GPALN_003565-T1|protein_coding|5/12|c.191+44G>A||||||,T|intron_variant|MODIFIER|GPALN_…	0/1'	0/1'	0/1'	0/1'	0/1'	0/1'	0/0'	0/0'	0/0'	0/0'
Gpscaff_13	1555459	A	T	ANN=T|splice_region_variant&intron_variant|LOW|GPALN_003565|GPALN_003565|transcript|GPALN_003565-T1|protein_coding|2/12|c.-66-4T>A||||||,T|splice_region_variant&intron_variant|LOW|GPALN_003565|GPALN_003565|transcript|GPALN_003565-T2|protein_coding|2/11|c.-66-4T>A||||||,T|splice_region_variant&intron_variant|LOW|GPALN_003565|GPALN_003565|transcript|GPALN_003565-T3|protein_coding|2/11|c.-66-4T>A|||…	0/1'	0/1'	0/1'	0/1'	0/1'	0/1'	0/0'	0/0'	0/0'	0/0'
Gpscaff_13	2136122	T	C	ANN=C|downstream_gene_variant|MODIFIER|GPALN_003718|GPALN_003718|transcript|GPALN_003718-T1|protein_coding||c.*2856T>C|||||2136|,C|downstream_gene_variant|MODIFIER|GPALN_003720|GPALN_003720|transcript|GPALN_003720-T1|protein_coding||c.*1121A>G|||||1121|WARNING_TRANSCRIPT_INCOMPLETE,C|downstream_gene_variant|MODIFIER|GPALN_003721|GPALN_003721|transcript|GPALN_003721-T1|protein_coding||c.*1740A>G||…	0/1'	0/1'	0/1'	0/1'	0/1'	0/1'	0/0'	0/0'	0/0'	0/0'
Gpscaff_14	664614	G	A	ANN=A|upstream_gene_variant|MODIFIER|GPALN_003883|GPALN_003883|transcript|GPALN_003883-T1|protein_coding||c.-5022G>A|||||4966|,A|downstream_gene_variant|MODIFIER|GPALN_003881|GPALN_003881|transcript|GPALN_003881-T1|protein_coding||c.*4797G>A|||||4797|,A|intron_variant|MODIFIER|GPALN_003882|GPALN_003882|transcript|GPALN_003882-T1|protein_coding|7/11|c.875+15G>A||||||	0/1'	0/1'	0/0'	0/0'	0/0'	0/0'	0/1'	0/1'	0/1'	0/1'
Gpscaff_14	664619	C	T	ANN=T|upstream_gene_variant|MODIFIER|GPALN_003883|GPALN_003883|transcript|GPALN_003883-T1|protein_coding||c.-5017C>T|||||4961|,T|downstream_gene_variant|MODIFIER|GPALN_003881|GPALN_003881|transcript|GPALN_003881-T1|protein_coding||c.*4802C>T|||||4802|,T|intron_variant|MODIFIER|GPALN_003882|GPALN_003882|transcript|GPALN_003882-T1|protein_coding|7/11|c.875+20C>T||||||	0/1'	0/1'	0/0'	0/0'	0/0'	0/0'	0/1'	0/1'	0/1'	0/1'
Gpscaff_14	716582	CT	AG	ANN=AG|splice_region_variant&intron_variant|LOW|GPALN_003891|GPALN_003891|transcript|GPALN_003891-T1|protein_coding|6/11|c.659+6_659+7delAGinsCT||||||	0/1'	0/1'	0/0'	0/0'	0/0'	0/0'	0/1'	0/1'	0/1'	0/1'
Gpscaff_14	735552	A	C	ANN=C|intergenic_region|MODIFIER|GPALN_003891-GPALN_003892|GPALN_003891-GPALN_003892|intergenic_region|GPALN_003891-GPALN_003892|||n.735552A>C||||||	0/1'	0/1'	0/0'	0/0'	0/0'	0/0'	0/1'	0/1'	0/1'	0/1'
Gpscaff_14	896164	A	G	ANN=G|upstream_gene_variant|MODIFIER|GPALN_003909|GPALN_003909|transcript|GPALN_003909-T1|protein_coding||c.-1634T>C|||||1634|,G|upstream_gene_variant|MODIFIER|GPALN_003910|GPALN_003910|transcript|GPALN_003910-T1|protein_coding||c.-430A>G|||||430|,G|intergenic_region|MODIFIER|GPALN_003909-GPALN_003910|GPALN_003909-GPALN_003910|intergenic_region|GPALN_003909-GPALN_003910|||n.896164A>G||||||	0/1'	0/1'	0/0'	0/0'	0/0'	0/0'	0/1'	0/1'	0/1'	0/1'
Gpscaff_14	1266150	C	T	ANN=T|synonymous_variant|LOW|GPALN_003956|GPALN_003956|transcript|GPALN_003956-T1|protein_coding|26/26|c.2724G>A|p.Pro908Pro|2724/2973|2724/2973|908/990||,T|upstream_gene_variant|MODIFIER|GPALN_003955|GPALN_003955|transcript|GPALN_003955-T1|protein_coding||c.-1814G>A|||||1814|	0/1'	0/1'	0/0'	0/0'	0/0'	0/0'	0/1'	0/1'	0/1'	0/1'
Gpscaff_14	1266175	C	T	ANN=T|missense_variant|MODERATE|GPALN_003956|GPALN_003956|transcript|GPALN_003956-T1|protein_coding|26/26|c.2699G>A|p.Gly900Asp|2699/2973|2699/2973|900/990||,T|upstream_gene_variant|MODIFIER|GPALN_003955|GPALN_003955|transcript|GPALN_003955-T1|protein_coding||c.-1839G>A|||||1839|	0/0'	0/0'	0/0'	0/0'	0/0'	0/0'	0/1'	0/1'	0/1'	0/1'
Gpscaff_15	430323	C	G	ANN=G|upstream_gene_variant|MODIFIER|GPALN_004069|GPALN_004069|transcript|GPALN_004069-T1|protein_coding||c.-1696G>C|||||1696|WARNING_TRANSCRIPT_NO_START_CODON,G|downstream_gene_variant|MODIFIER|GPALN_004068|GPALN_004068|transcript|GPALN_004068-T1|protein_coding||c.*2293C>G|||||2293|,G|downstream_gene_variant|MODIFIER|GPALN_004071|GPALN_004071|transcript|GPALN_004071-T1|protein_coding||c.*2979G>C…	0/1'	0/1'	0/0'	0/0'	0/0'	0/0'	0/1'	0/1'	0/1'	0/1'
Gpscaff_15	430360	G	T	ANN=T|missense_variant|MODERATE|GPALN_004070|GPALN_004070|transcript|GPALN_004070-T1|protein_coding|4/9|c.196G>T|p.Val66Phe|196/1478|196/1260|66/419||,T|upstream_gene_variant|MODIFIER|GPALN_004069|GPALN_004069|transcript|GPALN_004069-T1|protein_coding||c.-1733C>A|||||1733|WARNING_TRANSCRIPT_NO_START_CODON,T|downstream_gene_variant|MODIFIER|GPALN_004068|GPALN_004068|transcript|GPALN_004068-T1|prot…	0/0'	0/0'	0/1'	0/1'	0/1'	0/1'	0/0'	0/0'	0/0'	0/0'
Gpscaff_15	430491	C	T	ANN=T|synonymous_variant|LOW|GPALN_004070|GPALN_004070|transcript|GPALN_004070-T1|protein_coding|4/9|c.327C>T|p.Thr109Thr|327/1478|327/1260|109/419||,T|upstream_gene_variant|MODIFIER|GPALN_004069|GPALN_004069|transcript|GPALN_004069-T1|protein_coding||c.-1864G>A|||||1864|WARNING_TRANSCRIPT_NO_START_CODON,T|downstream_gene_variant|MODIFIER|GPALN_004068|GPALN_004068|transcript|GPALN_004068-T1|prote…	0/0'	0/0'	0/1'	0/1'	0/1'	0/1'	0/0'	0/0'	0/0'	0/0'
Gpscaff_15	430540	G	A	ANN=A|missense_variant|MODERATE|GPALN_004070|GPALN_004070|transcript|GPALN_004070-T1|protein_coding|4/9|c.376G>A|p.Asp126Asn|376/1478|376/1260|126/419||,A|upstream_gene_variant|MODIFIER|GPALN_004069|GPALN_004069|transcript|GPALN_004069-T1|protein_coding||c.-1913C>T|||||1913|WARNING_TRANSCRIPT_NO_START_CODON,A|downstream_gene_variant|MODIFIER|GPALN_004068|GPALN_004068|transcript|GPALN_004068-T1|pr…	0/1'	0/1'	0/0'	0/0'	0/0'	0/0'	0/1'	0/1'	0/1'	0/1'
Gpscaff_15	430547	C	T	ANN=T|missense_variant|MODERATE|GPALN_004070|GPALN_004070|transcript|GPALN_004070-T1|protein_coding|4/9|c.383C>T|p.Ala128Val|383/1478|383/1260|128/419||,T|upstream_gene_variant|MODIFIER|GPALN_004069|GPALN_004069|transcript|GPALN_004069-T1|protein_coding||c.-1920G>A|||||1920|WARNING_TRANSCRIPT_NO_START_CODON,T|downstream_gene_variant|MODIFIER|GPALN_004068|GPALN_004068|transcript|GPALN_004068-T1|pr…	0/1'	0/1'	0/0'	0/0'	0/0'	0/0'	0/1'	0/1'	0/1'	0/1'
Gpscaff_15	435966	CTTTTGTC	CTTTTTGTC,CTTTTTGGC,CTTTTTTTC	ANN=CTTTTTGTC|upstream_gene_variant|MODIFIER|GPALN_004072|GPALN_004072|transcript|GPALN_004072-T1|protein_coding||c.-2935_-2934insT|||||2934|,TGGC|upstream_gene_variant|MODIFIER|GPALN_004072|GPALN_004072|transcript|GPALN_004072-T1|protein_coding||c.-2934_-2932delGTCinsTGGC|||||2934|,TTTC|upstream_gene_variant|MODIFIER|GPALN_004072|GPALN_004072|transcript|GPALN_004072-T1|protein_coding||c.-2934_-2…	0/1'	0/1'	2/3'	2/3'	2/3'	2/3'	0/1'	0/1'	0/1'	0/1'
Gpscaff_15	436408	A	C	ANN=C|missense_variant|MODERATE|GPALN_004071|GPALN_004071|transcript|GPALN_004071-T1|protein_coding|3/6|c.408T>G|p.Asp136Glu|408/1449|408/1449|136/482||,C|upstream_gene_variant|MODIFIER|GPALN_004072|GPALN_004072|transcript|GPALN_004072-T1|protein_coding||c.-2497A>C|||||2497|,C|downstream_gene_variant|MODIFIER|GPALN_004070|GPALN_004070|transcript|GPALN_004070-T1|protein_coding||c.*4416A>C|||||4198|	0/0'	0/0'	0/1'	0/1'	0/1'	0/1'	0/0'	0/0'	0/0'	0/0'
Gpscaff_15	436449	T	C	ANN=C|missense_variant|MODERATE|GPALN_004071|GPALN_004071|transcript|GPALN_004071-T1|protein_coding|3/6|c.367A>G|p.Asn123Asp|367/1449|367/1449|123/482||,C|upstream_gene_variant|MODIFIER|GPALN_004072|GPALN_004072|transcript|GPALN_004072-T1|protein_coding||c.-2456T>C|||||2456|,C|downstream_gene_variant|MODIFIER|GPALN_004070|GPALN_004070|transcript|GPALN_004070-T1|protein_coding||c.*4457T>C|||||4239|	0/0'	0/0'	0/1'	0/1'	0/1'	0/1'	0/0'	0/0'	0/0'	0/0'
Gpscaff_15	718977	C	T	ANN=T|missense_variant|MODERATE|GPALN_004129|GPALN_004129|transcript|GPALN_004129-T1|protein_coding|39/58|c.6143C>T|p.Pro2048Leu|6212/8910|6143/8841|2048/2946||	0/1'	0/1'	0/0'	0/0'	0/0'	0/0'	0/1'	0/1'	0/1'	0/1'
Gpscaff_15	719325	C	T	ANN=T|missense_variant|MODERATE|GPALN_004129|GPALN_004129|transcript|GPALN_004129-T1|protein_coding|39/58|c.6491C>T|p.Pro2164Leu|6560/8910|6491/8841|2164/2946||	0/1'	0/1'	0/0'	0/0'	0/0'	0/0'	0/1'	0/1'	0/1'	0/1'
Gpscaff_15	719383	A	G	ANN=G|synonymous_variant|LOW|GPALN_004129|GPALN_004129|transcript|GPALN_004129-T1|protein_coding|39/58|c.6549A>G|p.Ala2183Ala|6618/8910|6549/8841|2183/2946||	0/1'	0/1'	0/0'	0/0'	0/0'	0/0'	0/1'	0/1'	0/1'	0/1'
Gpscaff_15	719413	G	A	ANN=A|synonymous_variant|LOW|GPALN_004129|GPALN_004129|transcript|GPALN_004129-T1|protein_coding|39/58|c.6579G>A|p.Pro2193Pro|6648/8910|6579/8841|2193/2946||	0/1'	0/1'	0/1'	0/1'	0/1'	0/1'	0/0'	0/0'	0/0'	0/0'
Gpscaff_15	719541	A	C	ANN=C|missense_variant|MODERATE|GPALN_004129|GPALN_004129|transcript|GPALN_004129-T1|protein_coding|39/58|c.6707A>C|p.Asn2236Thr|6776/8910|6707/8841|2236/2946||	0/1'	0/1'	1/1'	1/1'	1/1'	1/1'	0/1'	0/1'	0/1'	0/1'
Gpscaff_16	686797	G	A	ANN=A|synonymous_variant|LOW|GPALN_004313|GPALN_004313|transcript|GPALN_004313-T1|protein_coding|4/9|c.879G>A|p.Glu293Glu|912/1500|879/1467|293/488||	0/0'	0/0'	0/1'	0/1'	0/1'	0/1'	0/0'	0/0'	0/0'	0/0'
Gpscaff_16	686837	T	A	ANN=A|intron_variant|MODIFIER|GPALN_004313|GPALN_004313|transcript|GPALN_004313-T1|protein_coding|4/8|c.903+16T>A||||||	0/0'	0/0'	0/1'	0/1'	0/1'	0/1'	0/0'	0/0'	0/0'	0/0'
Gpscaff_16	686924	GAAAAAAAAATGC	GAAAAAAAATGC	ANN=GAAAAAAAATGC|intron_variant|MODIFIER|GPALN_004313|GPALN_004313|transcript|GPALN_004313-T1|protein_coding|5/8|c.931+42delA||||||	1/1'	1/1'	0/1'	0/1'	0/1'	0/1'	1/1'	1/1'	1/1'	1/1'
Gpscaff_16	1742108	C	T	ANN=T|missense_variant|MODERATE|GPALN_004355|GPALN_004355|transcript|GPALN_004355-T1|protein_coding|2/4|c.188C>T|p.Ala63Val|188/393|188/393|63/130||,T|upstream_gene_variant|MODIFIER|GPALN_004354|GPALN_004354|transcript|GPALN_004354-T1|protein_coding||c.-1672G>A|||||1622|	0/1'	0/1'	1/1'	1/1'	1/1'	1/1'	0/1'	0/1'	0/1'	0/1'
Gpscaff_16	1742196	C	T	ANN=T|upstream_gene_variant|MODIFIER|GPALN_004354|GPALN_004354|transcript|GPALN_004354-T1|protein_coding||c.-1760G>A|||||1710|,T|intron_variant|MODIFIER|GPALN_004355|GPALN_004355|transcript|GPALN_004355-T1|protein_coding|2/3|c.226+50C>T||||||	0/1'	0/1'	1/1'	1/1'	1/1'	1/1'	0/1'	0/1'	0/1'	0/1'
Gpscaff_16	1742223	C	T	ANN=T|upstream_gene_variant|MODIFIER|GPALN_004354|GPALN_004354|transcript|GPALN_004354-T1|protein_coding||c.-1787G>A|||||1737|,T|intron_variant|MODIFIER|GPALN_004355|GPALN_004355|transcript|GPALN_004355-T1|protein_coding|2/3|c.226+77C>T||||||	0/1'	0/1'	1/1'	1/1'	1/1'	1/1'	0/1'	0/1'	0/1'	0/1'
Gpscaff_16	1874905	G	A	ANN=A|synonymous_variant|LOW|GPALN_004369|GPALN_004369|transcript|GPALN_004369-T1|protein_coding|12/13|c.1428C>T|p.Val476Val|1603/1923|1428/1590|476/529||,A|downstream_gene_variant|MODIFIER|GPALN_004367|GPALN_004367|transcript|GPALN_004367-T1|protein_coding||c.*4258G>A|||||4258|,A|downstream_gene_variant|MODIFIER|GPALN_004368|GPALN_004368|transcript|GPALN_004368-T1|protein_coding||c.*1715G>A|||||…	0/1'	0/1'	0/0'	0/0'	0/0'	0/0'	0/1'	0/1'	0/1'	0/1'
Gpscaff_18	435350	G	A	ANN=A|missense_variant|MODERATE|GPALN_004463|GPALN_004463|transcript|GPALN_004463-T1|protein_coding|4/6|c.379G>A|p.Ala127Thr|388/1579|379/1398|127/465||,A|upstream_gene_variant|MODIFIER|GPALN_004464|GPALN_004464|transcript|GPALN_004464-T1|protein_coding||c.-2862G>A|||||2862|	0/1'	0/1'	0/1'	0/1'	0/1'	0/1'	0/0'	0/0'	0/0'	0/0'
Gpscaff_18	435382	G	A	ANN=A|synonymous_variant|LOW|GPALN_004463|GPALN_004463|transcript|GPALN_004463-T1|protein_coding|4/6|c.411G>A|p.Pro137Pro|420/1579|411/1398|137/465||,A|upstream_gene_variant|MODIFIER|GPALN_004464|GPALN_004464|transcript|GPALN_004464-T1|protein_coding||c.-2830G>A|||||2830|	0/0'	0/0'	0/1'	0/1'	0/1'	0/1'	0/0'	0/0'	0/0'	0/0'
Gpscaff_18	435433	A	T	ANN=T|missense_variant|MODERATE|GPALN_004463|GPALN_004463|transcript|GPALN_004463-T1|protein_coding|4/6|c.462A>T|p.Glu154Asp|471/1579|462/1398|154/465||,T|upstream_gene_variant|MODIFIER|GPALN_004464|GPALN_004464|transcript|GPALN_004464-T1|protein_coding||c.-2779A>T|||||2779|	0/0'	0/0'	0/1'	0/1'	0/1'	0/1'	0/0'	0/0'	0/0'	0/0'
Gpscaff_18	435635	A	G	ANN=G|missense_variant|MODERATE|GPALN_004463|GPALN_004463|transcript|GPALN_004463-T1|protein_coding|4/6|c.664A>G|p.Asn222Asp|673/1579|664/1398|222/465||,G|upstream_gene_variant|MODIFIER|GPALN_004464|GPALN_004464|transcript|GPALN_004464-T1|protein_coding||c.-2577A>G|||||2577|	0/1'	0/1'	0/0'	0/0'	0/0'	0/0'	0/1'	0/1'	0/1'	0/1'
Gpscaff_18	580029	C	T	ANN=T|downstream_gene_variant|MODIFIER|GPALN_004488|GPALN_004488|transcript|GPALN_004488-T1|protein_coding||c.*461C>T|||||461|,T|intron_variant|MODIFIER|GPALN_004489|GPALN_004489|transcript|GPALN_004489-T1|protein_coding|8/8|c.536-37G>A||||||	0/1'	0/1'	0/1'	0/1'	0/1'	0/1'	0/0'	0/0'	0/0'	0/0'
Gpscaff_18	580260	T	A	ANN=A|downstream_gene_variant|MODIFIER|GPALN_004488|GPALN_004488|transcript|GPALN_004488-T1|protein_coding||c.*692T>A|||||692|,A|intron_variant|MODIFIER|GPALN_004489|GPALN_004489|transcript|GPALN_004489-T1|protein_coding|7/8|c.505+18A>T||||||	0/1'	0/1'	0/1'	0/1'	0/1'	0/1'	0/0'	0/0'	0/0'	0/0'
Gpscaff_18	585540	G	A	ANN=A|upstream_gene_variant|MODIFIER|GPALN_004489|GPALN_004489|transcript|GPALN_004489-T1|protein_coding||c.-3783C>T|||||3783|,A|upstream_gene_variant|MODIFIER|GPALN_004490|GPALN_004490|transcript|GPALN_004490-T1|protein_coding||c.-1606G>A|||||1606|,A|downstream_gene_variant|MODIFIER|GPALN_004491|GPALN_004491|transcript|GPALN_004491-T1|protein_coding||c.*4751C>T|||||4751|,A|intergenic_region|MODI…	0/0'	0/0'	0/1'	0/1'	0/1'	0/1'	0/0'	0/0'	0/0'	0/0'
Gpscaff_18	585581	A	T	ANN=T|upstream_gene_variant|MODIFIER|GPALN_004489|GPALN_004489|transcript|GPALN_004489-T1|protein_coding||c.-3824T>A|||||3824|,T|upstream_gene_variant|MODIFIER|GPALN_004490|GPALN_004490|transcript|GPALN_004490-T1|protein_coding||c.-1565A>T|||||1565|,T|downstream_gene_variant|MODIFIER|GPALN_004491|GPALN_004491|transcript|GPALN_004491-T1|protein_coding||c.*4710T>A|||||4710|,T|intergenic_region|MODI…	0/0'	0/0'	0/1'	0/1'	0/1'	0/1'	0/0'	0/0'	0/0'	0/0'
Gpscaff_18	1053414	G	A	ANN=A|intron_variant|MODIFIER|GPALN_004533|GPALN_004533|transcript|GPALN_004533-T1|protein_coding|5/6|c.716-63G>A||||||	0/1'	0/1'	0/0'	0/0'	0/0'	0/0'	0/1'	0/1'	0/1'	0/1'
Gpscaff_18	1053723	T	C	ANN=C|synonymous_variant|LOW|GPALN_004533|GPALN_004533|transcript|GPALN_004533-T1|protein_coding|7/7|c.915T>C|p.Leu305Leu|915/1155|915/1149|305/382||	0/1'	0/1'	0/0'	0/0'	0/0'	0/0'	0/1'	0/1'	0/1'	0/1'
Gpscaff_18	1053971	A	C	ANN=C|downstream_gene_variant|MODIFIER|GPALN_004533|GPALN_004533|transcript|GPALN_004533-T1|protein_coding||c.*14A>C|||||8|,C|intergenic_region|MODIFIER|GPALN_004533-GPALN_004534|GPALN_004533-GPALN_004534|intergenic_region|GPALN_004533-GPALN_004534|||n.1053971A>C||||||	0/1'	0/1'	0/1'	0/1'	0/1'	0/1'	0/0'	0/0'	0/0'	0/0'
Gpscaff_18	1054031	A	G	ANN=G|downstream_gene_variant|MODIFIER|GPALN_004533|GPALN_004533|transcript|GPALN_004533-T1|protein_coding||c.*74A>G|||||68|,G|intergenic_region|MODIFIER|GPALN_004533-GPALN_004534|GPALN_004533-GPALN_004534|intergenic_region|GPALN_004533-GPALN_004534|||n.1054031A>G||||||	0/1'	0/1'	1/1'	1/1'	1/1'	1/1'	0/1'	0/1'	0/1'	0/1'
Gpscaff_18	1055290	G	A	ANN=A|downstream_gene_variant|MODIFIER|GPALN_004533|GPALN_004533|transcript|GPALN_004533-T1|protein_coding||c.*1333G>A|||||1327|,A|intergenic_region|MODIFIER|GPALN_004533-GPALN_004534|GPALN_004533-GPALN_004534|intergenic_region|GPALN_004533-GPALN_004534|||n.1055290G>A||||||	0/0'	0/0'	0/0'	0/0'	0/0'	0/0'	0/1'	0/1'	0/1'	0/1'
Gpscaff_18	1539025	A	C	ANN=C|upstream_gene_variant|MODIFIER|GPALN_004598|GPALN_004598|transcript|GPALN_004598-T1|protein_coding||c.-3466T>G|||||3466|,C|upstream_gene_variant|MODIFIER|GPALN_004600|GPALN_004600|transcript|GPALN_004600-T1|protein_coding||c.-3826A>C|||||3826|,C|intron_variant|MODIFIER|GPALN_004599|GPALN_004599|transcript|GPALN_004599-T1|protein_coding|7/11|c.870-16A>C||||||	0/0'	0/0'	0/1'	0/1'	0/1'	0/1'	0/0'	0/0'	0/0'	0/0'
Gpscaff_18	1539053	T	C	ANN=C|synonymous_variant|LOW|GPALN_004599|GPALN_004599|transcript|GPALN_004599-T1|protein_coding|8/12|c.882T>C|p.Asp294Asp|882/1836|882/1578|294/525||,C|upstream_gene_variant|MODIFIER|GPALN_004598|GPALN_004598|transcript|GPALN_004598-T1|protein_coding||c.-3494A>G|||||3494|,C|upstream_gene_variant|MODIFIER|GPALN_004600|GPALN_004600|transcript|GPALN_004600-T1|protein_coding||c.-3798T>C|||||3798|	0/0'	0/0'	0/1'	0/1'	0/1'	0/1'	0/0'	0/0'	0/0'	0/0'
Gpscaff_18	1547247	A	G	ANN=G|upstream_gene_variant|MODIFIER|GPALN_004602|GPALN_004602|transcript|GPALN_004602-T1|protein_coding||c.-4891A>G|||||4701|,G|downstream_gene_variant|MODIFIER|GPALN_004600|GPALN_004600|transcript|GPALN_004600-T1|protein_coding||c.*2298A>G|||||2298|,G|intron_variant|MODIFIER|GPALN_004601|GPALN_004601|transcript|GPALN_004601-T1|protein_coding|8/10|c.1414-11T>C||||||	0/0'	0/0'	0/1'	0/1'	0/1'	0/1'	0/0'	0/0'	0/0'	0/0'
Gpscaff_19	93618	C	T	ANN=T|synonymous_variant|LOW|GPALN_004632|GPALN_004632|transcript|GPALN_004632-T1|protein_coding|7/10|c.852C>T|p.Asp284Asp|852/1401|852/1401|284/466||,T|upstream_gene_variant|MODIFIER|GPALN_004631|GPALN_004631|transcript|GPALN_004631-T1|protein_coding||c.-4014G>A|||||4014|,T|downstream_gene_variant|MODIFIER|GPALN_004633|GPALN_004633|transcript|GPALN_004633-T1|protein_coding||c.*4640G>A|||||4482|	0/0'	0/0'	0/1'	0/1'	0/1'	0/1'	0/0'	0/0'	0/0'	0/0'
Gpscaff_19	1501041	G	A	ANN=A|upstream_gene_variant|MODIFIER|GPALN_004782|GPALN_004782|transcript|GPALN_004782-T1|protein_coding||c.-4528C>T|||||4528|,A|downstream_gene_variant|MODIFIER|GPALN_004784|GPALN_004784|transcript|GPALN_004784-T1|protein_coding||c.*3151C>T|||||3151|,A|intron_variant|MODIFIER|GPALN_004783|GPALN_004783|transcript|GPALN_004783-T1|protein_coding|3/9|c.480+18G>A||||||	0/1'	0/1'	0/0'	0/0'	0/0'	0/0'	0/1'	0/1'	0/1'	0/1'
Gpscaff_19	1501515	A	G	ANN=G|upstream_gene_variant|MODIFIER|GPALN_004785|GPALN_004785|transcript|GPALN_004785-T1|protein_coding||c.-4612A>G|||||4560|,G|downstream_gene_variant|MODIFIER|GPALN_004784|GPALN_004784|transcript|GPALN_004784-T1|protein_coding||c.*2677T>C|||||2677|,G|intron_variant|MODIFIER|GPALN_004783|GPALN_004783|transcript|GPALN_004783-T1|protein_coding|5/9|c.684+18A>G||||||	0/1'	0/1'	0/0'	0/0'	0/0'	0/0'	0/1'	0/1'	0/1'	0/1'
Gpscaff_19	1502683	T	C	ANN=C|upstream_gene_variant|MODIFIER|GPALN_004785|GPALN_004785|transcript|GPALN_004785-T1|protein_coding||c.-3444T>C|||||3392|,C|downstream_gene_variant|MODIFIER|GPALN_004784|GPALN_004784|transcript|GPALN_004784-T1|protein_coding||c.*1509A>G|||||1509|,C|intron_variant|MODIFIER|GPALN_004783|GPALN_004783|transcript|GPALN_004783-T1|protein_coding|6/9|c.969+114T>C||||||	0/0'	0/0'	0/0'	0/0'	0/0'	0/0'	0/1'	0/1'	0/1'	0/1'
Gpscaff_21	881454	ACG	ACCG	ANN=ACCG|upstream_gene_variant|MODIFIER|GPALN_006597|GPALN_006597|transcript|GPALN_006597-T1|protein_coding||c.-2789_-2788insC|||||2788|,ACCG|intron_variant|MODIFIER|GPALN_006596|GPALN_006596|transcript|GPALN_006596-T1|protein_coding|5/22|c.369-210_369-209insG||||||	0/1'	0/1'	0/1'	0/1'	0/1'	0/1'	0/0'	0/0'	0/0'	0/0'
Gpscaff_21	1430361	G	A	ANN=A|synonymous_variant|LOW|GPALN_006664|GPALN_006664|transcript|GPALN_006664-T1|protein_coding|13/13|c.2241C>T|p.Phe747Phe|2241/2366|2241/2244|747/747||,A|downstream_gene_variant|MODIFIER|GPALN_006663|GPALN_006663|transcript|GPALN_006663-T1|protein_coding||c.*2006G>A|||||1927|	0/0'	0/0'	0/1'	0/1'	0/1'	0/1'	0/0'	0/0'	0/0'	0/0'
Gpscaff_21	1431159	A	G	ANN=G|downstream_gene_variant|MODIFIER|GPALN_006663|GPALN_006663|transcript|GPALN_006663-T1|protein_coding||c.*2804A>G|||||2725|,G|intron_variant|MODIFIER|GPALN_006664|GPALN_006664|transcript|GPALN_006664-T1|protein_coding|9/12|c.1688-50T>C||||||	1/1'	1/1'	1/1'	1/1'	1/1'	1/1'	0/1'	0/1'	0/1'	0/1'
Gpscaff_21	1431553	GG	AA	ANN=AA|missense_variant|MODERATE|GPALN_006664|GPALN_006664|transcript|GPALN_006664-T1|protein_coding|8/13|c.1454_1455delCCinsTT|p.Thr485Ile|1455/2366|1454/2244|485/747||,AA|upstream_gene_variant|MODIFIER|GPALN_006665|GPALN_006665|transcript|GPALN_006665-T1|protein_coding||c.-4944_-4943delGGinsAA|||||4944|,AA|downstream_gene_variant|MODIFIER|GPALN_006663|GPALN_006663|transcript|GPALN_006663-T1|pro…	0/1'	0/1'	0/0'	0/0'	0/0'	0/0'	0/1'	0/1'	0/1'	0/1'
Gpscaff_21	1685509	A	G	ANN=G|intergenic_region|MODIFIER|GPALN_006686-GPALN_006687|GPALN_006686-GPALN_006687|intergenic_region|GPALN_006686-GPALN_006687|||n.1685509A>G||||||	0/0'	0/0'	0/0'	0/0'	0/0'	0/0'	0/1'	0/1'	0/1'	0/1'
Gpscaff_22	116263	ATTTTATTG	ATTTTACTG,ATTTTTATTG	ANN=ATTTTTATTG|splice_region_variant&intron_variant|LOW|GPALN_006697|GPALN_006697|transcript|GPALN_006697-T1|protein_coding|3/9|c.334+6_334+7insA||||||,ATTTTACTG|splice_region_variant&intron_variant|LOW|GPALN_006697|GPALN_006697|transcript|GPALN_006697-T1|protein_coding|3/9|c.334+5A>G||||||,ATTTTTATTG|upstream_gene_variant|MODIFIER|GPALN_006698|GPALN_006698|transcript|GPALN_006698-T1|protein_codi…	1/2'	1/2'	1/1'	1/1'	1/1'	1/1'	1/2'	1/2'	1/2'	1/2'
Gpscaff_22	1009021	T	C	ANN=C|upstream_gene_variant|MODIFIER|GPALN_006765|GPALN_006765|transcript|GPALN_006765-T1|protein_coding||c.-3686T>C|||||3674|,C|intergenic_region|MODIFIER|GPALN_006764-GPALN_006765|GPALN_006764-GPALN_006765|intergenic_region|GPALN_006764-GPALN_006765|||n.1009021T>C||||||	0/1'	0/1'	0/1'	0/1'	0/1'	0/1'	0/0'	0/0'	0/0'	0/0'
Gpscaff_22	1384556	CAAACG	CAACG	ANN=CAACG|downstream_gene_variant|MODIFIER|GPALN_006825|GPALN_006825|transcript|GPALN_006825-T1|protein_coding||c.*3210delT|||||3210|,CAACG|intron_variant|MODIFIER|GPALN_006824|GPALN_006824|transcript|GPALN_006824-T1|protein_coding|7/12|c.1000-235delA||||||	0/0'	0/0'	0/0'	0/0'	0/0'	0/0'	0/1'	0/1'	0/1'	0/1'
Gpscaff_22	1385626	C	G	ANN=G|missense_variant|MODERATE|GPALN_006824|GPALN_006824|transcript|GPALN_006824-T1|protein_coding|12/13|c.1463C>G|p.Thr488Ser|1707/2050|1463/1806|488/601||,G|downstream_gene_variant|MODIFIER|GPALN_006825|GPALN_006825|transcript|GPALN_006825-T1|protein_coding||c.*2143G>C|||||2143|	0/0'	0/0'	0/0'	0/0'	0/0'	0/0'	0/1'	0/1'	0/1'	0/1'
Gpscaff_22	1393109	CG	TA	ANN=TA|upstream_gene_variant|MODIFIER|GPALN_006825|GPALN_006825|transcript|GPALN_006825-T1|protein_coding||c.-4309_-4308delCGinsTA|||||4289|,TA|upstream_gene_variant|MODIFIER|GPALN_006826|GPALN_006826|transcript|GPALN_006826-T1|protein_coding||c.-403_-402delCGinsTA|||||271|,TA|upstream_gene_variant|MODIFIER|GPALN_006827|GPALN_006827|transcript|GPALN_006827-T1|protein_coding||c.-2141_-2140delCGins…	0/0'	0/0'	0/1'	0/1'	0/1'	0/1'	0/0'	0/0'	0/0'	0/0'
Gpscaff_22	1393216	C	G	ANN=G|upstream_gene_variant|MODIFIER|GPALN_006825|GPALN_006825|transcript|GPALN_006825-T1|protein_coding||c.-4415G>C|||||4396|,G|upstream_gene_variant|MODIFIER|GPALN_006826|GPALN_006826|transcript|GPALN_006826-T1|protein_coding||c.-509G>C|||||378|,G|upstream_gene_variant|MODIFIER|GPALN_006827|GPALN_006827|transcript|GPALN_006827-T1|protein_coding||c.-2034C>G|||||1977|,G|intergenic_region|MODIFIER…	0/0'	0/0'	0/0'	0/0'	0/0'	0/0'	0/1'	0/1'	0/1'	0/1'
Gpscaff_22	1608166	C	T	ANN=T|downstream_gene_variant|MODIFIER|GPALN_006852|GPALN_006852|transcript|GPALN_006852-T1|protein_coding||c.*3594C>T|||||3594|,T|intron_variant|MODIFIER|GPALN_006853|GPALN_006853|transcript|GPALN_006853-T1|protein_coding|10/13|c.1052-160G>A||||||	0/0'	0/0'	0/0'	0/0'	0/0'	0/0'	1/1'	1/1'	1/1'	1/1'
Gpscaff_22	1608450	TCGG	TCGCGG	ANN=TCGCGG|downstream_gene_variant|MODIFIER|GPALN_006852|GPALN_006852|transcript|GPALN_006852-T1|protein_coding||c.*3880_*3881insCG|||||3881|,TCGCGG|intron_variant|MODIFIER|GPALN_006853|GPALN_006853|transcript|GPALN_006853-T1|protein_coding|10/13|c.1052-447_1052-446insCG||||||	0/0'	0/0'	0/0'	0/0'	0/0'	0/0'	1/1'	1/1'	1/1'	1/1'
Gpscaff_23	872914	G	A	ANN=A|missense_variant|MODERATE|GPALN_006931|GPALN_006931|transcript|GPALN_006931-T1|protein_coding|7/8|c.890G>A|p.Gly297Glu|1259/1497|890/1128|297/375||,A|upstream_gene_variant|MODIFIER|GPALN_006932|GPALN_006932|transcript|GPALN_006932-T1|protein_coding||c.-959G>A|||||959|,A|downstream_gene_variant|MODIFIER|GPALN_006930|GPALN_006930|transcript|GPALN_006930-T1|protein_coding||c.*3274G>A|||||3274|…	0/1'	0/1'	0/1'	0/1'	0/1'	0/1'	0/0'	0/0'	0/0'	0/0'
Gpscaff_24	178198	T	C	ANN=C|upstream_gene_variant|MODIFIER|GPALN_006999|GPALN_006999|transcript|GPALN_006999-T1|protein_coding||c.-3168A>G|||||2996|,C|intron_variant|MODIFIER|GPALN_007000|GPALN_007000|transcript|GPALN_007000-T1|protein_coding|6/14|c.643+73T>C||||||	0/1'	0/1'	0/0'	0/0'	0/0'	0/0'	0/1'	0/1'	0/1'	0/1'
Gpscaff_24	261775	A	G	ANN=G|upstream_gene_variant|MODIFIER|GPALN_007015|GPALN_007015|transcript|GPALN_007015-T1|protein_coding||c.-1031T>C|||||1031|,G|upstream_gene_variant|MODIFIER|GPALN_007017|GPALN_007017|transcript|GPALN_007017-T1|protein_coding||c.-1218A>G|||||1218|,G|intron_variant|MODIFIER|GPALN_007016|GPALN_007016|transcript|GPALN_007016-T1|protein_coding|6/7|c.650+9T>C||||||	0/0'	0/0'	0/0'	0/0'	0/0'	0/0'	0/1'	0/1'	0/1'	0/1'
Gpscaff_24	288081	C	G	ANN=G|missense_variant|MODERATE|GPALN_007024|GPALN_007024|transcript|GPALN_007024-T1|protein_coding|2/5|c.378G>C|p.Gln126His|378/999|378/999|126/332||,G|downstream_gene_variant|MODIFIER|GPALN_007023|GPALN_007023|transcript|GPALN_007023-T1|protein_coding||c.*1781C>G|||||1781|,G|downstream_gene_variant|MODIFIER|GPALN_007025|GPALN_007025|transcript|GPALN_007025-T1|protein_coding||c.*2819G>C|||||2700|	0/1'	0/1'	0/0'	0/0'	0/0'	0/0'	0/1'	0/1'	0/1'	0/1'
Gpscaff_24	299021	A	G	ANN=G|downstream_gene_variant|MODIFIER|GPALN_007027|GPALN_007027|transcript|GPALN_007027-T1|protein_coding||c.*2558T>C|||||2558|WARNING_TRANSCRIPT_INCOMPLETE,G|intron_variant|MODIFIER|GPALN_007026|GPALN_007026|transcript|GPALN_007026-T1|protein_coding|6/7|c.618-31T>C||||||	0/0'	0/0'	0/1'	0/1'	0/1'	0/1'	0/0'	0/0'	0/0'	0/0'
Gpscaff_24	333757	T	G	ANN=G|missense_variant|MODERATE|GPALN_007030|GPALN_007030|transcript|GPALN_007030-T1|protein_coding|4/8|c.785A>C|p.Tyr262Ser|785/1559|785/1410|262/469||	0/0'	0/0'	0/1'	0/1'	0/1'	0/1'	0/0'	0/0'	0/0'	0/0'
Gpscaff_24	525706	A	G	ANN=G|synonymous_variant|LOW|GPALN_007047|GPALN_007047|transcript|GPALN_007047-T1|protein_coding|4/10|c.324A>G|p.Ala108Ala|324/1519|324/1284|108/427||,G|synonymous_variant|LOW|GPALN_007047|GPALN_007047|transcript|GPALN_007047-T2|protein_coding|2/8|c.72A>G|p.Ala24Ala|156/1351|72/1032|24/343||,G|upstream_gene_variant|MODIFIER|GPALN_007046|GPALN_007046|transcript|GPALN_007046-T1|protein_coding||c.-3…	0/0'	0/0'	0/1'	0/1'	0/1'	0/1'	0/0'	0/0'	0/0'	0/0'
Gpscaff_24	526736	A	G	ANN=G|missense_variant&splice_region_variant|MODERATE|GPALN_007047|GPALN_007047|transcript|GPALN_007047-T1|protein_coding|8/10|c.901A>G|p.Ser301Gly|901/1519|901/1284|301/427||,G|missense_variant&splice_region_variant|MODERATE|GPALN_007047|GPALN_007047|transcript|GPALN_007047-T2|protein_coding|6/8|c.649A>G|p.Ser217Gly|733/1351|649/1032|217/343||,G|upstream_gene_variant|MODIFIER|GPALN_007046|GPALN_…	0/1'	0/1'	0/1'	0/1'	0/1'	0/1'	0/0'	0/0'	0/0'	0/0'
Gpscaff_24	1272312	A	G	ANN=G|downstream_gene_variant|MODIFIER|GPALN_007130|GPALN_007130|transcript|GPALN_007130-T1|protein_coding||c.*2520T>C|||||2520|,G|intron_variant|MODIFIER|GPALN_007129|GPALN_007129|transcript|GPALN_007129-T1|protein_coding|9/9|c.1621+110A>G||||||	0/0'	0/0'	0/1'	0/1'	0/1'	0/1'	0/0'	0/0'	0/0'	0/0'
Gpscaff_24	1372382	T	G	ANN=G|downstream_gene_variant|MODIFIER|GPALN_007147|GPALN_007147|transcript|GPALN_007147-T1|protein_coding||c.*3195A>C|||||3195|,G|intron_variant|MODIFIER|GPALN_007146|GPALN_007146|transcript|GPALN_007146-T1|protein_coding|4/5|c.390-142A>C||||||	0/0'	0/0'	0/0'	0/0'	0/0'	0/0'	0/1'	0/1'	0/1'	0/1'
Gpscaff_25	307610	G	A	ANN=A|downstream_gene_variant|MODIFIER|GPALN_007181|GPALN_007181|transcript|GPALN_007181-T1|protein_coding||c.*1191G>A|||||964|,A|intergenic_region|MODIFIER|GPALN_007181-GPALN_007182|GPALN_007181-GPALN_007182|intergenic_region|GPALN_007181-GPALN_007182|||n.307610G>A||||||	0/0'	0/0'	0/1'	0/1'	0/1'	0/1'	0/0'	0/0'	0/0'	0/0'
Gpscaff_25	309503	TAAAACAG	TAAAAACAG	ANN=TAAAAACAG|upstream_gene_variant|MODIFIER|GPALN_007182|GPALN_007182|transcript|GPALN_007182-T1|protein_coding||c.-3841_-3840insA|||||3761|,TAAAAACAG|downstream_gene_variant|MODIFIER|GPALN_007181|GPALN_007181|transcript|GPALN_007181-T1|protein_coding||c.*3088_*3089insA|||||2862|,TAAAAACAG|intergenic_region|MODIFIER|GPALN_007181-GPALN_007182|GPALN_007181-GPALN_007182|intergenic_region|GPALN_0071…	0/0'	0/0'	0/1'	0/1'	0/1'	0/1'	0/0'	0/0'	0/0'	0/0'
Gpscaff_25	309550	C	T	ANN=T|upstream_gene_variant|MODIFIER|GPALN_007182|GPALN_007182|transcript|GPALN_007182-T1|protein_coding||c.-3798C>T|||||3719|,T|downstream_gene_variant|MODIFIER|GPALN_007181|GPALN_007181|transcript|GPALN_007181-T1|protein_coding||c.*3131C>T|||||2904|,T|intergenic_region|MODIFIER|GPALN_007181-GPALN_007182|GPALN_007181-GPALN_007182|intergenic_region|GPALN_007181-GPALN_007182|||n.309550C>T||||||	0/0'	0/0'	0/1'	0/1'	0/1'	0/1'	0/0'	0/0'	0/0'	0/0'
Gpscaff_25	378123	A	T	ANN=T|missense_variant|MODERATE|GPALN_007201|GPALN_007201|transcript|GPALN_007201-T1|protein_coding|20/21|c.2534T>A|p.Ile845Lys|2547/2949|2534/2823|845/940||,T|upstream_gene_variant|MODIFIER|GPALN_007200|GPALN_007200|transcript|GPALN_007200-T1|protein_coding||c.-3491T>A|||||3431|	0/0'	0/0'	0/1'	0/1'	0/1'	0/1'	0/0'	0/0'	0/0'	0/0'
Gpscaff_25	378132	C	T	ANN=T|missense_variant|MODERATE|GPALN_007201|GPALN_007201|transcript|GPALN_007201-T1|protein_coding|20/21|c.2525G>A|p.Ser842Asn|2538/2949|2525/2823|842/940||,T|upstream_gene_variant|MODIFIER|GPALN_007200|GPALN_007200|transcript|GPALN_007200-T1|protein_coding||c.-3500G>A|||||3440|	0/0'	0/0'	0/1'	0/1'	0/1'	0/1'	0/0'	0/0'	0/0'	0/0'
Gpscaff_25	380789	C	T	ANN=T|synonymous_variant|LOW|GPALN_007201|GPALN_007201|transcript|GPALN_007201-T1|protein_coding|15/21|c.1719G>A|p.Lys573Lys|1732/2949|1719/2823|573/940||	0/0'	0/0'	0/1'	0/1'	0/1'	0/1'	0/0'	0/0'	0/0'	0/0'
Gpscaff_26	887003	C	T	ANN=T|synonymous_variant|LOW|GPALN_007437|GPALN_007437|transcript|GPALN_007437-T1|protein_coding|3/4|c.279G>A|p.Gln93Gln|279/438|279/438|93/145||,T|upstream_gene_variant|MODIFIER|GPALN_007438|GPALN_007438|transcript|GPALN_007438-T1|protein_coding||c.-2665C>T|||||2665|,T|downstream_gene_variant|MODIFIER|GPALN_007436|GPALN_007436|transcript|GPALN_007436-T1|protein_coding||c.*4434C>T|||||3536|,T|dow…	0/1'	0/1'	0/1'	0/1'	0/1'	0/1'	0/0'	0/0'	0/0'	0/0'
Gpscaff_26	892375	C	T	ANN=T|missense_variant|MODERATE|GPALN_007439|GPALN_007439|transcript|GPALN_007439-T1|protein_coding|4/8|c.226G>A|p.Asp76Asn|226/1087|226/993|76/330||,T|upstream_gene_variant|MODIFIER|GPALN_007437|GPALN_007437|transcript|GPALN_007437-T1|protein_coding||c.-4175G>A|||||4175|,T|upstream_gene_variant|MODIFIER|GPALN_007440|GPALN_007440|transcript|GPALN_007440-T1|protein_coding||c.-3864C>T|||||3833|,T|d…	0/1'	0/1'	0/1'	0/1'	0/1'	0/1'	0/0'	0/0'	0/0'	0/0'
Gpscaff_26	902747	A	T	ANN=T|upstream_gene_variant|MODIFIER|GPALN_007442|GPALN_007442|transcript|GPALN_007442-T1|protein_coding||c.-4992A>T|||||4992|,T|downstream_gene_variant|MODIFIER|GPALN_007440|GPALN_007440|transcript|GPALN_007440-T1|protein_coding||c.*3937A>T|||||3750|,T|intron_variant|MODIFIER|GPALN_007441|GPALN_007441|transcript|GPALN_007441-T1|protein_coding|8/9|c.890+23T>A||||||	0/0'	0/0'	0/0'	0/0'	0/0'	0/0'	0/1'	0/1'	0/1'	0/1'
Gpscaff_26	902803	T	A	ANN=A|missense_variant|MODERATE|GPALN_007441|GPALN_007441|transcript|GPALN_007441-T1|protein_coding|8/10|c.857A>T|p.Tyr286Phe|857/1269|857/1269|286/422||,A|upstream_gene_variant|MODIFIER|GPALN_007442|GPALN_007442|transcript|GPALN_007442-T1|protein_coding||c.-4936T>A|||||4936|,A|downstream_gene_variant|MODIFIER|GPALN_007440|GPALN_007440|transcript|GPALN_007440-T1|protein_coding||c.*3993T>A|||||380…	0/0'	0/0'	0/0'	0/0'	0/0'	0/0'	0/1'	0/1'	0/1'	0/1'
Gpscaff_27	319249	CAAAAAAAGGGGT	CAAAAAAGGGGT	ANN=CAAAAAAGGGGT|downstream_gene_variant|MODIFIER|GPALN_007555|GPALN_007555|transcript|GPALN_007555-T1|protein_coding||c.*3148delA|||||2842|,CAAAAAAGGGGT|downstream_gene_variant|MODIFIER|GPALN_007556|GPALN_007556|transcript|GPALN_007556-T1|protein_coding||c.*1146delA|||||1146|,CAAAAAAGGGGT|intron_variant|MODIFIER|GPALN_007557|GPALN_007557|transcript|GPALN_007557-T1|protein_coding|1/11|c.76+22delA…	0/0'	0/0'	0/0'	0/0'	0/0'	0/0'	0/1'	0/1'	0/1'	0/1'
Gpscaff_27	319596	GAAAAAAACTAT	GAAAAAAAACTAT	ANN=GAAAAAAAACTAT|downstream_gene_variant|MODIFIER|GPALN_007555|GPALN_007555|transcript|GPALN_007555-T1|protein_coding||c.*3495_*3496insA|||||3190|,GAAAAAAAACTAT|downstream_gene_variant|MODIFIER|GPALN_007556|GPALN_007556|transcript|GPALN_007556-T1|protein_coding||c.*1493_*1494insA|||||1494|,GAAAAAAAACTAT|intron_variant|MODIFIER|GPALN_007557|GPALN_007557|transcript|GPALN_007557-T1|protein_coding|2…	0/1'	0/1'	0/0'	0/0'	0/0'	0/0'	0/1'	0/1'	0/1'	0/1'
Gpscaff_27	319811	A	G	ANN=G|downstream_gene_variant|MODIFIER|GPALN_007555|GPALN_007555|transcript|GPALN_007555-T1|protein_coding||c.*3703A>G|||||3397|,G|downstream_gene_variant|MODIFIER|GPALN_007556|GPALN_007556|transcript|GPALN_007556-T1|protein_coding||c.*1701A>G|||||1701|,G|intron_variant|MODIFIER|GPALN_007557|GPALN_007557|transcript|GPALN_007557-T1|protein_coding|3/11|c.435+38A>G||||||	0/1'	0/1'	0/0'	0/0'	0/0'	0/0'	0/1'	0/1'	0/1'	0/1'
Gpscaff_27	1056648	T	A	ANN=A|upstream_gene_variant|MODIFIER|GPALN_007682|GPALN_007682|transcript|GPALN_007682-T1|protein_coding||c.-5972T>A|||||4877|,A|downstream_gene_variant|MODIFIER|GPALN_007680|GPALN_007680|transcript|GPALN_007680-T1|protein_coding||c.*1956T>A|||||1742|,A|downstream_gene_variant|MODIFIER|GPALN_007681|GPALN_007681|transcript|GPALN_007681-T1|protein_coding||c.*4216A>T|||||4216|,A|intergenic_region|MO…	0/1'	0/1'	0/1'	0/1'	0/1'	0/1'	0/0'	0/0'	0/0'	0/0'
Gpscaff_27	1081021	G	T	ANN=T|upstream_gene_variant|MODIFIER|GPALN_007687|GPALN_007687|transcript|GPALN_007687-T1|protein_coding||c.-1606G>T|||||1606|,T|intron_variant|MODIFIER|GPALN_007686|GPALN_007686|transcript|GPALN_007686-T1|protein_coding|4/4|c.621+75G>T||||||	0/1'	0/1'	0/1'	0/1'	0/1'	0/1'	0/0'	0/0'	0/0'	0/0'
Gpscaff_27	1134496	G	A	ANN=A|downstream_gene_variant|MODIFIER|GPALN_007697|GPALN_007697|transcript|GPALN_007697-T1|protein_coding||c.*2707G>A|||||2589|,A|downstream_gene_variant|MODIFIER|GPALN_007698|GPALN_007698|transcript|GPALN_007698-T1|protein_coding||c.*1894G>A|||||1894|,A|intron_variant|MODIFIER|GPALN_007699|GPALN_007699|transcript|GPALN_007699-T1|protein_coding|9/10|c.679-120C>T||||||	0/1'	0/1'	0/1'	0/1'	0/1'	0/1'	0/0'	0/0'	0/0'	0/0'
Gpscaff_27	1134655	ATTTTGA	ATTTTTGA	ANN=ATTTTTGA|downstream_gene_variant|MODIFIER|GPALN_007697|GPALN_007697|transcript|GPALN_007697-T1|protein_coding||c.*2870_*2871insT|||||2753|,ATTTTTGA|downstream_gene_variant|MODIFIER|GPALN_007698|GPALN_007698|transcript|GPALN_007698-T1|protein_coding||c.*2057_*2058insT|||||2058|,ATTTTTGA|intron_variant|MODIFIER|GPALN_007699|GPALN_007699|transcript|GPALN_007699-T1|protein_coding|9/10|c.679-284_6…	0/1'	0/1'	0/0'	0/0'	0/0'	0/0'	0/1'	0/1'	0/1'	0/1'
Gpscaff_27	1144701	C	T	ANN=T|upstream_gene_variant|MODIFIER|GPALN_007700|GPALN_007700|transcript|GPALN_007700-T1|protein_coding||c.-2472G>A|||||2472|,T|upstream_gene_variant|MODIFIER|GPALN_007702|GPALN_007702|transcript|GPALN_007702-T1|protein_coding||c.-2926C>T|||||2926|,T|intron_variant|MODIFIER|GPALN_007701|GPALN_007701|transcript|GPALN_007701-T1|protein_coding|4/12|c.449-9G>A||||||	0/1'	0/1'	0/1'	0/1'	0/1'	0/1'	0/0'	0/0'	0/0'	0/0'
Gpscaff_27	1144998	C	T	ANN=T|missense_variant&splice_region_variant|MODERATE|GPALN_007701|GPALN_007701|transcript|GPALN_007701-T1|protein_coding|4/13|c.214G>A|p.Val72Ile|214/1431|214/1431|72/476||,T|upstream_gene_variant|MODIFIER|GPALN_007700|GPALN_007700|transcript|GPALN_007700-T1|protein_coding||c.-2769G>A|||||2769|,T|upstream_gene_variant|MODIFIER|GPALN_007702|GPALN_007702|transcript|GPALN_007702-T1|protein_coding||…	0/1'	0/1'	0/0'	0/0'	0/0'	0/0'	0/1'	0/1'	0/1'	0/1'
Gpscaff_27	1145004	CAAAAAGT	CAAAAAAGT	ANN=CAAAAAAGT|upstream_gene_variant|MODIFIER|GPALN_007700|GPALN_007700|transcript|GPALN_007700-T1|protein_coding||c.-2781_-2780insT|||||2781|,CAAAAAAGT|upstream_gene_variant|MODIFIER|GPALN_007702|GPALN_007702|transcript|GPALN_007702-T1|protein_coding||c.-2618_-2617insA|||||2617|,CAAAAAAGT|intron_variant|MODIFIER|GPALN_007701|GPALN_007701|transcript|GPALN_007701-T1|protein_coding|3/12|c.212-10_212…	0/1'	0/1'	1/1'	1/1'	1/1'	1/1'	0/1'	0/1'	0/1'	0/1'
Gpscaff_28	604833	ACGAG	CCGAA	ANN=CCGAA|downstream_gene_variant|MODIFIER|GPALN_007732|GPALN_007732|transcript|GPALN_007732-T1|protein_coding||c.*823_*827delACGAGinsCCGAA|||||823|,CCGAA|intergenic_region|MODIFIER|GPALN_007732-GPALN_007733|GPALN_007732-GPALN_007733|intergenic_region|GPALN_007732-GPALN_007733|||n.604833_604837delACGAGinsCCGAA||||||	0/1'	0/1'	1/1'	1/1'	1/1'	1/1'	0/1'	0/1'	0/1'	0/1'
Gpscaff_29	375549	A	G	ANN=G|upstream_gene_variant|MODIFIER|GPALN_007837|GPALN_007837|transcript|GPALN_007837-T1|protein_coding||c.-1465A>G|||||1465|,G|upstream_gene_variant|MODIFIER|GPALN_007838|GPALN_007838|transcript|GPALN_007838-T1|protein_coding||c.-3679A>G|||||3679|,G|downstream_gene_variant|MODIFIER|GPALN_007835|GPALN_007835|transcript|GPALN_007835-T1|protein_coding||c.*2223A>G|||||2223|,G|intron_variant|MODIFIE…	0/0'	0/0'	0/1'	0/1'	0/1'	0/1'	0/0'	0/0'	0/0'	0/0'
Gpscaff_29	375852	C	T	ANN=T|synonymous_variant|LOW|GPALN_007836|GPALN_007836|transcript|GPALN_007836-T1|protein_coding|3/3|c.867C>T|p.Asp289Asp|867/870|867/870|289/289||,T|upstream_gene_variant|MODIFIER|GPALN_007837|GPALN_007837|transcript|GPALN_007837-T1|protein_coding||c.-1162C>T|||||1162|,T|upstream_gene_variant|MODIFIER|GPALN_007838|GPALN_007838|transcript|GPALN_007838-T1|protein_coding||c.-3376C>T|||||3376|,T|dow…	0/1'	0/1'	0/0'	0/0'	0/0'	0/0'	0/1'	0/1'	0/1'	0/1'
Gpscaff_29	379359	C	T	ANN=T|synonymous_variant|LOW|GPALN_007838|GPALN_007838|transcript|GPALN_007838-T1|protein_coding|1/3|c.132C>T|p.His44His|132/840|132/840|44/279||,T|upstream_gene_variant|MODIFIER|GPALN_007839|GPALN_007839|transcript|GPALN_007839-T1|protein_coding||c.-2800C>T|||||2800|,T|downstream_gene_variant|MODIFIER|GPALN_007836|GPALN_007836|transcript|GPALN_007836-T1|protein_coding||c.*3504C>T|||||3504|,T|dow…	0/0'	0/0'	0/0'	0/0'	0/0'	0/0'	0/1'	0/1'	0/1'	0/1'
Gpscaff_29	381196	G	A	ANN=A|upstream_gene_variant|MODIFIER|GPALN_007839|GPALN_007839|transcript|GPALN_007839-T1|protein_coding||c.-963G>A|||||963|,A|downstream_gene_variant|MODIFIER|GPALN_007837|GPALN_007837|transcript|GPALN_007837-T1|protein_coding||c.*3098G>A|||||3030|,A|downstream_gene_variant|MODIFIER|GPALN_007838|GPALN_007838|transcript|GPALN_007838-T1|protein_coding||c.*53G>A|||||53|,A|intergenic_region|MODIFIER…	0/0'	0/0'	0/0'	0/0'	0/0'	0/0'	0/1'	0/1'	0/1'	0/1'
Gpscaff_29	551062	G	A	ANN=A|synonymous_variant|LOW|GPALN_007884|GPALN_007884|transcript|GPALN_007884-T1|protein_coding|5/8|c.1137G>A|p.Arg379Arg|1137/1953|1137/1665|379/554||,A|synonymous_variant|LOW|GPALN_007884|GPALN_007884|transcript|GPALN_007884-T2|protein_coding|5/8|c.1137G>A|p.Arg379Arg|1137/1927|1137/1470|379/489||,A|upstream_gene_variant|MODIFIER|GPALN_007885|GPALN_007885|transcript|GPALN_007885-T1|protein_cod…	0/1'	0/1'	0/0'	0/0'	0/0'	0/0'	0/1'	0/1'	0/1'	0/1'
Gpscaff_29	583452	A	G	ANN=G|synonymous_variant|LOW|GPALN_007893|GPALN_007893|transcript|GPALN_007893-T1|protein_coding|5/7|c.808T>C|p.Leu270Leu|808/942|808/942|270/313||,G|downstream_gene_variant|MODIFIER|GPALN_007892|GPALN_007892|transcript|GPALN_007892-T1|protein_coding||c.*731A>G|||||731|,G|downstream_gene_variant|MODIFIER|GPALN_007894|GPALN_007894|transcript|GPALN_007894-T1|protein_coding||c.*2253T>C|||||2253|	0/0'	0/0'	0/1'	0/1'	0/1'	0/1'	0/0'	0/0'	0/0'	0/0'
Gpscaff_29	584001	G	C	ANN=C|synonymous_variant|LOW|GPALN_007893|GPALN_007893|transcript|GPALN_007893-T1|protein_coding|4/7|c.663C>G|p.Thr221Thr|663/942|663/942|221/313||,C|downstream_gene_variant|MODIFIER|GPALN_007892|GPALN_007892|transcript|GPALN_007892-T1|protein_coding||c.*1280G>C|||||1280|,C|downstream_gene_variant|MODIFIER|GPALN_007894|GPALN_007894|transcript|GPALN_007894-T1|protein_coding||c.*1704C>G|||||1704|	0/0'	0/0'	0/1'	0/1'	0/1'	0/1'	0/0'	0/0'	0/0'	0/0'
Gpscaff_29	584103	C	T	ANN=T|synonymous_variant|LOW|GPALN_007893|GPALN_007893|transcript|GPALN_007893-T1|protein_coding|4/7|c.561G>A|p.Leu187Leu|561/942|561/942|187/313||,T|downstream_gene_variant|MODIFIER|GPALN_007892|GPALN_007892|transcript|GPALN_007892-T1|protein_coding||c.*1382C>T|||||1382|,T|downstream_gene_variant|MODIFIER|GPALN_007894|GPALN_007894|transcript|GPALN_007894-T1|protein_coding||c.*1602G>A|||||1602|	0/0'	0/0'	0/1'	0/1'	0/1'	0/1'	0/0'	0/0'	0/0'	0/0'
Gpscaff_29	584456	C	T	ANN=T|synonymous_variant|LOW|GPALN_007893|GPALN_007893|transcript|GPALN_007893-T1|protein_coding|3/7|c.258G>A|p.Val86Val|258/942|258/942|86/313||,T|downstream_gene_variant|MODIFIER|GPALN_007892|GPALN_007892|transcript|GPALN_007892-T1|protein_coding||c.*1735C>T|||||1735|,T|downstream_gene_variant|MODIFIER|GPALN_007894|GPALN_007894|transcript|GPALN_007894-T1|protein_coding||c.*1249G>A|||||1249|	0/0'	0/0'	0/1'	0/1'	0/1'	0/1'	0/0'	0/0'	0/0'	0/0'
Gpscaff_29	584461	T	G	ANN=G|synonymous_variant|LOW|GPALN_007893|GPALN_007893|transcript|GPALN_007893-T1|protein_coding|3/7|c.253A>C|p.Arg85Arg|253/942|253/942|85/313||,G|downstream_gene_variant|MODIFIER|GPALN_007892|GPALN_007892|transcript|GPALN_007892-T1|protein_coding||c.*1740T>G|||||1740|,G|downstream_gene_variant|MODIFIER|GPALN_007894|GPALN_007894|transcript|GPALN_007894-T1|protein_coding||c.*1244A>C|||||1244|	0/0'	0/0'	0/1'	0/1'	0/1'	0/1'	0/0'	0/0'	0/0'	0/0'
Gpscaff_29	584602	A	G	ANN=G|synonymous_variant|LOW|GPALN_007893|GPALN_007893|transcript|GPALN_007893-T1|protein_coding|2/7|c.159T>C|p.His53His|159/942|159/942|53/313||,G|downstream_gene_variant|MODIFIER|GPALN_007892|GPALN_007892|transcript|GPALN_007892-T1|protein_coding||c.*1881A>G|||||1881|,G|downstream_gene_variant|MODIFIER|GPALN_007894|GPALN_007894|transcript|GPALN_007894-T1|protein_coding||c.*1103T>C|||||1103|	0/0'	0/0'	0/1'	0/1'	0/1'	0/1'	0/0'	0/0'	0/0'	0/0'
Gpscaff_29	584776	G	A	ANN=A|synonymous_variant|LOW|GPALN_007893|GPALN_007893|transcript|GPALN_007893-T1|protein_coding|1/7|c.30C>T|p.Ser10Ser|30/942|30/942|10/313||,A|downstream_gene_variant|MODIFIER|GPALN_007892|GPALN_007892|transcript|GPALN_007892-T1|protein_coding||c.*2055G>A|||||2055|,A|downstream_gene_variant|MODIFIER|GPALN_007894|GPALN_007894|transcript|GPALN_007894-T1|protein_coding||c.*929C>T|||||929|	0/0'	0/0'	0/1'	0/1'	0/1'	0/1'	0/0'	0/0'	0/0'	0/0'
Gpscaff_29	585028	A	G	ANN=G|upstream_gene_variant|MODIFIER|GPALN_007893|GPALN_007893|transcript|GPALN_007893-T1|protein_coding||c.-223T>C|||||223|,G|downstream_gene_variant|MODIFIER|GPALN_007892|GPALN_007892|transcript|GPALN_007892-T1|protein_coding||c.*2307A>G|||||2307|,G|downstream_gene_variant|MODIFIER|GPALN_007894|GPALN_007894|transcript|GPALN_007894-T1|protein_coding||c.*677T>C|||||677|,G|intergenic_region|MODIFI…	0/0'	0/0'	0/1'	0/1'	0/1'	0/1'	0/0'	0/0'	0/0'	0/0'
Gpscaff_29	585567	G	T	ANN=T|upstream_gene_variant|MODIFIER|GPALN_007893|GPALN_007893|transcript|GPALN_007893-T1|protein_coding||c.-762C>A|||||762|,T|downstream_gene_variant|MODIFIER|GPALN_007892|GPALN_007892|transcript|GPALN_007892-T1|protein_coding||c.*2846G>T|||||2846|,T|downstream_gene_variant|MODIFIER|GPALN_007894|GPALN_007894|transcript|GPALN_007894-T1|protein_coding||c.*138C>A|||||138|,T|intergenic_region|MODIFI…	0/0'	0/0'	0/1'	0/1'	0/1'	0/1'	0/0'	0/0'	0/0'	0/0'
Gpscaff_29	586297	T	C	ANN=C|upstream_gene_variant|MODIFIER|GPALN_007893|GPALN_007893|transcript|GPALN_007893-T1|protein_coding||c.-1492A>G|||||1492|,C|downstream_gene_variant|MODIFIER|GPALN_007892|GPALN_007892|transcript|GPALN_007892-T1|protein_coding||c.*3576T>C|||||3576|,C|intron_variant|MODIFIER|GPALN_007894|GPALN_007894|transcript|GPALN_007894-T1|protein_coding|23/24|c.3673+26A>G||||||	0/0'	0/0'	0/1'	0/1'	0/1'	0/1'	0/0'	0/0'	0/0'	0/0'
Gpscaff_29	586366	T	C	ANN=C|synonymous_variant|LOW|GPALN_007894|GPALN_007894|transcript|GPALN_007894-T1|protein_coding|23/25|c.3630A>G|p.Val1210Val|3630/3975|3630/3975|1210/1324||,C|upstream_gene_variant|MODIFIER|GPALN_007893|GPALN_007893|transcript|GPALN_007893-T1|protein_coding||c.-1561A>G|||||1561|,C|downstream_gene_variant|MODIFIER|GPALN_007892|GPALN_007892|transcript|GPALN_007892-T1|protein_coding||c.*3645T>C||||…	0/0'	0/0'	0/1'	0/1'	0/1'	0/1'	0/0'	0/0'	0/0'	0/0'
Gpscaff_29	586944	G	A	ANN=A|synonymous_variant|LOW|GPALN_007894|GPALN_007894|transcript|GPALN_007894-T1|protein_coding|22/25|c.3255C>T|p.Cys1085Cys|3255/3975|3255/3975|1085/1324||,A|upstream_gene_variant|MODIFIER|GPALN_007893|GPALN_007893|transcript|GPALN_007893-T1|protein_coding||c.-2139C>T|||||2139|,A|downstream_gene_variant|MODIFIER|GPALN_007892|GPALN_007892|transcript|GPALN_007892-T1|protein_coding||c.*4223G>A||||…	0/0'	0/0'	0/1'	0/1'	0/1'	0/1'	0/0'	0/0'	0/0'	0/0'
Gpscaff_29	587583	G	T	ANN=T|upstream_gene_variant|MODIFIER|GPALN_007893|GPALN_007893|transcript|GPALN_007893-T1|protein_coding||c.-2778C>A|||||2778|,T|downstream_gene_variant|MODIFIER|GPALN_007892|GPALN_007892|transcript|GPALN_007892-T1|protein_coding||c.*4862G>T|||||4862|,T|intron_variant|MODIFIER|GPALN_007894|GPALN_007894|transcript|GPALN_007894-T1|protein_coding|20/24|c.3085+264C>A||||||	0/0'	0/0'	0/1'	0/1'	0/1'	0/1'	0/0'	0/0'	0/0'	0/0'
Gpscaff_29	587700	G	T	ANN=T|upstream_gene_variant|MODIFIER|GPALN_007893|GPALN_007893|transcript|GPALN_007893-T1|protein_coding||c.-2895C>A|||||2895|,T|downstream_gene_variant|MODIFIER|GPALN_007892|GPALN_007892|transcript|GPALN_007892-T1|protein_coding||c.*4979G>T|||||4979|,T|intron_variant|MODIFIER|GPALN_007894|GPALN_007894|transcript|GPALN_007894-T1|protein_coding|20/24|c.3085+147C>A||||||	0/0'	0/0'	0/1'	0/1'	0/1'	0/1'	0/0'	0/0'	0/0'	0/0'
Gpscaff_29	587905	G	A	ANN=A|synonymous_variant|LOW|GPALN_007894|GPALN_007894|transcript|GPALN_007894-T1|protein_coding|20/25|c.3027C>T|p.Asp1009Asp|3027/3975|3027/3975|1009/1324||,A|upstream_gene_variant|MODIFIER|GPALN_007893|GPALN_007893|transcript|GPALN_007893-T1|protein_coding||c.-3100C>T|||||3100|	0/0'	0/0'	0/1'	0/1'	0/1'	0/1'	0/0'	0/0'	0/0'	0/0'
Gpscaff_29	587962	A	G	ANN=G|synonymous_variant|LOW|GPALN_007894|GPALN_007894|transcript|GPALN_007894-T1|protein_coding|20/25|c.2970T>C|p.Phe990Phe|2970/3975|2970/3975|990/1324||,G|upstream_gene_variant|MODIFIER|GPALN_007893|GPALN_007893|transcript|GPALN_007893-T1|protein_coding||c.-3157T>C|||||3157|	0/0'	0/0'	0/1'	0/1'	0/1'	0/1'	0/0'	0/0'	0/0'	0/0'
Gpscaff_29	588144	A	C	ANN=C|synonymous_variant|LOW|GPALN_007894|GPALN_007894|transcript|GPALN_007894-T1|protein_coding|19/25|c.2841T>G|p.Arg947Arg|2841/3975|2841/3975|947/1324||,C|upstream_gene_variant|MODIFIER|GPALN_007893|GPALN_007893|transcript|GPALN_007893-T1|protein_coding||c.-3339T>G|||||3339|	0/0'	0/0'	0/1'	0/1'	0/1'	0/1'	0/0'	0/0'	0/0'	0/0'
Gpscaff_29	588168	C	T	ANN=T|synonymous_variant|LOW|GPALN_007894|GPALN_007894|transcript|GPALN_007894-T1|protein_coding|19/25|c.2817G>A|p.Ala939Ala|2817/3975|2817/3975|939/1324||,T|upstream_gene_variant|MODIFIER|GPALN_007893|GPALN_007893|transcript|GPALN_007893-T1|protein_coding||c.-3363G>A|||||3363|	0/0'	0/0'	0/1'	0/1'	0/1'	0/1'	0/0'	0/0'	0/0'	0/0'
Gpscaff_30	138943	G	A	ANN=A|synonymous_variant|LOW|GPALN_009564|GPALN_009564|transcript|GPALN_009564-T1|protein_coding|7/8|c.885C>T|p.Arg295Arg|885/1177|885/1119|295/372||,A|upstream_gene_variant|MODIFIER|GPALN_009563|GPALN_009563|transcript|GPALN_009563-T1|protein_coding||c.-2916C>T|||||2916|	0/0'	0/0'	0/0'	0/0'	0/0'	0/0'	0/1'	0/1'	0/1'	0/1'
Gpscaff_30	138958	G	A	ANN=A|synonymous_variant|LOW|GPALN_009564|GPALN_009564|transcript|GPALN_009564-T1|protein_coding|7/8|c.870C>T|p.His290His|870/1177|870/1119|290/372||,A|upstream_gene_variant|MODIFIER|GPALN_009563|GPALN_009563|transcript|GPALN_009563-T1|protein_coding||c.-2931C>T|||||2931|	0/0'	0/0'	0/1'	0/1'	0/1'	0/1'	0/0'	0/0'	0/0'	0/0'
Gpscaff_30	139121	AACC	TACC,TACT	ANN=TACC|splice_region_variant&intron_variant|LOW|GPALN_009564|GPALN_009564|transcript|GPALN_009564-T1|protein_coding|6/7|c.755+7T>A||||||,TACT|splice_region_variant&intron_variant|LOW|GPALN_009564|GPALN_009564|transcript|GPALN_009564-T1|protein_coding|6/7|c.755+4_755+7delGGTTinsAGTA||||||,TACC|upstream_gene_variant|MODIFIER|GPALN_009563|GPALN_009563|transcript|GPALN_009563-T1|protein_coding||c.-…	0/1'	0/1'	0/1'	0/1'	0/1'	0/1'	0/2'	0/2'	0/2'	0/2'
Gpscaff_30	139150	C	T	ANN=T|missense_variant|MODERATE|GPALN_009564|GPALN_009564|transcript|GPALN_009564-T1|protein_coding|6/8|c.733G>A|p.Val245Ile|733/1177|733/1119|245/372||,T|upstream_gene_variant|MODIFIER|GPALN_009563|GPALN_009563|transcript|GPALN_009563-T1|protein_coding||c.-3123G>A|||||3123|	0/0'	0/0'	0/0'	0/0'	0/0'	0/0'	0/1'	0/1'	0/1'	0/1'
Gpscaff_30	139425	CTTTTCA	CTTTTTCA	ANN=CTTTTTCA|upstream_gene_variant|MODIFIER|GPALN_009563|GPALN_009563|transcript|GPALN_009563-T1|protein_coding||c.-3403_-3402insA|||||3403|,CTTTTTCA|intron_variant|MODIFIER|GPALN_009564|GPALN_009564|transcript|GPALN_009564-T1|protein_coding|4/7|c.566-27_566-26insA||||||	0/0'	0/0'	0/0'	0/0'	0/0'	0/0'	0/1'	0/1'	0/1'	0/1'
Gpscaff_30	459960	T	C	ANN=C|upstream_gene_variant|MODIFIER|GPALN_009615|GPALN_009615|transcript|GPALN_009615-T1|protein_coding||c.-3358A>G|||||3358|,C|downstream_gene_variant|MODIFIER|GPALN_009616|GPALN_009616|transcript|GPALN_009616-T1|protein_coding||c.*2581T>C|||||2581|,C|downstream_gene_variant|MODIFIER|GPALN_009617|GPALN_009617|transcript|GPALN_009617-T1|protein_coding||c.*131T>C|||||131|,C|intergenic_region|MODI…	0/1'	0/1'	1/1'	1/1'	1/1'	1/1'	0/1'	0/1'	0/1'	0/1'
Gpscaff_30	460002	CAAGAAAT	CAGAAAT	ANN=CAGAAAT|upstream_gene_variant|MODIFIER|GPALN_009615|GPALN_009615|transcript|GPALN_009615-T1|protein_coding||c.-3402delT|||||3402|,CAGAAAT|downstream_gene_variant|MODIFIER|GPALN_009616|GPALN_009616|transcript|GPALN_009616-T1|protein_coding||c.*2625delA|||||2625|,CAGAAAT|downstream_gene_variant|MODIFIER|GPALN_009617|GPALN_009617|transcript|GPALN_009617-T1|protein_coding||c.*175delA|||||175|,CAG…	0/0'	0/0'	0/1'	0/1'	0/1'	0/1'	0/0'	0/0'	0/0'	0/0'
Gpscaff_30	598779	G	A	ANN=A|downstream_gene_variant|MODIFIER|GPALN_009639|GPALN_009639|transcript|GPALN_009639-T1|protein_coding||c.*4584G>A|||||4584|,A|intron_variant|MODIFIER|GPALN_009640|GPALN_009640|transcript|GPALN_009640-T1|protein_coding|1/1|c.124-265G>A||||||	0/0'	0/0'	0/1'	0/1'	0/1'	0/1'	0/0'	0/0'	0/0'	0/0'
Gpscaff_31	133640	G	C	ANN=C|missense_variant|MODERATE|GPALN_009681|GPALN_009681|transcript|GPALN_009681-T1|protein_coding|3/5|c.478G>C|p.Glu160Gln|553/1301|478/930|160/309||,C|downstream_gene_variant|MODIFIER|GPALN_009682|GPALN_009682|transcript|GPALN_009682-T1|protein_coding||c.*2235C>G|||||1974|	0/0'	0/0'	0/0'	0/0'	0/0'	0/0'	0/1'	0/1'	0/1'	0/1'
Gpscaff_31	133782	AAAATATTATT	ATAAATATTATT	ANN=ATAAATATTATT|downstream_gene_variant|MODIFIER|GPALN_009682|GPALN_009682|transcript|GPALN_009682-T1|protein_coding||c.*2092_*2093insA|||||1831|,ATAAATATTATT|intron_variant|MODIFIER|GPALN_009681|GPALN_009681|transcript|GPALN_009681-T1|protein_coding|3/4|c.538+82_538+83insT||||||	0/0'	0/0'	0/0'	0/0'	0/0'	0/0'	0/1'	0/1'	0/1'	0/1'
Gpscaff_31	134707	G	A	ANN=A|3_prime_UTR_variant|MODIFIER|GPALN_009681|GPALN_009681|transcript|GPALN_009681-T1|protein_coding|5/5|c.*92G>A|||||92|,A|downstream_gene_variant|MODIFIER|GPALN_009682|GPALN_009682|transcript|GPALN_009682-T1|protein_coding||c.*1168C>T|||||907|	0/0'	0/0'	0/0'	0/0'	0/0'	0/0'	0/1'	0/1'	0/1'	0/1'
Gpscaff_31	134717	C	T	ANN=T|3_prime_UTR_variant|MODIFIER|GPALN_009681|GPALN_009681|transcript|GPALN_009681-T1|protein_coding|5/5|c.*102C>T|||||102|,T|downstream_gene_variant|MODIFIER|GPALN_009682|GPALN_009682|transcript|GPALN_009682-T1|protein_coding||c.*1158G>A|||||897|	0/0'	0/0'	0/0'	0/0'	0/0'	0/0'	0/1'	0/1'	0/1'	0/1'
Gpscaff_31	207687	A	G	ANN=G|missense_variant|MODERATE|GPALN_009695|GPALN_009695|transcript|GPALN_009695-T1|protein_coding|3/4|c.334A>G|p.Asn112Asp|334/558|334/558|112/185||,G|upstream_gene_variant|MODIFIER|GPALN_009696|GPALN_009696|transcript|GPALN_009696-T1|protein_coding||c.-1725A>G|||||1725|,G|downstream_gene_variant|MODIFIER|GPALN_009694|GPALN_009694|transcript|GPALN_009694-T1|protein_coding||c.*2330A>G|||||2330|	0/0'	0/0'	0/0'	0/0'	0/0'	0/0'	0/1'	0/1'	0/1'	0/1'
Gpscaff_31	213436	G	A	ANN=A|missense_variant|MODERATE|GPALN_009697|GPALN_009697|transcript|GPALN_009697-T1|protein_coding|3/17|c.214G>A|p.Ala72Thr|214/2442|214/2442|72/813||,A|downstream_gene_variant|MODIFIER|GPALN_009696|GPALN_009696|transcript|GPALN_009696-T1|protein_coding||c.*2306G>A|||||2306|	0/0'	0/0'	0/0'	0/0'	0/0'	0/0'	0/1'	0/1'	0/1'	0/1'
Gpscaff_31	213449	A	G	ANN=G|missense_variant|MODERATE|GPALN_009697|GPALN_009697|transcript|GPALN_009697-T1|protein_coding|3/17|c.227A>G|p.Asp76Gly|227/2442|227/2442|76/813||,G|downstream_gene_variant|MODIFIER|GPALN_009696|GPALN_009696|transcript|GPALN_009696-T1|protein_coding||c.*2319A>G|||||2319|	0/0'	0/0'	0/0'	0/0'	0/0'	0/0'	0/1'	0/1'	0/1'	0/1'
Gpscaff_31	213528	G	A	ANN=A|synonymous_variant|LOW|GPALN_009697|GPALN_009697|transcript|GPALN_009697-T1|protein_coding|3/17|c.306G>A|p.Glu102Glu|306/2442|306/2442|102/813||,A|downstream_gene_variant|MODIFIER|GPALN_009696|GPALN_009696|transcript|GPALN_009696-T1|protein_coding||c.*2398G>A|||||2398|	0/0'	0/0'	0/0'	0/0'	0/0'	0/0'	0/1'	0/1'	0/1'	0/1'
Gpscaff_31	213726	A	G	ANN=G|synonymous_variant|LOW|GPALN_009697|GPALN_009697|transcript|GPALN_009697-T1|protein_coding|3/17|c.504A>G|p.Gln168Gln|504/2442|504/2442|168/813||,G|downstream_gene_variant|MODIFIER|GPALN_009696|GPALN_009696|transcript|GPALN_009696-T1|protein_coding||c.*2596A>G|||||2596|	0/0'	0/0'	0/0'	0/0'	0/0'	0/0'	0/1'	0/1'	0/1'	0/1'
Gpscaff_31	213759	TAACT	TAAACT	ANN=TAAACT|splice_region_variant&intron_variant|LOW|GPALN_009697|GPALN_009697|transcript|GPALN_009697-T1|protein_coding|3/16|c.535+4_535+5insA||||||,TAAACT|downstream_gene_variant|MODIFIER|GPALN_009696|GPALN_009696|transcript|GPALN_009696-T1|protein_coding||c.*2631_*2632insA|||||2632|	0/1'	0/1'	0/0'	0/0'	0/0'	0/0'	0/1'	0/1'	0/1'	0/1'
Gpscaff_31	299142	G	A	ANN=A|upstream_gene_variant|MODIFIER|GPALN_009710|GPALN_009710|transcript|GPALN_009710-T1|protein_coding||c.-4019C>T|||||3948|,A|intron_variant|MODIFIER|GPALN_009711|GPALN_009711|transcript|GPALN_009711-T1|protein_coding|10/13|c.1137+122C>T||||||	0/0'	0/0'	0/0'	0/0'	0/0'	0/0'	0/1'	0/1'	0/1'	0/1'
Gpscaff_31	299151	A	C	ANN=C|upstream_gene_variant|MODIFIER|GPALN_009710|GPALN_009710|transcript|GPALN_009710-T1|protein_coding||c.-4028T>G|||||3957|,C|intron_variant|MODIFIER|GPALN_009711|GPALN_009711|transcript|GPALN_009711-T1|protein_coding|10/13|c.1137+113T>G||||||	0/1'	0/1'	0/1'	0/1'	0/1'	0/1'	0/0'	0/0'	0/0'	0/0'
Gpscaff_31	299376	C	A	ANN=A|upstream_gene_variant|MODIFIER|GPALN_009710|GPALN_009710|transcript|GPALN_009710-T1|protein_coding||c.-4253G>T|||||4182|,A|intron_variant|MODIFIER|GPALN_009711|GPALN_009711|transcript|GPALN_009711-T1|protein_coding|9/13|c.1085-60G>T||||||	0/1'	0/1'	0/1'	0/1'	0/1'	0/1'	0/0'	0/0'	0/0'	0/0'
Gpscaff_31	299944	G	A	ANN=A|synonymous_variant|LOW|GPALN_009711|GPALN_009711|transcript|GPALN_009711-T1|protein_coding|8/14|c.933C>T|p.Gly311Gly|933/1608|933/1608|311/535||,A|upstream_gene_variant|MODIFIER|GPALN_009710|GPALN_009710|transcript|GPALN_009710-T1|protein_coding||c.-4821C>T|||||4750|	0/1'	0/1'	0/1'	0/1'	0/1'	0/1'	0/0'	0/0'	0/0'	0/0'
Gpscaff_31	299975	C	T	ANN=T|missense_variant|MODERATE|GPALN_009711|GPALN_009711|transcript|GPALN_009711-T1|protein_coding|8/14|c.902G>A|p.Gly301Asp|902/1608|902/1608|301/535||,T|upstream_gene_variant|MODIFIER|GPALN_009710|GPALN_009710|transcript|GPALN_009710-T1|protein_coding||c.-4852G>A|||||4781|	0/1'	0/1'	0/1'	0/1'	0/1'	0/1'	0/0'	0/0'	0/0'	0/0'
Gpscaff_31	300012	ATTAA	ATAA	ANN=ATAA|upstream_gene_variant|MODIFIER|GPALN_009710|GPALN_009710|transcript|GPALN_009710-T1|protein_coding||c.-4891delA|||||4820|,ATAA|intron_variant|MODIFIER|GPALN_009711|GPALN_009711|transcript|GPALN_009711-T1|protein_coding|7/13|c.876-13delA||||||	0/1'	0/1'	0/1'	0/1'	0/1'	0/1'	0/0'	0/0'	0/0'	0/0'
Gpscaff_32	51479	A	C	ANN=C|synonymous_variant|LOW|GPALN_009829|GPALN_009829|transcript|GPALN_009829-T1|protein_coding|4/4|c.381A>C|p.Gly127Gly|654/937|381/594|127/197||,C|upstream_gene_variant|MODIFIER|GPALN_009828|GPALN_009828|transcript|GPALN_009828-T1|protein_coding||c.-4031T>G|||||3858|,C|downstream_gene_variant|MODIFIER|GPALN_009830|GPALN_009830|transcript|GPALN_009830-T1|protein_coding||c.*2650T>G|||||2511|	0/0'	0/0'	0/1'	0/1'	0/1'	0/1'	0/0'	0/0'	0/0'	0/0'
Gpscaff_33	619226	A	G	ANN=G|missense_variant|MODERATE|GPALN_010063|GPALN_010063|transcript|GPALN_010063-T1|protein_coding|5/6|c.811A>G|p.Ile271Val|1117/1278|811/972|271/323||,G|upstream_gene_variant|MODIFIER|GPALN_010062|GPALN_010062|transcript|GPALN_010062-T1|protein_coding||c.-4650T>C|||||4650|,G|upstream_gene_variant|MODIFIER|GPALN_010064|GPALN_010064|transcript|GPALN_010064-T1|protein_coding||c.-2799A>G|||||2799|	0/1'	0/1'	0/1'	0/1'	0/1'	0/1'	1/1'	1/1'	1/1'	1/1'
Gpscaff_33	619295	T	C	ANN=C|upstream_gene_variant|MODIFIER|GPALN_010062|GPALN_010062|transcript|GPALN_010062-T1|protein_coding||c.-4719A>G|||||4719|,C|upstream_gene_variant|MODIFIER|GPALN_010064|GPALN_010064|transcript|GPALN_010064-T1|protein_coding||c.-2730T>C|||||2730|,C|intron_variant|MODIFIER|GPALN_010063|GPALN_010063|transcript|GPALN_010063-T1|protein_coding|5/5|c.841+39T>C||||||	0/0'	0/0'	0/1'	0/1'	0/1'	0/1'	0/0'	0/0'	0/0'	0/0'
Gpscaff_33	668420	C	T	ANN=T|missense_variant|MODERATE|GPALN_010075|GPALN_010075|transcript|GPALN_010075-T1|protein_coding|4/11|c.494G>A|p.Arg165Gln|697/1859|494/1656|165/551||,T|downstream_gene_variant|MODIFIER|GPALN_010074|GPALN_010074|transcript|GPALN_010074-T1|protein_coding||c.*3910C>T|||||3537|,T|downstream_gene_variant|MODIFIER|GPALN_010076|GPALN_010076|transcript|GPALN_010076-T1|protein_coding||c.*2065G>A|||||2…	0/1'	0/1'	0/1'	0/1'	0/1'	0/1'	0/0'	0/0'	0/0'	0/0'
Gpscaff_36	410303	GTTTT	TTTTC	ANN=TTTTC|downstream_gene_variant|MODIFIER|GPALN_010316|GPALN_010316|transcript|GPALN_010316-T1|protein_coding||c.*9_*13delAAAACinsGAAAA|||||13|,TTTTC|intergenic_region|MODIFIER|GPALN_010315-GPALN_010316|GPALN_010315-GPALN_010316|intergenic_region|GPALN_010315-GPALN_010316|||n.410303_410307delGTTTTinsTTTTC||||||	0/0'	0/0'	0/1'	0/1'	0/1'	0/1'	0/0'	0/0'	0/0'	0/0'
Gpscaff_36	433708	T	C	ANN=C|synonymous_variant|LOW|GPALN_010321|GPALN_010321|transcript|GPALN_010321-T1|protein_coding|7/7|c.348A>G|p.Pro116Pro|515/794|348/627|116/208||,C|upstream_gene_variant|MODIFIER|GPALN_010320|GPALN_010320|transcript|GPALN_010320-T1|protein_coding||c.-1127A>G|||||1127|	0/1'	0/1'	0/1'	0/1'	0/1'	0/1'	1/1'	1/1'	1/1'	1/1'
Gpscaff_37	231049	GCA	GTCA	ANN=GTCA|frameshift_variant|HIGH|GPALN_010378|GPALN_010378|transcript|GPALN_010378-T1|protein_coding|4/5|c.345_346insT|p.Gln116fs|346/519|346/519|116/172||;LOF=(GPALN_010378|GPALN_010378|1|1.00)	0/1'	0/1'	0/0'	0/0'	0/0'	0/0'	0/1'	0/1'	0/1'	0/1'
Gpscaff_37	231088	T	A	ANN=A|synonymous_variant|LOW|GPALN_010378|GPALN_010378|transcript|GPALN_010378-T1|protein_coding|4/5|c.384T>A|p.Leu128Leu|384/519|384/519|128/172||	0/1'	0/1'	1/1'	1/1'	1/1'	1/1'	0/1'	0/1'	0/1'	0/1'
Gpscaff_38	6033	C	T	ANN=T|splice_region_variant&intron_variant|LOW|GPALN_010457|GPALN_010457|transcript|GPALN_010457-T1|protein_coding|13/15|c.2739+8G>A||||||,T|upstream_gene_variant|MODIFIER|GPALN_010456|GPALN_010456|transcript|GPALN_010456-T1|protein_coding||c.-5246G>A|||||4892|	0/1'	0/1'	0/1'	0/1'	0/1'	0/1'	1/1'	1/1'	1/1'	1/1'
Gpscaff_38	6083	C	T	ANN=T|synonymous_variant|LOW|GPALN_010457|GPALN_010457|transcript|GPALN_010457-T1|protein_coding|13/16|c.2697G>A|p.Pro899Pro|2697/2913|2697/2913|899/970||,T|upstream_gene_variant|MODIFIER|GPALN_010456|GPALN_010456|transcript|GPALN_010456-T1|protein_coding||c.-5296G>A|||||4942|	0/1'	0/1'	0/1'	0/1'	0/1'	0/1'	0/0'	0/0'	0/0'	0/0'
Gpscaff_38	6450	T	C	ANN=C|intron_variant|MODIFIER|GPALN_010457|GPALN_010457|transcript|GPALN_010457-T1|protein_coding|12/15|c.2521+129A>G||||||	0/1'	0/1'	0/1'	0/1'	0/1'	0/1'	0/0'	0/0'	0/0'	0/0'
Gpscaff_38	126536	CCGCC	TCGAG	ANN=TCGAG|missense_variant|MODERATE|GPALN_010472|GPALN_010472|transcript|GPALN_010472-T1|protein_coding|1/4|c.168_172delCCGCCinsTCGAG|p.Leu58Val|168/516|168/516|56/171||,TCGAG|upstream_gene_variant|MODIFIER|GPALN_010471|GPALN_010471|transcript|GPALN_010471-T1|protein_coding||c.-2650_-2646delGGCGGinsCTCGA|||||2317|,TCGAG|downstream_gene_variant|MODIFIER|GPALN_010473|GPALN_010473|transcript|GPALN_0…	0/1'	0/1'	0/1'	0/1'	0/1'	0/1'	0/0'	0/0'	0/0'	0/0'
Gpscaff_38	494471	G	A	ANN=A|missense_variant|MODERATE|GPALN_010529|GPALN_010529|transcript|GPALN_010529-T1|protein_coding|4/6|c.362C>T|p.Thr121Ile|380/810|362/792|121/263||,A|upstream_gene_variant|MODIFIER|GPALN_010528|GPALN_010528|transcript|GPALN_010528-T1|protein_coding||c.-4260C>T|||||4260|,A|upstream_gene_variant|MODIFIER|GPALN_010530|GPALN_010530|transcript|GPALN_010530-T1|protein_coding||c.-3742G>A|||||3742|	0/0'	0/0'	0/1'	0/1'	0/1'	0/1'	0/0'	0/0'	0/0'	0/0'
Gpscaff_38	494658	T	C	ANN=C|missense_variant|MODERATE|GPALN_010529|GPALN_010529|transcript|GPALN_010529-T1|protein_coding|3/6|c.283A>G|p.Thr95Ala|301/810|283/792|95/263||,C|upstream_gene_variant|MODIFIER|GPALN_010528|GPALN_010528|transcript|GPALN_010528-T1|protein_coding||c.-4447A>G|||||4447|,C|upstream_gene_variant|MODIFIER|GPALN_010530|GPALN_010530|transcript|GPALN_010530-T1|protein_coding||c.-3555T>C|||||3555|	0/0'	0/0'	0/1'	0/1'	0/1'	0/1'	0/0'	0/0'	0/0'	0/0'
Gpscaff_38	527470	CTTTTTTATGG	CTTTTTTTATGG	ANN=CTTTTTTTATGG|downstream_gene_variant|MODIFIER|GPALN_010537|GPALN_010537|transcript|GPALN_010537-T1|protein_coding||c.*3088_*3089insA|||||2993|,CTTTTTTTATGG|intron_variant|MODIFIER|GPALN_010536|GPALN_010536|transcript|GPALN_010536-T1|protein_coding|7/8|c.781+81_781+82insA||||||	0/1'	0/1'	0/1'	0/1'	0/1'	0/1'	1/1'	1/1'	1/1'	1/1'
Gpscaff_38	527487	CTTTTTTGA	CTTTTTGA	ANN=CTTTTTGA|downstream_gene_variant|MODIFIER|GPALN_010537|GPALN_010537|transcript|GPALN_010537-T1|protein_coding||c.*3072delA|||||2977|,CTTTTTGA|intron_variant|MODIFIER|GPALN_010536|GPALN_010536|transcript|GPALN_010536-T1|protein_coding|7/8|c.781+65delA||||||	0/0'	0/0'	0/1'	0/1'	0/1'	0/1'	0/0'	0/0'	0/0'	0/0'
Gpscaff_38	528198	ATTAA	ATTTAA	ANN=ATTTAA|downstream_gene_variant|MODIFIER|GPALN_010537|GPALN_010537|transcript|GPALN_010537-T1|protein_coding||c.*2364_*2365insA|||||2269|,ATTTAA|intron_variant|MODIFIER|GPALN_010536|GPALN_010536|transcript|GPALN_010536-T1|protein_coding|3/8|c.411+18_411+19insA||||||	0/0'	0/0'	0/1'	0/1'	0/1'	0/1'	0/0'	0/0'	0/0'	0/0'
Gpscaff_38	558120	A	G	ANN=G|downstream_gene_variant|MODIFIER|GPALN_010541|GPALN_010541|transcript|GPALN_010541-T1|protein_coding||c.*3172A>G|||||3172|,G|downstream_gene_variant|MODIFIER|GPALN_010543|GPALN_010543|transcript|GPALN_010543-T1|protein_coding||c.*3113T>C|||||2876|,G|intron_variant|MODIFIER|GPALN_010542|GPALN_010542|transcript|GPALN_010542-T1|protein_coding|2/2|c.511-30T>C||||||	0/1'	0/1'	0/1'	0/1'	0/1'	0/1'	0/0'	0/0'	0/0'	0/0'
Gpscaff_38	622421	T	C	ANN=C|upstream_gene_variant|MODIFIER|GPALN_010554|GPALN_010554|transcript|GPALN_010554-T1|protein_coding||c.-4331A>G|||||4331|,C|intergenic_region|MODIFIER|GPALN_010554-GPALN_010555|GPALN_010554-GPALN_010555|intergenic_region|GPALN_010554-GPALN_010555|||n.622421T>C||||||	0/1'	0/1'	0/1'	0/1'	0/1'	0/1'	0/0'	0/0'	0/0'	0/0'
Gpscaff_39	116872	G	A	ANN=A|downstream_gene_variant|MODIFIER|GPALN_010569|GPALN_010569|transcript|GPALN_010569-T1|protein_coding||c.*4171C>T|||||4092|,A|intron_variant|MODIFIER|GPALN_010568|GPALN_010568|transcript|GPALN_010568-T1|protein_coding|2/7|c.268-90C>T||||||	0/0'	0/0'	0/0'	0/0'	0/0'	0/0'	0/1'	0/1'	0/1'	0/1'
Gpscaff_39	116937	T	C	ANN=C|downstream_gene_variant|MODIFIER|GPALN_010569|GPALN_010569|transcript|GPALN_010569-T1|protein_coding||c.*4106A>G|||||4027|,C|intron_variant|MODIFIER|GPALN_010568|GPALN_010568|transcript|GPALN_010568-T1|protein_coding|2/7|c.268-155A>G||||||	0/0'	0/0'	0/0'	0/0'	0/0'	0/0'	0/1'	0/1'	0/1'	0/1'
Gpscaff_39	122733	A	G	ANN=G|intron_variant|MODIFIER|GPALN_010569|GPALN_010569|transcript|GPALN_010569-T1|protein_coding|2/7|c.277-39T>C||||||	0/1'	0/1'	0/1'	0/1'	0/1'	0/1'	0/0'	0/0'	0/0'	0/0'
Gpscaff_39	395688	C	T	ANN=T|upstream_gene_variant|MODIFIER|GPALN_010602|GPALN_010602|transcript|GPALN_010602-T1|protein_coding||c.-1693C>T|||||1693|,T|intergenic_region|MODIFIER|GPALN_010601-GPALN_010602|GPALN_010601-GPALN_010602|intergenic_region|GPALN_010601-GPALN_010602|||n.395688C>T||||||	0/0'	0/0'	0/1'	0/1'	0/1'	0/1'	0/0'	0/0'	0/0'	0/0'
Gpscaff_39	713152	T	C	ANN=C|synonymous_variant|LOW|GPALN_010642|GPALN_010642|transcript|GPALN_010642-T1|protein_coding|4/10|c.457T>C|p.Leu153Leu|457/1925|457/1638|153/545||,C|upstream_gene_variant|MODIFIER|GPALN_010641|GPALN_010641|transcript|GPALN_010641-T1|protein_coding||c.-2598A>G|||||2550|	0/0'	0/0'	0/1'	0/1'	0/1'	0/1'	0/0'	0/0'	0/0'	0/0'
Gpscaff_39	744431	GAT	AGA	ANN=AGA|downstream_gene_variant|MODIFIER|GPALN_010647|GPALN_010647|transcript|GPALN_010647-T1|protein_coding||c.*4163_*4165delGATinsAGA|||||4163|,AGA|downstream_gene_variant|MODIFIER|GPALN_010649|GPALN_010649|transcript|GPALN_010649-T1|protein_coding||c.*3848_*3850delATCinsTCT|||||3785|,AGA|intron_variant|MODIFIER|GPALN_010648|GPALN_010648|transcript|GPALN_010648-T1|protein_coding|4/9|c.673-26_67…	0/1'	0/1'	0/0'	0/0'	0/0'	0/0'	0/1'	0/1'	0/1'	0/1'
Gpscaff_39	751949	C	T	ANN=T|missense_variant|MODERATE|GPALN_010650|GPALN_010650|transcript|GPALN_010650-T1|protein_coding|4/10|c.491C>T|p.Thr164Ile|491/1716|491/1716|164/571||,T|upstream_gene_variant|MODIFIER|GPALN_010649|GPALN_010649|transcript|GPALN_010649-T1|protein_coding||c.-3223G>A|||||3223|,T|downstream_gene_variant|MODIFIER|GPALN_010651|GPALN_010651|transcript|GPALN_010651-T1|protein_coding||c.*3461G>A|||||346…	0/1'	0/1'	0/0'	0/0'	0/0'	0/0'	0/1'	0/1'	0/1'	0/1'
Gpscaff_39	752136	A	C	ANN=C|splice_region_variant&intron_variant|LOW|GPALN_010650|GPALN_010650|transcript|GPALN_010650-T1|protein_coding|4/9|c.672+6A>C||||||,C|upstream_gene_variant|MODIFIER|GPALN_010649|GPALN_010649|transcript|GPALN_010649-T1|protein_coding||c.-3410T>G|||||3410|,C|downstream_gene_variant|MODIFIER|GPALN_010651|GPALN_010651|transcript|GPALN_010651-T1|protein_coding||c.*3274T>G|||||3274|	0/1'	0/1'	0/0'	0/0'	0/0'	0/0'	0/1'	0/1'	0/1'	0/1'
Gpscaff_40	756377	T	A	ANN=A|upstream_gene_variant|MODIFIER|GPALN_011826|GPALN_011826|transcript|GPALN_011826-T1|protein_coding||c.-1028A>T|||||1028|,A|upstream_gene_variant|MODIFIER|GPALN_011827|GPALN_011827|transcript|GPALN_011827-T1|protein_coding||c.-202T>A|||||202|,A|downstream_gene_variant|MODIFIER|GPALN_011825|GPALN_011825|transcript|GPALN_011825-T1|protein_coding||c.*1820T>A|||||1820|,A|intergenic_region|MODIFI…	0/1'	0/1'	0/0'	0/0'	0/0'	0/0'	1/1'	1/1'	1/1'	1/1'
Gpscaff_42	618018	GCACC	TCACG	ANN=TCACG|missense_variant|MODERATE|GPALN_011919|GPALN_011919|transcript|GPALN_011919-T1|protein_coding|9/10|c.1185_1189delGCACCinsTCACG|p.Pro397Ala|1185/1443|1185/1443|395/480||	0/0'	0/0'	0/0'	0/0'	0/0'	0/0'	0/1'	0/1'	0/1'	0/1'
Gpscaff_42	618040	T	C	ANN=C|missense_variant|MODERATE|GPALN_011919|GPALN_011919|transcript|GPALN_011919-T1|protein_coding|9/10|c.1207T>C|p.Tyr403His|1207/1443|1207/1443|403/480||	0/0'	0/0'	0/0'	0/0'	0/0'	0/0'	0/1'	0/1'	0/1'	0/1'
Gpscaff_44	297618	C	A	ANN=A|missense_variant|MODERATE|GPALN_012007|GPALN_012007|transcript|GPALN_012007-T1|protein_coding|6/7|c.514G>T|p.Val172Phe|514/798|514/798|172/265||,A|downstream_gene_variant|MODIFIER|GPALN_012006|GPALN_012006|transcript|GPALN_012006-T1|protein_coding||c.*2778C>A|||||2778|,A|downstream_gene_variant|MODIFIER|GPALN_012008|GPALN_012008|transcript|GPALN_012008-T1|protein_coding||c.*3375G>T|||||3375|	0/0'	0/0'	0/0'	0/0'	0/0'	0/0'	0/1'	0/1'	0/1'	0/1'
Gpscaff_44	297707	G	C	ANN=C|missense_variant|MODERATE|GPALN_012007|GPALN_012007|transcript|GPALN_012007-T1|protein_coding|6/7|c.425C>G|p.Ala142Gly|425/798|425/798|142/265||,C|downstream_gene_variant|MODIFIER|GPALN_012006|GPALN_012006|transcript|GPALN_012006-T1|protein_coding||c.*2867G>C|||||2867|,C|downstream_gene_variant|MODIFIER|GPALN_012008|GPALN_012008|transcript|GPALN_012008-T1|protein_coding||c.*3286C>G|||||3286|	0/0'	0/0'	0/0'	0/0'	0/0'	0/0'	0/1'	0/1'	0/1'	0/1'
Gpscaff_44	376817	T	C	ANN=C|missense_variant|MODERATE|GPALN_012018|GPALN_012018|transcript|GPALN_012018-T1|protein_coding|4/4|c.388A>G|p.Met130Val|408/638|388/618|130/205||,C|downstream_gene_variant|MODIFIER|GPALN_012017|GPALN_012017|transcript|GPALN_012017-T1|protein_coding||c.*1112T>C|||||1015|	0/1'	0/1'	0/1'	0/1'	0/1'	0/1'	0/0'	0/0'	0/0'	0/0'
Gpscaff_44	473947	G	A	ANN=A|synonymous_variant|LOW|GPALN_012035|GPALN_012035|transcript|GPALN_012035-T1|protein_coding|4/5|c.561G>A|p.Gly187Gly|561/798|561/798|187/265||	0/1'	0/1'	0/1'	0/1'	0/1'	0/1'	0/0'	0/0'	0/0'	0/0'
Gpscaff_44	480739	C	T	ANN=T|upstream_gene_variant|MODIFIER|GPALN_012036|GPALN_012036|transcript|GPALN_012036-T1|protein_coding||c.-1181C>T|||||1181|,T|intron_variant|MODIFIER|GPALN_012035|GPALN_012035|transcript|GPALN_012035-T1|protein_coding|4/4|c.671-262C>T||||||	0/1'	0/1'	0/0'	0/0'	0/0'	0/0'	0/1'	0/1'	0/1'	0/1'
Gpscaff_44	592621	A	G	ANN=G|missense_variant|MODERATE|GPALN_012051|GPALN_012051|transcript|GPALN_012051-T1|protein_coding|4/6|c.752T>C|p.Val251Ala|752/1119|752/1119|251/372||,G|downstream_gene_variant|MODIFIER|GPALN_012050|GPALN_012050|transcript|GPALN_012050-T1|protein_coding||c.*2104A>G|||||2104|,G|downstream_gene_variant|MODIFIER|GPALN_012052|GPALN_012052|transcript|GPALN_012052-T1|protein_coding||c.*3036T>C|||||30…	0/0'	0/0'	0/0'	0/0'	0/0'	0/0'	0/1'	0/1'	0/1'	0/1'
Gpscaff_44	592786	C	G	ANN=G|missense_variant|MODERATE|GPALN_012051|GPALN_012051|transcript|GPALN_012051-T1|protein_coding|4/6|c.587G>C|p.Gly196Ala|587/1119|587/1119|196/372||,G|downstream_gene_variant|MODIFIER|GPALN_012050|GPALN_012050|transcript|GPALN_012050-T1|protein_coding||c.*2269C>G|||||2269|,G|downstream_gene_variant|MODIFIER|GPALN_012052|GPALN_012052|transcript|GPALN_012052-T1|protein_coding||c.*2871G>C|||||28…	0/1'	0/1'	0/1'	0/1'	0/1'	0/1'	0/0'	0/0'	0/0'	0/0'
Gpscaff_45	674348	T	C	ANN=C|downstream_gene_variant|MODIFIER|GPALN_012110|GPALN_012110|transcript|GPALN_012110-T1|protein_coding||c.*1481T>C|||||1481|,C|downstream_gene_variant|MODIFIER|GPALN_012112|GPALN_012112|transcript|GPALN_012112-T1|protein_coding||c.*3104A>G|||||3104|,C|intron_variant|MODIFIER|GPALN_012111|GPALN_012111|transcript|GPALN_012111-T1|protein_coding|7/8|c.876-91A>G||||||	0/0'	0/0'	0/1'	0/1'	0/1'	0/1'	0/0'	0/0'	0/0'	0/0'
Gpscaff_45	674796	A	T	ANN=T|downstream_gene_variant|MODIFIER|GPALN_012110|GPALN_012110|transcript|GPALN_012110-T1|protein_coding||c.*1929A>T|||||1929|,T|downstream_gene_variant|MODIFIER|GPALN_012112|GPALN_012112|transcript|GPALN_012112-T1|protein_coding||c.*2656T>A|||||2656|,T|intron_variant|MODIFIER|GPALN_012111|GPALN_012111|transcript|GPALN_012111-T1|protein_coding|6/8|c.794-33T>A||||||	0/0'	0/0'	0/1'	0/1'	0/1'	0/1'	0/0'	0/0'	0/0'	0/0'
Gpscaff_45	678064	T	C	ANN=C|missense_variant|MODERATE|GPALN_012112|GPALN_012112|transcript|GPALN_012112-T1|protein_coding|6/7|c.802A>G|p.Asn268Asp|802/1086|802/1086|268/361||,C|upstream_gene_variant|MODIFIER|GPALN_012111|GPALN_012111|transcript|GPALN_012111-T1|protein_coding||c.-1675A>G|||||1675|,C|upstream_gene_variant|MODIFIER|GPALN_012113|GPALN_012113|transcript|GPALN_012113-T1|protein_coding||c.-4370T>C|||||4370|	0/0'	0/0'	0/1'	0/1'	0/1'	0/1'	0/0'	0/0'	0/0'	0/0'
Gpscaff_45	679286	CAAAAATAAATAG	CAAAAAATAAATAG	ANN=CAAAAAATAAATAG|upstream_gene_variant|MODIFIER|GPALN_012111|GPALN_012111|transcript|GPALN_012111-T1|protein_coding||c.-2903_-2902insT|||||2903|,CAAAAAATAAATAG|upstream_gene_variant|MODIFIER|GPALN_012113|GPALN_012113|transcript|GPALN_012113-T1|protein_coding||c.-3143_-3142insA|||||3142|,CAAAAAATAAATAG|intron_variant|MODIFIER|GPALN_012112|GPALN_012112|transcript|GPALN_012112-T1|protein_coding|2/…	0/0'	0/0'	0/1'	0/1'	0/1'	0/1'	0/0'	0/0'	0/0'	0/0'
Gpscaff_49	179824	ATTTTTTTTAAAG	ATTTTTTTTTAAAG	ANN=ATTTTTTTTTAAAG|downstream_gene_variant|MODIFIER|GPALN_012276|GPALN_012276|transcript|GPALN_012276-T1|protein_coding||c.*2561_*2562insT|||||2562|,ATTTTTTTTTAAAG|intron_variant|MODIFIER|GPALN_012277|GPALN_012277|transcript|GPALN_012277-T1|protein_coding|5/6|c.456-13_456-12insA||||||	0/1'	0/1'	0/0'	0/0'	0/0'	0/0'	0/1'	0/1'	0/1'	0/1'
Gpscaff_49	179838	A	T	ANN=T|downstream_gene_variant|MODIFIER|GPALN_012276|GPALN_012276|transcript|GPALN_012276-T1|protein_coding||c.*2567A>T|||||2567|,T|intron_variant|MODIFIER|GPALN_012277|GPALN_012277|transcript|GPALN_012277-T1|protein_coding|5/6|c.456-18T>A||||||	0/1'	0/1'	0/0'	0/0'	0/0'	0/0'	0/1'	0/1'	0/1'	0/1'
Gpscaff_57	66674	T	G	ANN=G|intron_variant|MODIFIER|GPALN_013414|GPALN_013414|transcript|GPALN_013414-T1|protein_coding|2/3|c.188+208T>G||||||	0/0'	0/0'	0/1'	0/1'	0/1'	0/1'	0/0'	0/0'	0/0'	0/0'
Gpscaff_57	146197	C	G	ANN=G|intron_variant|MODIFIER|GPALN_013421|GPALN_013421|transcript|GPALN_013421-T1|protein_coding|3/10|c.271-65G>C||||||	0/1'	0/1'	1/1'	1/1'	1/1'	1/1'	0/1'	0/1'	0/1'	0/1'
Gpscaff_57	240844	T	C	ANN=C|intron_variant|MODIFIER|GPALN_013436|GPALN_013436|transcript|GPALN_013436-T1|protein_coding|4/9|c.637+26T>C||||||	0/0'	0/0'	0/1'	0/1'	0/1'	0/1'	0/0'	0/0'	0/0'	0/0'
Gpscaff_57	240856	G	A	ANN=A|intron_variant|MODIFIER|GPALN_013436|GPALN_013436|transcript|GPALN_013436-T1|protein_coding|4/9|c.638-27G>A||||||	0/0'	0/0'	0/1'	0/1'	0/1'	0/1'	0/0'	0/0'	0/0'	0/0'
Gpscaff_57	241035	T	C	ANN=C|intron_variant|MODIFIER|GPALN_013436|GPALN_013436|transcript|GPALN_013436-T1|protein_coding|5/9|c.664+126T>C||||||	0/1'	0/1'	1/1'	1/1'	1/1'	1/1'	0/0'	0/0'	0/0'	0/0'
Gpscaff_57	241835	C	T	ANN=T|intron_variant|MODIFIER|GPALN_013436|GPALN_013436|transcript|GPALN_013436-T1|protein_coding|7/9|c.838+52C>T||||||	0/1'	0/1'	1/1'	1/1'	1/1'	1/1'	0/0'	0/0'	0/0'	0/0'
Gpscaff_57	242339	CG	AC	ANN=AC|intron_variant|MODIFIER|GPALN_013436|GPALN_013436|transcript|GPALN_013436-T1|protein_coding|7/9|c.839-13_839-12delCGinsAC||||||	0/1'	0/1'	1/1'	1/1'	1/1'	1/1'	0/0'	0/0'	0/0'	0/0'
Gpscaff_57	243280	G	T	ANN=T|missense_variant&splice_region_variant|MODERATE|GPALN_013436|GPALN_013436|transcript|GPALN_013436-T1|protein_coding|9/10|c.1146G>T|p.Met382Ile|1146/1296|1146/1296|382/431||,T|downstream_gene_variant|MODIFIER|GPALN_013437|GPALN_013437|transcript|GPALN_013437-T1|protein_coding||c.*4679C>A|||||4679|	0/0'	0/0'	0/1'	0/1'	0/1'	0/1'	0/0'	0/0'	0/0'	0/0'
Gpscaff_57	243316	C	T	ANN=T|downstream_gene_variant|MODIFIER|GPALN_013437|GPALN_013437|transcript|GPALN_013437-T1|protein_coding||c.*4643G>A|||||4643|,T|intron_variant|MODIFIER|GPALN_013436|GPALN_013436|transcript|GPALN_013436-T1|protein_coding|9/9|c.1147+35C>T||||||	0/0'	0/0'	0/1'	0/1'	0/1'	0/1'	0/0'	0/0'	0/0'	0/0'
Gpscaff_64	265652	G	A	ANN=A|missense_variant|MODERATE|GPALN_014265|GPALN_014265|transcript|GPALN_014265-T1|protein_coding|4/4|c.269G>A|p.Arg90Gln|269/276|269/276|90/91||,A|upstream_gene_variant|MODIFIER|GPALN_014264|GPALN_014264|transcript|GPALN_014264-T1|protein_coding||c.-1958C>T|||||1958|,A|downstream_gene_variant|MODIFIER|GPALN_014266|GPALN_014266|transcript|GPALN_014266-T1|protein_coding||c.*1426C>T|||||1426|	0/1'	0/1'	0/1'	0/1'	0/1'	0/1'	0/0'	0/0'	0/0'	0/0'
Gpscaff_67	241387	C	A	ANN=A|missense_variant|MODERATE|GPALN_014324|GPALN_014324|transcript|GPALN_014324-T1|protein_coding|6/7|c.811C>A|p.Leu271Ile|811/1008|811/1008|271/335||,A|upstream_gene_variant|MODIFIER|GPALN_014323|GPALN_014323|transcript|GPALN_014323-T1|protein_coding||c.-2318G>T|||||2318|WARNING_TRANSCRIPT_MULTIPLE_STOP_CODONS,A|upstream_gene_variant|MODIFIER|GPALN_014325|GPALN_014325|transcript|GPALN_014325-T…	0/1'	0/1'	0/1'	0/1'	0/1'	0/1'	0/0'	0/0'	0/0'	0/0'
Gpscaff_68	308815	A	T	ANN=T|missense_variant|MODERATE|GPALN_014377|GPALN_014377|transcript|GPALN_014377-T1|protein_coding|5/23|c.521A>T|p.Glu174Val|530/3020|521/2892|174/963||	0/0'	0/0'	0/0'	0/0'	0/0'	0/0'	0/1'	0/1'	0/1'	0/1'
Gpscaff_68	310088	T	A	ANN=A|intron_variant|MODIFIER|GPALN_014377|GPALN_014377|transcript|GPALN_014377-T1|protein_coding|7/22|c.929-23T>A||||||	0/0'	0/0'	0/0'	0/0'	0/0'	0/0'	0/1'	0/1'	0/1'	0/1'
Gpscaff_68	311932	C	G	ANN=G|intron_variant|MODIFIER|GPALN_014377|GPALN_014377|transcript|GPALN_014377-T1|protein_coding|11/22|c.1439-67C>G||||||	0/0'	0/0'	0/0'	0/0'	0/0'	0/0'	0/1'	0/1'	0/1'	0/1'
Gpscaff_68	312961	AT	TC	ANN=TC|intron_variant|MODIFIER|GPALN_014377|GPALN_014377|transcript|GPALN_014377-T1|protein_coding|15/22|c.1746+117_1746+118delATinsTC||||||	0/0'	0/0'	0/0'	0/0'	0/0'	0/0'	0/1'	0/1'	0/1'	0/1'
Gpscaff_68	313475	C	T	ANN=T|intron_variant|MODIFIER|GPALN_014377|GPALN_014377|transcript|GPALN_014377-T1|protein_coding|16/22|c.1897+130C>T||||||	0/1'	0/1'	1/1'	1/1'	1/1'	1/1'	0/1'	0/1'	0/1'	0/1'
Gpscaff_70	183813	T	C	ANN=C|missense_variant|MODERATE|GPALN_014963|GPALN_014963|transcript|GPALN_014963-T1|protein_coding|3/16|c.352T>C|p.Tyr118His|352/2648|352/2538|118/845||,C|upstream_gene_variant|MODIFIER|GPALN_014962|GPALN_014962|transcript|GPALN_014962-T1|protein_coding||c.-3987A>G|||||3983|	0/0'	0/0'	0/0'	0/0'	0/0'	0/0'	0/1'	0/1'	0/1'	0/1'
Gpscaff_70	184311	G	T	ANN=T|upstream_gene_variant|MODIFIER|GPALN_014962|GPALN_014962|transcript|GPALN_014962-T1|protein_coding||c.-4485C>A|||||4481|,T|intron_variant|MODIFIER|GPALN_014963|GPALN_014963|transcript|GPALN_014963-T1|protein_coding|3/15|c.631-154G>T||||||	0/0'	0/0'	0/0'	0/0'	0/0'	0/0'	0/1'	0/1'	0/1'	0/1'
Gpscaff_70	184493	G	C	ANN=C|missense_variant|MODERATE|GPALN_014963|GPALN_014963|transcript|GPALN_014963-T1|protein_coding|4/16|c.659G>C|p.Arg220Pro|659/2648|659/2538|220/845||,C|upstream_gene_variant|MODIFIER|GPALN_014962|GPALN_014962|transcript|GPALN_014962-T1|protein_coding||c.-4667C>G|||||4663|	0/0'	0/0'	0/0'	0/0'	0/0'	0/0'	0/1'	0/1'	0/1'	0/1'
Gpscaff_70	184538	A	G	ANN=G|missense_variant|MODERATE|GPALN_014963|GPALN_014963|transcript|GPALN_014963-T1|protein_coding|4/16|c.704A>G|p.Asn235Ser|704/2648|704/2538|235/845||,G|upstream_gene_variant|MODIFIER|GPALN_014962|GPALN_014962|transcript|GPALN_014962-T1|protein_coding||c.-4712T>C|||||4708|	0/0'	0/0'	0/0'	0/0'	0/0'	0/0'	0/1'	0/1'	0/1'	0/1'
Gpscaff_70	185252	T	G	ANN=G|intron_variant|MODIFIER|GPALN_014963|GPALN_014963|transcript|GPALN_014963-T1|protein_coding|7/15|c.1165+37T>G||||||	0/1'	0/1'	0/1'	0/1'	0/1'	0/1'	1/1'	1/1'	1/1'	1/1'
