# Supplementary material for: The Genomic Impact of Selection for Virulence against Resistance in the Potato Cyst Nematode, Globodera pallida
Source: Genes (Basel). 2020 Nov 28;11(12):1429. doi: 10.3390/genes11121429 (PMC7760817; doi:10.3390/genes11121429)
Supplement: Supplementary file 1 [file genes-11-01429-s001.zip › Supplementary data/Supplementary Table 4-penseq_final_variant_selections.xlsx]

## Sheet: var_calls & selection
Scaffold	Pos	REF	ALT	Gene	Description	Length	e.Value	InterPro.GO.Names	SnpEff_INFO	1_Newton x Desiree	2_Newton x Desiree	3_n11305 x Sv8906	4_n11305 x Sv8906	5_n11305 x Sv11305	6_n11305 x Sv11305	7_n11415 x Sa11415	8_n11415 x Sa11415	9_n11415 x Sa12674	10_n11415 x Sa12674	Selection
Gpscaff_1	660894	A	T	GPALN_000118	Tyrosine-protein kinase Fps85D	503	2.4e-38	no GO terms	ANN=T|missense_variant|MODERATE|GPALN_000118|GPALN_000118|transcript|GPALN_000118-T1|protein_coding|6/8|c.778A>T|p.Thr260Ser|778/1512|778/1512|260/503||,T|upstream_gene_variant|MODIFIER|GPALN_000116|GPALN_000116|transcript|GPALN_000116-T1|protein_coding||c.-3268T>A|||||3268|,T|downstream_gene_variant|MODIFIER|GPALN_000117|GPALN_000117|transcript|GPALN_000117-T1|protein_coding||c.*1647A>T|||||1318…	0/0'	0/0'	0/0'	0/0'	0/0'	0/0'	0/1'	0/1'	0/1'	0/1'	H3
Gpscaff_1	4783416	G	A	GPALN_001154	G protein-coupled receptor	1509	3.2e-06	F:G protein-coupled receptor activity; P:G protein-coupled receptor signaling pathway; C:integral component of membrane	ANN=A|missense_variant|MODERATE|GPALN_001154|GPALN_001154|transcript|GPALN_001154-T1|protein_coding|10/17|c.1583G>A|p.Arg528Gln|1583/4530|1583/4530|528/1509||	0/0'	0/0'	0/0'	0/0'	0/0'	0/0'	0/1'	0/1'	0/1'	0/1'	H3
Gpscaff_1	5975381	T	C	GPALN_001382	RBP-1 protein	805	9.3e-45	F:protein binding	ANN=C|missense_variant|MODERATE|GPALN_001382|GPALN_001382|transcript|GPALN_001382-T1|protein_coding|10/20|c.1159A>G|p.Asn387Asp|1159/2418|1159/2418|387/805||,C|downstream_gene_variant|MODIFIER|GPALN_001383|GPALN_001383|transcript|GPALN_001383-T1|protein_coding||c.*4607A>G|||||4454|	0/1'	0/1'	0/1'	0/1'	0/1'	0/1'	0/0'	0/0'	0/0'	0/0'	H3
Gpscaff_1	5975396	C	T	GPALN_001382	RBP-1 protein	805	9.3e-45	F:protein binding	ANN=T|missense_variant|MODERATE|GPALN_001382|GPALN_001382|transcript|GPALN_001382-T1|protein_coding|10/20|c.1144G>A|p.Glu382Lys|1144/2418|1144/2418|382/805||,T|downstream_gene_variant|MODIFIER|GPALN_001383|GPALN_001383|transcript|GPALN_001383-T1|protein_coding||c.*4592G>A|||||4439|	0/1'	0/1'	0/1'	0/1'	0/1'	0/1'	0/0'	0/0'	0/0'	0/0'	H3
Gpscaff_1	6962729	C	G	GPALN_001617	von Willebrand factor type D domain protein	1992	3.2e-147	F:lipid transporter activity; P:lipid transport	ANN=G|missense_variant|MODERATE|GPALN_001617|GPALN_001617|transcript|GPALN_001617-T1|protein_coding|1/17|c.90G>C|p.Lys30Asn|90/6165|90/5979|30/1992||,G|upstream_gene_variant|MODIFIER|GPALN_001618|GPALN_001618|transcript|GPALN_001618-T1|protein_coding||c.-841C>G|||||819|	0/1'	0/1'	0/1'	0/1'	0/1'	0/1'	0/0'	0/0'	0/0'	0/0'	H3
Gpscaff_1	6962763	G	C	GPALN_001617	von Willebrand factor type D domain protein	1992	3.2e-147	F:lipid transporter activity; P:lipid transport	ANN=C|missense_variant|MODERATE|GPALN_001617|GPALN_001617|transcript|GPALN_001617-T1|protein_coding|1/17|c.56C>G|p.Ala19Gly|56/6165|56/5979|19/1992||,C|upstream_gene_variant|MODIFIER|GPALN_001618|GPALN_001618|transcript|GPALN_001618-T1|protein_coding||c.-807G>C|||||785|	0/1'	0/1'	0/1'	0/1'	0/1'	0/1'	0/0'	0/0'	0/0'	0/0'	H3
Gpscaff_1	7673441	C	T	GPALN_001760	---NA---	714	na	no GO terms	ANN=T|missense_variant|MODERATE|GPALN_001760|GPALN_001760|transcript|GPALN_001760-T1|protein_coding|20/21|c.2110C>T|p.Pro704Ser|2110/2274|2110/2145|704/714||	0/1'	0/1'	0/1'	0/1'	0/1'	0/1'	0/0'	0/0'	0/0'	0/0'	H3
Gpscaff_1	7673856	G	T	GPALN_001760	---NA---	714	na	no GO terms	ANN=T|missense_variant&splice_region_variant|MODERATE|GPALN_001760|GPALN_001760|transcript|GPALN_001760-T1|protein_coding|21/21|c.2124G>T|p.Glu708Asp|2124/2274|2124/2145|708/714||	0/0'	0/0'	0/1'	0/1'	0/1'	0/1'	0/0'	0/0'	0/0'	0/0'	S. vernei
Gpscaff_10	1684289	A	G	GPALN_002096	---NA---	549	na	no GO terms	ANN=G|missense_variant|MODERATE|GPALN_002096|GPALN_002096|transcript|GPALN_002096-T1|protein_coding|2/9|c.478T>C|p.Phe160Leu|478/1650|478/1650|160/549||	0/0'	0/0'	0/0'	0/0'	0/0'	0/0'	0/1'	0/1'	0/1'	0/1'	H3
Gpscaff_10	2364060	T	C	GPALN_002202	glutathione synthase	413	3.1e-89	F:glutathione synthase activity; F:ATP binding; P:glutathione biosynthetic process; F:ligase activity	ANN=C|missense_variant|MODERATE|GPALN_002202|GPALN_002202|transcript|GPALN_002202-T1|protein_coding|5/9|c.631T>C|p.Ser211Pro|631/1242|631/1242|211/413||,C|upstream_gene_variant|MODIFIER|GPALN_002201|GPALN_002201|transcript|GPALN_002201-T1|protein_coding||c.-4915A>G|||||4915|	0/1'	0/1'	0/1'	0/1'	0/1'	0/1'	0/0'	0/0'	0/0'	0/0'	H3
Gpscaff_13	881748	G	A	GPALN_003415	---NA---	501	na	F:calcium ion binding	ANN=A|missense_variant|MODERATE|GPALN_003415|GPALN_003415|transcript|GPALN_003415-T1|protein_coding|2/2|c.310G>A|p.Ala104Thr|333/1759|310/1506|104/501||,A|downstream_gene_variant|MODIFIER|GPALN_003414|GPALN_003414|transcript|GPALN_003414-T1|protein_coding||c.*2705G>A|||||2583|	0/1'	0/1'	0/1'	0/1'	0/1'	0/1'	1/1'	1/1'	1/1'	1/1'	H3
Gpscaff_13	888991	CT	GT,TC	GPALN_003416	---NA---	353	na	no GO terms	ANN=TC|missense_variant|MODERATE|GPALN_003416|GPALN_003416|transcript|GPALN_003416-T1|protein_coding|4/8|c.476_477delCTinsTC|p.Ser159Phe|912/1587|476/1062|159/353||,GT|missense_variant|MODERATE|GPALN_003416|GPALN_003416|transcript|GPALN_003416-T1|protein_coding|4/8|c.476C>G|p.Ser159Cys|912/1587|476/1062|159/353||,TC|missense_variant|MODERATE|GPALN_003416|GPALN_003416|transcript|GPALN_003416-T3|pr…	1/2'	1/2'	1/2'	1/2'	1/2'	1/2'	1/1'	1/1'	1/1'	1/1'	H3
Gpscaff_13	888991	CT	GT,TC	GPALN_003416	---NA---	317	na	no GO terms	ANN=TC|missense_variant|MODERATE|GPALN_003416|GPALN_003416|transcript|GPALN_003416-T1|protein_coding|4/8|c.476_477delCTinsTC|p.Ser159Phe|912/1587|476/1062|159/353||,GT|missense_variant|MODERATE|GPALN_003416|GPALN_003416|transcript|GPALN_003416-T1|protein_coding|4/8|c.476C>G|p.Ser159Cys|912/1587|476/1062|159/353||,TC|missense_variant|MODERATE|GPALN_003416|GPALN_003416|transcript|GPALN_003416-T3|pr…	1/2'	1/2'	1/2'	1/2'	1/2'	1/2'	1/1'	1/1'	1/1'	1/1'	H3
Gpscaff_13	888991	CT	GT,TC	GPALN_003416	---NA---	270	na	no GO terms	ANN=TC|missense_variant|MODERATE|GPALN_003416|GPALN_003416|transcript|GPALN_003416-T1|protein_coding|4/8|c.476_477delCTinsTC|p.Ser159Phe|912/1587|476/1062|159/353||,GT|missense_variant|MODERATE|GPALN_003416|GPALN_003416|transcript|GPALN_003416-T1|protein_coding|4/8|c.476C>G|p.Ser159Cys|912/1587|476/1062|159/353||,TC|missense_variant|MODERATE|GPALN_003416|GPALN_003416|transcript|GPALN_003416-T3|pr…	1/2'	1/2'	1/2'	1/2'	1/2'	1/2'	1/1'	1/1'	1/1'	1/1'	H3
Gpscaff_13	1335200	A	G	GPALN_003505	arabinan endo-1,5-alpha-L-arabinosidase	1232	6.3e-69	F:hydrolase activity, hydrolyzing O-glycosyl compounds; P:carbohydrate metabolic process	ANN=G|missense_variant|MODERATE|GPALN_003505|GPALN_003505|transcript|GPALN_003505-T1|protein_coding|15/20|c.2651A>G|p.Lys884Arg|2655/3703|2651/3699|884/1232||,G|upstream_gene_variant|MODIFIER|GPALN_003507|GPALN_003507|transcript|GPALN_003507-T1|protein_coding||c.-3087A>G|||||3087|,G|downstream_gene_variant|MODIFIER|GPALN_003506|GPALN_003506|transcript|GPALN_003506-T1|protein_coding||c.*1847T>C|||…	0/1'	0/1'	0/1'	0/1'	0/1'	0/1'	0/0'	0/0'	0/0'	0/0'	H3
Gpscaff_13	1335594	A	C	GPALN_003505	arabinan endo-1,5-alpha-L-arabinosidase	1232	6.3e-69	F:hydrolase activity, hydrolyzing O-glycosyl compounds; P:carbohydrate metabolic process	ANN=C|missense_variant|MODERATE|GPALN_003505|GPALN_003505|transcript|GPALN_003505-T1|protein_coding|17/20|c.2918A>C|p.Asn973Thr|2922/3703|2918/3699|973/1232||,C|upstream_gene_variant|MODIFIER|GPALN_003507|GPALN_003507|transcript|GPALN_003507-T1|protein_coding||c.-2693A>C|||||2693|,C|downstream_gene_variant|MODIFIER|GPALN_003506|GPALN_003506|transcript|GPALN_003506-T1|protein_coding||c.*1453T>G|||…	0/1'	0/1'	0/1'	0/1'	0/1'	0/1'	0/0'	0/0'	0/0'	0/0'	H3
Gpscaff_13	1336501	C	A	GPALN_003505	arabinan endo-1,5-alpha-L-arabinosidase	1232	6.3e-69	F:hydrolase activity, hydrolyzing O-glycosyl compounds; P:carbohydrate metabolic process	ANN=A|missense_variant|MODERATE|GPALN_003505|GPALN_003505|transcript|GPALN_003505-T1|protein_coding|20/20|c.3588C>A|p.Asp1196Glu|3592/3703|3588/3699|1196/1232||,A|upstream_gene_variant|MODIFIER|GPALN_003507|GPALN_003507|transcript|GPALN_003507-T1|protein_coding||c.-1786C>A|||||1786|,A|downstream_gene_variant|MODIFIER|GPALN_003506|GPALN_003506|transcript|GPALN_003506-T1|protein_coding||c.*546G>T||…	0/1'	0/1'	0/1'	0/1'	0/1'	0/1'	1/1'	1/1'	1/1'	1/1'	H3
Gpscaff_13	914012	A	G	GPALN_016269	TPA: Os05g0242100-like	144	1.5e-17	no GO terms	ANN=G|missense_variant|MODERATE|GPALN_016269|GPALN_016269|transcript|GPALN_016269-T1|protein_coding|1/1|c.401A>G|p.Glu134Gly|545/704|401/435|134/144||,G|upstream_gene_variant|MODIFIER|GPALN_016270|GPALN_016270|transcript|GPALN_016270-T1|protein_coding||c.-1466A>G|||||1451|,G|upstream_gene_variant|MODIFIER|GPALN_003420|GPALN_003420|transcript|GPALN_003420-T1|protein_coding||c.-4407A>G|||||4226|,G|…	0/0'	0/0'	0/1'	0/1'	0/1'	0/1'	0/0'	0/0'	0/0'	0/0'	S. vernei
Gpscaff_14	1266175	C	T	GPALN_003956	Acid Alpha Glucosidase Relate	990	5.1e-271	F:catalytic activity; F:hydrolase activity, hydrolyzing O-glycosyl compounds; P:carbohydrate metabolic process; F:carbohydrate binding	ANN=T|missense_variant|MODERATE|GPALN_003956|GPALN_003956|transcript|GPALN_003956-T1|protein_coding|26/26|c.2699G>A|p.Gly900Asp|2699/2973|2699/2973|900/990||,T|upstream_gene_variant|MODIFIER|GPALN_003955|GPALN_003955|transcript|GPALN_003955-T1|protein_coding||c.-1839G>A|||||1839|	0/0'	0/0'	0/0'	0/0'	0/0'	0/0'	0/1'	0/1'	0/1'	0/1'	H3
Gpscaff_15	430360	G	T	GPALN_004070	---NA---	419	na	no GO terms	ANN=T|missense_variant|MODERATE|GPALN_004070|GPALN_004070|transcript|GPALN_004070-T1|protein_coding|4/9|c.196G>T|p.Val66Phe|196/1478|196/1260|66/419||,T|upstream_gene_variant|MODIFIER|GPALN_004069|GPALN_004069|transcript|GPALN_004069-T1|protein_coding||c.-1733C>A|||||1733|WARNING_TRANSCRIPT_NO_START_CODON,T|downstream_gene_variant|MODIFIER|GPALN_004068|GPALN_004068|transcript|GPALN_004068-T1|prot…	0/0'	0/0'	0/1'	0/1'	0/1'	0/1'	0/0'	0/0'	0/0'	0/0'	S. vernei
Gpscaff_15	430540	G	A	GPALN_004070	---NA---	419	na	no GO terms	ANN=A|missense_variant|MODERATE|GPALN_004070|GPALN_004070|transcript|GPALN_004070-T1|protein_coding|4/9|c.376G>A|p.Asp126Asn|376/1478|376/1260|126/419||,A|upstream_gene_variant|MODIFIER|GPALN_004069|GPALN_004069|transcript|GPALN_004069-T1|protein_coding||c.-1913C>T|||||1913|WARNING_TRANSCRIPT_NO_START_CODON,A|downstream_gene_variant|MODIFIER|GPALN_004068|GPALN_004068|transcript|GPALN_004068-T1|pr…	0/1'	0/1'	0/0'	0/0'	0/0'	0/0'	0/1'	0/1'	0/1'	0/1'	S. vernei
Gpscaff_15	430547	C	T	GPALN_004070	---NA---	419	na	no GO terms	ANN=T|missense_variant|MODERATE|GPALN_004070|GPALN_004070|transcript|GPALN_004070-T1|protein_coding|4/9|c.383C>T|p.Ala128Val|383/1478|383/1260|128/419||,T|upstream_gene_variant|MODIFIER|GPALN_004069|GPALN_004069|transcript|GPALN_004069-T1|protein_coding||c.-1920G>A|||||1920|WARNING_TRANSCRIPT_NO_START_CODON,T|downstream_gene_variant|MODIFIER|GPALN_004068|GPALN_004068|transcript|GPALN_004068-T1|pr…	0/1'	0/1'	0/0'	0/0'	0/0'	0/0'	0/1'	0/1'	0/1'	0/1'	S. vernei
Gpscaff_15	436408	A	C	GPALN_004071	---NA---	482	na	no GO terms	ANN=C|missense_variant|MODERATE|GPALN_004071|GPALN_004071|transcript|GPALN_004071-T1|protein_coding|3/6|c.408T>G|p.Asp136Glu|408/1449|408/1449|136/482||,C|upstream_gene_variant|MODIFIER|GPALN_004072|GPALN_004072|transcript|GPALN_004072-T1|protein_coding||c.-2497A>C|||||2497|,C|downstream_gene_variant|MODIFIER|GPALN_004070|GPALN_004070|transcript|GPALN_004070-T1|protein_coding||c.*4416A>C|||||4198|	0/0'	0/0'	0/1'	0/1'	0/1'	0/1'	0/0'	0/0'	0/0'	0/0'	S. vernei
Gpscaff_15	436449	T	C	GPALN_004071	---NA---	482	na	no GO terms	ANN=C|missense_variant|MODERATE|GPALN_004071|GPALN_004071|transcript|GPALN_004071-T1|protein_coding|3/6|c.367A>G|p.Asn123Asp|367/1449|367/1449|123/482||,C|upstream_gene_variant|MODIFIER|GPALN_004072|GPALN_004072|transcript|GPALN_004072-T1|protein_coding||c.-2456T>C|||||2456|,C|downstream_gene_variant|MODIFIER|GPALN_004070|GPALN_004070|transcript|GPALN_004070-T1|protein_coding||c.*4457T>C|||||4239|	0/0'	0/0'	0/1'	0/1'	0/1'	0/1'	0/0'	0/0'	0/0'	0/0'	S. vernei
Gpscaff_15	718977	C	T	GPALN_004129	TWiK family of potassium channels	2946	9.9e-145	F:potassium channel activity; F:protein binding; C:membrane; P:potassium ion transmembrane transport	ANN=T|missense_variant|MODERATE|GPALN_004129|GPALN_004129|transcript|GPALN_004129-T1|protein_coding|39/58|c.6143C>T|p.Pro2048Leu|6212/8910|6143/8841|2048/2946||	0/1'	0/1'	0/0'	0/0'	0/0'	0/0'	0/1'	0/1'	0/1'	0/1'	S. vernei
Gpscaff_15	719325	C	T	GPALN_004129	TWiK family of potassium channels	2946	9.9e-145	F:potassium channel activity; F:protein binding; C:membrane; P:potassium ion transmembrane transport	ANN=T|missense_variant|MODERATE|GPALN_004129|GPALN_004129|transcript|GPALN_004129-T1|protein_coding|39/58|c.6491C>T|p.Pro2164Leu|6560/8910|6491/8841|2164/2946||	0/1'	0/1'	0/0'	0/0'	0/0'	0/0'	0/1'	0/1'	0/1'	0/1'	S. vernei
Gpscaff_15	719541	A	C	GPALN_004129	TWiK family of potassium channels	2946	9.9e-145	F:potassium channel activity; F:protein binding; C:membrane; P:potassium ion transmembrane transport	ANN=C|missense_variant|MODERATE|GPALN_004129|GPALN_004129|transcript|GPALN_004129-T1|protein_coding|39/58|c.6707A>C|p.Asn2236Thr|6776/8910|6707/8841|2236/2946||	0/1'	0/1'	1/1'	1/1'	1/1'	1/1'	0/1'	0/1'	0/1'	0/1'	S. vernei
Gpscaff_16	1742108	C	T	GPALN_004355	---NA---	130	na	no GO terms	ANN=T|missense_variant|MODERATE|GPALN_004355|GPALN_004355|transcript|GPALN_004355-T1|protein_coding|2/4|c.188C>T|p.Ala63Val|188/393|188/393|63/130||,T|upstream_gene_variant|MODIFIER|GPALN_004354|GPALN_004354|transcript|GPALN_004354-T1|protein_coding||c.-1672G>A|||||1622|	0/1'	0/1'	1/1'	1/1'	1/1'	1/1'	0/1'	0/1'	0/1'	0/1'	S. vernei
Gpscaff_18	435350	G	A	GPALN_004463	---NA---	465	na	no GO terms	ANN=A|missense_variant|MODERATE|GPALN_004463|GPALN_004463|transcript|GPALN_004463-T1|protein_coding|4/6|c.379G>A|p.Ala127Thr|388/1579|379/1398|127/465||,A|upstream_gene_variant|MODIFIER|GPALN_004464|GPALN_004464|transcript|GPALN_004464-T1|protein_coding||c.-2862G>A|||||2862|	0/1'	0/1'	0/1'	0/1'	0/1'	0/1'	0/0'	0/0'	0/0'	0/0'	H3
Gpscaff_18	435433	A	T	GPALN_004463	---NA---	465	na	no GO terms	ANN=T|missense_variant|MODERATE|GPALN_004463|GPALN_004463|transcript|GPALN_004463-T1|protein_coding|4/6|c.462A>T|p.Glu154Asp|471/1579|462/1398|154/465||,T|upstream_gene_variant|MODIFIER|GPALN_004464|GPALN_004464|transcript|GPALN_004464-T1|protein_coding||c.-2779A>T|||||2779|	0/0'	0/0'	0/1'	0/1'	0/1'	0/1'	0/0'	0/0'	0/0'	0/0'	S. vernei
Gpscaff_18	435635	A	G	GPALN_004463	---NA---	465	na	no GO terms	ANN=G|missense_variant|MODERATE|GPALN_004463|GPALN_004463|transcript|GPALN_004463-T1|protein_coding|4/6|c.664A>G|p.Asn222Asp|673/1579|664/1398|222/465||,G|upstream_gene_variant|MODIFIER|GPALN_004464|GPALN_004464|transcript|GPALN_004464-T1|protein_coding||c.-2577A>G|||||2577|	0/1'	0/1'	0/0'	0/0'	0/0'	0/0'	0/1'	0/1'	0/1'	0/1'	S. vernei
Gpscaff_2	480347	GGCA	GGCGCA	GPALN_004877	RBP-1 protein	959	1.5e-46	F:protein binding	ANN=GGCGCA|frameshift_variant|HIGH|GPALN_004877|GPALN_004877|transcript|GPALN_004877-T1|protein_coding|17/18|c.2582_2583dupGC|p.Thr862fs|2584/2969|2584/2880|862/959||,GGCGCA|downstream_gene_variant|MODIFIER|GPALN_004878|GPALN_004878|transcript|GPALN_004878-T1|protein_coding||c.*682_*683insGC|||||462|,GGCGCA|downstream_gene_variant|MODIFIER|GPALN_004879|GPALN_004879|transcript|GPALN_004879-T1|prot…	0/1'	0/1'	0/1'	0/1'	0/1'	0/1'	1/1'	1/1'	1/1'	1/1'	H3
Gpscaff_2	478431	A	T	GPALN_004877	RBP-1 protein	959	1.5e-46	F:protein binding	ANN=T|missense_variant|MODERATE|GPALN_004877|GPALN_004877|transcript|GPALN_004877-T1|protein_coding|11/18|c.1714A>T|p.Thr572Ser|1714/2969|1714/2880|572/959||,T|downstream_gene_variant|MODIFIER|GPALN_004878|GPALN_004878|transcript|GPALN_004878-T1|protein_coding||c.*2601T>A|||||2381|,T|downstream_gene_variant|MODIFIER|GPALN_004879|GPALN_004879|transcript|GPALN_004879-T1|protein_coding||c.*4578T>A||…	0/0'	0/0'	0/1'	0/1'	0/1'	0/1'	0/0'	0/0'	0/0'	0/0'	S. vernei
Gpscaff_2	478574	C	A	GPALN_004877	RBP-1 protein	959	1.5e-46	F:protein binding	ANN=A|missense_variant&splice_region_variant|MODERATE|GPALN_004877|GPALN_004877|transcript|GPALN_004877-T1|protein_coding|12/18|c.1766C>A|p.Ala589Asp|1766/2969|1766/2880|589/959||,A|downstream_gene_variant|MODIFIER|GPALN_004878|GPALN_004878|transcript|GPALN_004878-T1|protein_coding||c.*2458G>T|||||2238|,A|downstream_gene_variant|MODIFIER|GPALN_004879|GPALN_004879|transcript|GPALN_004879-T1|protei…	0/1'	0/1'	0/1'	0/1'	0/1'	0/1'	0/0'	0/0'	0/0'	0/0'	H3
Gpscaff_2	478610	C	A	GPALN_004877	RBP-1 protein	959	1.5e-46	F:protein binding	ANN=A|missense_variant|MODERATE|GPALN_004877|GPALN_004877|transcript|GPALN_004877-T1|protein_coding|12/18|c.1802C>A|p.Pro601His|1802/2969|1802/2880|601/959||,A|downstream_gene_variant|MODIFIER|GPALN_004878|GPALN_004878|transcript|GPALN_004878-T1|protein_coding||c.*2422G>T|||||2202|,A|downstream_gene_variant|MODIFIER|GPALN_004879|GPALN_004879|transcript|GPALN_004879-T1|protein_coding||c.*4399G>T||…	0/1'	0/1'	0/1'	0/1'	0/1'	0/1'	0/0'	0/0'	0/0'	0/0'	H3
Gpscaff_2	478669	G	T	GPALN_004877	RBP-1 protein	959	1.5e-46	F:protein binding	ANN=T|missense_variant|MODERATE|GPALN_004877|GPALN_004877|transcript|GPALN_004877-T1|protein_coding|12/18|c.1861G>T|p.Val621Phe|1861/2969|1861/2880|621/959||,T|downstream_gene_variant|MODIFIER|GPALN_004878|GPALN_004878|transcript|GPALN_004878-T1|protein_coding||c.*2363C>A|||||2143|,T|downstream_gene_variant|MODIFIER|GPALN_004879|GPALN_004879|transcript|GPALN_004879-T1|protein_coding||c.*4340C>A||…	0/0'	0/0'	0/1'	0/1'	0/1'	0/1'	0/0'	0/0'	0/0'	0/0'	S. vernei
Gpscaff_2	586014	G	A	GPALN_004891	RBP-1 protein	599	2e-44	F:protein binding	ANN=A|missense_variant|MODERATE|GPALN_004891|GPALN_004891|transcript|GPALN_004891-T1|protein_coding|9/13|c.1135G>A|p.Glu379Lys|1135/1800|1135/1800|379/599||,A|upstream_gene_variant|MODIFIER|GPALN_004890|GPALN_004890|transcript|GPALN_004890-T1|protein_coding||c.-3996C>T|||||3969|,A|downstream_gene_variant|MODIFIER|GPALN_004892|GPALN_004892|transcript|GPALN_004892-T1|protein_coding||c.*2962C>T|||||…	0/1'	0/1'	1/1'	1/1'	1/1'	1/1'	0/1'	0/1'	0/1'	0/1'	S. vernei
Gpscaff_2	586605	A	T	GPALN_004891	RBP-1 protein	599	2e-44	F:protein binding	ANN=T|missense_variant|MODERATE|GPALN_004891|GPALN_004891|transcript|GPALN_004891-T1|protein_coding|12/13|c.1488A>T|p.Glu496Asp|1488/1800|1488/1800|496/599||,T|upstream_gene_variant|MODIFIER|GPALN_004890|GPALN_004890|transcript|GPALN_004890-T1|protein_coding||c.-4587T>A|||||4560|,T|downstream_gene_variant|MODIFIER|GPALN_004892|GPALN_004892|transcript|GPALN_004892-T1|protein_coding||c.*2371T>A||||…	0/0'	0/0'	0/0'	0/0'	0/0'	0/0'	0/1'	0/1'	0/1'	0/1'	H3
Gpscaff_2	591036	C	T	GPALN_004893	RBP-1 protein	452	1.9e-47	F:protein binding	ANN=T|missense_variant|MODERATE|GPALN_004893|GPALN_004893|transcript|GPALN_004893-T1|protein_coding|10/11|c.1177G>A|p.Val393Ile|1691/2127|1177/1359|393/452||,T|missense_variant|MODERATE|GPALN_004893|GPALN_004893|transcript|GPALN_004893-T2|protein_coding|8/9|c.919G>A|p.Val307Ile|1668/1850|919/1101|307/366||,T|upstream_gene_variant|MODIFIER|GPALN_004892|GPALN_004892|transcript|GPALN_004892-T1|prote…	0/1'	0/1'	0/1'	0/1'	0/1'	0/1'	0/0'	0/0'	0/0'	0/0'	H3
Gpscaff_2	591971	C	T	GPALN_004893	RBP-1 protein	452	1.9e-47	F:protein binding	ANN=T|missense_variant|MODERATE|GPALN_004893|GPALN_004893|transcript|GPALN_004893-T1|protein_coding|6/11|c.614G>A|p.Ser205Asn|1128/2127|614/1359|205/452||,T|missense_variant|MODERATE|GPALN_004893|GPALN_004893|transcript|GPALN_004893-T2|protein_coding|5/9|c.458G>A|p.Ser153Asn|1207/1850|458/1101|153/366||,T|upstream_gene_variant|MODIFIER|GPALN_004892|GPALN_004892|transcript|GPALN_004892-T1|protein_…	0/1'	0/1'	0/0'	0/0'	0/0'	0/0'	0/1'	0/1'	0/1'	0/1'	S. vernei
Gpscaff_2	591036	C	T	GPALN_004893	RBP-1 protein	366	8.5e-38	F:protein binding	ANN=T|missense_variant|MODERATE|GPALN_004893|GPALN_004893|transcript|GPALN_004893-T1|protein_coding|10/11|c.1177G>A|p.Val393Ile|1691/2127|1177/1359|393/452||,T|missense_variant|MODERATE|GPALN_004893|GPALN_004893|transcript|GPALN_004893-T2|protein_coding|8/9|c.919G>A|p.Val307Ile|1668/1850|919/1101|307/366||,T|upstream_gene_variant|MODIFIER|GPALN_004892|GPALN_004892|transcript|GPALN_004892-T1|prote…	0/1'	0/1'	0/1'	0/1'	0/1'	0/1'	0/0'	0/0'	0/0'	0/0'	H3
Gpscaff_2	591971	C	T	GPALN_004893	RBP-1 protein	366	8.5e-38	F:protein binding	ANN=T|missense_variant|MODERATE|GPALN_004893|GPALN_004893|transcript|GPALN_004893-T1|protein_coding|6/11|c.614G>A|p.Ser205Asn|1128/2127|614/1359|205/452||,T|missense_variant|MODERATE|GPALN_004893|GPALN_004893|transcript|GPALN_004893-T2|protein_coding|5/9|c.458G>A|p.Ser153Asn|1207/1850|458/1101|153/366||,T|upstream_gene_variant|MODIFIER|GPALN_004892|GPALN_004892|transcript|GPALN_004892-T1|protein_…	0/1'	0/1'	0/0'	0/0'	0/0'	0/0'	0/1'	0/1'	0/1'	0/1'	S. vernei
Gpscaff_2	3474494	C	A	GPALN_005538	von Willebrand factor type D domain protein	1958	1.8e-155	F:lipid transporter activity; P:lipid transport	ANN=A|missense_variant|MODERATE|GPALN_005538|GPALN_005538|transcript|GPALN_005538-T1|protein_coding|7/16|c.1428G>T|p.Glu476Asp|1510/6175|1428/5877|476/1958||,A|upstream_gene_variant|MODIFIER|GPALN_005539|GPALN_005539|transcript|GPALN_005539-T1|protein_coding||c.-2393C>A|||||2393|	0/1'	0/1'	0/1'	0/1'	0/1'	0/1'	0/0'	0/0'	0/0'	0/0'	H3
Gpscaff_2	5885117	T	G	GPALN_005882	---NA---	395	na	no GO terms	ANN=G|missense_variant|MODERATE|GPALN_005882|GPALN_005882|transcript|GPALN_005882-T1|protein_coding|5/6|c.1018T>G|p.Tyr340Asp|1061/1449|1018/1188|340/395||,G|upstream_gene_variant|MODIFIER|GPALN_005881|GPALN_005881|transcript|GPALN_005881-T1|protein_coding||c.-4229A>C|||||4229|,G|upstream_gene_variant|MODIFIER|GPALN_005883|GPALN_005883|transcript|GPALN_005883-T1|protein_coding||c.-2609T>G|||||260…	0/1'	0/1'	1/1'	1/1'	1/1'	1/1'	0/1'	0/1'	0/1'	0/1'	S. vernei
Gpscaff_2	7563924	A	G	GPALN_006112	putative effector protein	189	7.6e-91	no GO terms	ANN=G|missense_variant|MODERATE|GPALN_006112|GPALN_006112|transcript|GPALN_006112-T1|protein_coding|2/4|c.167T>C|p.Val56Ala|230/692|167/570|56/189||	0/1'	0/1'	1/1'	1/1'	1/1'	1/1'	0/1'	0/1'	0/1'	0/1'	S. vernei
Gpscaff_21	1431553	GG	AA	GPALN_006664	RBP-1 protein	747	9.8e-49	F:protein binding	ANN=AA|missense_variant|MODERATE|GPALN_006664|GPALN_006664|transcript|GPALN_006664-T1|protein_coding|8/13|c.1454_1455delCCinsTT|p.Thr485Ile|1455/2366|1454/2244|485/747||,AA|upstream_gene_variant|MODIFIER|GPALN_006665|GPALN_006665|transcript|GPALN_006665-T1|protein_coding||c.-4944_-4943delGGinsAA|||||4944|,AA|downstream_gene_variant|MODIFIER|GPALN_006663|GPALN_006663|transcript|GPALN_006663-T1|pro…	0/1'	0/1'	0/0'	0/0'	0/0'	0/0'	0/1'	0/1'	0/1'	0/1'	S. vernei
Gpscaff_22	1385626	C	G	GPALN_006824	RBP-1 protein	601	2.8e-54	F:protein binding	ANN=G|missense_variant|MODERATE|GPALN_006824|GPALN_006824|transcript|GPALN_006824-T1|protein_coding|12/13|c.1463C>G|p.Thr488Ser|1707/2050|1463/1806|488/601||,G|downstream_gene_variant|MODIFIER|GPALN_006825|GPALN_006825|transcript|GPALN_006825-T1|protein_coding||c.*2143G>C|||||2143|	0/0'	0/0'	0/0'	0/0'	0/0'	0/0'	0/1'	0/1'	0/1'	0/1'	H3
Gpscaff_23	872914	G	A	GPALN_006931	RBP-1 protein	375	7.1e-40	F:protein binding	ANN=A|missense_variant|MODERATE|GPALN_006931|GPALN_006931|transcript|GPALN_006931-T1|protein_coding|7/8|c.890G>A|p.Gly297Glu|1259/1497|890/1128|297/375||,A|upstream_gene_variant|MODIFIER|GPALN_006932|GPALN_006932|transcript|GPALN_006932-T1|protein_coding||c.-959G>A|||||959|,A|downstream_gene_variant|MODIFIER|GPALN_006930|GPALN_006930|transcript|GPALN_006930-T1|protein_coding||c.*3274G>A|||||3274|…	0/1'	0/1'	0/1'	0/1'	0/1'	0/1'	0/0'	0/0'	0/0'	0/0'	H3
Gpscaff_24	288081	C	G	GPALN_007024	RBP-1 protein	332	1.3e-32	F:protein binding	ANN=G|missense_variant|MODERATE|GPALN_007024|GPALN_007024|transcript|GPALN_007024-T1|protein_coding|2/5|c.378G>C|p.Gln126His|378/999|378/999|126/332||,G|downstream_gene_variant|MODIFIER|GPALN_007023|GPALN_007023|transcript|GPALN_007023-T1|protein_coding||c.*1781C>G|||||1781|,G|downstream_gene_variant|MODIFIER|GPALN_007025|GPALN_007025|transcript|GPALN_007025-T1|protein_coding||c.*2819G>C|||||2700|	0/1'	0/1'	0/0'	0/0'	0/0'	0/0'	0/1'	0/1'	0/1'	0/1'	S. vernei
Gpscaff_24	333757	T	G	GPALN_007030	RBP-1 protein	469	1.5e-42	F:protein binding	ANN=G|missense_variant|MODERATE|GPALN_007030|GPALN_007030|transcript|GPALN_007030-T1|protein_coding|4/8|c.785A>C|p.Tyr262Ser|785/1559|785/1410|262/469||	0/0'	0/0'	0/1'	0/1'	0/1'	0/1'	0/0'	0/0'	0/0'	0/0'	S. vernei
Gpscaff_24	526736	A	G	GPALN_007047	RBP-1 protein	427	3.3e-49	F:protein binding	ANN=G|missense_variant&splice_region_variant|MODERATE|GPALN_007047|GPALN_007047|transcript|GPALN_007047-T1|protein_coding|8/10|c.901A>G|p.Ser301Gly|901/1519|901/1284|301/427||,G|missense_variant&splice_region_variant|MODERATE|GPALN_007047|GPALN_007047|transcript|GPALN_007047-T2|protein_coding|6/8|c.649A>G|p.Ser217Gly|733/1351|649/1032|217/343||,G|upstream_gene_variant|MODIFIER|GPALN_007046|GPALN_…	0/1'	0/1'	0/1'	0/1'	0/1'	0/1'	0/0'	0/0'	0/0'	0/0'	H3
Gpscaff_24	526736	A	G	GPALN_007047	RBP-1 protein	343	2.6e-49	F:protein binding	ANN=G|missense_variant&splice_region_variant|MODERATE|GPALN_007047|GPALN_007047|transcript|GPALN_007047-T1|protein_coding|8/10|c.901A>G|p.Ser301Gly|901/1519|901/1284|301/427||,G|missense_variant&splice_region_variant|MODERATE|GPALN_007047|GPALN_007047|transcript|GPALN_007047-T2|protein_coding|6/8|c.649A>G|p.Ser217Gly|733/1351|649/1032|217/343||,G|upstream_gene_variant|MODIFIER|GPALN_007046|GPALN_…	0/1'	0/1'	0/1'	0/1'	0/1'	0/1'	0/0'	0/0'	0/0'	0/0'	H3
Gpscaff_25	378123	A	T	GPALN_007201	---NA---	940	na	F:carbohydrate binding	ANN=T|missense_variant|MODERATE|GPALN_007201|GPALN_007201|transcript|GPALN_007201-T1|protein_coding|20/21|c.2534T>A|p.Ile845Lys|2547/2949|2534/2823|845/940||,T|upstream_gene_variant|MODIFIER|GPALN_007200|GPALN_007200|transcript|GPALN_007200-T1|protein_coding||c.-3491T>A|||||3431|	0/0'	0/0'	0/1'	0/1'	0/1'	0/1'	0/0'	0/0'	0/0'	0/0'	S. vernei
Gpscaff_25	378132	C	T	GPALN_007201	---NA---	940	na	F:carbohydrate binding	ANN=T|missense_variant|MODERATE|GPALN_007201|GPALN_007201|transcript|GPALN_007201-T1|protein_coding|20/21|c.2525G>A|p.Ser842Asn|2538/2949|2525/2823|842/940||,T|upstream_gene_variant|MODIFIER|GPALN_007200|GPALN_007200|transcript|GPALN_007200-T1|protein_coding||c.-3500G>A|||||3440|	0/0'	0/0'	0/1'	0/1'	0/1'	0/1'	0/0'	0/0'	0/0'	0/0'	S. vernei
Gpscaff_26	892375	C	T	GPALN_007439	RBP-1 protein	330	1.3e-50	F:protein binding	ANN=T|missense_variant|MODERATE|GPALN_007439|GPALN_007439|transcript|GPALN_007439-T1|protein_coding|4/8|c.226G>A|p.Asp76Asn|226/1087|226/993|76/330||,T|upstream_gene_variant|MODIFIER|GPALN_007437|GPALN_007437|transcript|GPALN_007437-T1|protein_coding||c.-4175G>A|||||4175|,T|upstream_gene_variant|MODIFIER|GPALN_007440|GPALN_007440|transcript|GPALN_007440-T1|protein_coding||c.-3864C>T|||||3833|,T|d…	0/1'	0/1'	0/1'	0/1'	0/1'	0/1'	0/0'	0/0'	0/0'	0/0'	H3
Gpscaff_26	902803	T	A	GPALN_007441	RBP-1 protein	422	1.2e-46	F:protein binding	ANN=A|missense_variant|MODERATE|GPALN_007441|GPALN_007441|transcript|GPALN_007441-T1|protein_coding|8/10|c.857A>T|p.Tyr286Phe|857/1269|857/1269|286/422||,A|upstream_gene_variant|MODIFIER|GPALN_007442|GPALN_007442|transcript|GPALN_007442-T1|protein_coding||c.-4936T>A|||||4936|,A|downstream_gene_variant|MODIFIER|GPALN_007440|GPALN_007440|transcript|GPALN_007440-T1|protein_coding||c.*3993T>A|||||380…	0/0'	0/0'	0/0'	0/0'	0/0'	0/0'	0/1'	0/1'	0/1'	0/1'	H3
Gpscaff_27	1144998	C	T	GPALN_007701	---NA---	476	na	no GO terms	ANN=T|missense_variant&splice_region_variant|MODERATE|GPALN_007701|GPALN_007701|transcript|GPALN_007701-T1|protein_coding|4/13|c.214G>A|p.Val72Ile|214/1431|214/1431|72/476||,T|upstream_gene_variant|MODIFIER|GPALN_007700|GPALN_007700|transcript|GPALN_007700-T1|protein_coding||c.-2769G>A|||||2769|,T|upstream_gene_variant|MODIFIER|GPALN_007702|GPALN_007702|transcript|GPALN_007702-T1|protein_coding||…	0/1'	0/1'	0/0'	0/0'	0/0'	0/0'	0/1'	0/1'	0/1'	0/1'	S. vernei
Gpscaff_3	607758	T	C	GPALN_008104	IA7	199	4.5e-25	no GO terms	ANN=C|missense_variant|MODERATE|GPALN_008104|GPALN_008104|transcript|GPALN_008104-T1|protein_coding|6/6|c.487T>C|p.Ser163Pro|487/600|487/600|163/199||	0/1'	0/1'	0/1'	0/1'	0/1'	0/1'	0/0'	0/0'	0/0'	0/0'	H3
Gpscaff_3	813154	T	A	GPALN_008144	E3 ubiquitin-protein ligase LRSAM1	519	1.7e-07	no GO terms	ANN=A|missense_variant&splice_region_variant|MODERATE|GPALN_008144|GPALN_008144|transcript|GPALN_008144-T1|protein_coding|4/8|c.660A>T|p.Glu220Asp|682/1717|660/1560|220/519||,A|upstream_gene_variant|MODIFIER|GPALN_008145|GPALN_008145|transcript|GPALN_008145-T1|protein_coding||c.-1411T>A|||||1396|,A|downstream_gene_variant|MODIFIER|GPALN_008143|GPALN_008143|transcript|GPALN_008143-T1|protein_codin…	0/0'	0/0'	0/1'	0/1'	0/1'	0/1'	0/0'	0/0'	0/0'	0/0'	S. vernei
Gpscaff_3	903705	C	T	GPALN_008161	Dihydropyrimidine dehydrogenase [NADP(+)]	2007	0	F:catalytic activity; C:cytoplasm; F:oxidoreductase activity; F:oxidoreductase activity, acting on the CH-CH group of donors; P:chorismate metabolic process; F:iron-sulfur cluster binding; P:oxidation-reduction process	ANN=T|missense_variant|MODERATE|GPALN_008161|GPALN_008161|transcript|GPALN_008161-T1|protein_coding|8/47|c.1364G>A|p.Ser455Asn|1761/6421|1364/6024|455/2007||	0/0'	0/0'	0/1'	0/1'	0/1'	0/1'	0/0'	0/0'	0/0'	0/0'	S. vernei
Gpscaff_3	1173881	C	A	GPALN_008217	RBP-1 protein	556	2.8e-48	F:protein binding	ANN=A|missense_variant|MODERATE|GPALN_008217|GPALN_008217|transcript|GPALN_008217-T1|protein_coding|10/11|c.1350G>T|p.Glu450Asp|1350/1856|1350/1671|450/556||,A|upstream_gene_variant|MODIFIER|GPALN_008219|GPALN_008219|transcript|GPALN_008219-T1|protein_coding||c.-4408C>A|||||4408|,A|downstream_gene_variant|MODIFIER|GPALN_008216|GPALN_008216|transcript|GPALN_008216-T1|protein_coding||c.*775C>A|||||…	0/0'	0/0'	0/1'	0/1'	0/1'	0/1'	0/0'	0/0'	0/0'	0/0'	S. vernei
Gpscaff_3	1352267	C	A	GPALN_008268	Ubiquitin-conjugating enzyme E2 G1	361	5.2e-48	no GO terms	ANN=A|missense_variant|MODERATE|GPALN_008268|GPALN_008268|transcript|GPALN_008268-T1|protein_coding|7/7|c.971G>T|p.Arg324Leu|971/1308|971/1086|324/361||,A|upstream_gene_variant|MODIFIER|GPALN_008269|GPALN_008269|transcript|GPALN_008269-T1|protein_coding||c.-3155C>A|||||3155|	0/1'	0/1'	0/1'	0/1'	0/1'	0/1'	0/0'	0/0'	0/0'	0/0'	H3
Gpscaff_3	1352307	C	A	GPALN_008268	Ubiquitin-conjugating enzyme E2 G1	361	5.2e-48	no GO terms	ANN=A|missense_variant|MODERATE|GPALN_008268|GPALN_008268|transcript|GPALN_008268-T1|protein_coding|7/7|c.931G>T|p.Asp311Tyr|931/1308|931/1086|311/361||,A|upstream_gene_variant|MODIFIER|GPALN_008269|GPALN_008269|transcript|GPALN_008269-T1|protein_coding||c.-3115C>A|||||3115|	0/1'	0/1'	0/1'	0/1'	0/1'	0/1'	0/0'	0/0'	0/0'	0/0'	H3
Gpscaff_3	1352459	A	G	GPALN_008268	Ubiquitin-conjugating enzyme E2 G1	361	5.2e-48	no GO terms	ANN=G|missense_variant|MODERATE|GPALN_008268|GPALN_008268|transcript|GPALN_008268-T1|protein_coding|7/7|c.779T>C|p.Val260Ala|779/1308|779/1086|260/361||,G|upstream_gene_variant|MODIFIER|GPALN_008269|GPALN_008269|transcript|GPALN_008269-T1|protein_coding||c.-2963A>G|||||2963|	0/1'	0/1'	0/1'	0/1'	0/1'	0/1'	0/0'	0/0'	0/0'	0/0'	H3
Gpscaff_3	1519486	G	A	GPALN_008302	Ubiquitin-conjugating enzyme E2 G1	328	2.6e-46	no GO terms	ANN=A|missense_variant|MODERATE|GPALN_008302|GPALN_008302|transcript|GPALN_008302-T1|protein_coding|5/5|c.517G>A|p.Ala173Thr|517/987|517/987|173/328||,A|upstream_gene_variant|MODIFIER|GPALN_008301|GPALN_008301|transcript|GPALN_008301-T1|protein_coding||c.-1578C>T|||||1578|,A|downstream_gene_variant|MODIFIER|GPALN_008300|GPALN_008300|transcript|GPALN_008300-T1|protein_coding||c.*4407G>A|||||4284|,…	0/1'	0/1'	0/0'	0/0'	0/0'	0/0'	0/1'	0/1'	0/1'	0/1'	S. vernei
Gpscaff_3	1828092	A	G	GPALN_008375	Protein pad-1	2779	0	P:Golgi to endosome transport	ANN=G|missense_variant|MODERATE|GPALN_008375|GPALN_008375|transcript|GPALN_008375-T1|protein_coding|25/42|c.5318T>C|p.Val1773Ala|5318/8340|5318/8340|1773/2779||	0/0'	0/0'	0/1'	0/1'	0/1'	0/1'	0/0'	0/0'	0/0'	0/0'	S. vernei
Gpscaff_3	1830411	C	A	GPALN_008375	Protein pad-1	2779	0	P:Golgi to endosome transport	ANN=A|missense_variant|MODERATE|GPALN_008375|GPALN_008375|transcript|GPALN_008375-T1|protein_coding|19/42|c.3487G>T|p.Asp1163Tyr|3487/8340|3487/8340|1163/2779||	0/0'	0/0'	0/1'	0/1'	0/1'	0/1'	0/0'	0/0'	0/0'	0/0'	S. vernei
Gpscaff_3	1830594	C	T	GPALN_008375	Protein pad-1	2779	0	P:Golgi to endosome transport	ANN=T|missense_variant|MODERATE|GPALN_008375|GPALN_008375|transcript|GPALN_008375-T1|protein_coding|19/42|c.3304G>A|p.Val1102Ile|3304/8340|3304/8340|1102/2779||	0/0'	0/0'	0/0'	0/0'	0/0'	0/0'	0/1'	0/1'	0/1'	0/1'	H3
Gpscaff_3	1830603	T	C	GPALN_008375	Protein pad-1	2779	0	P:Golgi to endosome transport	ANN=C|missense_variant|MODERATE|GPALN_008375|GPALN_008375|transcript|GPALN_008375-T1|protein_coding|19/42|c.3295A>G|p.Met1099Val|3295/8340|3295/8340|1099/2779||	0/0'	0/0'	0/0'	0/0'	0/0'	0/0'	0/1'	0/1'	0/1'	0/1'	H3
Gpscaff_3	2267521	A	T	GPALN_008478	---NA---	141	na	no IPS match	ANN=T|missense_variant|MODERATE|GPALN_008478|GPALN_008478|transcript|GPALN_008478-T1|protein_coding|2/2|c.181A>T|p.Thr61Ser|181/426|181/426|61/141||,T|upstream_gene_variant|MODIFIER|GPALN_008477|GPALN_008477|transcript|GPALN_008477-T1|protein_coding||c.-2465T>A|||||2465|,T|upstream_gene_variant|MODIFIER|GPALN_008479|GPALN_008479|transcript|GPALN_008479-T1|protein_coding||c.-1333A>T|||||1189|,T|up…	0/1'	0/1'	0/1'	0/1'	0/1'	0/1'	0/0'	0/0'	0/0'	0/0'	H3
Gpscaff_3	2376296	A	C	GPALN_008506	Titin homolog	2344	1.7e-67	no GO terms	ANN=C|missense_variant|MODERATE|GPALN_008506|GPALN_008506|transcript|GPALN_008506-T1|protein_coding|6/46|c.787A>C|p.Lys263Gln|787/7035|787/7035|263/2344||,C|upstream_gene_variant|MODIFIER|GPALN_008505|GPALN_008505|transcript|GPALN_008505-T1|protein_coding||c.-2956T>G|||||2956|	0/0'	0/0'	0/0'	0/0'	0/0'	0/0'	0/1'	0/1'	0/1'	0/1'	H3
Gpscaff_3	3006643	A	T	GPALN_008654	RBP-1 protein	462	5.5e-50	F:protein binding	ANN=T|missense_variant|MODERATE|GPALN_008654|GPALN_008654|transcript|GPALN_008654-T1|protein_coding|8/11|c.917A>T|p.Glu306Val|917/1389|917/1389|306/462||,T|upstream_gene_variant|MODIFIER|GPALN_008653|GPALN_008653|transcript|GPALN_008653-T1|protein_coding||c.-2552T>A|||||2552|,T|upstream_gene_variant|MODIFIER|GPALN_008655|GPALN_008655|transcript|GPALN_008655-T1|protein_coding||c.-1634A>T|||||1634|…	0/1'	0/1'	0/0'	0/0'	0/0'	0/0'	0/1'	0/1'	0/1'	0/1'	S. vernei
Gpscaff_3	3047676	T	C	GPALN_008663	---NA---	566	na	no GO terms	ANN=C|missense_variant|MODERATE|GPALN_008663|GPALN_008663|transcript|GPALN_008663-T1|protein_coding|4/4|c.1406A>G|p.Glu469Gly|2194/2489|1406/1701|469/566||,C|upstream_gene_variant|MODIFIER|GPALN_008664|GPALN_008664|transcript|GPALN_008664-T1|protein_coding||c.-4118T>C|||||4102|,C|downstream_gene_variant|MODIFIER|GPALN_008662|GPALN_008662|transcript|GPALN_008662-T1|protein_coding||c.*385T>C|||||38…	0/1'	0/1'	0/0'	0/0'	0/0'	0/0'	0/1'	0/1'	0/1'	0/1'	S. vernei
Gpscaff_3	6237682	C	G	GPALN_009393	zinc finger, C2H2 type	725	1.4e-52	F:nucleic acid binding	ANN=G|missense_variant|MODERATE|GPALN_009393|GPALN_009393|transcript|GPALN_009393-T1|protein_coding|8/10|c.1573G>C|p.Ala525Pro|1573/2178|1573/2178|525/725||,G|downstream_gene_variant|MODIFIER|GPALN_009392|GPALN_009392|transcript|GPALN_009392-T1|protein_coding||c.*1288C>G|||||1288|,G|downstream_gene_variant|MODIFIER|GPALN_009394|GPALN_009394|transcript|GPALN_009394-T1|protein_coding||c.*3039G>C|||…	0/1'	0/1'	0/1'	0/1'	0/1'	0/1'	0/0'	0/0'	0/0'	0/0'	H3
Gpscaff_3	6238317	C	T	GPALN_009393	zinc finger, C2H2 type	725	1.4e-52	F:nucleic acid binding	ANN=T|missense_variant|MODERATE|GPALN_009393|GPALN_009393|transcript|GPALN_009393-T1|protein_coding|7/10|c.991G>A|p.Ala331Thr|991/2178|991/2178|331/725||,T|downstream_gene_variant|MODIFIER|GPALN_009392|GPALN_009392|transcript|GPALN_009392-T1|protein_coding||c.*1923C>T|||||1923|,T|downstream_gene_variant|MODIFIER|GPALN_009394|GPALN_009394|transcript|GPALN_009394-T1|protein_coding||c.*2404G>A|||||2…	0/0'	0/0'	0/0'	0/0'	0/0'	0/0'	0/1'	0/1'	0/1'	0/1'	H3
Gpscaff_3	6604502	T	A	GPALN_009453	RBP-1 protein	429	2.4e-47	F:protein binding	ANN=A|missense_variant|MODERATE|GPALN_009453|GPALN_009453|transcript|GPALN_009453-T1|protein_coding|4/8|c.546A>T|p.Glu182Asp|596/1584|546/1290|182/429||,A|upstream_gene_variant|MODIFIER|GPALN_009452|GPALN_009452|transcript|GPALN_009452-T1|protein_coding||c.-2250A>T|||||2051|,A|upstream_gene_variant|MODIFIER|GPALN_009454|GPALN_009454|transcript|GPALN_009454-T1|protein_coding||c.-1449T>A|||||1449|,…	0/1'	0/1'	0/1'	0/1'	0/1'	0/1'	0/0'	0/0'	0/0'	0/0'	H3
Gpscaff_30	139150	C	T	GPALN_009564	RBP-1 protein	372	1.9e-56	F:protein binding	ANN=T|missense_variant|MODERATE|GPALN_009564|GPALN_009564|transcript|GPALN_009564-T1|protein_coding|6/8|c.733G>A|p.Val245Ile|733/1177|733/1119|245/372||,T|upstream_gene_variant|MODIFIER|GPALN_009563|GPALN_009563|transcript|GPALN_009563-T1|protein_coding||c.-3123G>A|||||3123|	0/0'	0/0'	0/0'	0/0'	0/0'	0/0'	0/1'	0/1'	0/1'	0/1'	H3
Gpscaff_31	133640	G	C	GPALN_009681	RBP-1 protein	309	2.2e-31	F:protein binding	ANN=C|missense_variant|MODERATE|GPALN_009681|GPALN_009681|transcript|GPALN_009681-T1|protein_coding|3/5|c.478G>C|p.Glu160Gln|553/1301|478/930|160/309||,C|downstream_gene_variant|MODIFIER|GPALN_009682|GPALN_009682|transcript|GPALN_009682-T1|protein_coding||c.*2235C>G|||||1974|	0/0'	0/0'	0/0'	0/0'	0/0'	0/0'	0/1'	0/1'	0/1'	0/1'	H3
Gpscaff_31	207687	A	G	GPALN_009695	putative effector protein	185	4.7e-37	no GO terms	ANN=G|missense_variant|MODERATE|GPALN_009695|GPALN_009695|transcript|GPALN_009695-T1|protein_coding|3/4|c.334A>G|p.Asn112Asp|334/558|334/558|112/185||,G|upstream_gene_variant|MODIFIER|GPALN_009696|GPALN_009696|transcript|GPALN_009696-T1|protein_coding||c.-1725A>G|||||1725|,G|downstream_gene_variant|MODIFIER|GPALN_009694|GPALN_009694|transcript|GPALN_009694-T1|protein_coding||c.*2330A>G|||||2330|	0/0'	0/0'	0/0'	0/0'	0/0'	0/0'	0/1'	0/1'	0/1'	0/1'	H3
Gpscaff_31	213436	G	A	GPALN_009697	RNA polymerase II subunit A C-terminal domain phosphatase SSU72	813	1.2e-79	F:phosphoprotein phosphatase activity; F:protein binding; C:nucleus; P:mRNA processing	ANN=A|missense_variant|MODERATE|GPALN_009697|GPALN_009697|transcript|GPALN_009697-T1|protein_coding|3/17|c.214G>A|p.Ala72Thr|214/2442|214/2442|72/813||,A|downstream_gene_variant|MODIFIER|GPALN_009696|GPALN_009696|transcript|GPALN_009696-T1|protein_coding||c.*2306G>A|||||2306|	0/0'	0/0'	0/0'	0/0'	0/0'	0/0'	0/1'	0/1'	0/1'	0/1'	H3
Gpscaff_31	213449	A	G	GPALN_009697	RNA polymerase II subunit A C-terminal domain phosphatase SSU72	813	1.2e-79	F:phosphoprotein phosphatase activity; F:protein binding; C:nucleus; P:mRNA processing	ANN=G|missense_variant|MODERATE|GPALN_009697|GPALN_009697|transcript|GPALN_009697-T1|protein_coding|3/17|c.227A>G|p.Asp76Gly|227/2442|227/2442|76/813||,G|downstream_gene_variant|MODIFIER|GPALN_009696|GPALN_009696|transcript|GPALN_009696-T1|protein_coding||c.*2319A>G|||||2319|	0/0'	0/0'	0/0'	0/0'	0/0'	0/0'	0/1'	0/1'	0/1'	0/1'	H3
Gpscaff_31	299975	C	T	GPALN_009711	Soluble calcium-activated nucleotidase 1	535	2.2e-79	F:calcium ion binding; F:nucleoside-diphosphatase activity	ANN=T|missense_variant|MODERATE|GPALN_009711|GPALN_009711|transcript|GPALN_009711-T1|protein_coding|8/14|c.902G>A|p.Gly301Asp|902/1608|902/1608|301/535||,T|upstream_gene_variant|MODIFIER|GPALN_009710|GPALN_009710|transcript|GPALN_009710-T1|protein_coding||c.-4852G>A|||||4781|	0/1'	0/1'	0/1'	0/1'	0/1'	0/1'	0/0'	0/0'	0/0'	0/0'	H3
Gpscaff_33	619226	A	G	GPALN_010063	RBP-1 protein	323	2.7e-43	F:protein binding	ANN=G|missense_variant|MODERATE|GPALN_010063|GPALN_010063|transcript|GPALN_010063-T1|protein_coding|5/6|c.811A>G|p.Ile271Val|1117/1278|811/972|271/323||,G|upstream_gene_variant|MODIFIER|GPALN_010062|GPALN_010062|transcript|GPALN_010062-T1|protein_coding||c.-4650T>C|||||4650|,G|upstream_gene_variant|MODIFIER|GPALN_010064|GPALN_010064|transcript|GPALN_010064-T1|protein_coding||c.-2799A>G|||||2799|	0/1'	0/1'	0/1'	0/1'	0/1'	0/1'	1/1'	1/1'	1/1'	1/1'	H3
Gpscaff_33	668420	C	T	GPALN_010075	beta-1,4-endoglucanase	551	1.4e-68	F:hydrolase activity, hydrolyzing O-glycosyl compounds; P:carbohydrate metabolic process	ANN=T|missense_variant|MODERATE|GPALN_010075|GPALN_010075|transcript|GPALN_010075-T1|protein_coding|4/11|c.494G>A|p.Arg165Gln|697/1859|494/1656|165/551||,T|downstream_gene_variant|MODIFIER|GPALN_010074|GPALN_010074|transcript|GPALN_010074-T1|protein_coding||c.*3910C>T|||||3537|,T|downstream_gene_variant|MODIFIER|GPALN_010076|GPALN_010076|transcript|GPALN_010076-T1|protein_coding||c.*2065G>A|||||2…	0/1'	0/1'	0/1'	0/1'	0/1'	0/1'	0/0'	0/0'	0/0'	0/0'	H3
Gpscaff_37	231049	GCA	GTCA	GPALN_010378	D406 protein	172	9.9e-21	no GO terms	ANN=GTCA|frameshift_variant|HIGH|GPALN_010378|GPALN_010378|transcript|GPALN_010378-T1|protein_coding|4/5|c.345_346insT|p.Gln116fs|346/519|346/519|116/172||;LOF=(GPALN_010378|GPALN_010378|1|1.00)	0/1'	0/1'	0/0'	0/0'	0/0'	0/0'	0/1'	0/1'	0/1'	0/1'	S. vernei
Gpscaff_38	126536	CCGCC	TCGAG	GPALN_010472	E9 protein	171	2.1e-07	no IPS match	ANN=TCGAG|missense_variant|MODERATE|GPALN_010472|GPALN_010472|transcript|GPALN_010472-T1|protein_coding|1/4|c.168_172delCCGCCinsTCGAG|p.Leu58Val|168/516|168/516|56/171||,TCGAG|upstream_gene_variant|MODIFIER|GPALN_010471|GPALN_010471|transcript|GPALN_010471-T1|protein_coding||c.-2650_-2646delGGCGGinsCTCGA|||||2317|,TCGAG|downstream_gene_variant|MODIFIER|GPALN_010473|GPALN_010473|transcript|GPALN_0…	0/1'	0/1'	0/1'	0/1'	0/1'	0/1'	0/0'	0/0'	0/0'	0/0'	H3
Gpscaff_38	494471	G	A	GPALN_010529	---NA---	263	na	no GO terms	ANN=A|missense_variant|MODERATE|GPALN_010529|GPALN_010529|transcript|GPALN_010529-T1|protein_coding|4/6|c.362C>T|p.Thr121Ile|380/810|362/792|121/263||,A|upstream_gene_variant|MODIFIER|GPALN_010528|GPALN_010528|transcript|GPALN_010528-T1|protein_coding||c.-4260C>T|||||4260|,A|upstream_gene_variant|MODIFIER|GPALN_010530|GPALN_010530|transcript|GPALN_010530-T1|protein_coding||c.-3742G>A|||||3742|	0/0'	0/0'	0/1'	0/1'	0/1'	0/1'	0/0'	0/0'	0/0'	0/0'	S. vernei
Gpscaff_38	494658	T	C	GPALN_010529	---NA---	263	na	no GO terms	ANN=C|missense_variant|MODERATE|GPALN_010529|GPALN_010529|transcript|GPALN_010529-T1|protein_coding|3/6|c.283A>G|p.Thr95Ala|301/810|283/792|95/263||,C|upstream_gene_variant|MODIFIER|GPALN_010528|GPALN_010528|transcript|GPALN_010528-T1|protein_coding||c.-4447A>G|||||4447|,C|upstream_gene_variant|MODIFIER|GPALN_010530|GPALN_010530|transcript|GPALN_010530-T1|protein_coding||c.-3555T>C|||||3555|	0/0'	0/0'	0/1'	0/1'	0/1'	0/1'	0/0'	0/0'	0/0'	0/0'	S. vernei
Gpscaff_39	751949	C	T	GPALN_010650	failed axon connections isoform X2	571	3.8e-16	no GO terms	ANN=T|missense_variant|MODERATE|GPALN_010650|GPALN_010650|transcript|GPALN_010650-T1|protein_coding|4/10|c.491C>T|p.Thr164Ile|491/1716|491/1716|164/571||,T|upstream_gene_variant|MODIFIER|GPALN_010649|GPALN_010649|transcript|GPALN_010649-T1|protein_coding||c.-3223G>A|||||3223|,T|downstream_gene_variant|MODIFIER|GPALN_010651|GPALN_010651|transcript|GPALN_010651-T1|protein_coding||c.*3461G>A|||||346…	0/1'	0/1'	0/0'	0/0'	0/0'	0/0'	0/1'	0/1'	0/1'	0/1'	S. vernei
Gpscaff_4	1403368	G	A	GPALN_010832	---NA---	244	na	no GO terms	ANN=A|missense_variant|MODERATE|GPALN_010832|GPALN_010832|transcript|GPALN_010832-T1|protein_coding|3/4|c.427C>T|p.Arg143Trp|427/735|427/735|143/244||,A|upstream_gene_variant|MODIFIER|GPALN_010833|GPALN_010833|transcript|GPALN_010833-T1|protein_coding||c.-5000G>A|||||5000|,A|downstream_gene_variant|MODIFIER|GPALN_010830|GPALN_010830|transcript|GPALN_010830-T1|protein_coding||c.*4452G>A|||||4129|,…	0/1'	0/1'	0/1'	0/1'	0/1'	0/1'	1/1'	1/1'	1/1'	1/1'	H3
Gpscaff_4	1796833	C	T	GPALN_010899	---NA---	3591	na	no GO terms	ANN=T|missense_variant|MODERATE|GPALN_010899|GPALN_010899|transcript|GPALN_010899-T1|protein_coding|48/64|c.7343C>T|p.Ala2448Val|7343/10964|7343/10776|2448/3591||,T|missense_variant|MODERATE|GPALN_010899|GPALN_010899|transcript|GPALN_010899-T2|protein_coding|45/57|c.7025C>T|p.Ala2342Val|7025/10001|7025/10001|2342/3332||WARNING_TRANSCRIPT_INCOMPLETE	0/1'	0/1'	0/0'	0/0'	0/0'	0/0'	0/1'	0/1'	0/1'	0/1'	S. vernei
Gpscaff_4	1797014	T	A	GPALN_010899	---NA---	3591	na	no GO terms	ANN=A|missense_variant|MODERATE|GPALN_010899|GPALN_010899|transcript|GPALN_010899-T1|protein_coding|48/64|c.7524T>A|p.Asp2508Glu|7524/10964|7524/10776|2508/3591||,A|missense_variant|MODERATE|GPALN_010899|GPALN_010899|transcript|GPALN_010899-T2|protein_coding|45/57|c.7206T>A|p.Asp2402Glu|7206/10001|7206/10001|2402/3332||WARNING_TRANSCRIPT_INCOMPLETE	0/1'	0/1'	0/0'	0/0'	0/0'	0/0'	0/1'	0/1'	0/1'	0/1'	S. vernei
Gpscaff_4	1796833	C	T	GPALN_010899	---NA---	3333	na	no GO terms	ANN=T|missense_variant|MODERATE|GPALN_010899|GPALN_010899|transcript|GPALN_010899-T1|protein_coding|48/64|c.7343C>T|p.Ala2448Val|7343/10964|7343/10776|2448/3591||,T|missense_variant|MODERATE|GPALN_010899|GPALN_010899|transcript|GPALN_010899-T2|protein_coding|45/57|c.7025C>T|p.Ala2342Val|7025/10001|7025/10001|2342/3332||WARNING_TRANSCRIPT_INCOMPLETE	0/1'	0/1'	0/0'	0/0'	0/0'	0/0'	0/1'	0/1'	0/1'	0/1'	S. vernei
Gpscaff_4	1797014	T	A	GPALN_010899	---NA---	3333	na	no GO terms	ANN=A|missense_variant|MODERATE|GPALN_010899|GPALN_010899|transcript|GPALN_010899-T1|protein_coding|48/64|c.7524T>A|p.Asp2508Glu|7524/10964|7524/10776|2508/3591||,A|missense_variant|MODERATE|GPALN_010899|GPALN_010899|transcript|GPALN_010899-T2|protein_coding|45/57|c.7206T>A|p.Asp2402Glu|7206/10001|7206/10001|2402/3332||WARNING_TRANSCRIPT_INCOMPLETE	0/1'	0/1'	0/0'	0/0'	0/0'	0/0'	0/1'	0/1'	0/1'	0/1'	S. vernei
Gpscaff_4	2242251	T	C	GPALN_010968	BTB/POZ domain-containing protein 3	875	3.6e-26	F:protein binding	ANN=C|missense_variant|MODERATE|GPALN_010968|GPALN_010968|transcript|GPALN_010968-T1|protein_coding|10/24|c.1084A>G|p.Lys362Glu|1157/2701|1084/2628|362/875||	0/1'	0/1'	0/0'	0/0'	0/0'	0/0'	1/1'	1/1'	1/1'	1/1'	S. vernei
Gpscaff_4	2242624	C	T	GPALN_010968	BTB/POZ domain-containing protein 3	875	3.6e-26	F:protein binding	ANN=T|missense_variant|MODERATE|GPALN_010968|GPALN_010968|transcript|GPALN_010968-T1|protein_coding|8/24|c.868G>A|p.Glu290Lys|941/2701|868/2628|290/875||	0/1'	0/1'	0/1'	0/1'	0/1'	0/1'	0/0'	0/0'	0/0'	0/0'	H3
Gpscaff_42	618018	GCACC	TCACG	GPALN_011919	RBP-1 protein	480	4.7e-52	F:protein binding	ANN=TCACG|missense_variant|MODERATE|GPALN_011919|GPALN_011919|transcript|GPALN_011919-T1|protein_coding|9/10|c.1185_1189delGCACCinsTCACG|p.Pro397Ala|1185/1443|1185/1443|395/480||	0/0'	0/0'	0/0'	0/0'	0/0'	0/0'	0/1'	0/1'	0/1'	0/1'	H3
Gpscaff_42	618040	T	C	GPALN_011919	RBP-1 protein	480	4.7e-52	F:protein binding	ANN=C|missense_variant|MODERATE|GPALN_011919|GPALN_011919|transcript|GPALN_011919-T1|protein_coding|9/10|c.1207T>C|p.Tyr403His|1207/1443|1207/1443|403/480||	0/0'	0/0'	0/0'	0/0'	0/0'	0/0'	0/1'	0/1'	0/1'	0/1'	H3
Gpscaff_44	297618	C	A	GPALN_012007	RBP-1 protein	265	2.4e-130	F:protein binding	ANN=A|missense_variant|MODERATE|GPALN_012007|GPALN_012007|transcript|GPALN_012007-T1|protein_coding|6/7|c.514G>T|p.Val172Phe|514/798|514/798|172/265||,A|downstream_gene_variant|MODIFIER|GPALN_012006|GPALN_012006|transcript|GPALN_012006-T1|protein_coding||c.*2778C>A|||||2778|,A|downstream_gene_variant|MODIFIER|GPALN_012008|GPALN_012008|transcript|GPALN_012008-T1|protein_coding||c.*3375G>T|||||3375|	0/0'	0/0'	0/0'	0/0'	0/0'	0/0'	0/1'	0/1'	0/1'	0/1'	H3
Gpscaff_44	297707	G	C	GPALN_012007	RBP-1 protein	265	2.4e-130	F:protein binding	ANN=C|missense_variant|MODERATE|GPALN_012007|GPALN_012007|transcript|GPALN_012007-T1|protein_coding|6/7|c.425C>G|p.Ala142Gly|425/798|425/798|142/265||,C|downstream_gene_variant|MODIFIER|GPALN_012006|GPALN_012006|transcript|GPALN_012006-T1|protein_coding||c.*2867G>C|||||2867|,C|downstream_gene_variant|MODIFIER|GPALN_012008|GPALN_012008|transcript|GPALN_012008-T1|protein_coding||c.*3286C>G|||||3286|	0/0'	0/0'	0/0'	0/0'	0/0'	0/0'	0/1'	0/1'	0/1'	0/1'	H3
Gpscaff_44	376817	T	C	GPALN_012018	RBP-1 protein	205	1.9e-15	F:protein binding	ANN=C|missense_variant|MODERATE|GPALN_012018|GPALN_012018|transcript|GPALN_012018-T1|protein_coding|4/4|c.388A>G|p.Met130Val|408/638|388/618|130/205||,C|downstream_gene_variant|MODIFIER|GPALN_012017|GPALN_012017|transcript|GPALN_012017-T1|protein_coding||c.*1112T>C|||||1015|	0/1'	0/1'	0/1'	0/1'	0/1'	0/1'	0/0'	0/0'	0/0'	0/0'	H3
Gpscaff_44	592621	A	G	GPALN_012051	---NA---	372	na	no GO terms	ANN=G|missense_variant|MODERATE|GPALN_012051|GPALN_012051|transcript|GPALN_012051-T1|protein_coding|4/6|c.752T>C|p.Val251Ala|752/1119|752/1119|251/372||,G|downstream_gene_variant|MODIFIER|GPALN_012050|GPALN_012050|transcript|GPALN_012050-T1|protein_coding||c.*2104A>G|||||2104|,G|downstream_gene_variant|MODIFIER|GPALN_012052|GPALN_012052|transcript|GPALN_012052-T1|protein_coding||c.*3036T>C|||||30…	0/0'	0/0'	0/0'	0/0'	0/0'	0/0'	0/1'	0/1'	0/1'	0/1'	H3
Gpscaff_44	592786	C	G	GPALN_012051	---NA---	372	na	no GO terms	ANN=G|missense_variant|MODERATE|GPALN_012051|GPALN_012051|transcript|GPALN_012051-T1|protein_coding|4/6|c.587G>C|p.Gly196Ala|587/1119|587/1119|196/372||,G|downstream_gene_variant|MODIFIER|GPALN_012050|GPALN_012050|transcript|GPALN_012050-T1|protein_coding||c.*2269C>G|||||2269|,G|downstream_gene_variant|MODIFIER|GPALN_012052|GPALN_012052|transcript|GPALN_012052-T1|protein_coding||c.*2871G>C|||||28…	0/1'	0/1'	0/1'	0/1'	0/1'	0/1'	0/0'	0/0'	0/0'	0/0'	H3
Gpscaff_45	678064	T	C	GPALN_012112	RBP-1 protein	361	1.3e-67	F:protein binding	ANN=C|missense_variant|MODERATE|GPALN_012112|GPALN_012112|transcript|GPALN_012112-T1|protein_coding|6/7|c.802A>G|p.Asn268Asp|802/1086|802/1086|268/361||,C|upstream_gene_variant|MODIFIER|GPALN_012111|GPALN_012111|transcript|GPALN_012111-T1|protein_coding||c.-1675A>G|||||1675|,C|upstream_gene_variant|MODIFIER|GPALN_012113|GPALN_012113|transcript|GPALN_012113-T1|protein_coding||c.-4370T>C|||||4370|	0/0'	0/0'	0/1'	0/1'	0/1'	0/1'	0/0'	0/0'	0/0'	0/0'	S. vernei
Gpscaff_5	3162953	T	C	GPALN_012984	Electron transfer flavoprotein-ubiquinone oxidoreductase, mitochondrial	606	1.2e-249	F:electron-transferring-flavoprotein dehydrogenase activity; P:electron transport chain	ANN=C|missense_variant|MODERATE|GPALN_012984|GPALN_012984|transcript|GPALN_012984-T1|protein_coding|8/15|c.922A>G|p.Ile308Val|1038/2472|922/1821|308/606||,C|downstream_gene_variant|MODIFIER|GPALN_012983|GPALN_012983|transcript|GPALN_012983-T1|protein_coding||c.*2033T>C|||||1766|,C|downstream_gene_variant|MODIFIER|GPALN_012985|GPALN_012985|transcript|GPALN_012985-T1|protein_coding||c.*1762A>G|||||…	0/0'	0/0'	0/1'	0/1'	0/1'	0/1'	0/0'	0/0'	0/0'	0/0'	S. vernei
Gpscaff_5	3409048	A	G	GPALN_013052	Protein unc-80	4548	0	no GO terms	ANN=G|missense_variant|MODERATE|GPALN_013052|GPALN_013052|transcript|GPALN_013052-T1|protein_coding|9/64|c.1300A>G|p.Thr434Ala|1300/13647|1300/13647|434/4548||	0/0'	0/0'	0/1'	0/1'	0/1'	0/1'	0/0'	0/0'	0/0'	0/0'	S. vernei
Gpscaff_5	3474289	C	T	GPALN_013064	Hypothetical protein SRAE_1000167800	595	1.3e-152	no GO terms	ANN=T|missense_variant|MODERATE|GPALN_013064|GPALN_013064|transcript|GPALN_013064-T1|protein_coding|12/19|c.989G>A|p.Ser330Asn|1148/2151|989/1788|330/595||,T|upstream_gene_variant|MODIFIER|GPALN_013061|GPALN_013061|transcript|GPALN_013061-T1|protein_coding||c.-4781G>A|||||4781|,T|upstream_gene_variant|MODIFIER|GPALN_013062|GPALN_013062|transcript|GPALN_013062-T1|protein_coding||c.-2651G>A|||||265…	0/0'	0/0'	0/0'	0/0'	0/0'	0/0'	0/1'	0/1'	0/1'	0/1'	H3
Gpscaff_57	243280	G	T	GPALN_013436	RBP-1 protein	431	5.5e-20	F:protein binding	ANN=T|missense_variant&splice_region_variant|MODERATE|GPALN_013436|GPALN_013436|transcript|GPALN_013436-T1|protein_coding|9/10|c.1146G>T|p.Met382Ile|1146/1296|1146/1296|382/431||,T|downstream_gene_variant|MODIFIER|GPALN_013437|GPALN_013437|transcript|GPALN_013437-T1|protein_coding||c.*4679C>A|||||4679|	0/0'	0/0'	0/1'	0/1'	0/1'	0/1'	0/0'	0/0'	0/0'	0/0'	S. vernei
Gpscaff_6	592449	CG	TT	GPALN_013623	---NA---	188	na	no GO terms	ANN=TT|missense_variant|MODERATE|GPALN_013623|GPALN_013623|transcript|GPALN_013623-T1|protein_coding|2/3|c.259_260delCGinsAA|p.Arg87Lys|337/919|259/567|87/188||,TT|upstream_gene_variant|MODIFIER|GPALN_013624|GPALN_013624|transcript|GPALN_013624-T1|protein_coding||c.-1960_-1959delCGinsTT|||||1960|,TT|upstream_gene_variant|MODIFIER|GPALN_013625|GPALN_013625|transcript|GPALN_013625-T1|protein_coding…	0/0'	0/0'	0/0'	0/0'	0/0'	0/0'	0/1'	0/1'	0/1'	0/1'	H3
Gpscaff_64	265652	G	A	GPALN_014265	---NA---	91	na	no GO terms	ANN=A|missense_variant|MODERATE|GPALN_014265|GPALN_014265|transcript|GPALN_014265-T1|protein_coding|4/4|c.269G>A|p.Arg90Gln|269/276|269/276|90/91||,A|upstream_gene_variant|MODIFIER|GPALN_014264|GPALN_014264|transcript|GPALN_014264-T1|protein_coding||c.-1958C>T|||||1958|,A|downstream_gene_variant|MODIFIER|GPALN_014266|GPALN_014266|transcript|GPALN_014266-T1|protein_coding||c.*1426C>T|||||1426|	0/1'	0/1'	0/1'	0/1'	0/1'	0/1'	0/0'	0/0'	0/0'	0/0'	H3
Gpscaff_67	241387	C	A	GPALN_014324	GHF5 endo-1,4-beta-glucanase precursor	335	2.2e-186	F:hydrolase activity, hydrolyzing O-glycosyl compounds; P:carbohydrate metabolic process	ANN=A|missense_variant|MODERATE|GPALN_014324|GPALN_014324|transcript|GPALN_014324-T1|protein_coding|6/7|c.811C>A|p.Leu271Ile|811/1008|811/1008|271/335||,A|upstream_gene_variant|MODIFIER|GPALN_014323|GPALN_014323|transcript|GPALN_014323-T1|protein_coding||c.-2318G>T|||||2318|WARNING_TRANSCRIPT_MULTIPLE_STOP_CODONS,A|upstream_gene_variant|MODIFIER|GPALN_014325|GPALN_014325|transcript|GPALN_014325-T…	0/1'	0/1'	0/1'	0/1'	0/1'	0/1'	0/0'	0/0'	0/0'	0/0'	H3
Gpscaff_68	308815	A	T	GPALN_014377	---NA---	963	na	F:carbohydrate binding	ANN=T|missense_variant|MODERATE|GPALN_014377|GPALN_014377|transcript|GPALN_014377-T1|protein_coding|5/23|c.521A>T|p.Glu174Val|530/3020|521/2892|174/963||	0/0'	0/0'	0/0'	0/0'	0/0'	0/0'	0/1'	0/1'	0/1'	0/1'	H3
Gpscaff_7	2518187	T	G	GPALN_014748	---NA---	473	na	no IPS match	ANN=G|missense_variant|MODERATE|GPALN_014748|GPALN_014748|transcript|GPALN_014748-T1|protein_coding|5/6|c.1000T>G|p.Leu334Val|1000/1422|1000/1422|334/473||	0/0'	0/0'	0/0'	0/0'	0/0'	0/0'	0/1'	0/1'	0/1'	0/1'	H3
Gpscaff_7	2518223	A	T	GPALN_014748	---NA---	473	na	no IPS match	ANN=T|missense_variant|MODERATE|GPALN_014748|GPALN_014748|transcript|GPALN_014748-T1|protein_coding|5/6|c.1036A>T|p.Thr346Ser|1036/1422|1036/1422|346/473||	0/0'	0/0'	0/0'	0/0'	0/0'	0/0'	0/1'	0/1'	0/1'	0/1'	H3
Gpscaff_70	183813	T	C	GPALN_014963	RBP-1 protein	845	2.7e-31	F:protein binding	ANN=C|missense_variant|MODERATE|GPALN_014963|GPALN_014963|transcript|GPALN_014963-T1|protein_coding|3/16|c.352T>C|p.Tyr118His|352/2648|352/2538|118/845||,C|upstream_gene_variant|MODIFIER|GPALN_014962|GPALN_014962|transcript|GPALN_014962-T1|protein_coding||c.-3987A>G|||||3983|	0/0'	0/0'	0/0'	0/0'	0/0'	0/0'	0/1'	0/1'	0/1'	0/1'	H3
Gpscaff_70	184493	G	C	GPALN_014963	RBP-1 protein	845	2.7e-31	F:protein binding	ANN=C|missense_variant|MODERATE|GPALN_014963|GPALN_014963|transcript|GPALN_014963-T1|protein_coding|4/16|c.659G>C|p.Arg220Pro|659/2648|659/2538|220/845||,C|upstream_gene_variant|MODIFIER|GPALN_014962|GPALN_014962|transcript|GPALN_014962-T1|protein_coding||c.-4667C>G|||||4663|	0/0'	0/0'	0/0'	0/0'	0/0'	0/0'	0/1'	0/1'	0/1'	0/1'	H3
Gpscaff_70	184538	A	G	GPALN_014963	RBP-1 protein	845	2.7e-31	F:protein binding	ANN=G|missense_variant|MODERATE|GPALN_014963|GPALN_014963|transcript|GPALN_014963-T1|protein_coding|4/16|c.704A>G|p.Asn235Ser|704/2648|704/2538|235/845||,G|upstream_gene_variant|MODIFIER|GPALN_014962|GPALN_014962|transcript|GPALN_014962-T1|protein_coding||c.-4712T>C|||||4708|	0/0'	0/0'	0/0'	0/0'	0/0'	0/0'	0/1'	0/1'	0/1'	0/1'	H3
Gpscaff_8	1352378	CAAACTC	CAACTC,CAAACC	GPALN_015280	RBP-1 protein	276	4.8e-25	F:protein binding	ANN=CAACTC|frameshift_variant|HIGH|GPALN_015280|GPALN_015280|transcript|GPALN_015280-T1|protein_coding|6/7|c.722delA|p.Asn241fs|805/1137|722/831|241/276||,CAAACC|frameshift_variant|HIGH|GPALN_015280|GPALN_015280|transcript|GPALN_015280-T1|protein_coding|6/7|c.724delT|p.Ser242fs|807/1137|724/831|242/276||;LOF=(GPALN_015280|GPALN_015280|1|1.00)	1/2'	1/2'	1/2'	1/2'	1/2'	1/2'	1/1'	1/1'	1/1'	1/1'	H3
Gpscaff_8	301198	GC	AG	GPALN_015127	---NA---	216	na	no GO terms	ANN=AG|missense_variant|MODERATE|GPALN_015127|GPALN_015127|transcript|GPALN_015127-T1|protein_coding|5/6|c.363_364delGCinsAG|p.Gln122Glu|363/651|363/651|121/216||,AG|upstream_gene_variant|MODIFIER|GPALN_015126|GPALN_015126|transcript|GPALN_015126-T1|protein_coding||c.-2876_-2875delGCinsCT|||||2875|,AG|upstream_gene_variant|MODIFIER|GPALN_015129|GPALN_015129|transcript|GPALN_015129-T1|protein_codi…	0/0'	0/0'	0/0'	0/0'	0/0'	0/0'	0/1'	0/1'	0/1'	0/1'	H3
Gpscaff_8	301220	C	T	GPALN_015127	---NA---	216	na	no GO terms	ANN=T|missense_variant|MODERATE|GPALN_015127|GPALN_015127|transcript|GPALN_015127-T1|protein_coding|5/6|c.385C>T|p.His129Tyr|385/651|385/651|129/216||,T|upstream_gene_variant|MODIFIER|GPALN_015126|GPALN_015126|transcript|GPALN_015126-T1|protein_coding||c.-2897G>A|||||2897|,T|upstream_gene_variant|MODIFIER|GPALN_015129|GPALN_015129|transcript|GPALN_015129-T1|protein_coding||c.-3804C>T|||||3804|,T|…	0/0'	0/0'	0/1'	0/1'	0/1'	0/1'	0/0'	0/0'	0/0'	0/0'	S. vernei
Gpscaff_8	1352305	G	T	GPALN_015280	RBP-1 protein	276	4.8e-25	F:protein binding	ANN=T|missense_variant|MODERATE|GPALN_015280|GPALN_015280|transcript|GPALN_015280-T1|protein_coding|6/7|c.646G>T|p.Asp216Tyr|729/1137|646/831|216/276||	0/0'	0/0'	0/1'	0/1'	0/1'	0/1'	0/0'	0/0'	0/0'	0/0'	S. vernei
Gpscaff_8	1389242	A	G	GPALN_015286	---NA---	403	na	no GO terms	ANN=G|missense_variant|MODERATE|GPALN_015286|GPALN_015286|transcript|GPALN_015286-T1|protein_coding|1/8|c.211A>G|p.Thr71Ala|211/1212|211/1212|71/403||,G|downstream_gene_variant|MODIFIER|GPALN_015285|GPALN_015285|transcript|GPALN_015285-T1|protein_coding||c.*1955A>G|||||1955|,G|downstream_gene_variant|MODIFIER|GPALN_015287|GPALN_015287|transcript|GPALN_015287-T1|protein_coding||c.*4475T>C|||||4475|	0/1'	0/1'	0/1'	0/1'	0/1'	0/1'	0/0'	0/0'	0/0'	0/0'	H3
Gpscaff_8	1447141	A	G	GPALN_015295	RBP-1 protein	235	1.2e-58	F:protein binding	ANN=G|missense_variant|MODERATE|GPALN_015295|GPALN_015295|transcript|GPALN_015295-T1|protein_coding|5/6|c.406A>G|p.Lys136Glu|406/708|406/708|136/235||,G|upstream_gene_variant|MODIFIER|GPALN_015296|GPALN_015296|transcript|GPALN_015296-T1|protein_coding||c.-3567A>G|||||3567|	0/1'	0/1'	0/1'	0/1'	0/1'	0/1'	0/0'	0/0'	0/0'	0/0'	H3
Gpscaff_8	1447735	G	A	GPALN_015295	RBP-1 protein	235	1.2e-58	F:protein binding	ANN=A|missense_variant|MODERATE|GPALN_015295|GPALN_015295|transcript|GPALN_015295-T1|protein_coding|6/6|c.610G>A|p.Glu204Lys|610/708|610/708|204/235||,A|upstream_gene_variant|MODIFIER|GPALN_015296|GPALN_015296|transcript|GPALN_015296-T1|protein_coding||c.-2973G>A|||||2973|	0/0'	0/0'	0/0'	0/0'	0/0'	0/0'	0/1'	0/1'	0/1'	0/1'	H3
Gpscaff_8	1447742	A	G	GPALN_015295	RBP-1 protein	235	1.2e-58	F:protein binding	ANN=G|missense_variant|MODERATE|GPALN_015295|GPALN_015295|transcript|GPALN_015295-T1|protein_coding|6/6|c.617A>G|p.Tyr206Cys|617/708|617/708|206/235||,G|upstream_gene_variant|MODIFIER|GPALN_015296|GPALN_015296|transcript|GPALN_015296-T1|protein_coding||c.-2966A>G|||||2966|	0/0'	0/0'	0/0'	0/0'	0/0'	0/0'	0/1'	0/1'	0/1'	0/1'	H3
Gpscaff_8	2662760	T	C	GPALN_015415	---NA---	353	na	no GO terms	ANN=C|missense_variant|MODERATE|GPALN_015415|GPALN_015415|transcript|GPALN_015415-T1|protein_coding|4/5|c.782T>C|p.Leu261Pro|854/1328|782/1062|261/353||,C|upstream_gene_variant|MODIFIER|GPALN_015414|GPALN_015414|transcript|GPALN_015414-T1|protein_coding||c.-3471A>G|||||3417|,C|downstream_gene_variant|MODIFIER|GPALN_015416|GPALN_015416|transcript|GPALN_015416-T1|protein_coding||c.*1157A>G|||||1157…	0/1'	0/1'	0/0'	0/0'	0/0'	0/0'	0/1'	0/1'	0/1'	0/1'	S. vernei
Gpscaff_8	2698884	T	C	GPALN_015425	putative effector protein	570	6.3e-88	no GO terms	ANN=C|missense_variant|MODERATE|GPALN_015425|GPALN_015425|transcript|GPALN_015425-T1|protein_coding|2/3|c.1223A>G|p.Asn408Ser|1223/1713|1223/1713|408/570||,C|downstream_gene_variant|MODIFIER|GPALN_015424|GPALN_015424|transcript|GPALN_015424-T1|protein_coding||c.*834T>C|||||834|,C|downstream_gene_variant|MODIFIER|GPALN_015426|GPALN_015426|transcript|GPALN_015426-T1|protein_coding||c.*1891A>G|||||1…	0/0'	0/0'	0/0'	0/0'	0/0'	0/0'	0/1'	0/1'	0/1'	0/1'	H3
Gpscaff_8	2699409	G	T	GPALN_015425	putative effector protein	570	6.3e-88	no GO terms	ANN=T|missense_variant|MODERATE|GPALN_015425|GPALN_015425|transcript|GPALN_015425-T1|protein_coding|2/3|c.698C>A|p.Thr233Lys|698/1713|698/1713|233/570||,T|downstream_gene_variant|MODIFIER|GPALN_015424|GPALN_015424|transcript|GPALN_015424-T1|protein_coding||c.*1359G>T|||||1359|,T|downstream_gene_variant|MODIFIER|GPALN_015426|GPALN_015426|transcript|GPALN_015426-T1|protein_coding||c.*1366C>A|||||13…	0/1'	0/1'	0/1'	0/1'	0/1'	0/1'	0/0'	0/0'	0/0'	0/0'	H3
Gpscaff_8	2699556	C	T	GPALN_015425	putative effector protein	570	6.3e-88	no GO terms	ANN=T|missense_variant|MODERATE|GPALN_015425|GPALN_015425|transcript|GPALN_015425-T1|protein_coding|2/3|c.551G>A|p.Arg184Lys|551/1713|551/1713|184/570||,T|downstream_gene_variant|MODIFIER|GPALN_015424|GPALN_015424|transcript|GPALN_015424-T1|protein_coding||c.*1506C>T|||||1506|,T|downstream_gene_variant|MODIFIER|GPALN_015426|GPALN_015426|transcript|GPALN_015426-T1|protein_coding||c.*1219G>A|||||12…	0/1'	0/1'	0/0'	0/0'	0/0'	0/0'	0/1'	0/1'	0/1'	0/1'	S. vernei
Gpscaff_8	2699680	C	T	GPALN_015425	putative effector protein	570	6.3e-88	no GO terms	ANN=T|missense_variant|MODERATE|GPALN_015425|GPALN_015425|transcript|GPALN_015425-T1|protein_coding|2/3|c.427G>A|p.Val143Met|427/1713|427/1713|143/570||,T|downstream_gene_variant|MODIFIER|GPALN_015424|GPALN_015424|transcript|GPALN_015424-T1|protein_coding||c.*1630C>T|||||1630|,T|downstream_gene_variant|MODIFIER|GPALN_015426|GPALN_015426|transcript|GPALN_015426-T1|protein_coding||c.*1095G>A|||||10…	0/1'	0/1'	0/0'	0/0'	0/0'	0/0'	0/1'	0/1'	0/1'	0/1'	S. vernei
Gpscaff_8	2699958	G	A	GPALN_015425	putative effector protein	570	6.3e-88	no GO terms	ANN=A|missense_variant|MODERATE|GPALN_015425|GPALN_015425|transcript|GPALN_015425-T1|protein_coding|2/3|c.149C>T|p.Thr50Ile|149/1713|149/1713|50/570||,A|upstream_gene_variant|MODIFIER|GPALN_015427|GPALN_015427|transcript|GPALN_015427-T1|protein_coding||c.-4950G>A|||||4950|,A|downstream_gene_variant|MODIFIER|GPALN_015424|GPALN_015424|transcript|GPALN_015424-T1|protein_coding||c.*1908G>A|||||1908|,…	0/0'	0/0'	0/1'	0/1'	0/1'	0/1'	0/0'	0/0'	0/0'	0/0'	S. vernei
Gpscaff_8	2700009	A	G	GPALN_015425	putative effector protein	570	6.3e-88	no GO terms	ANN=G|missense_variant|MODERATE|GPALN_015425|GPALN_015425|transcript|GPALN_015425-T1|protein_coding|2/3|c.98T>C|p.Leu33Ser|98/1713|98/1713|33/570||,G|upstream_gene_variant|MODIFIER|GPALN_015427|GPALN_015427|transcript|GPALN_015427-T1|protein_coding||c.-4899A>G|||||4899|,G|downstream_gene_variant|MODIFIER|GPALN_015424|GPALN_015424|transcript|GPALN_015424-T1|protein_coding||c.*1959A>G|||||1959|,G|d…	0/1'	0/1'	0/1'	0/1'	0/1'	0/1'	0/0'	0/0'	0/0'	0/0'	H3
Gpscaff_9	2728415	G	A	GPALN_016134	RBP-1 protein	463	2.4e-45	F:protein binding	ANN=A|stop_gained|HIGH|GPALN_016134|GPALN_016134|transcript|GPALN_016134-T1|protein_coding|8/11|c.832C>T|p.Gln278*|832/1392|832/1392|278/463||,A|downstream_gene_variant|MODIFIER|GPALN_016133|GPALN_016133|transcript|GPALN_016133-T2|protein_coding||c.*4095G>A|||||2892|,A|downstream_gene_variant|MODIFIER|GPALN_016135|GPALN_016135|transcript|GPALN_016135-T1|protein_coding||c.*2635C>T|||||2329|,A|down…	0/1'	0/1'	0/0'	0/0'	0/0'	0/0'	0/1'	0/1'	0/1'	0/1'	S. vernei
Gpscaff_9	1190325	A	C	GPALN_015846	---NA---	171	na	no GO terms	ANN=C|missense_variant|MODERATE|GPALN_015846|GPALN_015846|transcript|GPALN_015846-T1|protein_coding|4/5|c.391A>C|p.Lys131Gln|391/516|391/516|131/171||,C|upstream_gene_variant|MODIFIER|GPALN_015845|GPALN_015845|transcript|GPALN_015845-T1|protein_coding||c.-3042T>G|||||3042|	0/1'	0/1'	0/1'	0/1'	0/1'	0/1'	0/0'	0/0'	0/0'	0/0'	H3
Gpscaff_9	2176505	A	T	GPALN_016040	RBP-1 protein	250	5.1e-26	F:protein binding	ANN=T|missense_variant|MODERATE|GPALN_016040|GPALN_016040|transcript|GPALN_016040-T1|protein_coding|8/8|c.723A>T|p.Lys241Asn|723/753|723/753|241/250||,T|upstream_gene_variant|MODIFIER|GPALN_016039|GPALN_016039|transcript|GPALN_016039-T1|protein_coding||c.-3514T>A|||||3458|,T|downstream_gene_variant|MODIFIER|GPALN_016041|GPALN_016041|transcript|GPALN_016041-T1|protein_coding||c.*590T>A|||||208|	0/1'	0/1'	1/1'	1/1'	1/1'	1/1'	0/1'	0/1'	0/1'	0/1'	S. vernei
Gpscaff_9	2350501	A	C	GPALN_016072	putative gland protein G17G01	337	6.9e-18	no GO terms	ANN=C|missense_variant|MODERATE|GPALN_016072|GPALN_016072|transcript|GPALN_016072-T1|protein_coding|5/7|c.529T>G|p.Leu177Val|627/1688|529/1014|177/337||	0/0'	0/0'	0/1'	0/1'	0/1'	0/1'	0/0'	0/0'	0/0'	0/0'	S. vernei
Gpscaff_9	2350523	A	T	GPALN_016072	putative gland protein G17G01	337	6.9e-18	no GO terms	ANN=T|missense_variant|MODERATE|GPALN_016072|GPALN_016072|transcript|GPALN_016072-T1|protein_coding|5/7|c.507T>A|p.Phe169Leu|605/1688|507/1014|169/337||	0/0'	0/0'	0/1'	0/1'	0/1'	0/1'	0/0'	0/0'	0/0'	0/0'	S. vernei
Gpscaff_9	2350715	C	T	GPALN_016072	putative gland protein G17G01	337	6.9e-18	no GO terms	ANN=T|missense_variant|MODERATE|GPALN_016072|GPALN_016072|transcript|GPALN_016072-T1|protein_coding|4/7|c.355G>A|p.Asp119Asn|453/1688|355/1014|119/337||	0/1'	0/1'	0/1'	0/1'	0/1'	0/1'	0/0'	0/0'	0/0'	0/0'	H3
Gpscaff_9	2350899	T	C	GPALN_016072	putative gland protein G17G01	337	6.9e-18	no GO terms	ANN=C|missense_variant|MODERATE|GPALN_016072|GPALN_016072|transcript|GPALN_016072-T1|protein_coding|3/7|c.232A>G|p.Lys78Glu|330/1688|232/1014|78/337||	0/1'	0/1'	0/0'	0/0'	0/0'	0/0'	0/1'	0/1'	0/1'	0/1'	S. vernei
