# Supplementary material for: The Genomic Impact of Selection for Virulence against Resistance in the Potato Cyst Nematode, Globodera pallida
Source: Genes (Basel). 2020 Nov 28;11(12):1429. doi: 10.3390/genes11121429 (PMC7760817; doi:10.3390/genes11121429)
Supplement: Supplementary file 1 [file genes-11-01429-s001.zip › Supplementary data/Supplementary Table 5-reseq_variants_allidentified.xlsx]

## Sheet: var_calls
Scaffold	Position	REF	ALT	TYPE	n11305 x Sv11305_MAF	n11305 x Sv8906_MAF	n11415 x Sa11415_MAF	n11415 x Sa12674_MAF	n11305 x Sv11305	n11305 x Sv8906	n11415 x Sa11415	n11415 x Sa12674	SnpEff_INFO
Gpscaff_1	12171	T	A	snp	0.918919	0.765957	0	0	0/0'	0/1'	1/1'	1/1'	ANN=A|downstream_gene_variant|MODIFIER|GPALN_000002|GPALN_000002|transcript|GPALN_000002-T1|protein_coding||c.*3750A>T|||||3750|,A|intron_variant|MODIFIER|GPALN_000001|GPALN_000001|transcript|GPALN_000001-T1|protein_coding|4/4|c.745+2414A>T||||||
Gpscaff_1	17946	A	G	snp	0.928571	0.794872	0	0.111111	0/0'	0/1'	1/1'	0/1'	ANN=G|upstream_gene_variant|MODIFIER|GPALN_000001|GPALN_000001|transcript|GPALN_000001-T1|protein_coding||c.-2210T>C|||||2210|,G|upstream_gene_variant|MODIFIER|GPALN_000002|GPALN_000002|transcript|GPALN_000002-T1|protein_coding||c.-1044T>C|||||1044|,G|downstream_gene_variant|MODIFIER|GPALN_000003|GPALN_000003|transcript|GPALN_000003-T1|protein_coding||c.*2040T>C|||||2040|,G|intergenic_region|MODI…
Gpscaff_1	18039	C	T	snp	0.931034	0.878788	0	0	0/0'	0/1'	1/1'	1/1'	ANN=T|upstream_gene_variant|MODIFIER|GPALN_000001|GPALN_000001|transcript|GPALN_000001-T1|protein_coding||c.-2303G>A|||||2303|,T|upstream_gene_variant|MODIFIER|GPALN_000002|GPALN_000002|transcript|GPALN_000002-T1|protein_coding||c.-1137G>A|||||1137|,T|downstream_gene_variant|MODIFIER|GPALN_000003|GPALN_000003|transcript|GPALN_000003-T1|protein_coding||c.*1947G>A|||||1947|,T|intergenic_region|MODI…
Gpscaff_1	18045	T	A	snp	0.929825	0.914286	0	0.0454545	0/0'	0/1'	1/1'	1/1'	ANN=A|upstream_gene_variant|MODIFIER|GPALN_000001|GPALN_000001|transcript|GPALN_000001-T1|protein_coding||c.-2309A>T|||||2309|,A|upstream_gene_variant|MODIFIER|GPALN_000002|GPALN_000002|transcript|GPALN_000002-T1|protein_coding||c.-1143A>T|||||1143|,A|downstream_gene_variant|MODIFIER|GPALN_000003|GPALN_000003|transcript|GPALN_000003-T1|protein_coding||c.*1941A>T|||||1941|,A|intergenic_region|MODI…
Gpscaff_1	23420	GAT	GT	del	0.670886	0.768293	0	0.111111	0/1'	0/1'	1/1'	0/1'	ANN=GT|upstream_gene_variant|MODIFIER|GPALN_000003|GPALN_000003|transcript|GPALN_000003-T1|protein_coding||c.-2418delT|||||2418|,GT|intergenic_region|MODIFIER|GPALN_000003-GPALN_000004|GPALN_000003-GPALN_000004|intergenic_region|GPALN_000003-GPALN_000004|||n.23421delA||||||
Gpscaff_1	23497	G	A	snp	0.898305	0.875	0.0476191	0.285714	0/1'	0/1'	1/1'	0/1'	ANN=A|upstream_gene_variant|MODIFIER|GPALN_000003|GPALN_000003|transcript|GPALN_000003-T1|protein_coding||c.-2494C>T|||||2494|,A|intergenic_region|MODIFIER|GPALN_000003-GPALN_000004|GPALN_000003-GPALN_000004|intergenic_region|GPALN_000003-GPALN_000004|||n.23497G>A||||||
Gpscaff_1	26576	ATC	AC	del	0.813953	0.871795	0	0.1	0/1'	0/1'	1/1'	0/1'	ANN=AC|intergenic_region|MODIFIER|GPALN_000003-GPALN_000004|GPALN_000003-GPALN_000004|intergenic_region|GPALN_000003-GPALN_000004|||n.26577delT||||||
Gpscaff_1	661658	A	G	snp	0.879195	0.974194	0.25641	0.414634	0/1'	0/0'	0/1'	0/1'	ANN=G|upstream_gene_variant|MODIFIER|GPALN_000116|GPALN_000116|transcript|GPALN_000116-T1|protein_coding||c.-4032T>C|||||4032|,G|downstream_gene_variant|MODIFIER|GPALN_000117|GPALN_000117|transcript|GPALN_000117-T1|protein_coding||c.*2411A>G|||||2082|,G|downstream_gene_variant|MODIFIER|GPALN_000119|GPALN_000119|transcript|GPALN_000119-T1|protein_coding||c.*830T>C|||||830|,G|downstream_gene_varian…
Gpscaff_1	666812	GAAATG	GAATG	del	0.847222	0.970588	0.25	0.293333	0/1'	0/0'	0/1'	0/1'	ANN=GAATG|upstream_gene_variant|MODIFIER|GPALN_000119|GPALN_000119|transcript|GPALN_000119-T1|protein_coding||c.-2434delT|||||2434|,GAATG|upstream_gene_variant|MODIFIER|GPALN_000120|GPALN_000120|transcript|GPALN_000120-T1|protein_coding||c.-581delT|||||415|,GAATG|upstream_gene_variant|MODIFIER|GPALN_000121|GPALN_000121|transcript|GPALN_000121-T1|protein_coding||c.-1307delA|||||1129|,GAATG|interge…
Gpscaff_1	666837	C	G	snp	0.860465	0.944444	0.205882	0.235955	0/1'	0/0'	0/1'	0/1'	ANN=G|upstream_gene_variant|MODIFIER|GPALN_000119|GPALN_000119|transcript|GPALN_000119-T1|protein_coding||c.-2456G>C|||||2456|,G|upstream_gene_variant|MODIFIER|GPALN_000120|GPALN_000120|transcript|GPALN_000120-T1|protein_coding||c.-603G>C|||||437|,G|upstream_gene_variant|MODIFIER|GPALN_000121|GPALN_000121|transcript|GPALN_000121-T1|protein_coding||c.-1285C>G|||||1107|,G|intergenic_region|MODIFIER…
Gpscaff_1	671808	CAAAAAAAAAGTT	CAAAAAAAAGTT	del	0.818182	0.941667	0.236559	0.378378	0/1'	0/0'	0/1'	0/1'	ANN=CAAAAAAAAGTT|downstream_gene_variant|MODIFIER|GPALN_000121|GPALN_000121|transcript|GPALN_000121-T1|protein_coding||c.*175delA|||||175|,CAAAAAAAAGTT|downstream_gene_variant|MODIFIER|GPALN_000122|GPALN_000122|transcript|GPALN_000122-T1|protein_coding||c.*1305delT|||||1305|,CAAAAAAAAGTT|intergenic_region|MODIFIER|GPALN_000121-GPALN_000122|GPALN_000121-GPALN_000122|intergenic_region|GPALN_000121-…
Gpscaff_1	674956	T	C	snp	0.3	0.140351	0.868421	0.70339	0/1'	0/1'	0/1'	0/1'	ANN=C|downstream_gene_variant|MODIFIER|GPALN_000121|GPALN_000121|transcript|GPALN_000121-T1|protein_coding||c.*3314T>C|||||3314|,C|downstream_gene_variant|MODIFIER|GPALN_000123|GPALN_000123|transcript|GPALN_000123-T1|protein_coding||c.*4958A>G|||||4895|,C|intron_variant|MODIFIER|GPALN_000122|GPALN_000122|transcript|GPALN_000122-T1|protein_coding|15/24|c.1616-22A>G||||||
Gpscaff_1	674983	TAA	CAG	complex	0.864583	0.989583	0.273684	0.419048	0/1'	0/0'	0/1'	0/1'	ANN=CAG|downstream_gene_variant|MODIFIER|GPALN_000121|GPALN_000121|transcript|GPALN_000121-T1|protein_coding||c.*3341_*3343delTAAinsCAG|||||3341|,CAG|downstream_gene_variant|MODIFIER|GPALN_000123|GPALN_000123|transcript|GPALN_000123-T1|protein_coding||c.*4929_*4931delTTAinsCTG|||||4868|,CAG|intron_variant|MODIFIER|GPALN_000122|GPALN_000122|transcript|GPALN_000122-T1|protein_coding|15/24|c.1616-51…
Gpscaff_1	676070	G	A	snp	0.128713	0.201299	0.924731	0.731092	0/1'	0/1'	0/0'	0/1'	ANN=A|synonymous_variant|LOW|GPALN_000122|GPALN_000122|transcript|GPALN_000122-T1|protein_coding|11/25|c.967C>T|p.Leu323Leu|967/2610|967/2610|323/869||,A|downstream_gene_variant|MODIFIER|GPALN_000121|GPALN_000121|transcript|GPALN_000121-T1|protein_coding||c.*4428G>A|||||4428|,A|downstream_gene_variant|MODIFIER|GPALN_000123|GPALN_000123|transcript|GPALN_000123-T1|protein_coding||c.*3844C>T|||||378…
Gpscaff_1	676104	C	T	snp	0.158333	0.2	0.938053	0.7	0/1'	0/1'	0/0'	0/1'	ANN=T|synonymous_variant|LOW|GPALN_000122|GPALN_000122|transcript|GPALN_000122-T1|protein_coding|11/25|c.933G>A|p.Ala311Ala|933/2610|933/2610|311/869||,T|downstream_gene_variant|MODIFIER|GPALN_000121|GPALN_000121|transcript|GPALN_000121-T1|protein_coding||c.*4462C>T|||||4462|,T|downstream_gene_variant|MODIFIER|GPALN_000123|GPALN_000123|transcript|GPALN_000123-T1|protein_coding||c.*3810G>A|||||374…
Gpscaff_1	680683	G	A	snp	0.231343	0.139535	0.87156	0.792453	0/1'	0/1'	0/1'	0/1'	ANN=A|upstream_gene_variant|MODIFIER|GPALN_000122|GPALN_000122|transcript|GPALN_000122-T1|protein_coding||c.-2688C>T|||||2688|,A|downstream_gene_variant|MODIFIER|GPALN_000124|GPALN_000124|transcript|GPALN_000124-T1|protein_coding||c.*1056C>T|||||1056|,A|downstream_gene_variant|MODIFIER|GPALN_000125|GPALN_000125|transcript|GPALN_000125-T1|protein_coding||c.*3063C>T|||||2989|,A|intron_variant|MODIF…
Gpscaff_1	681027	C	T	snp	0.230159	0.142857	0.850575	0.810345	0/1'	0/1'	0/1'	0/1'	ANN=T|missense_variant|MODERATE|GPALN_000123|GPALN_000123|transcript|GPALN_000123-T1|protein_coding|1/5|c.74G>A|p.Ser25Asn|79/548|74/480|25/159||,T|upstream_gene_variant|MODIFIER|GPALN_000122|GPALN_000122|transcript|GPALN_000122-T1|protein_coding||c.-3032G>A|||||3032|,T|downstream_gene_variant|MODIFIER|GPALN_000124|GPALN_000124|transcript|GPALN_000124-T1|protein_coding||c.*712G>A|||||712|,T|downs…
Gpscaff_1	683109	G	C	snp	0.158879	0.14876	0.897436	0.608696	0/1'	0/1'	0/1'	0/1'	ANN=C|missense_variant|MODERATE|GPALN_000124|GPALN_000124|transcript|GPALN_000124-T1|protein_coding|1/4|c.34C>G|p.Leu12Val|34/318|34/318|12/105||,C|upstream_gene_variant|MODIFIER|GPALN_000123|GPALN_000123|transcript|GPALN_000123-T1|protein_coding||c.-2009C>G|||||2004|,C|upstream_gene_variant|MODIFIER|GPALN_000126|GPALN_000126|transcript|GPALN_000126-T1|protein_coding||c.-3214G>C|||||3214|,C|downs…
Gpscaff_1	684670	GAAAACAAACCG	GAAAAACAAACCG	ins	0.28	0.20354	0.905882	0.693069	0/1'	0/1'	0/0'	0/1'	ANN=GAAAAACAAACCG|upstream_gene_variant|MODIFIER|GPALN_000123|GPALN_000123|transcript|GPALN_000123-T1|protein_coding||c.-3575_-3574insT|||||3570|,GAAAAACAAACCG|upstream_gene_variant|MODIFIER|GPALN_000124|GPALN_000124|transcript|GPALN_000124-T1|protein_coding||c.-1533_-1532insT|||||1533|,GAAAAACAAACCG|upstream_gene_variant|MODIFIER|GPALN_000126|GPALN_000126|transcript|GPALN_000126-T1|protein_codin…
Gpscaff_1	684684	A	G	snp	0.269565	0.173611	0.882353	0.666667	0/1'	0/1'	0/1'	0/1'	ANN=G|splice_region_variant&synonymous_variant|LOW|GPALN_000125|GPALN_000125|transcript|GPALN_000125-T1|protein_coding|4/8|c.492T>C|p.His164His|843/1448|492/1023|164/340||,G|upstream_gene_variant|MODIFIER|GPALN_000123|GPALN_000123|transcript|GPALN_000123-T1|protein_coding||c.-3584T>C|||||3579|,G|upstream_gene_variant|MODIFIER|GPALN_000124|GPALN_000124|transcript|GPALN_000124-T1|protein_coding||c.…
Gpscaff_1	685574	GAG	AAA	complex	0.247619	0.168675	0.925926	0.745098	0/1'	0/1'	0/0'	0/1'	ANN=AAA|5_prime_UTR_variant|MODIFIER|GPALN_000125|GPALN_000125|transcript|GPALN_000125-T1|protein_coding|1/8|c.-150_-148delCTCinsTTT|||||148|,AAA|upstream_gene_variant|MODIFIER|GPALN_000123|GPALN_000123|transcript|GPALN_000123-T1|protein_coding||c.-4476_-4474delCTCinsTTT|||||4469|,AAA|upstream_gene_variant|MODIFIER|GPALN_000124|GPALN_000124|transcript|GPALN_000124-T1|protein_coding||c.-2434_-2432…
Gpscaff_1	685633	T	A	snp	0.19084	0.112676	0.863158	0.76	0/1'	0/1'	0/1'	0/1'	ANN=A|5_prime_UTR_variant|MODIFIER|GPALN_000125|GPALN_000125|transcript|GPALN_000125-T1|protein_coding|1/8|c.-207A>T|||||207|,A|upstream_gene_variant|MODIFIER|GPALN_000123|GPALN_000123|transcript|GPALN_000123-T1|protein_coding||c.-4533A>T|||||4528|,A|upstream_gene_variant|MODIFIER|GPALN_000124|GPALN_000124|transcript|GPALN_000124-T1|protein_coding||c.-2491A>T|||||2491|,A|upstream_gene_variant|MOD…
Gpscaff_1	685662	AA	TT	mnp	0.227273	0.114504	0.915663	0.758065	0/1'	0/1'	0/1'	0/1'	ANN=TT|5_prime_UTR_variant|MODIFIER|GPALN_000125|GPALN_000125|transcript|GPALN_000125-T1|protein_coding|1/8|c.-237_-236delTTinsAA|||||236|,TT|upstream_gene_variant|MODIFIER|GPALN_000123|GPALN_000123|transcript|GPALN_000123-T1|protein_coding||c.-4563_-4562delTTinsAA|||||4557|,TT|upstream_gene_variant|MODIFIER|GPALN_000124|GPALN_000124|transcript|GPALN_000124-T1|protein_coding||c.-2521_-2520delTTin…
Gpscaff_1	685696	A	C	snp	0.220588	0.128788	0.915663	0.706422	0/1'	0/1'	0/1'	0/1'	ANN=C|5_prime_UTR_premature_start_codon_gain_variant|LOW|GPALN_000125|GPALN_000125|transcript|GPALN_000125-T1|protein_coding|1/8|c.-270T>G||||||,C|5_prime_UTR_variant|MODIFIER|GPALN_000125|GPALN_000125|transcript|GPALN_000125-T1|protein_coding|1/8|c.-270T>G|||||270|,C|upstream_gene_variant|MODIFIER|GPALN_000123|GPALN_000123|transcript|GPALN_000123-T1|protein_coding||c.-4596T>G|||||4591|,C|upstrea…
Gpscaff_1	685707	A	G	snp	0.8	0.886364	0.0740741	0.288288	0/1'	0/1'	1/1'	0/1'	ANN=G|5_prime_UTR_variant|MODIFIER|GPALN_000125|GPALN_000125|transcript|GPALN_000125-T1|protein_coding|1/8|c.-281T>C|||||281|,G|upstream_gene_variant|MODIFIER|GPALN_000123|GPALN_000123|transcript|GPALN_000123-T1|protein_coding||c.-4607T>C|||||4602|,G|upstream_gene_variant|MODIFIER|GPALN_000124|GPALN_000124|transcript|GPALN_000124-T1|protein_coding||c.-2565T>C|||||2565|,G|upstream_gene_variant|MOD…
Gpscaff_1	685713	A	G	snp	0.804688	0.912	0.0428571	0.316832	0/1'	0/1'	1/1'	0/1'	ANN=G|5_prime_UTR_variant|MODIFIER|GPALN_000125|GPALN_000125|transcript|GPALN_000125-T1|protein_coding|1/8|c.-287T>C|||||287|,G|upstream_gene_variant|MODIFIER|GPALN_000123|GPALN_000123|transcript|GPALN_000123-T1|protein_coding||c.-4613T>C|||||4608|,G|upstream_gene_variant|MODIFIER|GPALN_000124|GPALN_000124|transcript|GPALN_000124-T1|protein_coding||c.-2571T>C|||||2571|,G|upstream_gene_variant|MOD…
Gpscaff_1	685719	T	A	snp	0.789916	0.904	0.057971	0.294737	0/1'	0/1'	1/1'	0/1'	ANN=A|5_prime_UTR_variant|MODIFIER|GPALN_000125|GPALN_000125|transcript|GPALN_000125-T1|protein_coding|1/8|c.-293A>T|||||293|,A|upstream_gene_variant|MODIFIER|GPALN_000123|GPALN_000123|transcript|GPALN_000123-T1|protein_coding||c.-4619A>T|||||4614|,A|upstream_gene_variant|MODIFIER|GPALN_000124|GPALN_000124|transcript|GPALN_000124-T1|protein_coding||c.-2577A>T|||||2577|,A|upstream_gene_variant|MOD…
Gpscaff_1	685758	T	A	snp	0.741177	0.865979	0.0338983	0.28125	0/1'	0/1'	1/1'	0/1'	ANN=A|5_prime_UTR_variant|MODIFIER|GPALN_000125|GPALN_000125|transcript|GPALN_000125-T1|protein_coding|1/8|c.-332A>T|||||332|,A|upstream_gene_variant|MODIFIER|GPALN_000123|GPALN_000123|transcript|GPALN_000123-T1|protein_coding||c.-4658A>T|||||4653|,A|upstream_gene_variant|MODIFIER|GPALN_000124|GPALN_000124|transcript|GPALN_000124-T1|protein_coding||c.-2616A>T|||||2616|,A|upstream_gene_variant|MOD…
Gpscaff_1	687440	C	T	snp	0.222222	0.181102	0.888889	0.752212	0/1'	0/1'	0/1'	0/1'	ANN=T|synonymous_variant|LOW|GPALN_000126|GPALN_000126|transcript|GPALN_000126-T1|protein_coding|4/7|c.558C>T|p.Ser186Ser|558/867|558/867|186/288||,T|upstream_gene_variant|MODIFIER|GPALN_000124|GPALN_000124|transcript|GPALN_000124-T1|protein_coding||c.-4298G>A|||||4298|,T|upstream_gene_variant|MODIFIER|GPALN_000125|GPALN_000125|transcript|GPALN_000125-T1|protein_coding||c.-2014G>A|||||1663|,T|ups…
Gpscaff_1	694484	T	C	snp	0.892857	0.962963	0.246377	0.470588	0/1'	0/0'	0/1'	0/1'	ANN=C|upstream_gene_variant|MODIFIER|GPALN_000128|GPALN_000128|transcript|GPALN_000128-T1|protein_coding||c.-3231A>G|||||3231|,C|upstream_gene_variant|MODIFIER|GPALN_000129|GPALN_000129|transcript|GPALN_000129-T1|protein_coding||c.-1872A>G|||||1872|,C|downstream_gene_variant|MODIFIER|GPALN_000127|GPALN_000127|transcript|GPALN_000127-T1|protein_coding||c.*4468T>C|||||4468|,C|downstream_gene_varian…
Gpscaff_1	697907	GCAT	ACAC	complex	0.280374	0.144928	0.855769	0.715686	0/1'	0/1'	0/1'	0/1'	ANN=ACAC|missense_variant|MODERATE|GPALN_000131|GPALN_000131|transcript|GPALN_000131-T1|protein_coding|11/18|c.1324_1327delATGCinsGTGT|p.MetPro442ValSer|1327/3057|1324/3057|442/1018||,ACAC|downstream_gene_variant|MODIFIER|GPALN_000130|GPALN_000130|transcript|GPALN_000130-T1|protein_coding||c.*3806_*3809delGCATinsACAC|||||3806|
Gpscaff_1	698933	T	G	snp	0.75	0.873563	0.170213	0.239316	0/1'	0/1'	0/1'	0/1'	ANN=G|synonymous_variant|LOW|GPALN_000131|GPALN_000131|transcript|GPALN_000131-T1|protein_coding|6/18|c.853A>C|p.Arg285Arg|853/3057|853/3057|285/1018||,G|downstream_gene_variant|MODIFIER|GPALN_000130|GPALN_000130|transcript|GPALN_000130-T1|protein_coding||c.*4832T>G|||||4832|
Gpscaff_1	699684	G	A	snp	0.815789	0.863636	0.16	0.266667	0/1'	0/1'	0/1'	0/1'	ANN=A|intron_variant|MODIFIER|GPALN_000131|GPALN_000131|transcript|GPALN_000131-T1|protein_coding|5/17|c.766+196C>T||||||
Gpscaff_1	700821	TGGGGCGA	TGGGCGG	complex	0.153846	0.170213	0.9	0.653061	0/1'	0/1'	0/0'	0/1'	ANN=CGG|intron_variant|MODIFIER|GPALN_000131|GPALN_000131|transcript|GPALN_000131-T1|protein_coding|1/17|c.241-68_241-65delTCGCinsCCG||||||
Gpscaff_1	701787	T	C	snp	0.197183	0.0869565	0.803279	0.625	0/1'	0/1'	0/1'	0/1'	ANN=C|upstream_gene_variant|MODIFIER|GPALN_000131|GPALN_000131|transcript|GPALN_000131-T1|protein_coding||c.-434A>G|||||434|,C|intergenic_region|MODIFIER|GPALN_000131-GPALN_000132|GPALN_000131-GPALN_000132|intergenic_region|GPALN_000131-GPALN_000132|||n.701787T>C||||||
Gpscaff_1	702102	G	A	snp	0.25	0.118421	0.82	0.694444	0/1'	0/1'	0/1'	0/1'	ANN=A|upstream_gene_variant|MODIFIER|GPALN_000131|GPALN_000131|transcript|GPALN_000131-T1|protein_coding||c.-749C>T|||||749|,A|intergenic_region|MODIFIER|GPALN_000131-GPALN_000132|GPALN_000131-GPALN_000132|intergenic_region|GPALN_000131-GPALN_000132|||n.702102G>A||||||
Gpscaff_1	708420	T	C	snp	0.798165	0.885496	0.164384	0.201835	0/1'	0/1'	0/1'	0/1'	ANN=C|upstream_gene_variant|MODIFIER|GPALN_000133|GPALN_000133|transcript|GPALN_000133-T1|protein_coding||c.-1076T>C|||||1076|,C|downstream_gene_variant|MODIFIER|GPALN_000134|GPALN_000134|transcript|GPALN_000134-T1|protein_coding||c.*4050A>G|||||3966|,C|intron_variant|MODIFIER|GPALN_000132|GPALN_000132|transcript|GPALN_000132-T1|protein_coding|1/4|c.133+33T>C||||||
Gpscaff_1	708453	AAC	AATGGGAC	ins	0.28	0.214286	0.941176	0.808081	0/1'	0/1'	0/0'	0/1'	ANN=AATGGGAC|upstream_gene_variant|MODIFIER|GPALN_000133|GPALN_000133|transcript|GPALN_000133-T1|protein_coding||c.-1042_-1041insTGGGA|||||1041|,AATGGGAC|downstream_gene_variant|MODIFIER|GPALN_000134|GPALN_000134|transcript|GPALN_000134-T1|protein_coding||c.*4015_*4016insTCCCA|||||3931|,AATGGGAC|intron_variant|MODIFIER|GPALN_000132|GPALN_000132|transcript|GPALN_000132-T1|protein_coding|1/4|c.134-…
Gpscaff_1	711151	T	A	snp	0.704918	0.852941	0.111111	0.21	0/1'	0/1'	0/1'	0/1'	ANN=A|downstream_gene_variant|MODIFIER|GPALN_000132|GPALN_000132|transcript|GPALN_000132-T1|protein_coding||c.*1684T>A|||||1684|,A|downstream_gene_variant|MODIFIER|GPALN_000134|GPALN_000134|transcript|GPALN_000134-T1|protein_coding||c.*1319A>T|||||1235|,A|intron_variant|MODIFIER|GPALN_000133|GPALN_000133|transcript|GPALN_000133-T1|protein_coding|5/7|c.723-38T>A||||||
Gpscaff_1	711174	TGCT	CGCC	complex	0.748148	0.901961	0.133333	0.198198	0/1'	0/1'	0/1'	0/1'	ANN=CGCC|downstream_gene_variant|MODIFIER|GPALN_000132|GPALN_000132|transcript|GPALN_000132-T1|protein_coding||c.*1707_*1710delTGCTinsCGCC|||||1707|,CGCC|downstream_gene_variant|MODIFIER|GPALN_000134|GPALN_000134|transcript|GPALN_000134-T1|protein_coding||c.*1293_*1296delAGCAinsGGCG|||||1212|,CGCC|intron_variant|MODIFIER|GPALN_000133|GPALN_000133|transcript|GPALN_000133-T1|protein_coding|5/7|c.72…
Gpscaff_1	712489	T	C	snp	0.865079	0.875	0.164557	0.346939	0/1'	0/1'	0/1'	0/1'	ANN=C|missense_variant|MODERATE|GPALN_000134|GPALN_000134|transcript|GPALN_000134-T1|protein_coding|12/12|c.2093A>G|p.Asp698Gly|2311/2414|2093/2112|698/703||,C|downstream_gene_variant|MODIFIER|GPALN_000132|GPALN_000132|transcript|GPALN_000132-T1|protein_coding||c.*3022T>C|||||3022|,C|downstream_gene_variant|MODIFIER|GPALN_000133|GPALN_000133|transcript|GPALN_000133-T1|protein_coding||c.*577T>C|||…
Gpscaff_1	716197	G	C	snp	0.901961	0.960784	0.25	0.426229	0/1'	0/0'	0/1'	0/1'	ANN=C|upstream_gene_variant|MODIFIER|GPALN_000135|GPALN_000135|transcript|GPALN_000135-T1|protein_coding||c.-3810G>C|||||3810|,C|downstream_gene_variant|MODIFIER|GPALN_000133|GPALN_000133|transcript|GPALN_000133-T1|protein_coding||c.*4285G>C|||||4285|,C|intron_variant|MODIFIER|GPALN_000134|GPALN_000134|transcript|GPALN_000134-T1|protein_coding|6/11|c.853-76C>G||||||
Gpscaff_1	716571	ATTTGA	ATTTTGA	ins	0.913793	0.980392	0.237288	0.47619	0/1'	0/0'	0/1'	0/1'	ANN=ATTTTGA|upstream_gene_variant|MODIFIER|GPALN_000135|GPALN_000135|transcript|GPALN_000135-T1|protein_coding||c.-3433_-3432insT|||||3432|,ATTTTGA|downstream_gene_variant|MODIFIER|GPALN_000133|GPALN_000133|transcript|GPALN_000133-T1|protein_coding||c.*4662_*4663insT|||||4663|,ATTTTGA|intron_variant|MODIFIER|GPALN_000134|GPALN_000134|transcript|GPALN_000134-T1|protein_coding|6/11|c.853-454_853-45…
Gpscaff_1	716588	A	T	snp	0.909836	0.982456	0.238806	0.477612	0/1'	0/0'	0/1'	0/1'	ANN=T|upstream_gene_variant|MODIFIER|GPALN_000135|GPALN_000135|transcript|GPALN_000135-T1|protein_coding||c.-3419A>T|||||3419|,T|downstream_gene_variant|MODIFIER|GPALN_000133|GPALN_000133|transcript|GPALN_000133-T1|protein_coding||c.*4676A>T|||||4676|,T|intron_variant|MODIFIER|GPALN_000134|GPALN_000134|transcript|GPALN_000134-T1|protein_coding|6/11|c.853-467T>A||||||
Gpscaff_1	717375	CAAAC	AAAAA	complex	0.9375	0.956522	0.04	0.2	0/0'	0/0'	1/1'	0/1'	ANN=AAAAA|upstream_gene_variant|MODIFIER|GPALN_000135|GPALN_000135|transcript|GPALN_000135-T1|protein_coding||c.-2632_-2628delCAAACinsAAAAA|||||2632|,AAAAA|intron_variant|MODIFIER|GPALN_000134|GPALN_000134|transcript|GPALN_000134-T1|protein_coding|6/11|c.852+855_852+859delGTTTGinsTTTTT||||||
Gpscaff_1	717438	T	C	snp	0.818182	0.885714	0.0909091	0.2	0/1'	0/1'	0/1'	0/1'	ANN=C|upstream_gene_variant|MODIFIER|GPALN_000135|GPALN_000135|transcript|GPALN_000135-T1|protein_coding||c.-2569T>C|||||2569|,C|intron_variant|MODIFIER|GPALN_000134|GPALN_000134|transcript|GPALN_000134-T1|protein_coding|6/11|c.852+796A>G||||||
Gpscaff_1	717509	T	C	snp	0.901408	0.952381	0.25	0.355932	0/1'	0/0'	0/1'	0/1'	ANN=C|upstream_gene_variant|MODIFIER|GPALN_000135|GPALN_000135|transcript|GPALN_000135-T1|protein_coding||c.-2498T>C|||||2498|,C|intron_variant|MODIFIER|GPALN_000134|GPALN_000134|transcript|GPALN_000134-T1|protein_coding|6/11|c.852+725A>G||||||
Gpscaff_1	719710	A	G	snp	0.888889	0.943182	0.237288	0.301587	0/1'	0/0'	0/1'	0/1'	ANN=G|upstream_gene_variant|MODIFIER|GPALN_000134|GPALN_000134|transcript|GPALN_000134-T1|protein_coding||c.-401T>C|||||142|,G|upstream_gene_variant|MODIFIER|GPALN_000135|GPALN_000135|transcript|GPALN_000135-T1|protein_coding||c.-297A>G|||||297|,G|downstream_gene_variant|MODIFIER|GPALN_000136|GPALN_000136|transcript|GPALN_000136-T1|protein_coding||c.*4052T>C|||||3954|,G|downstream_gene_variant|MO…
Gpscaff_1	719998	ATTTGTTA	ATTGTTA	del	0.772727	0.814815	0.0645161	0.0952381	0/1'	0/1'	1/1'	0/1'	ANN=ATTGTTA|upstream_gene_variant|MODIFIER|GPALN_000134|GPALN_000134|transcript|GPALN_000134-T1|protein_coding||c.-692delA|||||433|,ATTGTTA|upstream_gene_variant|MODIFIER|GPALN_000135|GPALN_000135|transcript|GPALN_000135-T1|protein_coding||c.-6delT|||||6|,ATTGTTA|downstream_gene_variant|MODIFIER|GPALN_000136|GPALN_000136|transcript|GPALN_000136-T1|protein_coding||c.*3761delA|||||3663|,ATTGTTA|dow…
Gpscaff_1	723700	A	G	snp	0.207143	0.146789	0.902655	0.629032	0/1'	0/1'	0/1'	0/1'	ANN=G|3_prime_UTR_variant|MODIFIER|GPALN_000136|GPALN_000136|transcript|GPALN_000136-T1|protein_coding|8/8|c.*62T>C|||||62|,G|upstream_gene_variant|MODIFIER|GPALN_000134|GPALN_000134|transcript|GPALN_000134-T1|protein_coding||c.-4391T>C|||||4132|,G|downstream_gene_variant|MODIFIER|GPALN_000135|GPALN_000135|transcript|GPALN_000135-T1|protein_coding||c.*1450A>G|||||1450|,G|downstream_gene_variant|M…
Gpscaff_1	723782	T	C	snp	0.732673	0.819149	0.0888889	0.255814	0/1'	0/1'	0/1'	0/1'	ANN=C|missense_variant|MODERATE|GPALN_000136|GPALN_000136|transcript|GPALN_000136-T1|protein_coding|8/8|c.883A>G|p.Lys295Glu|1087/1205|883/903|295/300||,C|upstream_gene_variant|MODIFIER|GPALN_000134|GPALN_000134|transcript|GPALN_000134-T1|protein_coding||c.-4473A>G|||||4214|,C|downstream_gene_variant|MODIFIER|GPALN_000135|GPALN_000135|transcript|GPALN_000135-T1|protein_coding||c.*1532T>C|||||1532…
Gpscaff_1	725127	G	C	snp	0.122951	0.192308	0.892857	0.762712	0/1'	0/1'	0/1'	0/1'	ANN=C|splice_region_variant&intron_variant|LOW|GPALN_000136|GPALN_000136|transcript|GPALN_000136-T1|protein_coding|3/7|c.347-4C>G||||||,C|splice_region_variant&intron_variant|LOW|GPALN_000136|GPALN_000136|transcript|GPALN_000136-T2|protein_coding|3/4|c.347-4C>G||||||,C|downstream_gene_variant|MODIFIER|GPALN_000135|GPALN_000135|transcript|GPALN_000135-T1|protein_coding||c.*2877G>C|||||2877|
Gpscaff_1	800962	GAAAAGC	GAAAAAGC	ins	0.119048	0.0701754	0.824561	0.555556	0/1'	1/1'	0/1'	0/1'	ANN=GAAAAAGC|downstream_gene_variant|MODIFIER|GPALN_000151|GPALN_000151|transcript|GPALN_000151-T1|protein_coding||c.*3399_*3400insA|||||3400|,GAAAAAGC|downstream_gene_variant|MODIFIER|GPALN_000152|GPALN_000152|transcript|GPALN_000152-T1|protein_coding||c.*1179_*1180insA|||||1180|,GAAAAAGC|intron_variant|MODIFIER|GPALN_000153|GPALN_000153|transcript|GPALN_000153-T1|protein_coding|17/19|c.3032-196…
Gpscaff_1	866967	T	C	snp	0.276423	0.161765	0.898148	0.827815	0/1'	0/1'	0/1'	0/1'	ANN=C|synonymous_variant|LOW|GPALN_000167|GPALN_000167|transcript|GPALN_000167-T1|protein_coding|16/19|c.4200A>G|p.Pro1400Pro|4200/4659|4200/4659|1400/1552||,C|upstream_gene_variant|MODIFIER|GPALN_000165|GPALN_000165|transcript|GPALN_000165-T1|protein_coding||c.-2904A>G|||||2904|,C|downstream_gene_variant|MODIFIER|GPALN_000166|GPALN_000166|transcript|GPALN_000166-T1|protein_coding||c.*968T>C|||||…
Gpscaff_1	917763	CAAAAAAAGTG	CAAAAAAAAGTG	ins	0.86076	0.939024	0.233333	0.2	0/1'	0/0'	0/1'	0/1'	ANN=CAAAAAAAAGTG|upstream_gene_variant|MODIFIER|GPALN_000178|GPALN_000178|transcript|GPALN_000178-T1|protein_coding||c.-4393_-4392insT|||||4393|,CAAAAAAAAGTG|downstream_gene_variant|MODIFIER|GPALN_000179|GPALN_000179|transcript|GPALN_000179-T1|protein_coding||c.*1311_*1312insA|||||352|WARNING_TRANSCRIPT_MULTIPLE_STOP_CODONS,CAAAAAAAAGTG|downstream_gene_variant|MODIFIER|GPALN_000180|GPALN_000180|t…
Gpscaff_1	918121	CGCTGCTGCTG	CGCTGCTGCTGCTG	ins	0.904762	0.955056	0.246154	0.352273	0/1'	0/0'	0/1'	0/1'	ANN=CGCTGCTGCTGCTG|conservative_inframe_insertion|MODERATE|GPALN_000180|GPALN_000180|transcript|GPALN_000180-T1|protein_coding|14/14|c.4163_4164insCAG|p.Asn1388dup|4163/4203|4163/4203|1388/1400||,CGCTGCTGCTGCTG|upstream_gene_variant|MODIFIER|GPALN_000178|GPALN_000178|transcript|GPALN_000178-T1|protein_coding||c.-4754_-4753insCAG|||||4754|,CGCTGCTGCTGCTG|downstream_gene_variant|MODIFIER|GPALN_0001…
Gpscaff_1	918158	C	T	snp	0.117647	0.0720721	0.8375	0.783505	0/1'	1/1'	0/1'	0/1'	ANN=T|synonymous_variant|LOW|GPALN_000180|GPALN_000180|transcript|GPALN_000180-T1|protein_coding|14/14|c.4137G>A|p.Arg1379Arg|4137/4203|4137/4203|1379/1400||,T|upstream_gene_variant|MODIFIER|GPALN_000178|GPALN_000178|transcript|GPALN_000178-T1|protein_coding||c.-4780G>A|||||4780|,T|downstream_gene_variant|MODIFIER|GPALN_000179|GPALN_000179|transcript|GPALN_000179-T1|protein_coding||c.*1699C>T||||…
Gpscaff_1	928406	A	C	snp	0.425	0.181818	0.929412	0.875	0/1'	0/1'	0/0'	0/1'	ANN=C|upstream_gene_variant|MODIFIER|GPALN_000181|GPALN_000181|transcript|GPALN_000181-T1|protein_coding||c.-4949A>C|||||4949|,C|intron_variant|MODIFIER|GPALN_000180|GPALN_000180|transcript|GPALN_000180-T1|protein_coding|4/13|c.631-973T>G||||||
Gpscaff_1	933973	GAT	GAAT	ins	0.343284	0.158333	0.875	0.804348	0/1'	0/1'	0/1'	0/1'	ANN=GAAT|upstream_gene_variant|MODIFIER|GPALN_000180|GPALN_000180|transcript|GPALN_000180-T1|protein_coding||c.-2195_-2194insT|||||2195|,GAAT|upstream_gene_variant|MODIFIER|GPALN_000182|GPALN_000182|transcript|GPALN_000182-T1|protein_coding||c.-3164_-3163insA|||||3163|,GAAT|upstream_gene_variant|MODIFIER|GPALN_000183|GPALN_000183|transcript|GPALN_000183-T1|protein_coding||c.-5152_-5151insA|||||49…
Gpscaff_1	934429	G	A	snp	0.680851	0.850575	0.141414	0.2	0/1'	0/1'	0/1'	0/1'	ANN=A|upstream_gene_variant|MODIFIER|GPALN_000180|GPALN_000180|transcript|GPALN_000180-T1|protein_coding||c.-2649C>T|||||2649|,A|upstream_gene_variant|MODIFIER|GPALN_000182|GPALN_000182|transcript|GPALN_000182-T1|protein_coding||c.-2709G>A|||||2709|,A|upstream_gene_variant|MODIFIER|GPALN_000183|GPALN_000183|transcript|GPALN_000183-T1|protein_coding||c.-4697G>A|||||4507|,A|downstream_gene_variant|…
Gpscaff_1	934438	AGCTTTATG	CGCTTTTATG	complex	0.641026	0.842105	0.141176	0.22093	0/1'	0/1'	0/1'	0/1'	ANN=CGCTTTTATG|upstream_gene_variant|MODIFIER|GPALN_000180|GPALN_000180|transcript|GPALN_000180-T1|protein_coding||c.-2666_-2658delCATAAAGCTinsCATAAAAGCG|||||2658|,CGCTTTTATG|upstream_gene_variant|MODIFIER|GPALN_000182|GPALN_000182|transcript|GPALN_000182-T1|protein_coding||c.-2700_-2692delAGCTTTATGinsCGCTTTTATG|||||2700|,CGCTTTTATG|upstream_gene_variant|MODIFIER|GPALN_000183|GPALN_000183|transcr…
Gpscaff_1	934931	T	C	snp	0.666667	0.947368	0.115385	0.0677966	0/1'	0/0'	1/1'	1/1'	ANN=C|upstream_gene_variant|MODIFIER|GPALN_000180|GPALN_000180|transcript|GPALN_000180-T1|protein_coding||c.-3151A>G|||||3151|,C|upstream_gene_variant|MODIFIER|GPALN_000182|GPALN_000182|transcript|GPALN_000182-T1|protein_coding||c.-2207T>C|||||2207|,C|upstream_gene_variant|MODIFIER|GPALN_000183|GPALN_000183|transcript|GPALN_000183-T1|protein_coding||c.-4195T>C|||||4005|,C|downstream_gene_variant|…
Gpscaff_1	935568	A	G	snp	0.313131	0.105691	0.862069	0.850467	0/1'	0/1'	0/1'	0/1'	ANN=G|upstream_gene_variant|MODIFIER|GPALN_000180|GPALN_000180|transcript|GPALN_000180-T1|protein_coding||c.-3788T>C|||||3788|,G|upstream_gene_variant|MODIFIER|GPALN_000182|GPALN_000182|transcript|GPALN_000182-T1|protein_coding||c.-1570A>G|||||1570|,G|upstream_gene_variant|MODIFIER|GPALN_000183|GPALN_000183|transcript|GPALN_000183-T1|protein_coding||c.-3558A>G|||||3368|,G|downstream_gene_variant|…
Gpscaff_1	935593	T	C	snp	0.28972	0.129771	0.886364	0.850394	0/1'	0/1'	0/1'	0/1'	ANN=C|upstream_gene_variant|MODIFIER|GPALN_000180|GPALN_000180|transcript|GPALN_000180-T1|protein_coding||c.-3813A>G|||||3813|,C|upstream_gene_variant|MODIFIER|GPALN_000182|GPALN_000182|transcript|GPALN_000182-T1|protein_coding||c.-1545T>C|||||1545|,C|upstream_gene_variant|MODIFIER|GPALN_000183|GPALN_000183|transcript|GPALN_000183-T1|protein_coding||c.-3533T>C|||||3343|,C|downstream_gene_variant|…
Gpscaff_1	938094	CGGGGAGAGAGAGC	CGGGAGAGAGAGC	del	0.948276	0.905882	0.175439	0.25	0/0'	0/1'	0/1'	0/1'	ANN=CGGGAGAGAGAGC|upstream_gene_variant|MODIFIER|GPALN_000183|GPALN_000183|transcript|GPALN_000183-T1|protein_coding||c.-1028delG|||||838|,CGGGAGAGAGAGC|upstream_gene_variant|MODIFIER|GPALN_000184|GPALN_000184|transcript|GPALN_000184-T1|protein_coding||c.-3355delG|||||3355|,CGGGAGAGAGAGC|downstream_gene_variant|MODIFIER|GPALN_000181|GPALN_000181|transcript|GPALN_000181-T1|protein_coding||c.*4342d…
Gpscaff_1	945648	C	A	snp	0.913044	1	0.173913	0.3	0/1'	0/0'	0/1'	0/1'	ANN=A|downstream_gene_variant|MODIFIER|GPALN_000184|GPALN_000184|transcript|GPALN_000184-T1|protein_coding||c.*3355C>A|||||3355|,A|downstream_gene_variant|MODIFIER|GPALN_000185|GPALN_000185|transcript|GPALN_000185-T1|protein_coding||c.*316C>A|||||21|,A|downstream_gene_variant|MODIFIER|GPALN_000186|GPALN_000186|transcript|GPALN_000186-T1|protein_coding||c.*1300G>T|||||1300|,A|intergenic_region|MOD…
Gpscaff_1	951154	G	C	snp	0.826923	0.864662	0.152542	0.289474	0/1'	0/1'	0/1'	0/1'	ANN=C|missense_variant|MODERATE|GPALN_000187|GPALN_000187|transcript|GPALN_000187-T1|protein_coding|2/8|c.190G>C|p.Ala64Pro|190/1566|190/1566|64/521||,C|upstream_gene_variant|MODIFIER|GPALN_000186|GPALN_000186|transcript|GPALN_000186-T1|protein_coding||c.-2759C>G|||||2759|,C|downstream_gene_variant|MODIFIER|GPALN_000188|GPALN_000188|transcript|GPALN_000188-T1|protein_coding||c.*3060C>G|||||3060|
Gpscaff_1	954668	G	A	snp	0.884058	0.973451	0.207317	0.147727	0/1'	0/0'	0/1'	0/1'	ANN=A|downstream_gene_variant|MODIFIER|GPALN_000187|GPALN_000187|transcript|GPALN_000187-T1|protein_coding||c.*1282G>A|||||1282|,A|downstream_gene_variant|MODIFIER|GPALN_000189|GPALN_000189|transcript|GPALN_000189-T1|protein_coding||c.*1914C>T|||||1914|,A|intron_variant|MODIFIER|GPALN_000188|GPALN_000188|transcript|GPALN_000188-T1|protein_coding|2/3|c.160+35C>T||||||
Gpscaff_1	955662	T	C	snp	0.77907	0.931373	0.209677	0.210526	0/1'	0/0'	0/1'	0/1'	ANN=C|upstream_gene_variant|MODIFIER|GPALN_000188|GPALN_000188|transcript|GPALN_000188-T1|protein_coding||c.-430A>G|||||430|,C|downstream_gene_variant|MODIFIER|GPALN_000187|GPALN_000187|transcript|GPALN_000187-T1|protein_coding||c.*2276T>C|||||2276|,C|downstream_gene_variant|MODIFIER|GPALN_000189|GPALN_000189|transcript|GPALN_000189-T1|protein_coding||c.*920A>G|||||920|,C|downstream_gene_variant|…
Gpscaff_1	955927	C	T	snp	0.787879	0.902439	0.145161	0.149425	0/1'	0/1'	0/1'	0/1'	ANN=T|upstream_gene_variant|MODIFIER|GPALN_000188|GPALN_000188|transcript|GPALN_000188-T1|protein_coding||c.-695G>A|||||695|,T|downstream_gene_variant|MODIFIER|GPALN_000187|GPALN_000187|transcript|GPALN_000187-T1|protein_coding||c.*2541C>T|||||2541|,T|downstream_gene_variant|MODIFIER|GPALN_000189|GPALN_000189|transcript|GPALN_000189-T1|protein_coding||c.*655G>A|||||655|,T|downstream_gene_variant|…
Gpscaff_1	956093	G	A	snp	0.892308	0.943182	0.228916	0.145833	0/1'	0/0'	0/1'	0/1'	ANN=A|upstream_gene_variant|MODIFIER|GPALN_000188|GPALN_000188|transcript|GPALN_000188-T1|protein_coding||c.-861C>T|||||861|,A|downstream_gene_variant|MODIFIER|GPALN_000187|GPALN_000187|transcript|GPALN_000187-T1|protein_coding||c.*2707G>A|||||2707|,A|downstream_gene_variant|MODIFIER|GPALN_000189|GPALN_000189|transcript|GPALN_000189-T1|protein_coding||c.*489C>T|||||489|,A|downstream_gene_variant|…
Gpscaff_1	959273	T	C	snp	0.8875	0.938144	0.236111	0.133333	0/1'	0/0'	0/1'	0/1'	ANN=C|upstream_gene_variant|MODIFIER|GPALN_000188|GPALN_000188|transcript|GPALN_000188-T1|protein_coding||c.-4041A>G|||||4041|,C|downstream_gene_variant|MODIFIER|GPALN_000190|GPALN_000190|transcript|GPALN_000190-T1|protein_coding||c.*838A>G|||||838|,C|intron_variant|MODIFIER|GPALN_000189|GPALN_000189|transcript|GPALN_000189-T1|protein_coding|3/13|c.395+48A>G||||||
Gpscaff_1	961291	C	T	snp	0.0131579	0.0958904	0.849315	0.893617	1/1'	0/1'	0/1'	0/1'	ANN=T|upstream_gene_variant|MODIFIER|GPALN_000189|GPALN_000189|transcript|GPALN_000189-T1|protein_coding||c.-1436G>A|||||1436|,T|intron_variant|MODIFIER|GPALN_000190|GPALN_000190|transcript|GPALN_000190-T1|protein_coding|2/5|c.137+61G>A||||||
Gpscaff_1	964724	T	C	snp	0.210526	0.0571429	0.838235	0.907407	0/1'	1/1'	0/1'	0/1'	ANN=C|upstream_gene_variant|MODIFIER|GPALN_000189|GPALN_000189|transcript|GPALN_000189-T1|protein_coding||c.-4869A>G|||||4869|,C|upstream_gene_variant|MODIFIER|GPALN_000190|GPALN_000190|transcript|GPALN_000190-T1|protein_coding||c.-3178A>G|||||3178|,C|upstream_gene_variant|MODIFIER|GPALN_000191|GPALN_000191|transcript|GPALN_000191-T1|protein_coding||c.-2624T>C|||||2494|,C|intergenic_region|MODIFI…
Gpscaff_1	972640	A	G	snp	0.280702	0.2	0.944444	0.72093	0/1'	0/1'	0/0'	0/1'	ANN=G|synonymous_variant|LOW|GPALN_000192|GPALN_000192|transcript|GPALN_000192-T1|protein_coding|4/9|c.732A>G|p.Leu244Leu|732/1299|732/1299|244/432||,G|downstream_gene_variant|MODIFIER|GPALN_000191|GPALN_000191|transcript|GPALN_000191-T1|protein_coding||c.*2639A>G|||||2452|,G|downstream_gene_variant|MODIFIER|GPALN_000193|GPALN_000193|transcript|GPALN_000193-T1|protein_coding||c.*3547T>C|||||3547|
Gpscaff_1	993361	T	G	snp	0.181818	0.0392157	0.830508	0.763158	0/1'	1/1'	0/1'	0/1'	ANN=G|intron_variant|MODIFIER|GPALN_000195|GPALN_000195|transcript|GPALN_000195-T1|protein_coding|5/17|c.1014-74A>C||||||
Gpscaff_1	993378	C	T	snp	0.25	0.0357143	0.918367	0.77193	0/1'	1/1'	0/1'	0/1'	ANN=T|intron_variant|MODIFIER|GPALN_000195|GPALN_000195|transcript|GPALN_000195-T1|protein_coding|5/17|c.1014-91G>A||||||
Gpscaff_1	993391	C	T	snp	0.173913	0.0689655	0.888889	0.781818	0/1'	1/1'	0/1'	0/1'	ANN=T|intron_variant|MODIFIER|GPALN_000195|GPALN_000195|transcript|GPALN_000195-T1|protein_coding|5/17|c.1014-104G>A||||||
Gpscaff_1	1160513	ATTTGTGCCGGACT	GTTTTGGCATGACC	complex	0.823529	0.910256	0.107143	0	0/1'	0/1'	0/1'	1/1'	ANN=GTTTTGGCATGACC|splice_region_variant&intron_variant|LOW|GPALN_000221|GPALN_000221|transcript|GPALN_000221-T1|protein_coding|7/10|c.508+5_508+18delATTTGTGCCGGACTinsGTTTTGGCATGACC||||||,GTTTTGGCATGACC|upstream_gene_variant|MODIFIER|GPALN_000220|GPALN_000220|transcript|GPALN_000220-T1|protein_coding||c.-1960_-1947delAGTCCGGCACAAATinsGGTCATGCCAAAAC|||||1937|,GTTTTGGCATGACC|upstream_gene_variant|M…
Gpscaff_1	1160533	AAGA	AA	del	0.837838	0.909091	0.111111	0	0/1'	0/1'	0/1'	1/1'	ANN=AA|upstream_gene_variant|MODIFIER|GPALN_000220|GPALN_000220|transcript|GPALN_000220-T1|protein_coding||c.-1970_-1969delTC|||||1959|,AA|upstream_gene_variant|MODIFIER|GPALN_000222|GPALN_000222|transcript|GPALN_000222-T1|protein_coding||c.-678_-677delGA|||||678|,AA|downstream_gene_variant|MODIFIER|GPALN_000219|GPALN_000219|transcript|GPALN_000219-T1|protein_coding||c.*3702_*3703delGA|||||3702|,…
Gpscaff_1	1161105	CAATAAATTAAATTTC	CAAATAAATTTAAATTTC	complex	1	1	0.0714286	0.0909091	0/0'	0/0'	1/1'	0/1'	ANN=ATAAATTTAAATTTC|upstream_gene_variant|MODIFIER|GPALN_000220|GPALN_000220|transcript|GPALN_000220-T1|protein_coding||c.-2554_-2542delGAAATTTAATTTAinsGAAATTTAAATTTAT|||||2532|,ATAAATTTAAATTTC|upstream_gene_variant|MODIFIER|GPALN_000222|GPALN_000222|transcript|GPALN_000222-T1|protein_coding||c.-105_-93delTAAATTAAATTTCinsATAAATTTAAATTTC|||||105|,ATAAATTTAAATTTC|downstream_gene_variant|MODIFIER|GP…
Gpscaff_1	1168888	CT	CCTATTC	complex	0.925373	0.894737	0.0952381	0	0/0'	0/1'	0/1'	1/1'	ANN=CTATTC|upstream_gene_variant|MODIFIER|GPALN_000223|GPALN_000223|transcript|GPALN_000223-T1|protein_coding||c.-1854delAinsGAATAG|||||1854|,CTATTC|downstream_gene_variant|MODIFIER|GPALN_000222|GPALN_000222|transcript|GPALN_000222-T1|protein_coding||c.*2668delTinsCTATTC|||||2668|,CTATTC|intron_variant|MODIFIER|GPALN_000224|GPALN_000224|transcript|GPALN_000224-T1|protein_coding|6/25|c.754-32delTi…
Gpscaff_1	1168893	ATA	ATTTA	ins	0.936508	0.871795	0.0833333	0.0434783	0/0'	0/1'	0/1'	1/1'	ANN=ATTTA|upstream_gene_variant|MODIFIER|GPALN_000223|GPALN_000223|transcript|GPALN_000223-T1|protein_coding||c.-1860_-1859insAA|||||1860|,ATTTA|downstream_gene_variant|MODIFIER|GPALN_000222|GPALN_000222|transcript|GPALN_000222-T1|protein_coding||c.*2673_*2674insTT|||||2674|,ATTTA|intron_variant|MODIFIER|GPALN_000224|GPALN_000224|transcript|GPALN_000224-T1|protein_coding|6/25|c.754-27_754-26insTT…
Gpscaff_1	1169592	T	C	snp	0.885714	0.944444	0.0487805	0.0526316	0/1'	0/0'	1/1'	1/1'	ANN=C|upstream_gene_variant|MODIFIER|GPALN_000223|GPALN_000223|transcript|GPALN_000223-T1|protein_coding||c.-2557A>G|||||2557|,C|downstream_gene_variant|MODIFIER|GPALN_000222|GPALN_000222|transcript|GPALN_000222-T1|protein_coding||c.*3371T>C|||||3371|,C|intron_variant|MODIFIER|GPALN_000224|GPALN_000224|transcript|GPALN_000224-T1|protein_coding|10/25|c.1209-13T>C||||||
Gpscaff_1	1186823	GCAC	TCC	complex	0.769231	0.819444	0	0.0952381	0/1'	0/1'	1/1'	0/1'	ANN=TCC|upstream_gene_variant|MODIFIER|GPALN_000228|GPALN_000228|transcript|GPALN_000228-T1|protein_coding||c.-4915_-4912delGCACinsTCC|||||4580|,TCC|downstream_gene_variant|MODIFIER|GPALN_000225|GPALN_000225|transcript|GPALN_000225-T1|protein_coding||c.*3413_*3416delGCACinsTCC|||||3413|,TCC|downstream_gene_variant|MODIFIER|GPALN_000227|GPALN_000227|transcript|GPALN_000227-T1|protein_coding||c.*28…
Gpscaff_1	1291158	T	C	snp	0.636364	0.803279	0.0980392	0.207547	0/1'	0/1'	0/1'	0/1'	ANN=C|upstream_gene_variant|MODIFIER|GPALN_000258|GPALN_000258|transcript|GPALN_000258-T1|protein_coding||c.-4314T>C|||||4314|,C|downstream_gene_variant|MODIFIER|GPALN_000254|GPALN_000254|transcript|GPALN_000254-T1|protein_coding||c.*4507T>C|||||4272|,C|downstream_gene_variant|MODIFIER|GPALN_000255|GPALN_000255|transcript|GPALN_000255-T1|protein_coding||c.*703T>C|||||703|,C|downstream_gene_varian…
Gpscaff_1	1881865	C	A	snp	0.233333	0.190476	0.90625	0.875	0/1'	0/1'	0/1'	0/1'	ANN=A|synonymous_variant|LOW|GPALN_000417|GPALN_000417|transcript|GPALN_000417-T1|protein_coding|5/12|c.516G>T|p.Ser172Ser|516/1398|516/1398|172/465||,A|upstream_gene_variant|MODIFIER|GPALN_000416|GPALN_000416|transcript|GPALN_000416-T1|protein_coding||c.-2228G>T|||||2228|,A|upstream_gene_variant|MODIFIER|GPALN_000418|GPALN_000418|transcript|GPALN_000418-T1|protein_coding||c.-1533C>A|||||1111|
Gpscaff_1	1925145	C	T	snp	0.0535714	0.0892857	0.79798	0.540323	1/1'	0/1'	0/1'	0/1'	ANN=T|synonymous_variant|LOW|GPALN_000427|GPALN_000427|transcript|GPALN_000427-T1|protein_coding|2/4|c.384C>T|p.Ser128Ser|384/654|384/654|128/217||,T|upstream_gene_variant|MODIFIER|GPALN_000426|GPALN_000426|transcript|GPALN_000426-T1|protein_coding||c.-2838G>A|||||2838|,T|upstream_gene_variant|MODIFIER|GPALN_000428|GPALN_000428|transcript|GPALN_000428-T1|protein_coding||c.-3418C>T|||||3418|
Gpscaff_1	1927405	C	T	snp	0.269841	0.072	0.787234	0.563492	0/1'	1/1'	0/1'	0/1'	ANN=T|upstream_gene_variant|MODIFIER|GPALN_000428|GPALN_000428|transcript|GPALN_000428-T1|protein_coding||c.-1158C>T|||||1158|,T|upstream_gene_variant|MODIFIER|GPALN_000429|GPALN_000429|transcript|GPALN_000429-T1|protein_coding||c.-3830C>T|||||3806|,T|downstream_gene_variant|MODIFIER|GPALN_000427|GPALN_000427|transcript|GPALN_000427-T1|protein_coding||c.*1819C>T|||||1819|,T|downstream_gene_varian…
Gpscaff_1	1928373	C	T	snp	0.163636	0.05	0.768421	0.618321	0/1'	1/1'	0/1'	0/1'	ANN=T|upstream_gene_variant|MODIFIER|GPALN_000428|GPALN_000428|transcript|GPALN_000428-T1|protein_coding||c.-190C>T|||||190|,T|upstream_gene_variant|MODIFIER|GPALN_000429|GPALN_000429|transcript|GPALN_000429-T1|protein_coding||c.-2862C>T|||||2838|,T|downstream_gene_variant|MODIFIER|GPALN_000427|GPALN_000427|transcript|GPALN_000427-T1|protein_coding||c.*2787C>T|||||2787|,T|downstream_gene_variant|…
Gpscaff_1	1934881	TTA	TTACCTA	ins	0.193182	0.148148	0.877778	0.629032	0/1'	0/1'	0/1'	0/1'	ANN=TTACCTA|upstream_gene_variant|MODIFIER|GPALN_000431|GPALN_000431|transcript|GPALN_000431-T1|protein_coding||c.-3858_-3857insCCTA|||||3857|,TTACCTA|downstream_gene_variant|MODIFIER|GPALN_000428|GPALN_000428|transcript|GPALN_000428-T1|protein_coding||c.*4115_*4116insCCTA|||||4116|,TTACCTA|downstream_gene_variant|MODIFIER|GPALN_000429|GPALN_000429|transcript|GPALN_000429-T1|protein_coding||c.*30…
Gpscaff_1	2003122	T	C	snp	0.895833	0.923077	0.219512	0.309524	0/1'	0/0'	0/1'	0/1'	ANN=C|intron_variant|MODIFIER|GPALN_000447|GPALN_000447|transcript|GPALN_000447-T1|protein_coding|21/50|c.4332+909A>G||||||
Gpscaff_1	5526586	GTTTTTCCA	GTTTCCA	del	0.860465	0.878788	0.177419	0.218182	0/1'	0/1'	0/1'	0/1'	ANN=GTTTCCA|upstream_gene_variant|MODIFIER|GPALN_001289|GPALN_001289|transcript|GPALN_001289-T1|protein_coding||c.-2576_-2575delAA|||||2575|,GTTTCCA|upstream_gene_variant|MODIFIER|GPALN_001290|GPALN_001290|transcript|GPALN_001290-T1|protein_coding||c.-1834_-1833delTT|||||1834|,GTTTCCA|downstream_gene_variant|MODIFIER|GPALN_001288|GPALN_001288|transcript|GPALN_001288-T1|protein_coding||c.*4257_*42…
Gpscaff_1	5528667	CT	AA	mnp	0.822222	0.923077	0.215054	0.429907	0/1'	0/0'	0/1'	0/1'	ANN=AA|missense_variant|MODERATE|GPALN_001290|GPALN_001290|transcript|GPALN_001290-T1|protein_coding|2/8|c.143_144delCTinsAA|p.Ala48Glu|143/1080|143/1080|48/359||,AA|upstream_gene_variant|MODIFIER|GPALN_001289|GPALN_001289|transcript|GPALN_001289-T1|protein_coding||c.-4653_-4652delAGinsTT|||||4652|
Gpscaff_1	5555274	G	A	snp	0.960712	0.955435	0.037037	0.0267857	0/0'	0/0'	1/1'	1/1'	ANN=A|downstream_gene_variant|MODIFIER|GPALN_001292|GPALN_001292|transcript|GPALN_001292-T1|protein_coding||c.*1396G>A|||||1342|,A|downstream_gene_variant|MODIFIER|GPALN_001293|GPALN_001293|transcript|GPALN_001293-T1|protein_coding||c.*1618C>T|||||1618|,A|intergenic_region|MODIFIER|GPALN_001292-GPALN_001293|GPALN_001292-GPALN_001293|intergenic_region|GPALN_001292-GPALN_001293|||n.5555274G>A||||||
Gpscaff_1	5555285	TGAAT	TT	del	0.934954	0.947947	0.0315789	0.02	0/0'	0/0'	1/1'	1/1'	ANN=TT|downstream_gene_variant|MODIFIER|GPALN_001292|GPALN_001292|transcript|GPALN_001292-T1|protein_coding||c.*1408_*1410delGAA|||||1354|,TT|downstream_gene_variant|MODIFIER|GPALN_001293|GPALN_001293|transcript|GPALN_001293-T1|protein_coding||c.*1604_*1606delTTC|||||1606|,TT|intergenic_region|MODIFIER|GPALN_001292-GPALN_001293|GPALN_001292-GPALN_001293|intergenic_region|GPALN_001292-GPALN_001293…
Gpscaff_1	5591929	CAT	CT	del	0.25	0.158416	0.87013	0.899083	0/1'	0/1'	0/1'	0/1'	ANN=CT|upstream_gene_variant|MODIFIER|GPALN_001301|GPALN_001301|transcript|GPALN_001301-T1|protein_coding||c.-4597delT|||||4597|,CT|upstream_gene_variant|MODIFIER|GPALN_001303|GPALN_001303|transcript|GPALN_001303-T1|protein_coding||c.-4183delA|||||4183|,CT|intron_variant|MODIFIER|GPALN_001302|GPALN_001302|transcript|GPALN_001302-T1|protein_coding|1/5|c.753-458delA||||||
Gpscaff_1	5593475	GGGAAAATAAATG	AGGAAAATG	complex	0.375	0.119048	0.903846	0.745455	0/1'	0/1'	0/1'	0/1'	ANN=AGGAAAATG|upstream_gene_variant|MODIFIER|GPALN_001303|GPALN_001303|transcript|GPALN_001303-T1|protein_coding||c.-2638_-2626delGGGAAAATAAATGinsAGGAAAATG|||||2638|,AGGAAAATG|downstream_gene_variant|MODIFIER|GPALN_001302|GPALN_001302|transcript|GPALN_001302-T1|protein_coding||c.*196_*208delGGGAAAATAAATGinsAGGAAAATG|||||196|,AGGAAAATG|intergenic_region|MODIFIER|GPALN_001302-GPALN_001303|GPALN_001…
Gpscaff_1	5593497	TAT	TGAT	ins	0.342857	0.190476	0.918033	0.783333	0/1'	0/1'	0/0'	0/1'	ANN=TGAT|upstream_gene_variant|MODIFIER|GPALN_001303|GPALN_001303|transcript|GPALN_001303-T1|protein_coding||c.-2616_-2615insG|||||2615|,TGAT|downstream_gene_variant|MODIFIER|GPALN_001302|GPALN_001302|transcript|GPALN_001302-T1|protein_coding||c.*218_*219insG|||||219|,TGAT|intergenic_region|MODIFIER|GPALN_001302-GPALN_001303|GPALN_001302-GPALN_001303|intergenic_region|GPALN_001302-GPALN_001303|||…
Gpscaff_1	5594263	T	C	snp	0.342857	0.117647	0.903226	1	0/1'	0/1'	0/1'	0/0'	ANN=C|upstream_gene_variant|MODIFIER|GPALN_001303|GPALN_001303|transcript|GPALN_001303-T1|protein_coding||c.-1850T>C|||||1850|,C|downstream_gene_variant|MODIFIER|GPALN_001302|GPALN_001302|transcript|GPALN_001302-T1|protein_coding||c.*984T>C|||||984|,C|intergenic_region|MODIFIER|GPALN_001302-GPALN_001303|GPALN_001302-GPALN_001303|intergenic_region|GPALN_001302-GPALN_001303|||n.5594263T>C||||||
Gpscaff_1	5595922	T	C	snp	0.333333	0.133333	0.9	1	0/1'	0/1'	0/1'	0/0'	ANN=C|upstream_gene_variant|MODIFIER|GPALN_001303|GPALN_001303|transcript|GPALN_001303-T1|protein_coding||c.-191T>C|||||191|,C|downstream_gene_variant|MODIFIER|GPALN_001302|GPALN_001302|transcript|GPALN_001302-T1|protein_coding||c.*2643T>C|||||2643|,C|intergenic_region|MODIFIER|GPALN_001302-GPALN_001303|GPALN_001302-GPALN_001303|intergenic_region|GPALN_001302-GPALN_001303|||n.5595922T>C||||||
Gpscaff_1	5825112	G	A	snp	0.215686	0.104167	0.840909	0.627451	0/1'	0/1'	0/1'	0/1'	ANN=A|upstream_gene_variant|MODIFIER|GPALN_001348|GPALN_001348|transcript|GPALN_001348-T1|protein_coding||c.-2781G>A|||||2542|,A|intron_variant|MODIFIER|GPALN_001347|GPALN_001347|transcript|GPALN_001347-T1|protein_coding|11/20|c.1829-151G>A||||||
Gpscaff_1	5833262	CTTTTTGC	CTTTTTTGC	ins	0.769231	0.861538	0.137255	0.24359	0/1'	0/1'	0/1'	0/1'	ANN=CTTTTTTGC|upstream_gene_variant|MODIFIER|GPALN_001350|GPALN_001350|transcript|GPALN_001350-T1|protein_coding||c.-2197_-2196insT|||||1609|,CTTTTTTGC|downstream_gene_variant|MODIFIER|GPALN_001348|GPALN_001348|transcript|GPALN_001348-T1|protein_coding||c.*3037_*3038insT|||||3038|,CTTTTTTGC|intron_variant|MODIFIER|GPALN_001349|GPALN_001349|transcript|GPALN_001349-T1|protein_coding|17/20|c.1585+38…
Gpscaff_1	5867808	T	C	snp	0.945946	0.91358	0.142857	0.1	0/0'	0/1'	0/1'	0/1'	ANN=C|upstream_gene_variant|MODIFIER|GPALN_001358|GPALN_001358|transcript|GPALN_001358-T1|protein_coding||c.-770T>C|||||728|,C|downstream_gene_variant|MODIFIER|GPALN_001356|GPALN_001356|transcript|GPALN_001356-T1|protein_coding||c.*4370T>C|||||4370|,C|downstream_gene_variant|MODIFIER|GPALN_001357|GPALN_001357|transcript|GPALN_001357-T1|protein_coding||c.*108T>C|||||108|,C|intergenic_region|MODIFI…
Gpscaff_1	5900534	C	T	snp	0.977273	0.850575	0.0588235	0.0232558	0/0'	0/1'	1/1'	1/1'	ANN=T|upstream_gene_variant|MODIFIER|GPALN_001363|GPALN_001363|transcript|GPALN_001363-T1|protein_coding||c.-4410G>A|||||4339|,T|upstream_gene_variant|MODIFIER|GPALN_001366|GPALN_001366|transcript|GPALN_001366-T1|protein_coding||c.-4265C>T|||||4265|,T|downstream_gene_variant|MODIFIER|GPALN_001365|GPALN_001365|transcript|GPALN_001365-T1|protein_coding||c.*1501G>A|||||1501|,T|intron_variant|MODIFIE…
Gpscaff_1	5900543	A	G	snp	0.0357143	0.155556	0.941176	0.975	1/1'	0/1'	0/0'	0/0'	ANN=G|upstream_gene_variant|MODIFIER|GPALN_001363|GPALN_001363|transcript|GPALN_001363-T1|protein_coding||c.-4419T>C|||||4348|,G|upstream_gene_variant|MODIFIER|GPALN_001366|GPALN_001366|transcript|GPALN_001366-T1|protein_coding||c.-4256A>G|||||4256|,G|downstream_gene_variant|MODIFIER|GPALN_001365|GPALN_001365|transcript|GPALN_001365-T1|protein_coding||c.*1492T>C|||||1492|,G|intron_variant|MODIFIE…
Gpscaff_1	6042734	A	G	snp	0.916667	0.710526	0	0	0/0'	0/1'	1/1'	1/1'	ANN=G|downstream_gene_variant|MODIFIER|GPALN_001399|GPALN_001399|transcript|GPALN_001399-T1|protein_coding||c.*3372A>G|||||3032|,G|downstream_gene_variant|MODIFIER|GPALN_001401|GPALN_001401|transcript|GPALN_001401-T1|protein_coding||c.*2055T>C|||||2055|,G|intron_variant|MODIFIER|GPALN_001400|GPALN_001400|transcript|GPALN_001400-T1|protein_coding|9/10|c.1383-107A>G||||||
Gpscaff_1	6046942	AAACACTTT	AT	del	0.911392	0.763158	0.0506329	0.0533333	0/0'	0/1'	1/1'	1/1'	ANN=AT|upstream_gene_variant|MODIFIER|GPALN_001402|GPALN_001402|transcript|GPALN_001402-T1|protein_coding||c.-3230_-3224delAACACTT|||||3230|,AT|downstream_gene_variant|MODIFIER|GPALN_001400|GPALN_001400|transcript|GPALN_001400-T1|protein_coding||c.*3469_*3475delAACACTT|||||3469|,AT|intron_variant|MODIFIER|GPALN_001401|GPALN_001401|transcript|GPALN_001401-T1|protein_coding|5/5|c.449+746_449+752del…
Gpscaff_1	6072493	G	A	snp	0.226087	0.16	0.898876	0.904348	0/1'	0/1'	0/1'	0/1'	ANN=A|upstream_gene_variant|MODIFIER|GPALN_001411|GPALN_001411|transcript|GPALN_001411-T1|protein_coding||c.-1052G>A|||||1052|,A|downstream_gene_variant|MODIFIER|GPALN_001410|GPALN_001410|transcript|GPALN_001410-T1|protein_coding||c.*850G>A|||||271|,A|intergenic_region|MODIFIER|GPALN_001410-GPALN_001411|GPALN_001410-GPALN_001411|intergenic_region|GPALN_001410-GPALN_001411|||n.6072493G>A||||||
Gpscaff_1	6074955	T	G	snp	0.057971	0.15625	0.907216	0.949367	1/1'	0/1'	0/1'	0/0'	ANN=G|splice_region_variant&synonymous_variant|LOW|GPALN_001411|GPALN_001411|transcript|GPALN_001411-T1|protein_coding|6/15|c.720T>G|p.Leu240Leu|720/2307|720/2307|240/768||,G|downstream_gene_variant|MODIFIER|GPALN_001410|GPALN_001410|transcript|GPALN_001410-T1|protein_coding||c.*3312T>G|||||2733|,G|downstream_gene_variant|MODIFIER|GPALN_001412|GPALN_001412|transcript|GPALN_001412-T1|protein_codin…
Gpscaff_1	6080846	G	T	snp	0.992424	0.845238	0.0774648	0.0972222	0/0'	0/1'	1/1'	0/1'	ANN=T|downstream_gene_variant|MODIFIER|GPALN_001411|GPALN_001411|transcript|GPALN_001411-T1|protein_coding||c.*3486G>T|||||3486|,T|intron_variant|MODIFIER|GPALN_001412|GPALN_001412|transcript|GPALN_001412-T1|protein_coding|1/3|c.71-88C>A||||||
Gpscaff_1	6080992	G	A	snp	0.944882	0.84058	0.116667	0.101695	0/0'	0/1'	0/1'	0/1'	ANN=A|downstream_gene_variant|MODIFIER|GPALN_001411|GPALN_001411|transcript|GPALN_001411-T1|protein_coding||c.*3632G>A|||||3632|,A|intron_variant|MODIFIER|GPALN_001412|GPALN_001412|transcript|GPALN_001412-T1|protein_coding|1/3|c.71-234C>T||||||
Gpscaff_1	6082388	G	A	snp	0.171429	0.205882	0.906977	0.928571	0/1'	0/1'	0/1'	0/0'	ANN=A|upstream_gene_variant|MODIFIER|GPALN_001413|GPALN_001413|transcript|GPALN_001413-T1|protein_coding||c.-4506G>A|||||4506|,A|intron_variant|MODIFIER|GPALN_001412|GPALN_001412|transcript|GPALN_001412-T1|protein_coding|1/3|c.70+656C>T||||||
Gpscaff_1	6082395	C	T	snp	0.210526	0.181818	0.904762	0.928571	0/1'	0/1'	0/1'	0/0'	ANN=T|upstream_gene_variant|MODIFIER|GPALN_001413|GPALN_001413|transcript|GPALN_001413-T1|protein_coding||c.-4499C>T|||||4499|,T|intron_variant|MODIFIER|GPALN_001412|GPALN_001412|transcript|GPALN_001412-T1|protein_coding|1/3|c.70+649G>A||||||
Gpscaff_1	6086579	C	T	snp	1	0.957746	0.0714286	0.075	0/0'	0/0'	1/1'	1/1'	ANN=T|upstream_gene_variant|MODIFIER|GPALN_001412|GPALN_001412|transcript|GPALN_001412-T1|protein_coding||c.-3466G>A|||||3466|,T|upstream_gene_variant|MODIFIER|GPALN_001413|GPALN_001413|transcript|GPALN_001413-T1|protein_coding||c.-315C>T|||||315|,T|upstream_gene_variant|MODIFIER|GPALN_001414|GPALN_001414|transcript|GPALN_001414-T1|protein_coding||c.-2939C>T|||||2939|,T|intergenic_region|MODIFIER…
Gpscaff_1	6090272	T	C	snp	0.175439	0.186441	0.918919	0.936364	0/1'	0/1'	0/1'	0/0'	ANN=C|synonymous_variant|LOW|GPALN_001414|GPALN_001414|transcript|GPALN_001414-T1|protein_coding|2/12|c.372T>C|p.Gly124Gly|372/4050|372/3729|124/1242||,C|downstream_gene_variant|MODIFIER|GPALN_001413|GPALN_001413|transcript|GPALN_001413-T1|protein_coding||c.*1347T>C|||||1347|
Gpscaff_1	6093978	A	T	snp	0.264368	0.181818	0.916667	0.970297	0/1'	0/1'	0/1'	0/0'	ANN=T|intron_variant|MODIFIER|GPALN_001414|GPALN_001414|transcript|GPALN_001414-T1|protein_coding|2/11|c.460-1534A>T||||||
Gpscaff_1	6114501	G	A	snp	0.96875	0.940594	0	0.0217391	0/0'	0/0'	1/1'	1/1'	ANN=A|upstream_gene_variant|MODIFIER|GPALN_001420|GPALN_001420|transcript|GPALN_001420-T1|protein_coding||c.-1255C>T|||||1255|,A|downstream_gene_variant|MODIFIER|GPALN_001418|GPALN_001418|transcript|GPALN_001418-T1|protein_coding||c.*4020G>A|||||3935|,A|downstream_gene_variant|MODIFIER|GPALN_001419|GPALN_001419|transcript|GPALN_001419-T1|protein_coding||c.*2103G>A|||||2103|,A|downstream_gene_vari…
Gpscaff_1	6115616	G	A	snp	0.950617	0.782178	0	0.025	0/0'	0/1'	1/1'	1/1'	ANN=A|synonymous_variant|LOW|GPALN_001421|GPALN_001421|transcript|GPALN_001421-T1|protein_coding|6/15|c.1177C>T|p.Leu393Leu|1177/2247|1177/2247|393/748||,A|upstream_gene_variant|MODIFIER|GPALN_001420|GPALN_001420|transcript|GPALN_001420-T1|protein_coding||c.-2370C>T|||||2370|,A|downstream_gene_variant|MODIFIER|GPALN_001419|GPALN_001419|transcript|GPALN_001419-T1|protein_coding||c.*3218G>A|||||321…
Gpscaff_1	6115647	G	A	snp	0.930693	0.765217	0	0.0569106	0/0'	0/1'	1/1'	1/1'	ANN=A|synonymous_variant|LOW|GPALN_001421|GPALN_001421|transcript|GPALN_001421-T1|protein_coding|6/15|c.1146C>T|p.Val382Val|1146/2247|1146/2247|382/748||,A|upstream_gene_variant|MODIFIER|GPALN_001420|GPALN_001420|transcript|GPALN_001420-T1|protein_coding||c.-2401C>T|||||2401|,A|downstream_gene_variant|MODIFIER|GPALN_001419|GPALN_001419|transcript|GPALN_001419-T1|protein_coding||c.*3249G>A|||||324…
Gpscaff_1	6115988	G	A	snp	0.958678	0.958333	0	0.0649351	0/0'	0/0'	1/1'	1/1'	ANN=A|upstream_gene_variant|MODIFIER|GPALN_001420|GPALN_001420|transcript|GPALN_001420-T1|protein_coding||c.-2742C>T|||||2742|,A|downstream_gene_variant|MODIFIER|GPALN_001419|GPALN_001419|transcript|GPALN_001419-T1|protein_coding||c.*3590G>A|||||3590|,A|downstream_gene_variant|MODIFIER|GPALN_001422|GPALN_001422|transcript|GPALN_001422-T1|protein_coding||c.*2729C>T|||||2620|,A|intron_variant|MODIF…
Gpscaff_1	6116006	T	G	snp	0.945455	0.921348	0	0.0547945	0/0'	0/0'	1/1'	1/1'	ANN=G|upstream_gene_variant|MODIFIER|GPALN_001420|GPALN_001420|transcript|GPALN_001420-T1|protein_coding||c.-2760A>C|||||2760|,G|downstream_gene_variant|MODIFIER|GPALN_001419|GPALN_001419|transcript|GPALN_001419-T1|protein_coding||c.*3608T>G|||||3608|,G|downstream_gene_variant|MODIFIER|GPALN_001422|GPALN_001422|transcript|GPALN_001422-T1|protein_coding||c.*2711A>C|||||2602|,G|intron_variant|MODIF…
Gpscaff_1	6116352	A	C	snp	0.925	0.885246	0	0.0727273	0/0'	0/1'	1/1'	1/1'	ANN=C|synonymous_variant|LOW|GPALN_001421|GPALN_001421|transcript|GPALN_001421-T1|protein_coding|5/15|c.861T>G|p.Gly287Gly|861/2247|861/2247|287/748||,C|upstream_gene_variant|MODIFIER|GPALN_001420|GPALN_001420|transcript|GPALN_001420-T1|protein_coding||c.-3106T>G|||||3106|,C|downstream_gene_variant|MODIFIER|GPALN_001419|GPALN_001419|transcript|GPALN_001419-T1|protein_coding||c.*3954A>C|||||3954|,…
Gpscaff_1	6116438	C	A	snp	0.916667	0.84	0	0.0267857	0/0'	0/1'	1/1'	1/1'	ANN=A|missense_variant|MODERATE|GPALN_001421|GPALN_001421|transcript|GPALN_001421-T1|protein_coding|5/15|c.775G>T|p.Val259Leu|775/2247|775/2247|259/748||,A|upstream_gene_variant|MODIFIER|GPALN_001420|GPALN_001420|transcript|GPALN_001420-T1|protein_coding||c.-3192G>T|||||3192|,A|downstream_gene_variant|MODIFIER|GPALN_001419|GPALN_001419|transcript|GPALN_001419-T1|protein_coding||c.*4040C>A|||||404…
Gpscaff_1	6116744	A	C	snp	0.992248	0.914062	0	0.0263158	0/0'	0/1'	1/1'	1/1'	ANN=C|missense_variant|MODERATE|GPALN_001421|GPALN_001421|transcript|GPALN_001421-T1|protein_coding|4/15|c.541T>G|p.Ser181Ala|541/2247|541/2247|181/748||,C|upstream_gene_variant|MODIFIER|GPALN_001420|GPALN_001420|transcript|GPALN_001420-T1|protein_coding||c.-3498T>G|||||3498|,C|downstream_gene_variant|MODIFIER|GPALN_001419|GPALN_001419|transcript|GPALN_001419-T1|protein_coding||c.*4346A>C|||||434…
Gpscaff_1	6116780	C	T	snp	0.965278	0.922481	0	0.0340136	0/0'	0/0'	1/1'	1/1'	ANN=T|missense_variant|MODERATE|GPALN_001421|GPALN_001421|transcript|GPALN_001421-T1|protein_coding|4/15|c.505G>A|p.Val169Ile|505/2247|505/2247|169/748||,T|upstream_gene_variant|MODIFIER|GPALN_001420|GPALN_001420|transcript|GPALN_001420-T1|protein_coding||c.-3534G>A|||||3534|,T|downstream_gene_variant|MODIFIER|GPALN_001419|GPALN_001419|transcript|GPALN_001419-T1|protein_coding||c.*4382C>T|||||438…
Gpscaff_1	6117722	T	C	snp	0.0510949	0.145299	0.966667	0.992126	1/1'	0/1'	0/0'	0/0'	ANN=C|synonymous_variant|LOW|GPALN_001421|GPALN_001421|transcript|GPALN_001421-T1|protein_coding|1/15|c.12A>G|p.Thr4Thr|12/2247|12/2247|4/748||,C|upstream_gene_variant|MODIFIER|GPALN_001420|GPALN_001420|transcript|GPALN_001420-T1|protein_coding||c.-4476A>G|||||4476|,C|downstream_gene_variant|MODIFIER|GPALN_001422|GPALN_001422|transcript|GPALN_001422-T1|protein_coding||c.*995A>G|||||886|,C|downstr…
Gpscaff_1	6118281	T	G	snp	0.025	0.193182	1	1	1/1'	0/1'	0/0'	0/0'	ANN=G|upstream_gene_variant|MODIFIER|GPALN_001421|GPALN_001421|transcript|GPALN_001421-T1|protein_coding||c.-548A>C|||||548|,G|downstream_gene_variant|MODIFIER|GPALN_001422|GPALN_001422|transcript|GPALN_001422-T1|protein_coding||c.*436A>C|||||327|,G|downstream_gene_variant|MODIFIER|GPALN_001423|GPALN_001423|transcript|GPALN_001423-T1|protein_coding||c.*3042A>C|||||3042|,G|intergenic_region|MODIFI…
Gpscaff_1	6118731	TCTGCTGCTGCTGC	TCTGCTGCTGC	del	0.05	0.159091	1	1	1/1'	0/1'	0/0'	0/0'	ANN=TCTGCTGCTGC|conservative_inframe_deletion|MODERATE|GPALN_001422|GPALN_001422|transcript|GPALN_001422-T1|protein_coding|6/6|c.1191_1193delGCA|p.Gln398del|1193/1327|1191/1218|397/405||,TCTGCTGCTGC|upstream_gene_variant|MODIFIER|GPALN_001421|GPALN_001421|transcript|GPALN_001421-T1|protein_coding||c.-1011_-1009delGCA|||||1009|,TCTGCTGCTGC|downstream_gene_variant|MODIFIER|GPALN_001423|GPALN_001423…
Gpscaff_1	6122684	TATTGA	TTTCCTTTCTTTATATAAAATAGA	complex	0.947368	0.9	0	0	0/0'	0/1'	1/1'	1/1'	ANN=TTCCTTTCTTTATATAAAATAGA|upstream_gene_variant|MODIFIER|GPALN_001421|GPALN_001421|transcript|GPALN_001421-T1|protein_coding||c.-4956_-4952delTCAATinsTCTATTTTATATAAAGAAAGGAA|||||4952|,TTCCTTTCTTTATATAAAATAGA|upstream_gene_variant|MODIFIER|GPALN_001422|GPALN_001422|transcript|GPALN_001422-T1|protein_coding||c.-1846_-1842delTCAATinsTCTATTTTATATAAAGAAAGGAA|||||1842|,TTCCTTTCTTTATATAAAATAGA|intron_…
Gpscaff_1	6127746	G	A	snp	0.979592	0.901961	0	0	0/0'	0/1'	1/1'	1/1'	ANN=A|intron_variant|MODIFIER|GPALN_001423|GPALN_001423|transcript|GPALN_001423-T1|protein_coding|37/50|c.4571-96C>T||||||
Gpscaff_1	6128759	G	A	snp	0.985915	0.878049	0.0227273	0.0384615	0/0'	0/1'	1/1'	1/1'	ANN=A|intron_variant|MODIFIER|GPALN_001423|GPALN_001423|transcript|GPALN_001423-T1|protein_coding|35/50|c.4359+55C>T||||||
Gpscaff_1	6132017	AA	TT	complex	0.918919	0.740741	0.02	0.0491803	0/0'	0/1'	1/1'	1/1'	ANN=TT|intron_variant|MODIFIER|GPALN_001423|GPALN_001423|transcript|GPALN_001423-T1|protein_coding|28/50|c.3578+171_3578+172delTTinsAA||||||
Gpscaff_1	6132268	ATTTAAG	ATTAAG	del	1	0.926316	0	0.0869565	0/0'	0/0'	1/1'	1/1'	ANN=ATTAAG|intron_variant|MODIFIER|GPALN_001423|GPALN_001423|transcript|GPALN_001423-T1|protein_coding|27/50|c.3518-22delA||||||
Gpscaff_1	6132286	C	T	snp	1	0.906977	0	0.0882353	0/0'	0/1'	1/1'	0/1'	ANN=T|intron_variant|MODIFIER|GPALN_001423|GPALN_001423|transcript|GPALN_001423-T1|protein_coding|27/50|c.3518-37G>A||||||
Gpscaff_1	6132319	G	C	snp	1	0.94898	0	0.172414	0/0'	0/0'	1/1'	0/1'	ANN=C|intron_variant|MODIFIER|GPALN_001423|GPALN_001423|transcript|GPALN_001423-T1|protein_coding|27/50|c.3518-70C>G||||||
Gpscaff_1	6132432	G	A	snp	1	0.928571	0	0	0/0'	0/0'	1/1'	1/1'	ANN=A|intron_variant|MODIFIER|GPALN_001423|GPALN_001423|transcript|GPALN_001423-T1|protein_coding|27/50|c.3517+77C>T||||||
Gpscaff_1	6133968	G	A	snp	0.90625	0.954128	0.0125	0.0574713	0/1'	0/0'	1/1'	1/1'	ANN=A|intron_variant|MODIFIER|GPALN_001423|GPALN_001423|transcript|GPALN_001423-T1|protein_coding|22/50|c.2957+10C>T||||||
Gpscaff_1	6134561	GGTAT	GT	del	0.947368	0.928571	0.0227273	0.0701754	0/0'	0/0'	1/1'	1/1'	ANN=GT|intron_variant|MODIFIER|GPALN_001423|GPALN_001423|transcript|GPALN_001423-T1|protein_coding|19/50|c.2680-40_2680-38delTAC||||||
Gpscaff_1	6138154	G	C	snp	0.198198	0.248	0.965517	0.902913	0/1'	0/1'	0/0'	0/1'	ANN=C|synonymous_variant|LOW|GPALN_001423|GPALN_001423|transcript|GPALN_001423-T1|protein_coding|13/51|c.1575C>G|p.Leu525Leu|1575/6765|1575/6765|525/2254||
Gpscaff_1	6139762	G	A	snp	0.968992	0.931034	0	0.0243902	0/0'	0/0'	1/1'	1/1'	ANN=A|synonymous_variant|LOW|GPALN_001423|GPALN_001423|transcript|GPALN_001423-T1|protein_coding|8/51|c.894C>T|p.Ile298Ile|894/6765|894/6765|298/2254||,A|upstream_gene_variant|MODIFIER|GPALN_001424|GPALN_001424|transcript|GPALN_001424-T1|protein_coding||c.-4565G>A|||||4565|
Gpscaff_1	6143422	A	G	snp	0.0420168	0.0784314	0.972222	0.965753	1/1'	1/1'	0/0'	0/0'	ANN=G|upstream_gene_variant|MODIFIER|GPALN_001423|GPALN_001423|transcript|GPALN_001423-T1|protein_coding||c.-285T>C|||||285|,G|upstream_gene_variant|MODIFIER|GPALN_001424|GPALN_001424|transcript|GPALN_001424-T1|protein_coding||c.-905A>G|||||905|,G|downstream_gene_variant|MODIFIER|GPALN_001425|GPALN_001425|transcript|GPALN_001425-T1|protein_coding||c.*2770T>C|||||2770|,G|intergenic_region|MODIFIER…
Gpscaff_1	6143907	A	G	snp	0.0583333	0.0777778	0.970588	0.957447	1/1'	1/1'	0/0'	0/0'	ANN=G|upstream_gene_variant|MODIFIER|GPALN_001423|GPALN_001423|transcript|GPALN_001423-T1|protein_coding||c.-770T>C|||||770|,G|upstream_gene_variant|MODIFIER|GPALN_001424|GPALN_001424|transcript|GPALN_001424-T1|protein_coding||c.-420A>G|||||420|,G|downstream_gene_variant|MODIFIER|GPALN_001425|GPALN_001425|transcript|GPALN_001425-T1|protein_coding||c.*2285T>C|||||2285|,G|intergenic_region|MODIFIER…
Gpscaff_1	6145393	G	A	snp	0.0641026	0.207547	0.96875	0.964706	1/1'	0/1'	0/0'	0/0'	ANN=A|upstream_gene_variant|MODIFIER|GPALN_001423|GPALN_001423|transcript|GPALN_001423-T1|protein_coding||c.-2256C>T|||||2256|,A|downstream_gene_variant|MODIFIER|GPALN_001425|GPALN_001425|transcript|GPALN_001425-T1|protein_coding||c.*799C>T|||||799|,A|intron_variant|MODIFIER|GPALN_001424|GPALN_001424|transcript|GPALN_001424-T1|protein_coding|2/3|c.151-425G>A||||||
Gpscaff_1	6148060	T	G	snp	0.974576	0.975	0.0714286	0.225806	0/0'	0/0'	1/1'	0/1'	ANN=G|upstream_gene_variant|MODIFIER|GPALN_001423|GPALN_001423|transcript|GPALN_001423-T1|protein_coding||c.-4923A>C|||||4923|,G|upstream_gene_variant|MODIFIER|GPALN_001426|GPALN_001426|transcript|GPALN_001426-T1|protein_coding||c.-4081T>G|||||4081|,G|downstream_gene_variant|MODIFIER|GPALN_001424|GPALN_001424|transcript|GPALN_001424-T1|protein_coding||c.*1899T>G|||||1899|,G|intron_variant|MODIFIE…
Gpscaff_1	6149904	G	A	snp	0.964286	0.880952	0.04	0.142857	0/0'	0/1'	1/1'	0/1'	ANN=A|upstream_gene_variant|MODIFIER|GPALN_001426|GPALN_001426|transcript|GPALN_001426-T1|protein_coding||c.-2237G>A|||||2237|,A|downstream_gene_variant|MODIFIER|GPALN_001424|GPALN_001424|transcript|GPALN_001424-T1|protein_coding||c.*3743G>A|||||3743|,A|downstream_gene_variant|MODIFIER|GPALN_001427|GPALN_001427|transcript|GPALN_001427-T1|protein_coding||c.*4706C>T|||||4706|,A|intron_variant|MODIF…
Gpscaff_1	6160554	GTGCAGCG	TTGGAGCC	complex	0.0833333	0.0588235	0.971429	0.961538	0/1'	1/1'	0/0'	0/0'	ANN=TTGGAGCC|missense_variant|MODERATE|GPALN_001429|GPALN_001429|transcript|GPALN_001429-T1|protein_coding|2/5|c.191_198delCGCTGCACinsGGCTCCAA|p.SerLeuHis64TrpLeuGln|198/1053|191/1053|64/350||,TTGGAGCC|upstream_gene_variant|MODIFIER|GPALN_001431|GPALN_001431|transcript|GPALN_001431-T1|protein_coding||c.-4388_-4381delGTGCAGCGinsTTGGAGCC|||||4388|,TTGGAGCC|downstream_gene_variant|MODIFIER|GPALN_001…
Gpscaff_1	6160577	C	T	snp	0.0833333	0.05	0.906977	0.727273	0/1'	1/1'	0/1'	0/1'	ANN=T|missense_variant|MODERATE|GPALN_001429|GPALN_001429|transcript|GPALN_001429-T1|protein_coding|2/5|c.175G>A|p.Glu59Lys|175/1053|175/1053|59/350||,T|upstream_gene_variant|MODIFIER|GPALN_001431|GPALN_001431|transcript|GPALN_001431-T1|protein_coding||c.-4365C>T|||||4365|,T|downstream_gene_variant|MODIFIER|GPALN_001428|GPALN_001428|transcript|GPALN_001428-T1|protein_coding||c.*1855C>T|||||988|,T…
Gpscaff_1	6160644	G	A	snp	0.1	0.1	0.878378	0.816092	0/1'	0/1'	0/1'	0/1'	ANN=A|synonymous_variant|LOW|GPALN_001429|GPALN_001429|transcript|GPALN_001429-T1|protein_coding|2/5|c.108C>T|p.Leu36Leu|108/1053|108/1053|36/350||,A|upstream_gene_variant|MODIFIER|GPALN_001431|GPALN_001431|transcript|GPALN_001431-T1|protein_coding||c.-4298G>A|||||4298|,A|downstream_gene_variant|MODIFIER|GPALN_001428|GPALN_001428|transcript|GPALN_001428-T1|protein_coding||c.*1922G>A|||||1055|,A|d…
Gpscaff_1	6162031	G	A	snp	0.204545	0.145631	0.848101	0.89	0/1'	0/1'	0/1'	0/1'	ANN=A|upstream_gene_variant|MODIFIER|GPALN_001429|GPALN_001429|transcript|GPALN_001429-T1|protein_coding||c.-1227C>T|||||1227|,A|upstream_gene_variant|MODIFIER|GPALN_001431|GPALN_001431|transcript|GPALN_001431-T1|protein_coding||c.-2911G>A|||||2911|,A|downstream_gene_variant|MODIFIER|GPALN_001428|GPALN_001428|transcript|GPALN_001428-T1|protein_coding||c.*3309G>A|||||2442|,A|intron_variant|MODIFIE…
Gpscaff_1	6162502	TAAATC	TAAAATC	ins	0.727273	0.791667	0.0888889	0.175	0/1'	0/1'	0/1'	0/1'	ANN=TAAAATC|upstream_gene_variant|MODIFIER|GPALN_001429|GPALN_001429|transcript|GPALN_001429-T1|protein_coding||c.-1702_-1701insT|||||1702|,TAAAATC|upstream_gene_variant|MODIFIER|GPALN_001431|GPALN_001431|transcript|GPALN_001431-T1|protein_coding||c.-2437_-2436insA|||||2436|,TAAAATC|downstream_gene_variant|MODIFIER|GPALN_001428|GPALN_001428|transcript|GPALN_001428-T1|protein_coding||c.*3783_*3784…
Gpscaff_1	6162635	CAAAA	CCAAAAT	complex	0.0333333	0.0789474	0.851064	0.822581	1/1'	0/1'	0/1'	0/1'	ANN=CAAAAT|upstream_gene_variant|MODIFIER|GPALN_001429|GPALN_001429|transcript|GPALN_001429-T1|protein_coding||c.-1835_-1832delTTTTinsATTTTG|||||1832|,CAAAAT|upstream_gene_variant|MODIFIER|GPALN_001431|GPALN_001431|transcript|GPALN_001431-T1|protein_coding||c.-2306_-2303delAAAAinsCAAAAT|||||2306|,CAAAAT|downstream_gene_variant|MODIFIER|GPALN_001428|GPALN_001428|transcript|GPALN_001428-T1|protein_…
Gpscaff_1	6162659	C	T	snp	0.191304	0.157407	0.88	0.857143	0/1'	0/1'	0/1'	0/1'	ANN=T|upstream_gene_variant|MODIFIER|GPALN_001429|GPALN_001429|transcript|GPALN_001429-T1|protein_coding||c.-1855G>A|||||1855|,T|upstream_gene_variant|MODIFIER|GPALN_001431|GPALN_001431|transcript|GPALN_001431-T1|protein_coding||c.-2283C>T|||||2283|,T|downstream_gene_variant|MODIFIER|GPALN_001428|GPALN_001428|transcript|GPALN_001428-T1|protein_coding||c.*3937C>T|||||3070|,T|intron_variant|MODIFIE…
Gpscaff_1	6162761	T	C	snp	0.25	0.151515	0.87234	0.86	0/1'	0/1'	0/1'	0/1'	ANN=C|synonymous_variant|LOW|GPALN_001430|GPALN_001430|transcript|GPALN_001430-T1|protein_coding|4/7|c.348A>G|p.Ala116Ala|413/1088|348/846|116/281||,C|upstream_gene_variant|MODIFIER|GPALN_001429|GPALN_001429|transcript|GPALN_001429-T1|protein_coding||c.-1957A>G|||||1957|,C|upstream_gene_variant|MODIFIER|GPALN_001431|GPALN_001431|transcript|GPALN_001431-T1|protein_coding||c.-2181T>C|||||2181|,C|do…
Gpscaff_1	6162891	T	C	snp	0.0777778	0.150538	0.895833	0.918605	1/1'	0/1'	0/1'	0/0'	ANN=C|upstream_gene_variant|MODIFIER|GPALN_001429|GPALN_001429|transcript|GPALN_001429-T1|protein_coding||c.-2087A>G|||||2087|,C|upstream_gene_variant|MODIFIER|GPALN_001431|GPALN_001431|transcript|GPALN_001431-T1|protein_coding||c.-2051T>C|||||2051|,C|upstream_gene_variant|MODIFIER|GPALN_001432|GPALN_001432|transcript|GPALN_001432-T1|protein_coding||c.-4916T>C|||||4916|,C|downstream_gene_variant|…
Gpscaff_1	6162897	A	G	snp	0.0736842	0.150538	0.897959	0.916667	1/1'	0/1'	0/1'	0/1'	ANN=G|upstream_gene_variant|MODIFIER|GPALN_001429|GPALN_001429|transcript|GPALN_001429-T1|protein_coding||c.-2093T>C|||||2093|,G|upstream_gene_variant|MODIFIER|GPALN_001431|GPALN_001431|transcript|GPALN_001431-T1|protein_coding||c.-2045A>G|||||2045|,G|upstream_gene_variant|MODIFIER|GPALN_001432|GPALN_001432|transcript|GPALN_001432-T1|protein_coding||c.-4910A>G|||||4910|,G|downstream_gene_variant|…
Gpscaff_1	6163585	C	G	snp	0.985714	0.891892	0.057971	0.0674157	0/0'	0/1'	1/1'	1/1'	ANN=G|upstream_gene_variant|MODIFIER|GPALN_001429|GPALN_001429|transcript|GPALN_001429-T1|protein_coding||c.-2781G>C|||||2781|,G|upstream_gene_variant|MODIFIER|GPALN_001431|GPALN_001431|transcript|GPALN_001431-T1|protein_coding||c.-1357C>G|||||1357|,G|upstream_gene_variant|MODIFIER|GPALN_001432|GPALN_001432|transcript|GPALN_001432-T1|protein_coding||c.-4222C>G|||||4222|,G|downstream_gene_variant|…
Gpscaff_1	6164238	GCAA	GT	complex	0.1125	0.212121	0.940594	0.895652	0/1'	0/1'	0/0'	0/1'	ANN=T|upstream_gene_variant|MODIFIER|GPALN_001429|GPALN_001429|transcript|GPALN_001429-T1|protein_coding||c.-3437_-3435delTTGinsA|||||3435|,T|upstream_gene_variant|MODIFIER|GPALN_001431|GPALN_001431|transcript|GPALN_001431-T1|protein_coding||c.-703_-701delCAAinsT|||||703|,T|upstream_gene_variant|MODIFIER|GPALN_001432|GPALN_001432|transcript|GPALN_001432-T1|protein_coding||c.-3568_-3566delCAAinsT|…
Gpscaff_1	6166095	C	A	snp	0.926605	0.909091	0.176471	0.271186	0/0'	0/1'	0/1'	0/1'	ANN=A|upstream_gene_variant|MODIFIER|GPALN_001430|GPALN_001430|transcript|GPALN_001430-T1|protein_coding||c.-1687G>T|||||1622|,A|upstream_gene_variant|MODIFIER|GPALN_001432|GPALN_001432|transcript|GPALN_001432-T1|protein_coding||c.-1712C>A|||||1712|,A|upstream_gene_variant|MODIFIER|GPALN_001433|GPALN_001433|transcript|GPALN_001433-T1|protein_coding||c.-4141C>A|||||3931|,A|intron_variant|MODIFIER|…
Gpscaff_1	6166587	ACCTT	ACTT	del	0.977012	0.882979	0.174312	0.0846154	0/0'	0/1'	0/1'	0/1'	ANN=ACTT|upstream_gene_variant|MODIFIER|GPALN_001430|GPALN_001430|transcript|GPALN_001430-T1|protein_coding||c.-2181delG|||||2116|,ACTT|upstream_gene_variant|MODIFIER|GPALN_001432|GPALN_001432|transcript|GPALN_001432-T1|protein_coding||c.-1218delC|||||1218|,ACTT|upstream_gene_variant|MODIFIER|GPALN_001433|GPALN_001433|transcript|GPALN_001433-T1|protein_coding||c.-3647delC|||||3437|,ACTT|downstrea…
Gpscaff_1	6166594	C	T	snp	0.966667	0.89	0.173913	0.0921986	0/0'	0/1'	0/1'	0/1'	ANN=T|upstream_gene_variant|MODIFIER|GPALN_001430|GPALN_001430|transcript|GPALN_001430-T1|protein_coding||c.-2186G>A|||||2121|,T|upstream_gene_variant|MODIFIER|GPALN_001432|GPALN_001432|transcript|GPALN_001432-T1|protein_coding||c.-1213C>T|||||1213|,T|upstream_gene_variant|MODIFIER|GPALN_001433|GPALN_001433|transcript|GPALN_001433-T1|protein_coding||c.-3642C>T|||||3432|,T|downstream_gene_variant|…
Gpscaff_1	6169389	G	T	snp	0.976923	0.93007	0.137931	0.075188	0/0'	0/0'	0/1'	1/1'	ANN=T|missense_variant|MODERATE|GPALN_001432|GPALN_001432|transcript|GPALN_001432-T1|protein_coding|6/6|c.870G>T|p.Gln290His|870/1026|870/1026|290/341||,T|upstream_gene_variant|MODIFIER|GPALN_001430|GPALN_001430|transcript|GPALN_001430-T1|protein_coding||c.-4981C>A|||||4916|,T|upstream_gene_variant|MODIFIER|GPALN_001433|GPALN_001433|transcript|GPALN_001433-T1|protein_coding||c.-847G>T|||||637|,T|…
Gpscaff_1	6169754	ACGC	AC	del	0.0843373	0.126582	0.942857	0.933333	1/1'	0/1'	0/0'	0/0'	ANN=AC|upstream_gene_variant|MODIFIER|GPALN_001433|GPALN_001433|transcript|GPALN_001433-T1|protein_coding||c.-480_-479delGC|||||270|,AC|upstream_gene_variant|MODIFIER|GPALN_001434|GPALN_001434|transcript|GPALN_001434-T1|protein_coding||c.-2747_-2746delGC|||||2747|,AC|upstream_gene_variant|MODIFIER|GPALN_001435|GPALN_001435|transcript|GPALN_001435-T1|protein_coding||c.-3985_-3984delGC|||||3985|,AC…
Gpscaff_1	6170029	CTAA	CA	del	0.942529	0.91579	0.0769231	0.22619	0/0'	0/1'	1/1'	0/1'	ANN=CA|5_prime_UTR_variant|MODIFIER|GPALN_001433|GPALN_001433|transcript|GPALN_001433-T1|protein_coding|1/7|c.-206_-205delTA|||||205|,CA|upstream_gene_variant|MODIFIER|GPALN_001434|GPALN_001434|transcript|GPALN_001434-T1|protein_coding||c.-2473_-2472delTA|||||2473|,CA|upstream_gene_variant|MODIFIER|GPALN_001435|GPALN_001435|transcript|GPALN_001435-T1|protein_coding||c.-3711_-3710delTA|||||3711|,C…
Gpscaff_1	6173084	ATTTTGA	ATTGA	del	0.97619	0.869565	0.131868	0.0888889	0/0'	0/1'	0/1'	0/1'	ANN=ATTGA|3_prime_UTR_variant|MODIFIER|GPALN_001434|GPALN_001434|transcript|GPALN_001434-T1|protein_coding|3/3|c.*3_*4delTT|||||3|,ATTGA|upstream_gene_variant|MODIFIER|GPALN_001435|GPALN_001435|transcript|GPALN_001435-T1|protein_coding||c.-654_-653delTT|||||654|,ATTGA|downstream_gene_variant|MODIFIER|GPALN_001432|GPALN_001432|transcript|GPALN_001432-T1|protein_coding||c.*3542_*3543delTT|||||3542|…
Gpscaff_1	6173813	G	A	snp	0.981482	0.848921	0.136364	0.118421	0/0'	0/1'	0/1'	0/1'	ANN=A|missense_variant|MODERATE|GPALN_001435|GPALN_001435|transcript|GPALN_001435-T1|protein_coding|1/10|c.73G>A|p.Ala25Thr|73/1098|73/1098|25/365||,A|downstream_gene_variant|MODIFIER|GPALN_001432|GPALN_001432|transcript|GPALN_001432-T1|protein_coding||c.*4268G>A|||||4268|,A|downstream_gene_variant|MODIFIER|GPALN_001433|GPALN_001433|transcript|GPALN_001433-T1|protein_coding||c.*2211G>A|||||2211|,…
Gpscaff_1	6174299	GTTTTTTGTGGA	GTTTTTTTGTGGA	ins	0.0752688	0.132743	0.911392	0.861702	1/1'	0/1'	0/1'	0/1'	ANN=GTTTTTTTGTGGA|downstream_gene_variant|MODIFIER|GPALN_001432|GPALN_001432|transcript|GPALN_001432-T1|protein_coding||c.*4760_*4761insT|||||4761|,GTTTTTTTGTGGA|downstream_gene_variant|MODIFIER|GPALN_001433|GPALN_001433|transcript|GPALN_001433-T1|protein_coding||c.*2703_*2704insT|||||2704|,GTTTTTTTGTGGA|downstream_gene_variant|MODIFIER|GPALN_001434|GPALN_001434|transcript|GPALN_001434-T1|protein…
Gpscaff_1	6174322	T	G	snp	0.17	0.157895	0.902174	0.882353	0/1'	0/1'	0/1'	0/1'	ANN=G|downstream_gene_variant|MODIFIER|GPALN_001432|GPALN_001432|transcript|GPALN_001432-T1|protein_coding||c.*4777T>G|||||4777|,G|downstream_gene_variant|MODIFIER|GPALN_001433|GPALN_001433|transcript|GPALN_001433-T1|protein_coding||c.*2720T>G|||||2720|,G|downstream_gene_variant|MODIFIER|GPALN_001434|GPALN_001434|transcript|GPALN_001434-T1|protein_coding||c.*1238T>G|||||1045|,G|downstream_gene_va…
Gpscaff_1	6174357	G	T	snp	0.843478	0.886792	0.12766	0.202247	0/1'	0/1'	0/1'	0/1'	ANN=T|downstream_gene_variant|MODIFIER|GPALN_001432|GPALN_001432|transcript|GPALN_001432-T1|protein_coding||c.*4812G>T|||||4812|,T|downstream_gene_variant|MODIFIER|GPALN_001433|GPALN_001433|transcript|GPALN_001433-T1|protein_coding||c.*2755G>T|||||2755|,T|downstream_gene_variant|MODIFIER|GPALN_001434|GPALN_001434|transcript|GPALN_001434-T1|protein_coding||c.*1273G>T|||||1080|,T|downstream_gene_va…
Gpscaff_1	6174367	A	G	snp	0.194175	0.113208	0.90099	0.849462	0/1'	0/1'	0/1'	0/1'	ANN=G|downstream_gene_variant|MODIFIER|GPALN_001432|GPALN_001432|transcript|GPALN_001432-T1|protein_coding||c.*4822A>G|||||4822|,G|downstream_gene_variant|MODIFIER|GPALN_001433|GPALN_001433|transcript|GPALN_001433-T1|protein_coding||c.*2765A>G|||||2765|,G|downstream_gene_variant|MODIFIER|GPALN_001434|GPALN_001434|transcript|GPALN_001434-T1|protein_coding||c.*1283A>G|||||1090|,G|downstream_gene_va…
Gpscaff_1	6176042	C	T	snp	0.140351	0.155172	0.967033	0.846847	0/1'	0/1'	0/0'	0/1'	ANN=T|synonymous_variant|LOW|GPALN_001435|GPALN_001435|transcript|GPALN_001435-T1|protein_coding|8/10|c.771C>T|p.Ala257Ala|771/1098|771/1098|257/365||,T|downstream_gene_variant|MODIFIER|GPALN_001433|GPALN_001433|transcript|GPALN_001433-T1|protein_coding||c.*4440C>T|||||4440|,T|downstream_gene_variant|MODIFIER|GPALN_001434|GPALN_001434|transcript|GPALN_001434-T1|protein_coding||c.*2958C>T|||||2765…
Gpscaff_1	6179427	A	G	snp	0	0.175824	1	1	1/1'	0/1'	0/0'	0/0'	ANN=G|missense_variant|MODERATE|GPALN_001436|GPALN_001436|transcript|GPALN_001436-T1|protein_coding|2/8|c.104T>C|p.Met35Thr|104/1142|104/936|35/311||,G|upstream_gene_variant|MODIFIER|GPALN_001437|GPALN_001437|transcript|GPALN_001437-T1|protein_coding||c.-2958A>G|||||2958|,G|downstream_gene_variant|MODIFIER|GPALN_001435|GPALN_001435|transcript|GPALN_001435-T1|protein_coding||c.*2890A>G|||||2890|,G…
Gpscaff_1	6180693	AATTAA	AGAAA	complex	0.0454545	0.128571	1	1	1/1'	0/1'	0/0'	0/0'	ANN=GAAA|upstream_gene_variant|MODIFIER|GPALN_001436|GPALN_001436|transcript|GPALN_001436-T1|protein_coding||c.-736_-732delTTAATinsTTTC|||||732|,GAAA|upstream_gene_variant|MODIFIER|GPALN_001437|GPALN_001437|transcript|GPALN_001437-T1|protein_coding||c.-1691_-1687delATTAAinsGAAA|||||1691|,GAAA|downstream_gene_variant|MODIFIER|GPALN_001435|GPALN_001435|transcript|GPALN_001435-T1|protein_coding||c.*…
Gpscaff_1	6180716	G	A	snp	0.0428571	0.113402	1	1	1/1'	0/1'	0/0'	0/0'	ANN=A|upstream_gene_variant|MODIFIER|GPALN_001436|GPALN_001436|transcript|GPALN_001436-T1|protein_coding||c.-754C>T|||||754|,A|upstream_gene_variant|MODIFIER|GPALN_001437|GPALN_001437|transcript|GPALN_001437-T1|protein_coding||c.-1669G>A|||||1669|,A|downstream_gene_variant|MODIFIER|GPALN_001435|GPALN_001435|transcript|GPALN_001435-T1|protein_coding||c.*4179G>A|||||4179|,A|downstream_gene_variant|…
Gpscaff_1	6181126	GTTTTTCG	ATTTAGGATTCA	complex	0.03125	0.0434783	1	1	1/1'	1/1'	0/0'	0/0'	ANN=ATTTAGGATTCA|upstream_gene_variant|MODIFIER|GPALN_001436|GPALN_001436|transcript|GPALN_001436-T1|protein_coding||c.-1171_-1164delCGAAAAACinsTGAATCCTAAAT|||||1164|,ATTTAGGATTCA|upstream_gene_variant|MODIFIER|GPALN_001437|GPALN_001437|transcript|GPALN_001437-T1|protein_coding||c.-1259_-1252delGTTTTTCGinsATTTAGGATTCA|||||1259|,ATTTAGGATTCA|downstream_gene_variant|MODIFIER|GPALN_001435|GPALN_0014…
Gpscaff_1	6181162	G	A	snp	0.025	0.037037	1	1	1/1'	1/1'	0/0'	0/0'	ANN=A|upstream_gene_variant|MODIFIER|GPALN_001436|GPALN_001436|transcript|GPALN_001436-T1|protein_coding||c.-1200C>T|||||1200|,A|upstream_gene_variant|MODIFIER|GPALN_001437|GPALN_001437|transcript|GPALN_001437-T1|protein_coding||c.-1223G>A|||||1223|,A|downstream_gene_variant|MODIFIER|GPALN_001435|GPALN_001435|transcript|GPALN_001435-T1|protein_coding||c.*4625G>A|||||4625|,A|downstream_gene_varian…
Gpscaff_1	6181175	CGG	TGC	complex	0.0357143	0.0487805	1	1	1/1'	1/1'	0/0'	0/0'	ANN=TGC|upstream_gene_variant|MODIFIER|GPALN_001436|GPALN_001436|transcript|GPALN_001436-T1|protein_coding||c.-1215_-1213delCCGinsGCA|||||1213|,TGC|upstream_gene_variant|MODIFIER|GPALN_001437|GPALN_001437|transcript|GPALN_001437-T1|protein_coding||c.-1210_-1208delCGGinsTGC|||||1210|,TGC|downstream_gene_variant|MODIFIER|GPALN_001435|GPALN_001435|transcript|GPALN_001435-T1|protein_coding||c.*4638_*…
Gpscaff_1	6181183	ACT	ACGCGTCT	ins	0.0416667	0.0606061	1	1	1/1'	1/1'	0/0'	0/0'	ANN=ACGCGTCT|upstream_gene_variant|MODIFIER|GPALN_001436|GPALN_001436|transcript|GPALN_001436-T1|protein_coding||c.-1223_-1222insGACGC|||||1223|,ACGCGTCT|upstream_gene_variant|MODIFIER|GPALN_001437|GPALN_001437|transcript|GPALN_001437-T1|protein_coding||c.-1201_-1200insGCGTC|||||1200|,ACGCGTCT|downstream_gene_variant|MODIFIER|GPALN_001435|GPALN_001435|transcript|GPALN_001435-T1|protein_coding||c.…
Gpscaff_1	6181303	TATTG	AATTC	complex	0	0.09375	0.902439	0.939394	1/1'	0/1'	0/1'	0/0'	ANN=AATTC|upstream_gene_variant|MODIFIER|GPALN_001436|GPALN_001436|transcript|GPALN_001436-T1|protein_coding||c.-1345_-1341delCAATAinsGAATT|||||1341|,AATTC|upstream_gene_variant|MODIFIER|GPALN_001437|GPALN_001437|transcript|GPALN_001437-T1|protein_coding||c.-1082_-1078delTATTGinsAATTC|||||1082|,AATTC|downstream_gene_variant|MODIFIER|GPALN_001435|GPALN_001435|transcript|GPALN_001435-T1|protein_cod…
Gpscaff_1	6181372	T	C	snp	0.0967742	0.04	1	1	0/1'	1/1'	0/0'	0/0'	ANN=C|upstream_gene_variant|MODIFIER|GPALN_001436|GPALN_001436|transcript|GPALN_001436-T1|protein_coding||c.-1410A>G|||||1410|,C|upstream_gene_variant|MODIFIER|GPALN_001437|GPALN_001437|transcript|GPALN_001437-T1|protein_coding||c.-1013T>C|||||1013|,C|downstream_gene_variant|MODIFIER|GPALN_001435|GPALN_001435|transcript|GPALN_001435-T1|protein_coding||c.*4835T>C|||||4835|,C|downstream_gene_varian…
Gpscaff_1	6181417	T	C	snp	0.0731707	0.028169	1	1	1/1'	1/1'	0/0'	0/0'	ANN=C|upstream_gene_variant|MODIFIER|GPALN_001436|GPALN_001436|transcript|GPALN_001436-T1|protein_coding||c.-1455A>G|||||1455|,C|upstream_gene_variant|MODIFIER|GPALN_001437|GPALN_001437|transcript|GPALN_001437-T1|protein_coding||c.-968T>C|||||968|,C|downstream_gene_variant|MODIFIER|GPALN_001435|GPALN_001435|transcript|GPALN_001435-T1|protein_coding||c.*4880T>C|||||4880|,C|downstream_gene_variant|…
Gpscaff_1	6181497	CAACG	CAAACG	ins	0.06	0.0540541	1	1	1/1'	1/1'	0/0'	0/0'	ANN=CAAACG|upstream_gene_variant|MODIFIER|GPALN_001436|GPALN_001436|transcript|GPALN_001436-T1|protein_coding||c.-1538_-1537insT|||||1538|,CAAACG|upstream_gene_variant|MODIFIER|GPALN_001437|GPALN_001437|transcript|GPALN_001437-T1|protein_coding||c.-886_-885insA|||||885|,CAAACG|downstream_gene_variant|MODIFIER|GPALN_001435|GPALN_001435|transcript|GPALN_001435-T1|protein_coding||c.*4962_*4963insA||…
Gpscaff_1	6181533	ACT	AGCC	complex	0.0625	0.0338983	1	1	1/1'	1/1'	0/0'	0/0'	ANN=GCC|upstream_gene_variant|MODIFIER|GPALN_001436|GPALN_001436|transcript|GPALN_001436-T1|protein_coding||c.-1573_-1572delAGinsGGC|||||1572|,GCC|upstream_gene_variant|MODIFIER|GPALN_001437|GPALN_001437|transcript|GPALN_001437-T1|protein_coding||c.-851_-850delCTinsGCC|||||851|,GCC|downstream_gene_variant|MODIFIER|GPALN_001435|GPALN_001435|transcript|GPALN_001435-T1|protein_coding||c.*4997_*4998d…
Gpscaff_1	6181701	C	T	snp	0.0196078	0.0131579	1	1	1/1'	1/1'	0/0'	0/0'	ANN=T|upstream_gene_variant|MODIFIER|GPALN_001436|GPALN_001436|transcript|GPALN_001436-T1|protein_coding||c.-1739G>A|||||1739|,T|upstream_gene_variant|MODIFIER|GPALN_001437|GPALN_001437|transcript|GPALN_001437-T1|protein_coding||c.-684C>T|||||684|,T|downstream_gene_variant|MODIFIER|GPALN_001438|GPALN_001438|transcript|GPALN_001438-T1|protein_coding||c.*2422G>A|||||2422|,T|intergenic_region|MODIFI…
Gpscaff_1	6181810	G	A	snp	0	0.2	1	1	1/1'	0/1'	0/0'	0/0'	ANN=A|upstream_gene_variant|MODIFIER|GPALN_001436|GPALN_001436|transcript|GPALN_001436-T1|protein_coding||c.-1848C>T|||||1848|,A|upstream_gene_variant|MODIFIER|GPALN_001437|GPALN_001437|transcript|GPALN_001437-T1|protein_coding||c.-575G>A|||||575|,A|downstream_gene_variant|MODIFIER|GPALN_001438|GPALN_001438|transcript|GPALN_001438-T1|protein_coding||c.*2313C>T|||||2313|,A|intergenic_region|MODIFI…
Gpscaff_1	6181977	TTTTTGTCCA	TA	del	0.978261	0.865385	0	0.0384615	0/0'	0/1'	1/1'	1/1'	ANN=TA|upstream_gene_variant|MODIFIER|GPALN_001436|GPALN_001436|transcript|GPALN_001436-T1|protein_coding||c.-2023_-2016delGGACAAAA|||||2016|,TA|upstream_gene_variant|MODIFIER|GPALN_001437|GPALN_001437|transcript|GPALN_001437-T1|protein_coding||c.-407_-400delTTTTGTCC|||||407|,TA|downstream_gene_variant|MODIFIER|GPALN_001438|GPALN_001438|transcript|GPALN_001438-T1|protein_coding||c.*2138_*2145delG…
Gpscaff_1	6182077	G	A	snp	0.148936	0.144928	0.949152	0.895349	0/1'	0/1'	0/0'	0/1'	ANN=A|upstream_gene_variant|MODIFIER|GPALN_001436|GPALN_001436|transcript|GPALN_001436-T1|protein_coding||c.-2115C>T|||||2115|,A|upstream_gene_variant|MODIFIER|GPALN_001437|GPALN_001437|transcript|GPALN_001437-T1|protein_coding||c.-308G>A|||||308|,A|downstream_gene_variant|MODIFIER|GPALN_001438|GPALN_001438|transcript|GPALN_001438-T1|protein_coding||c.*2046C>T|||||2046|,A|intergenic_region|MODIFI…
Gpscaff_1	6182085	CCAA	ACAC	complex	0.130435	0.147541	0.9	0.885057	0/1'	0/1'	0/1'	0/1'	ANN=ACAC|upstream_gene_variant|MODIFIER|GPALN_001436|GPALN_001436|transcript|GPALN_001436-T1|protein_coding||c.-2126_-2123delTTGGinsGTGT|||||2123|,ACAC|upstream_gene_variant|MODIFIER|GPALN_001437|GPALN_001437|transcript|GPALN_001437-T1|protein_coding||c.-300_-297delCCAAinsACAC|||||300|,ACAC|downstream_gene_variant|MODIFIER|GPALN_001438|GPALN_001438|transcript|GPALN_001438-T1|protein_coding||c.*20…
Gpscaff_1	6183895	AGTAT	TGTAAAAT	complex	0.0294118	0.0943396	0.970588	1	1/1'	0/1'	0/0'	0/0'	ANN=TGTAAAAT|upstream_gene_variant|MODIFIER|GPALN_001436|GPALN_001436|transcript|GPALN_001436-T1|protein_coding||c.-3937_-3933delATACTinsATTTTACA|||||3933|,TGTAAAAT|downstream_gene_variant|MODIFIER|GPALN_001437|GPALN_001437|transcript|GPALN_001437-T1|protein_coding||c.*210_*214delAGTATinsTGTAAAAT|||||210|,TGTAAAAT|downstream_gene_variant|MODIFIER|GPALN_001438|GPALN_001438|transcript|GPALN_001438-…
Gpscaff_1	6185352	CTATATTT	CTC	complex	0.222222	0.181818	0.891566	0.906977	0/1'	0/1'	0/1'	0/1'	ANN=C|downstream_gene_variant|MODIFIER|GPALN_001437|GPALN_001437|transcript|GPALN_001437-T1|protein_coding||c.*1669_*1674delATATTTinsC|||||1669|,C|downstream_gene_variant|MODIFIER|GPALN_001439|GPALN_001439|transcript|GPALN_001439-T1|protein_coding||c.*3673_*3678delAAATATinsG|||||3678|,C|intron_variant|MODIFIER|GPALN_001438|GPALN_001438|transcript|GPALN_001438-T1|protein_coding|8/10|c.1201+163_120…
Gpscaff_1	6185369	G	A	snp	0.168539	0.173469	0.885714	0.882353	0/1'	0/1'	0/1'	0/1'	ANN=A|downstream_gene_variant|MODIFIER|GPALN_001437|GPALN_001437|transcript|GPALN_001437-T1|protein_coding||c.*1684G>A|||||1684|,A|downstream_gene_variant|MODIFIER|GPALN_001439|GPALN_001439|transcript|GPALN_001439-T1|protein_coding||c.*3663C>T|||||3663|,A|intron_variant|MODIFIER|GPALN_001438|GPALN_001438|transcript|GPALN_001438-T1|protein_coding|8/10|c.1201+153C>T||||||
Gpscaff_1	6185857	A	T	snp	0.0194175	0.145455	0.896104	0.844156	1/1'	0/1'	0/1'	0/1'	ANN=T|synonymous_variant|LOW|GPALN_001438|GPALN_001438|transcript|GPALN_001438-T1|protein_coding|6/11|c.990T>A|p.Ala330Ala|990/1971|990/1971|330/656||,T|downstream_gene_variant|MODIFIER|GPALN_001437|GPALN_001437|transcript|GPALN_001437-T1|protein_coding||c.*2172A>T|||||2172|,T|downstream_gene_variant|MODIFIER|GPALN_001439|GPALN_001439|transcript|GPALN_001439-T1|protein_coding||c.*3175T>A|||||3175|
Gpscaff_1	6185941	A	G	snp	0.0352941	0.135802	0.844156	0.924051	1/1'	0/1'	0/1'	0/0'	ANN=G|downstream_gene_variant|MODIFIER|GPALN_001437|GPALN_001437|transcript|GPALN_001437-T1|protein_coding||c.*2256A>G|||||2256|,G|downstream_gene_variant|MODIFIER|GPALN_001439|GPALN_001439|transcript|GPALN_001439-T1|protein_coding||c.*3091T>C|||||3091|,G|intron_variant|MODIFIER|GPALN_001438|GPALN_001438|transcript|GPALN_001438-T1|protein_coding|5/10|c.958-52T>C||||||
Gpscaff_1	6186133	T	C	snp	0.142857	0.181818	0.89011	0.921053	0/1'	0/1'	0/1'	0/0'	ANN=C|downstream_gene_variant|MODIFIER|GPALN_001437|GPALN_001437|transcript|GPALN_001437-T1|protein_coding||c.*2448T>C|||||2448|,C|downstream_gene_variant|MODIFIER|GPALN_001439|GPALN_001439|transcript|GPALN_001439-T1|protein_coding||c.*2899A>G|||||2899|,C|intron_variant|MODIFIER|GPALN_001438|GPALN_001438|transcript|GPALN_001438-T1|protein_coding|5/10|c.958-244A>G||||||
Gpscaff_1	6186398	TAAAATTTATT	TAAATTTATT	del	1	0.981482	0	0	0/0'	0/0'	1/1'	1/1'	ANN=TAAATTTATT|downstream_gene_variant|MODIFIER|GPALN_001437|GPALN_001437|transcript|GPALN_001437-T1|protein_coding||c.*2717delA|||||2717|,TAAATTTATT|downstream_gene_variant|MODIFIER|GPALN_001439|GPALN_001439|transcript|GPALN_001439-T1|protein_coding||c.*2630delT|||||2630|,TAAATTTATT|intron_variant|MODIFIER|GPALN_001438|GPALN_001438|transcript|GPALN_001438-T1|protein_coding|5/10|c.957+66delT||||||
Gpscaff_1	6186461	G	A	snp	0.08	0.0909091	0.869919	0.855856	1/1'	0/1'	0/1'	0/1'	ANN=A|splice_region_variant&intron_variant|LOW|GPALN_001438|GPALN_001438|transcript|GPALN_001438-T1|protein_coding|5/10|c.957+7C>T||||||,A|downstream_gene_variant|MODIFIER|GPALN_001437|GPALN_001437|transcript|GPALN_001437-T1|protein_coding||c.*2776G>A|||||2776|,A|downstream_gene_variant|MODIFIER|GPALN_001439|GPALN_001439|transcript|GPALN_001439-T1|protein_coding||c.*2571C>T|||||2571|
Gpscaff_1	6189494	T	C	snp	0.973684	0.91579	0.191011	0.0887097	0/0'	0/1'	0/1'	0/1'	ANN=C|upstream_gene_variant|MODIFIER|GPALN_001438|GPALN_001438|transcript|GPALN_001438-T1|protein_coding||c.-1273A>G|||||1273|,C|downstream_gene_variant|MODIFIER|GPALN_001440|GPALN_001440|transcript|GPALN_001440-T1|protein_coding||c.*2505A>G|||||2505|,C|intron_variant|MODIFIER|GPALN_001439|GPALN_001439|transcript|GPALN_001439-T1|protein_coding|3/3|c.351+133A>G||||||
Gpscaff_1	6189633	T	C	snp	0.212598	0.127273	0.87156	0.815217	0/1'	0/1'	0/1'	0/1'	ANN=C|synonymous_variant|LOW|GPALN_001439|GPALN_001439|transcript|GPALN_001439-T1|protein_coding|3/4|c.345A>G|p.Glu115Glu|345/498|345/498|115/165||,C|upstream_gene_variant|MODIFIER|GPALN_001438|GPALN_001438|transcript|GPALN_001438-T1|protein_coding||c.-1412A>G|||||1412|,C|downstream_gene_variant|MODIFIER|GPALN_001440|GPALN_001440|transcript|GPALN_001440-T1|protein_coding||c.*2366A>G|||||2366|
Gpscaff_1	6192082	A	G	snp	0.966102	0.888889	0.163265	0.147368	0/0'	0/1'	0/1'	0/1'	ANN=G|synonymous_variant|LOW|GPALN_001440|GPALN_001440|transcript|GPALN_001440-T1|protein_coding|14/14|c.1936T>C|p.Leu646Leu|1936/2019|1936/2019|646/672||,G|upstream_gene_variant|MODIFIER|GPALN_001438|GPALN_001438|transcript|GPALN_001438-T1|protein_coding||c.-3861T>C|||||3861|,G|upstream_gene_variant|MODIFIER|GPALN_001439|GPALN_001439|transcript|GPALN_001439-T1|protein_coding||c.-415T>C|||||415|,…
Gpscaff_1	6193872	C	T	snp	0.141304	0.16092	0.913044	0.983333	0/1'	0/1'	0/1'	0/0'	ANN=T|missense_variant&splice_region_variant|MODERATE|GPALN_001440|GPALN_001440|transcript|GPALN_001440-T1|protein_coding|8/14|c.1145G>A|p.Arg382Lys|1145/2019|1145/2019|382/672||,T|upstream_gene_variant|MODIFIER|GPALN_001439|GPALN_001439|transcript|GPALN_001439-T1|protein_coding||c.-2205G>A|||||2205|,T|upstream_gene_variant|MODIFIER|GPALN_001441|GPALN_001441|transcript|GPALN_001441-T1|protein_cod…
Gpscaff_1	6194129	C	T	snp	0.228261	0.0851064	0.873016	0.918033	0/1'	0/1'	0/1'	0/1'	ANN=T|synonymous_variant|LOW|GPALN_001440|GPALN_001440|transcript|GPALN_001440-T1|protein_coding|7/14|c.1002G>A|p.Leu334Leu|1002/2019|1002/2019|334/672||,T|upstream_gene_variant|MODIFIER|GPALN_001439|GPALN_001439|transcript|GPALN_001439-T1|protein_coding||c.-2462G>A|||||2462|,T|upstream_gene_variant|MODIFIER|GPALN_001441|GPALN_001441|transcript|GPALN_001441-T1|protein_coding||c.-2596C>T|||||2596|…
Gpscaff_1	6194343	C	T	snp	0.215827	0.194444	0.903846	0.896552	0/1'	0/1'	0/1'	0/1'	ANN=T|synonymous_variant|LOW|GPALN_001440|GPALN_001440|transcript|GPALN_001440-T1|protein_coding|6/14|c.918G>A|p.Glu306Glu|918/2019|918/2019|306/672||,T|upstream_gene_variant|MODIFIER|GPALN_001439|GPALN_001439|transcript|GPALN_001439-T1|protein_coding||c.-2676G>A|||||2676|,T|upstream_gene_variant|MODIFIER|GPALN_001441|GPALN_001441|transcript|GPALN_001441-T1|protein_coding||c.-2382C>T|||||2382|,T|…
Gpscaff_1	6204135	T	C	snp	0.0983607	0.102041	0.84375	0.922414	0/1'	0/1'	0/1'	0/0'	ANN=C|synonymous_variant|LOW|GPALN_001444|GPALN_001444|transcript|GPALN_001444-T1|protein_coding|10/10|c.1032A>G|p.Lys344Lys|1032/1050|1032/1050|344/349||,C|upstream_gene_variant|MODIFIER|GPALN_001442|GPALN_001442|transcript|GPALN_001442-T1|protein_coding||c.-4476A>G|||||4476|,C|upstream_gene_variant|MODIFIER|GPALN_001445|GPALN_001445|transcript|GPALN_001445-T1|protein_coding||c.-3511T>C|||||3511…
Gpscaff_1	6205888	T	G	snp	0.27193	0.142857	0.847826	0.878788	0/1'	0/1'	0/1'	0/1'	ANN=G|upstream_gene_variant|MODIFIER|GPALN_001445|GPALN_001445|transcript|GPALN_001445-T1|protein_coding||c.-1758T>G|||||1758|,G|downstream_gene_variant|MODIFIER|GPALN_001443|GPALN_001443|transcript|GPALN_001443-T1|protein_coding||c.*2452T>G|||||2452|,G|downstream_gene_variant|MODIFIER|GPALN_001446|GPALN_001446|transcript|GPALN_001446-T1|protein_coding||c.*2541A>C|||||468|,G|intron_variant|MODIFI…
Gpscaff_1	6210930	G	A	snp	0.0416667	0.107527	0.886364	0.897959	1/1'	0/1'	0/1'	0/1'	ANN=A|upstream_gene_variant|MODIFIER|GPALN_001444|GPALN_001444|transcript|GPALN_001444-T1|protein_coding||c.-4669C>T|||||4669|,A|downstream_gene_variant|MODIFIER|GPALN_001445|GPALN_001445|transcript|GPALN_001445-T1|protein_coding||c.*2862G>A|||||2527|,A|intron_variant|MODIFIER|GPALN_001446|GPALN_001446|transcript|GPALN_001446-T1|protein_coding|12/17|c.1850-428C>T||||||
Gpscaff_1	6210966	A	T	snp	0.189189	0.156522	0.867347	0.892473	0/1'	0/1'	0/1'	0/1'	ANN=T|upstream_gene_variant|MODIFIER|GPALN_001444|GPALN_001444|transcript|GPALN_001444-T1|protein_coding||c.-4705T>A|||||4705|,T|downstream_gene_variant|MODIFIER|GPALN_001445|GPALN_001445|transcript|GPALN_001445-T1|protein_coding||c.*2898A>T|||||2563|,T|intron_variant|MODIFIER|GPALN_001446|GPALN_001446|transcript|GPALN_001446-T1|protein_coding|12/17|c.1850-464T>A||||||
Gpscaff_1	6217538	CTTCG	CTCG	del	0.0208333	0.101695	0.948052	0.869919	1/1'	0/1'	0/0'	0/1'	ANN=CTCG|5_prime_UTR_variant|MODIFIER|GPALN_001446|GPALN_001446|transcript|GPALN_001446-T1|protein_coding|1/18|c.-183delA|||||183|,CTCG|upstream_gene_variant|MODIFIER|GPALN_001447|GPALN_001447|transcript|GPALN_001447-T1|protein_coding||c.-1151delT|||||1151|,CTCG|downstream_gene_variant|MODIFIER|GPALN_001448|GPALN_001448|transcript|GPALN_001448-T1|protein_coding||c.*2071delA|||||2071|WARNING_TRANS…
Gpscaff_1	6217862	G	A	snp	0.926316	0.903509	0.202381	0.164706	0/0'	0/1'	0/1'	0/1'	ANN=A|upstream_gene_variant|MODIFIER|GPALN_001446|GPALN_001446|transcript|GPALN_001446-T1|protein_coding||c.-505C>T|||||198|,A|upstream_gene_variant|MODIFIER|GPALN_001447|GPALN_001447|transcript|GPALN_001447-T1|protein_coding||c.-829G>A|||||829|,A|downstream_gene_variant|MODIFIER|GPALN_001448|GPALN_001448|transcript|GPALN_001448-T1|protein_coding||c.*1749C>T|||||1749|WARNING_TRANSCRIPT_NO_START_C…
Gpscaff_1	6218110	ACCCCCGCCGA	ACCCGCCGA	del	1	0.837838	0.121212	0.169231	0/0'	0/1'	0/1'	0/1'	ANN=ACCCGCCGA|upstream_gene_variant|MODIFIER|GPALN_001446|GPALN_001446|transcript|GPALN_001446-T1|protein_coding||c.-758_-757delGG|||||450|,ACCCGCCGA|upstream_gene_variant|MODIFIER|GPALN_001447|GPALN_001447|transcript|GPALN_001447-T1|protein_coding||c.-577_-576delCC|||||577|,ACCCGCCGA|downstream_gene_variant|MODIFIER|GPALN_001448|GPALN_001448|transcript|GPALN_001448-T1|protein_coding||c.*1496_*14…
Gpscaff_1	6222294	C	G	snp	0.0769231	0.0952381	0.857143	0.822222	1/1'	0/1'	0/1'	0/1'	ANN=G|upstream_gene_variant|MODIFIER|GPALN_001446|GPALN_001446|transcript|GPALN_001446-T1|protein_coding||c.-4937G>C|||||4630|,G|upstream_gene_variant|MODIFIER|GPALN_001448|GPALN_001448|transcript|GPALN_001448-T1|protein_coding||c.-2373G>C|||||2373|WARNING_TRANSCRIPT_NO_START_CODON,G|upstream_gene_variant|MODIFIER|GPALN_001449|GPALN_001449|transcript|GPALN_001449-T1|protein_coding||c.-66G>C|||||6…
Gpscaff_1	6222435	T	C	snp	0.0493827	0.101124	0.901235	0.872093	1/1'	0/1'	0/1'	0/1'	ANN=C|upstream_gene_variant|MODIFIER|GPALN_001446|GPALN_001446|transcript|GPALN_001446-T1|protein_coding||c.-5078A>G|||||4771|,C|upstream_gene_variant|MODIFIER|GPALN_001448|GPALN_001448|transcript|GPALN_001448-T1|protein_coding||c.-2514A>G|||||2514|WARNING_TRANSCRIPT_NO_START_CODON,C|upstream_gene_variant|MODIFIER|GPALN_001449|GPALN_001449|transcript|GPALN_001449-T1|protein_coding||c.-207A>G|||||…
Gpscaff_1	6227576	T	G	snp	0.992308	0.87156	0.147368	0.10989	0/0'	0/1'	0/1'	0/1'	ANN=G|synonymous_variant|LOW|GPALN_001451|GPALN_001451|transcript|GPALN_001451-T1|protein_coding|4/11|c.384A>C|p.Gly128Gly|384/1612|384/1023|128/340||,G|upstream_gene_variant|MODIFIER|GPALN_001450|GPALN_001450|transcript|GPALN_001450-T1|protein_coding||c.-4671A>C|||||4671|,G|downstream_gene_variant|MODIFIER|GPALN_001452|GPALN_001452|transcript|GPALN_001452-T1|protein_coding||c.*4969A>C|||||4770|
Gpscaff_1	6228828	G	A	snp	0.107143	0.127273	0.886364	1	0/1'	0/1'	0/1'	0/0'	ANN=A|downstream_gene_variant|MODIFIER|GPALN_001452|GPALN_001452|transcript|GPALN_001452-T1|protein_coding||c.*3717C>T|||||3518|,A|intron_variant|MODIFIER|GPALN_001451|GPALN_001451|transcript|GPALN_001451-T1|protein_coding|1/10|c.58-497C>T||||||
Gpscaff_1	6231560	G	A	snp	0.990909	0.829457	0.121951	0.0462963	0/0'	0/1'	0/1'	1/1'	ANN=A|downstream_gene_variant|MODIFIER|GPALN_001452|GPALN_001452|transcript|GPALN_001452-T1|protein_coding||c.*985C>T|||||786|,A|downstream_gene_variant|MODIFIER|GPALN_001453|GPALN_001453|transcript|GPALN_001453-T1|protein_coding||c.*3885C>T|||||3885|,A|intron_variant|MODIFIER|GPALN_001451|GPALN_001451|transcript|GPALN_001451-T1|protein_coding|1/10|c.57+205C>T||||||
Gpscaff_1	6232054	C	T	snp	0.0263158	0.125	0.892857	0.893617	1/1'	0/1'	0/1'	0/1'	ANN=T|upstream_gene_variant|MODIFIER|GPALN_001451|GPALN_001451|transcript|GPALN_001451-T1|protein_coding||c.-233G>A|||||233|,T|downstream_gene_variant|MODIFIER|GPALN_001452|GPALN_001452|transcript|GPALN_001452-T1|protein_coding||c.*491G>A|||||292|,T|downstream_gene_variant|MODIFIER|GPALN_001453|GPALN_001453|transcript|GPALN_001453-T1|protein_coding||c.*3391G>A|||||3391|,T|intergenic_region|MODIFI…
Gpscaff_1	6233399	G	A	snp	0.973684	0.879032	0.149425	0.176471	0/0'	0/1'	0/1'	0/1'	ANN=A|upstream_gene_variant|MODIFIER|GPALN_001451|GPALN_001451|transcript|GPALN_001451-T1|protein_coding||c.-1578C>T|||||1578|,A|downstream_gene_variant|MODIFIER|GPALN_001453|GPALN_001453|transcript|GPALN_001453-T1|protein_coding||c.*2046C>T|||||2046|,A|downstream_gene_variant|MODIFIER|GPALN_001454|GPALN_001454|transcript|GPALN_001454-T1|protein_coding||c.*4966C>T|||||4966|,A|intron_variant|MODIF…
Gpscaff_1	6234509	G	C	snp	0.169231	0.132353	0.843284	0.887755	0/1'	0/1'	0/1'	0/1'	ANN=C|splice_region_variant&intron_variant|LOW|GPALN_001452|GPALN_001452|transcript|GPALN_001452-T1|protein_coding|1/5|c.72+5C>G||||||,C|upstream_gene_variant|MODIFIER|GPALN_001451|GPALN_001451|transcript|GPALN_001451-T1|protein_coding||c.-2688C>G|||||2688|,C|downstream_gene_variant|MODIFIER|GPALN_001453|GPALN_001453|transcript|GPALN_001453-T1|protein_coding||c.*936C>G|||||936|,C|downstream_gene_…
Gpscaff_1	6235918	T	A	snp	0.955224	0.859259	0.0967742	0.128205	0/0'	0/1'	0/1'	0/1'	ANN=A|missense_variant|MODERATE|GPALN_001453|GPALN_001453|transcript|GPALN_001453-T1|protein_coding|7/8|c.1175A>T|p.Tyr392Phe|1175/1599|1175/1599|392/532||,A|upstream_gene_variant|MODIFIER|GPALN_001451|GPALN_001451|transcript|GPALN_001451-T1|protein_coding||c.-4097A>T|||||4097|,A|upstream_gene_variant|MODIFIER|GPALN_001452|GPALN_001452|transcript|GPALN_001452-T1|protein_coding||c.-1333A>T|||||132…
Gpscaff_1	6236009	G	A	snp	0.977444	0.904	0.113208	0.180451	0/0'	0/1'	0/1'	0/1'	ANN=A|missense_variant|MODERATE|GPALN_001453|GPALN_001453|transcript|GPALN_001453-T1|protein_coding|7/8|c.1084C>T|p.Pro362Ser|1084/1599|1084/1599|362/532||,A|upstream_gene_variant|MODIFIER|GPALN_001451|GPALN_001451|transcript|GPALN_001451-T1|protein_coding||c.-4188C>T|||||4188|,A|upstream_gene_variant|MODIFIER|GPALN_001452|GPALN_001452|transcript|GPALN_001452-T1|protein_coding||c.-1424C>T|||||141…
Gpscaff_1	6236122	A	G	snp	0.983193	0.912	0.16	0.117241	0/0'	0/1'	0/1'	0/1'	ANN=G|upstream_gene_variant|MODIFIER|GPALN_001451|GPALN_001451|transcript|GPALN_001451-T1|protein_coding||c.-4301T>C|||||4301|,G|upstream_gene_variant|MODIFIER|GPALN_001452|GPALN_001452|transcript|GPALN_001452-T1|protein_coding||c.-1537T>C|||||1530|,G|downstream_gene_variant|MODIFIER|GPALN_001454|GPALN_001454|transcript|GPALN_001454-T1|protein_coding||c.*2243T>C|||||2243|,G|downstream_gene_varian…
Gpscaff_1	6236602	G	A	snp	0.970874	0.886179	0.134615	0.12	0/0'	0/1'	0/1'	0/1'	ANN=A|synonymous_variant|LOW|GPALN_001453|GPALN_001453|transcript|GPALN_001453-T1|protein_coding|6/8|c.855C>T|p.Leu285Leu|855/1599|855/1599|285/532||,A|upstream_gene_variant|MODIFIER|GPALN_001451|GPALN_001451|transcript|GPALN_001451-T1|protein_coding||c.-4781C>T|||||4781|,A|upstream_gene_variant|MODIFIER|GPALN_001452|GPALN_001452|transcript|GPALN_001452-T1|protein_coding||c.-2017C>T|||||2010|,A|d…
Gpscaff_1	6240954	C	T	snp	0.968	0.866667	0.141593	0.164179	0/0'	0/1'	0/1'	0/1'	ANN=T|upstream_gene_variant|MODIFIER|GPALN_001453|GPALN_001453|transcript|GPALN_001453-T1|protein_coding||c.-3149G>A|||||3149|,T|upstream_gene_variant|MODIFIER|GPALN_001454|GPALN_001454|transcript|GPALN_001454-T1|protein_coding||c.-1175G>A|||||1175|,T|upstream_gene_variant|MODIFIER|GPALN_001455|GPALN_001455|transcript|GPALN_001455-T1|protein_coding||c.-44G>A|||||44|,T|downstream_gene_variant|MODI…
Gpscaff_1	6241009	A	T	snp	0.0425532	0.0875912	0.836066	0.80303	1/1'	0/1'	0/1'	0/1'	ANN=T|upstream_gene_variant|MODIFIER|GPALN_001453|GPALN_001453|transcript|GPALN_001453-T1|protein_coding||c.-3204T>A|||||3204|,T|upstream_gene_variant|MODIFIER|GPALN_001454|GPALN_001454|transcript|GPALN_001454-T1|protein_coding||c.-1230T>A|||||1230|,T|upstream_gene_variant|MODIFIER|GPALN_001455|GPALN_001455|transcript|GPALN_001455-T1|protein_coding||c.-99T>A|||||99|,T|downstream_gene_variant|MODI…
Gpscaff_1	6247622	GCT	GCCT	ins	0.0416667	0.12766	0.914894	0.847059	1/1'	0/1'	0/0'	0/1'	ANN=GCCT|upstream_gene_variant|MODIFIER|GPALN_001456|GPALN_001456|transcript|GPALN_001456-T1|protein_coding||c.-907_-906insG|||||907|,GCCT|upstream_gene_variant|MODIFIER|GPALN_001458|GPALN_001458|transcript|GPALN_001458-T1|protein_coding||c.-4866_-4865insC|||||4865|,GCCT|downstream_gene_variant|MODIFIER|GPALN_001457|GPALN_001457|transcript|GPALN_001457-T1|protein_coding||c.*143_*144insG|||||143|,…
Gpscaff_1	6248561	G	A	snp	0.968254	0.896552	0.19084	0.120301	0/0'	0/1'	0/1'	0/1'	ANN=A|synonymous_variant|LOW|GPALN_001457|GPALN_001457|transcript|GPALN_001457-T1|protein_coding|13/15|c.2085C>T|p.Arg695Arg|2085/2529|2085/2529|695/842||,A|upstream_gene_variant|MODIFIER|GPALN_001456|GPALN_001456|transcript|GPALN_001456-T1|protein_coding||c.-1844C>T|||||1844|,A|upstream_gene_variant|MODIFIER|GPALN_001458|GPALN_001458|transcript|GPALN_001458-T1|protein_coding||c.-3928G>A|||||3928|
Gpscaff_1	6249842	A	G	snp	0.92	0.851852	0.130952	0.104348	0/0'	0/1'	0/1'	0/1'	ANN=G|synonymous_variant|LOW|GPALN_001457|GPALN_001457|transcript|GPALN_001457-T1|protein_coding|10/15|c.1551T>C|p.Val517Val|1551/2529|1551/2529|517/842||,G|upstream_gene_variant|MODIFIER|GPALN_001456|GPALN_001456|transcript|GPALN_001456-T1|protein_coding||c.-3125T>C|||||3125|,G|upstream_gene_variant|MODIFIER|GPALN_001458|GPALN_001458|transcript|GPALN_001458-T1|protein_coding||c.-2647A>G|||||2647|
Gpscaff_1	6251113	G	A	snp	1	0.857143	0.144144	0.102041	0/0'	0/1'	0/1'	0/1'	ANN=A|synonymous_variant|LOW|GPALN_001457|GPALN_001457|transcript|GPALN_001457-T1|protein_coding|5/15|c.717C>T|p.Arg239Arg|717/2529|717/2529|239/842||,A|upstream_gene_variant|MODIFIER|GPALN_001456|GPALN_001456|transcript|GPALN_001456-T1|protein_coding||c.-4396C>T|||||4396|,A|upstream_gene_variant|MODIFIER|GPALN_001458|GPALN_001458|transcript|GPALN_001458-T1|protein_coding||c.-1376G>A|||||1376|,A|…
Gpscaff_1	6251205	C	T	snp	0.962264	0.87619	0.162162	0.104	0/0'	0/1'	0/1'	0/1'	ANN=T|splice_region_variant&intron_variant|LOW|GPALN_001457|GPALN_001457|transcript|GPALN_001457-T1|protein_coding|4/14|c.631-6G>A||||||,T|upstream_gene_variant|MODIFIER|GPALN_001456|GPALN_001456|transcript|GPALN_001456-T1|protein_coding||c.-4488G>A|||||4488|,T|upstream_gene_variant|MODIFIER|GPALN_001458|GPALN_001458|transcript|GPALN_001458-T1|protein_coding||c.-1284C>T|||||1284|,T|upstream_gene_…
Gpscaff_1	6251665	C	T	snp	0.208333	0.125926	0.857143	0.9	0/1'	0/1'	0/1'	0/1'	ANN=T|missense_variant|MODERATE|GPALN_001457|GPALN_001457|transcript|GPALN_001457-T1|protein_coding|3/15|c.331G>A|p.Gly111Ser|331/2529|331/2529|111/842||,T|upstream_gene_variant|MODIFIER|GPALN_001456|GPALN_001456|transcript|GPALN_001456-T1|protein_coding||c.-4948G>A|||||4948|,T|upstream_gene_variant|MODIFIER|GPALN_001458|GPALN_001458|transcript|GPALN_001458-T1|protein_coding||c.-824C>T|||||824|,T…
Gpscaff_1	6251981	A	G	snp	0.578947	0.745763	0.03125	0.1	0/1'	0/1'	1/1'	0/1'	ANN=G|upstream_gene_variant|MODIFIER|GPALN_001458|GPALN_001458|transcript|GPALN_001458-T1|protein_coding||c.-508A>G|||||508|,G|upstream_gene_variant|MODIFIER|GPALN_001459|GPALN_001459|transcript|GPALN_001459-T1|protein_coding||c.-3351A>G|||||3351|,G|intron_variant|MODIFIER|GPALN_001457|GPALN_001457|transcript|GPALN_001457-T1|protein_coding|1/14|c.127+34T>C||||||
Gpscaff_1	6255972	G	A	snp	0.173913	0.151786	0.89899	0.846154	0/1'	0/1'	0/1'	0/1'	ANN=A|splice_region_variant&intron_variant|LOW|GPALN_001459|GPALN_001459|transcript|GPALN_001459-T1|protein_coding|3/5|c.356+3G>A||||||,A|upstream_gene_variant|MODIFIER|GPALN_001457|GPALN_001457|transcript|GPALN_001457-T1|protein_coding||c.-3831C>T|||||3831|,A|downstream_gene_variant|MODIFIER|GPALN_001458|GPALN_001458|transcript|GPALN_001458-T1|protein_coding||c.*955G>A|||||955|,A|downstream_gene…
Gpscaff_1	6255989	C	T	snp	0.182927	0.189474	0.929293	0.895522	0/1'	0/1'	0/0'	0/1'	ANN=T|upstream_gene_variant|MODIFIER|GPALN_001457|GPALN_001457|transcript|GPALN_001457-T1|protein_coding||c.-3848G>A|||||3848|,T|downstream_gene_variant|MODIFIER|GPALN_001458|GPALN_001458|transcript|GPALN_001458-T1|protein_coding||c.*972C>T|||||972|,T|downstream_gene_variant|MODIFIER|GPALN_001460|GPALN_001460|transcript|GPALN_001460-T1|protein_coding||c.*1719G>A|||||1719|,T|intron_variant|MODIFIE…
Gpscaff_1	6256170	ATG	AG	del	0	0.181818	1	1	1/1'	0/1'	0/0'	0/0'	ANN=AG|upstream_gene_variant|MODIFIER|GPALN_001457|GPALN_001457|transcript|GPALN_001457-T1|protein_coding||c.-4030delA|||||4030|,AG|downstream_gene_variant|MODIFIER|GPALN_001458|GPALN_001458|transcript|GPALN_001458-T1|protein_coding||c.*1154delT|||||1154|,AG|downstream_gene_variant|MODIFIER|GPALN_001460|GPALN_001460|transcript|GPALN_001460-T1|protein_coding||c.*1537delA|||||1537|,AG|intron_varian…
Gpscaff_1	6256181	ACTCC	ATCT	complex	0	0.2	0.965517	1	1/1'	0/1'	0/0'	0/0'	ANN=TCT|upstream_gene_variant|MODIFIER|GPALN_001457|GPALN_001457|transcript|GPALN_001457-T1|protein_coding||c.-4044_-4041delGGAGinsAGA|||||4041|,TCT|downstream_gene_variant|MODIFIER|GPALN_001458|GPALN_001458|transcript|GPALN_001458-T1|protein_coding||c.*1165_*1168delCTCCinsTCT|||||1165|,TCT|downstream_gene_variant|MODIFIER|GPALN_001460|GPALN_001460|transcript|GPALN_001460-T1|protein_coding||c.*15…
Gpscaff_1	6256190	G	A	snp	0	0.181818	1	1	1/1'	0/1'	0/0'	0/0'	ANN=A|upstream_gene_variant|MODIFIER|GPALN_001457|GPALN_001457|transcript|GPALN_001457-T1|protein_coding||c.-4049C>T|||||4049|,A|downstream_gene_variant|MODIFIER|GPALN_001458|GPALN_001458|transcript|GPALN_001458-T1|protein_coding||c.*1173G>A|||||1173|,A|downstream_gene_variant|MODIFIER|GPALN_001460|GPALN_001460|transcript|GPALN_001460-T1|protein_coding||c.*1518C>T|||||1518|,A|intron_variant|MODIF…
Gpscaff_1	6256209	CAAAAAAAAAACACCCAT	CAAAAAACACCCAT	del	0	0.181818	0.933333	0.941176	1/1'	0/1'	0/0'	0/0'	ANN=CAAAAAACACCCAT|upstream_gene_variant|MODIFIER|GPALN_001457|GPALN_001457|transcript|GPALN_001457-T1|protein_coding||c.-4078_-4075delTTTT|||||4075|,CAAAAAACACCCAT|downstream_gene_variant|MODIFIER|GPALN_001458|GPALN_001458|transcript|GPALN_001458-T1|protein_coding||c.*1199_*1202delAAAA|||||1199|,CAAAAAACACCCAT|downstream_gene_variant|MODIFIER|GPALN_001460|GPALN_001460|transcript|GPALN_001460-T1|…
Gpscaff_1	6256365	C	T	snp	0.169811	0.125	0.852632	0.862069	0/1'	0/1'	0/1'	0/1'	ANN=T|synonymous_variant|LOW|GPALN_001459|GPALN_001459|transcript|GPALN_001459-T1|protein_coding|4/6|c.432C>T|p.Asn144Asn|432/723|432/723|144/240||,T|upstream_gene_variant|MODIFIER|GPALN_001457|GPALN_001457|transcript|GPALN_001457-T1|protein_coding||c.-4224G>A|||||4224|,T|downstream_gene_variant|MODIFIER|GPALN_001458|GPALN_001458|transcript|GPALN_001458-T1|protein_coding||c.*1348C>T|||||1348|,T|d…
Gpscaff_1	6256482	A	G	snp	0.0833333	0.10687	0.868421	0.837209	0/1'	0/1'	0/1'	0/1'	ANN=G|synonymous_variant|LOW|GPALN_001459|GPALN_001459|transcript|GPALN_001459-T1|protein_coding|4/6|c.549A>G|p.Leu183Leu|549/723|549/723|183/240||,G|upstream_gene_variant|MODIFIER|GPALN_001457|GPALN_001457|transcript|GPALN_001457-T1|protein_coding||c.-4341T>C|||||4341|,G|downstream_gene_variant|MODIFIER|GPALN_001458|GPALN_001458|transcript|GPALN_001458-T1|protein_coding||c.*1465A>G|||||1465|,G|d…
Gpscaff_1	6256575	GCATTCC	ACATTTTCC	complex	0.0943396	0.161017	0.908046	0.91954	0/1'	0/1'	0/1'	0/0'	ANN=ACATTTTCC|upstream_gene_variant|MODIFIER|GPALN_001457|GPALN_001457|transcript|GPALN_001457-T1|protein_coding||c.-4440_-4434delGGAATGCinsGGAAAATGT|||||4434|,ACATTTTCC|downstream_gene_variant|MODIFIER|GPALN_001458|GPALN_001458|transcript|GPALN_001458-T1|protein_coding||c.*1558_*1564delGCATTCCinsACATTTTCC|||||1558|,ACATTTTCC|downstream_gene_variant|MODIFIER|GPALN_001460|GPALN_001460|transcript|G…
Gpscaff_1	6256838	C	T	snp	0.162393	0.175676	0.896	0.891304	0/1'	0/1'	0/1'	0/1'	ANN=T|upstream_gene_variant|MODIFIER|GPALN_001457|GPALN_001457|transcript|GPALN_001457-T1|protein_coding||c.-4697G>A|||||4697|,T|downstream_gene_variant|MODIFIER|GPALN_001458|GPALN_001458|transcript|GPALN_001458-T1|protein_coding||c.*1821C>T|||||1821|,T|downstream_gene_variant|MODIFIER|GPALN_001459|GPALN_001459|transcript|GPALN_001459-T1|protein_coding||c.*22C>T|||||22|,T|downstream_gene_variant|…
Gpscaff_1	6256843	A	G	snp	0.169643	0.170068	0.9	0.88806	0/1'	0/1'	0/1'	0/1'	ANN=G|upstream_gene_variant|MODIFIER|GPALN_001457|GPALN_001457|transcript|GPALN_001457-T1|protein_coding||c.-4702T>C|||||4702|,G|downstream_gene_variant|MODIFIER|GPALN_001458|GPALN_001458|transcript|GPALN_001458-T1|protein_coding||c.*1826A>G|||||1826|,G|downstream_gene_variant|MODIFIER|GPALN_001459|GPALN_001459|transcript|GPALN_001459-T1|protein_coding||c.*27A>G|||||27|,G|downstream_gene_variant|…
Gpscaff_1	6256862	G	T	snp	0.027027	0.10219	0.904762	0.874074	1/1'	0/1'	0/1'	0/1'	ANN=T|upstream_gene_variant|MODIFIER|GPALN_001457|GPALN_001457|transcript|GPALN_001457-T1|protein_coding||c.-4721C>A|||||4721|,T|downstream_gene_variant|MODIFIER|GPALN_001458|GPALN_001458|transcript|GPALN_001458-T1|protein_coding||c.*1845G>T|||||1845|,T|downstream_gene_variant|MODIFIER|GPALN_001459|GPALN_001459|transcript|GPALN_001459-T1|protein_coding||c.*46G>T|||||46|,T|downstream_gene_variant|…
Gpscaff_1	6256878	T	G	snp	0.12844	0.191489	0.905797	0.852459	0/1'	0/1'	0/1'	0/1'	ANN=G|upstream_gene_variant|MODIFIER|GPALN_001457|GPALN_001457|transcript|GPALN_001457-T1|protein_coding||c.-4737A>C|||||4737|,G|downstream_gene_variant|MODIFIER|GPALN_001458|GPALN_001458|transcript|GPALN_001458-T1|protein_coding||c.*1861T>G|||||1861|,G|downstream_gene_variant|MODIFIER|GPALN_001459|GPALN_001459|transcript|GPALN_001459-T1|protein_coding||c.*62T>G|||||62|,G|downstream_gene_variant|…
Gpscaff_1	6256886	G	T	snp	0.95935	0.886525	0.0942029	0.140625	0/0'	0/1'	0/1'	0/1'	ANN=T|upstream_gene_variant|MODIFIER|GPALN_001457|GPALN_001457|transcript|GPALN_001457-T1|protein_coding||c.-4745C>A|||||4745|,T|downstream_gene_variant|MODIFIER|GPALN_001458|GPALN_001458|transcript|GPALN_001458-T1|protein_coding||c.*1869G>T|||||1869|,T|downstream_gene_variant|MODIFIER|GPALN_001459|GPALN_001459|transcript|GPALN_001459-T1|protein_coding||c.*70G>T|||||70|,T|downstream_gene_variant|…
Gpscaff_1	6256891	G	A	snp	0.0406504	0.114286	0.906475	0.860465	1/1'	0/1'	0/1'	0/1'	ANN=A|upstream_gene_variant|MODIFIER|GPALN_001457|GPALN_001457|transcript|GPALN_001457-T1|protein_coding||c.-4750C>T|||||4750|,A|downstream_gene_variant|MODIFIER|GPALN_001458|GPALN_001458|transcript|GPALN_001458-T1|protein_coding||c.*1874G>A|||||1874|,A|downstream_gene_variant|MODIFIER|GPALN_001459|GPALN_001459|transcript|GPALN_001459-T1|protein_coding||c.*75G>A|||||75|,A|downstream_gene_variant|…
Gpscaff_1	6256905	G	A	snp	0.166667	0.220472	0.923664	0.861538	0/1'	0/1'	0/0'	0/1'	ANN=A|upstream_gene_variant|MODIFIER|GPALN_001457|GPALN_001457|transcript|GPALN_001457-T1|protein_coding||c.-4764C>T|||||4764|,A|downstream_gene_variant|MODIFIER|GPALN_001458|GPALN_001458|transcript|GPALN_001458-T1|protein_coding||c.*1888G>A|||||1888|,A|downstream_gene_variant|MODIFIER|GPALN_001459|GPALN_001459|transcript|GPALN_001459-T1|protein_coding||c.*89G>A|||||89|,A|downstream_gene_variant|…
Gpscaff_1	6257179	CTA	CTTA	ins	0.238938	0.104348	0.861702	0.878261	0/1'	0/1'	0/1'	0/1'	ANN=CTTA|downstream_gene_variant|MODIFIER|GPALN_001458|GPALN_001458|transcript|GPALN_001458-T1|protein_coding||c.*2163_*2164insT|||||2164|,CTTA|downstream_gene_variant|MODIFIER|GPALN_001459|GPALN_001459|transcript|GPALN_001459-T1|protein_coding||c.*364_*365insT|||||365|,CTTA|downstream_gene_variant|MODIFIER|GPALN_001460|GPALN_001460|transcript|GPALN_001460-T1|protein_coding||c.*527_*528insA|||||5…
Gpscaff_1	6257264	C	T	snp	0.934579	0.900901	0.159574	0.100917	0/0'	0/1'	0/1'	0/1'	ANN=T|downstream_gene_variant|MODIFIER|GPALN_001458|GPALN_001458|transcript|GPALN_001458-T1|protein_coding||c.*2247C>T|||||2247|,T|downstream_gene_variant|MODIFIER|GPALN_001459|GPALN_001459|transcript|GPALN_001459-T1|protein_coding||c.*448C>T|||||448|,T|downstream_gene_variant|MODIFIER|GPALN_001460|GPALN_001460|transcript|GPALN_001460-T1|protein_coding||c.*444G>A|||||444|,T|intergenic_region|MODI…
Gpscaff_1	6257284	G	A	snp	0.141509	0.105263	0.831776	0.91453	0/1'	0/1'	0/1'	0/1'	ANN=A|downstream_gene_variant|MODIFIER|GPALN_001458|GPALN_001458|transcript|GPALN_001458-T1|protein_coding||c.*2267G>A|||||2267|,A|downstream_gene_variant|MODIFIER|GPALN_001459|GPALN_001459|transcript|GPALN_001459-T1|protein_coding||c.*468G>A|||||468|,A|downstream_gene_variant|MODIFIER|GPALN_001460|GPALN_001460|transcript|GPALN_001460-T1|protein_coding||c.*424C>T|||||424|,A|intergenic_region|MODI…
Gpscaff_1	6257291	GAAACTGTA	GA	del	0.0886076	0.126761	0.849462	0.91579	0/1'	0/1'	0/1'	0/0'	ANN=GA|downstream_gene_variant|MODIFIER|GPALN_001458|GPALN_001458|transcript|GPALN_001458-T1|protein_coding||c.*2276_*2282delAACTGTA|||||2276|,GA|downstream_gene_variant|MODIFIER|GPALN_001459|GPALN_001459|transcript|GPALN_001459-T1|protein_coding||c.*477_*483delAACTGTA|||||477|,GA|downstream_gene_variant|MODIFIER|GPALN_001460|GPALN_001460|transcript|GPALN_001460-T1|protein_coding||c.*409_*415delT…
Gpscaff_1	6257397	A	G	snp	0.15493	0.104478	0.844828	0.92029	0/1'	0/1'	0/1'	0/0'	ANN=G|downstream_gene_variant|MODIFIER|GPALN_001458|GPALN_001458|transcript|GPALN_001458-T1|protein_coding||c.*2380A>G|||||2380|,G|downstream_gene_variant|MODIFIER|GPALN_001459|GPALN_001459|transcript|GPALN_001459-T1|protein_coding||c.*581A>G|||||581|,G|downstream_gene_variant|MODIFIER|GPALN_001460|GPALN_001460|transcript|GPALN_001460-T1|protein_coding||c.*311T>C|||||311|,G|intergenic_region|MODI…
Gpscaff_1	6257520	TA	GC	complex	0.168317	0.115789	0.862745	0.854369	0/1'	0/1'	0/1'	0/1'	ANN=GC|downstream_gene_variant|MODIFIER|GPALN_001458|GPALN_001458|transcript|GPALN_001458-T1|protein_coding||c.*2503_*2504delTAinsGC|||||2503|,GC|downstream_gene_variant|MODIFIER|GPALN_001459|GPALN_001459|transcript|GPALN_001459-T1|protein_coding||c.*704_*705delTAinsGC|||||704|,GC|downstream_gene_variant|MODIFIER|GPALN_001460|GPALN_001460|transcript|GPALN_001460-T1|protein_coding||c.*187_*188delT…
Gpscaff_1	6257530	AATATATATATATTG	AATATATATATTG	del	0.179775	0.127907	0.863636	0.831461	0/1'	0/1'	0/1'	0/1'	ANN=AATATATATATTG|downstream_gene_variant|MODIFIER|GPALN_001458|GPALN_001458|transcript|GPALN_001458-T1|protein_coding||c.*2524_*2525delAT|||||2524|,AATATATATATTG|downstream_gene_variant|MODIFIER|GPALN_001459|GPALN_001459|transcript|GPALN_001459-T1|protein_coding||c.*725_*726delAT|||||725|,AATATATATATTG|downstream_gene_variant|MODIFIER|GPALN_001460|GPALN_001460|transcript|GPALN_001460-T1|protein_…
Gpscaff_1	6257555	TAATT	TATT	del	0.19802	0.144444	0.88172	0.772277	0/1'	0/1'	0/1'	0/1'	ANN=TATT|downstream_gene_variant|MODIFIER|GPALN_001458|GPALN_001458|transcript|GPALN_001458-T1|protein_coding||c.*2540delA|||||2540|,TATT|downstream_gene_variant|MODIFIER|GPALN_001459|GPALN_001459|transcript|GPALN_001459-T1|protein_coding||c.*741delA|||||741|,TATT|downstream_gene_variant|MODIFIER|GPALN_001460|GPALN_001460|transcript|GPALN_001460-T1|protein_coding||c.*151delT|||||151|,TATT|interge…
Gpscaff_1	6257562	TTTCGG	TTTCGTTCGG	ins	0.206897	0.192308	0.911111	0.778846	0/1'	0/1'	0/0'	0/1'	ANN=TTTCGTTCGG|downstream_gene_variant|MODIFIER|GPALN_001458|GPALN_001458|transcript|GPALN_001458-T1|protein_coding||c.*2549_*2550insTTCG|||||2550|,TTTCGTTCGG|downstream_gene_variant|MODIFIER|GPALN_001459|GPALN_001459|transcript|GPALN_001459-T1|protein_coding||c.*750_*751insTTCG|||||751|,TTTCGTTCGG|downstream_gene_variant|MODIFIER|GPALN_001460|GPALN_001460|transcript|GPALN_001460-T1|protein_codin…
Gpscaff_1	6257607	GT	AG	mnp	0.158537	0.125	0.868132	0.813084	0/1'	0/1'	0/1'	0/1'	ANN=AG|downstream_gene_variant|MODIFIER|GPALN_001458|GPALN_001458|transcript|GPALN_001458-T1|protein_coding||c.*2590_*2591delGTinsAG|||||2590|,AG|downstream_gene_variant|MODIFIER|GPALN_001459|GPALN_001459|transcript|GPALN_001459-T1|protein_coding||c.*791_*792delGTinsAG|||||791|,AG|downstream_gene_variant|MODIFIER|GPALN_001460|GPALN_001460|transcript|GPALN_001460-T1|protein_coding||c.*100_*101delA…
Gpscaff_1	6257701	C	A	snp	0.947368	0.884956	0.122222	0.153846	0/0'	0/1'	0/1'	0/1'	ANN=A|downstream_gene_variant|MODIFIER|GPALN_001458|GPALN_001458|transcript|GPALN_001458-T1|protein_coding||c.*2684C>A|||||2684|,A|downstream_gene_variant|MODIFIER|GPALN_001459|GPALN_001459|transcript|GPALN_001459-T1|protein_coding||c.*885C>A|||||885|,A|downstream_gene_variant|MODIFIER|GPALN_001460|GPALN_001460|transcript|GPALN_001460-T1|protein_coding||c.*7G>T|||||7|,A|intergenic_region|MODIFIER…
Gpscaff_1	6257744	C	T	snp	0.206897	0.128	0.852174	0.868852	0/1'	0/1'	0/1'	0/1'	ANN=T|synonymous_variant|LOW|GPALN_001460|GPALN_001460|transcript|GPALN_001460-T1|protein_coding|12/12|c.2046G>A|p.Gln682Gln|2046/2082|2046/2082|682/693||,T|downstream_gene_variant|MODIFIER|GPALN_001458|GPALN_001458|transcript|GPALN_001458-T1|protein_coding||c.*2727C>T|||||2727|,T|downstream_gene_variant|MODIFIER|GPALN_001459|GPALN_001459|transcript|GPALN_001459-T1|protein_coding||c.*928C>T|||||9…
Gpscaff_1	6257866	A	G	snp	0.985401	0.889764	0.109244	0.105634	0/0'	0/1'	0/1'	0/1'	ANN=G|downstream_gene_variant|MODIFIER|GPALN_001458|GPALN_001458|transcript|GPALN_001458-T1|protein_coding||c.*2849A>G|||||2849|,G|downstream_gene_variant|MODIFIER|GPALN_001459|GPALN_001459|transcript|GPALN_001459-T1|protein_coding||c.*1050A>G|||||1050|,G|intron_variant|MODIFIER|GPALN_001460|GPALN_001460|transcript|GPALN_001460-T1|protein_coding|11/11|c.1978-54T>C||||||
Gpscaff_1	6257976	G	A	snp	0.936937	0.892617	0.0917431	0.203125	0/0'	0/1'	0/1'	0/1'	ANN=A|synonymous_variant|LOW|GPALN_001460|GPALN_001460|transcript|GPALN_001460-T1|protein_coding|11/12|c.1947C>T|p.Gly649Gly|1947/2082|1947/2082|649/693||,A|downstream_gene_variant|MODIFIER|GPALN_001458|GPALN_001458|transcript|GPALN_001458-T1|protein_coding||c.*2959G>A|||||2959|,A|downstream_gene_variant|MODIFIER|GPALN_001459|GPALN_001459|transcript|GPALN_001459-T1|protein_coding||c.*1160G>A|||||…
Gpscaff_1	6258267	C	G	snp	0.748148	0.9	0.147887	0.155039	0/1'	0/1'	0/1'	0/1'	ANN=G|synonymous_variant|LOW|GPALN_001460|GPALN_001460|transcript|GPALN_001460-T1|protein_coding|11/12|c.1656G>C|p.Ser552Ser|1656/2082|1656/2082|552/693||,G|downstream_gene_variant|MODIFIER|GPALN_001458|GPALN_001458|transcript|GPALN_001458-T1|protein_coding||c.*3250C>G|||||3250|,G|downstream_gene_variant|MODIFIER|GPALN_001459|GPALN_001459|transcript|GPALN_001459-T1|protein_coding||c.*1451C>G|||||…
Gpscaff_1	6258758	A	G	snp	0.779817	0.85124	0.10989	0.159292	0/1'	0/1'	0/1'	0/1'	ANN=G|synonymous_variant|LOW|GPALN_001460|GPALN_001460|transcript|GPALN_001460-T1|protein_coding|9/12|c.1389T>C|p.Asn463Asn|1389/2082|1389/2082|463/693||,G|downstream_gene_variant|MODIFIER|GPALN_001458|GPALN_001458|transcript|GPALN_001458-T1|protein_coding||c.*3741A>G|||||3741|,G|downstream_gene_variant|MODIFIER|GPALN_001459|GPALN_001459|transcript|GPALN_001459-T1|protein_coding||c.*1942A>G|||||1…
Gpscaff_1	6259050	T	C	snp	0.737705	0.884211	0.140845	0.037037	0/1'	0/1'	0/1'	1/1'	ANN=C|synonymous_variant|LOW|GPALN_001460|GPALN_001460|transcript|GPALN_001460-T1|protein_coding|8/12|c.1245A>G|p.Pro415Pro|1245/2082|1245/2082|415/693||,C|downstream_gene_variant|MODIFIER|GPALN_001458|GPALN_001458|transcript|GPALN_001458-T1|protein_coding||c.*4033T>C|||||4033|,C|downstream_gene_variant|MODIFIER|GPALN_001459|GPALN_001459|transcript|GPALN_001459-T1|protein_coding||c.*2234T>C|||||2…
Gpscaff_1	6259107	ATGCTGCTGCTGCT	ATGCTGCTGCT	del	0.0634921	0.0813954	0.871795	0.962963	1/1'	1/1'	0/1'	0/0'	ANN=ATGCTGCTGCT|conservative_inframe_deletion|MODERATE|GPALN_001460|GPALN_001460|transcript|GPALN_001460-T1|protein_coding|8/12|c.1175_1177delAGC|p.Gln393del|1177/2082|1175/2082|392/693||,ATGCTGCTGCT|downstream_gene_variant|MODIFIER|GPALN_001458|GPALN_001458|transcript|GPALN_001458-T1|protein_coding||c.*4101_*4103delGCT|||||4101|,ATGCTGCTGCT|downstream_gene_variant|MODIFIER|GPALN_001459|GPALN_001…
Gpscaff_1	6261723	AACCACCACCACCACCACCACCG	AACCACCACCACCACCACCG	del	1	0.823529	0.0769231	0.125	0/0'	0/0'	1/1'	1/1'	ANN=AACCACCACCACCACCACCG|upstream_gene_variant|MODIFIER|GPALN_001460|GPALN_001460|transcript|GPALN_001460-T1|protein_coding||c.-402_-400delGGT|||||400|,AACCACCACCACCACCACCG|downstream_gene_variant|MODIFIER|GPALN_001459|GPALN_001459|transcript|GPALN_001459-T1|protein_coding||c.*4926_*4928delACC|||||4926|,AACCACCACCACCACCACCG|downstream_gene_variant|MODIFIER|GPALN_001461|GPALN_001461|transcript|GPA…
Gpscaff_1	6263125	T	A	snp	0.0138889	0.103093	0.88	0.886792	1/1'	0/1'	0/1'	0/1'	ANN=A|upstream_gene_variant|MODIFIER|GPALN_001460|GPALN_001460|transcript|GPALN_001460-T1|protein_coding||c.-1783A>T|||||1783|,A|downstream_gene_variant|MODIFIER|GPALN_001461|GPALN_001461|transcript|GPALN_001461-T1|protein_coding||c.*1467A>T|||||889|,A|intergenic_region|MODIFIER|GPALN_001460-GPALN_001461|GPALN_001460-GPALN_001461|intergenic_region|GPALN_001460-GPALN_001461|||n.6263125T>A||||||
Gpscaff_1	6263190	CTTTTAAAA	CATTTTAAAA	ins	0.02	0.129032	0.928571	0.877551	1/1'	0/1'	0/0'	0/1'	ANN=CATTTTAAAA|upstream_gene_variant|MODIFIER|GPALN_001460|GPALN_001460|transcript|GPALN_001460-T1|protein_coding||c.-1849_-1848insT|||||1849|,CATTTTAAAA|downstream_gene_variant|MODIFIER|GPALN_001461|GPALN_001461|transcript|GPALN_001461-T1|protein_coding||c.*1401_*1402insT|||||823|,CATTTTAAAA|intergenic_region|MODIFIER|GPALN_001460-GPALN_001461|GPALN_001460-GPALN_001461|intergenic_region|GPALN_00…
Gpscaff_1	6263215	TTCGACAACAAGCCCTC	CTCGGCAAC	complex	0.0625	0.15873	0.970588	0.94186	1/1'	0/1'	0/0'	0/0'	ANN=CTCGGCAAC|upstream_gene_variant|MODIFIER|GPALN_001460|GPALN_001460|transcript|GPALN_001460-T1|protein_coding||c.-1889_-1873delGAGGGCTTGTTGTCGAAinsGTTGCCGAG|||||1873|,CTCGGCAAC|downstream_gene_variant|MODIFIER|GPALN_001461|GPALN_001461|transcript|GPALN_001461-T1|protein_coding||c.*1361_*1377delGAGGGCTTGTTGTCGAAinsGTTGCCGAG|||||799|,CTCGGCAAC|intergenic_region|MODIFIER|GPALN_001460-GPALN_001461…
Gpscaff_1	6263237	T	C	snp	0.0714286	0.16129	0.939024	0.956897	1/1'	0/1'	0/0'	0/0'	ANN=C|upstream_gene_variant|MODIFIER|GPALN_001460|GPALN_001460|transcript|GPALN_001460-T1|protein_coding||c.-1895A>G|||||1895|,C|downstream_gene_variant|MODIFIER|GPALN_001461|GPALN_001461|transcript|GPALN_001461-T1|protein_coding||c.*1355A>G|||||777|,C|intergenic_region|MODIFIER|GPALN_001460-GPALN_001461|GPALN_001460-GPALN_001461|intergenic_region|GPALN_001460-GPALN_001461|||n.6263237T>C||||||
Gpscaff_1	6268592	T	A	snp	0.0454545	0.146667	0.97	0.949152	1/1'	0/1'	0/0'	0/0'	ANN=A|upstream_gene_variant|MODIFIER|GPALN_001461|GPALN_001461|transcript|GPALN_001461-T1|protein_coding||c.-1024A>T|||||1024|,A|upstream_gene_variant|MODIFIER|GPALN_001462|GPALN_001462|transcript|GPALN_001462-T1|protein_coding||c.-255T>A|||||255|,A|downstream_gene_variant|MODIFIER|GPALN_001463|GPALN_001463|transcript|GPALN_001463-T1|protein_coding||c.*4516A>T|||||4516|,A|intergenic_region|MODIFI…
Gpscaff_1	6268600	G	A	snp	0.0422535	0.15	0.96875	0.95082	1/1'	0/1'	0/0'	0/0'	ANN=A|upstream_gene_variant|MODIFIER|GPALN_001461|GPALN_001461|transcript|GPALN_001461-T1|protein_coding||c.-1032C>T|||||1032|,A|upstream_gene_variant|MODIFIER|GPALN_001462|GPALN_001462|transcript|GPALN_001462-T1|protein_coding||c.-247G>A|||||247|,A|downstream_gene_variant|MODIFIER|GPALN_001463|GPALN_001463|transcript|GPALN_001463-T1|protein_coding||c.*4508C>T|||||4508|,A|intergenic_region|MODIFI…
Gpscaff_1	6268605	T	A	snp	0.0416667	0.156627	0.962617	0.952381	1/1'	0/1'	0/0'	0/0'	ANN=A|upstream_gene_variant|MODIFIER|GPALN_001461|GPALN_001461|transcript|GPALN_001461-T1|protein_coding||c.-1037A>T|||||1037|,A|upstream_gene_variant|MODIFIER|GPALN_001462|GPALN_001462|transcript|GPALN_001462-T1|protein_coding||c.-242T>A|||||242|,A|downstream_gene_variant|MODIFIER|GPALN_001463|GPALN_001463|transcript|GPALN_001463-T1|protein_coding||c.*4503A>T|||||4503|,A|intergenic_region|MODIFI…
Gpscaff_1	6268742	T	C	snp	0.130841	0.131944	0.845529	0.910448	0/1'	0/1'	0/1'	0/1'	ANN=C|upstream_gene_variant|MODIFIER|GPALN_001461|GPALN_001461|transcript|GPALN_001461-T1|protein_coding||c.-1174A>G|||||1174|,C|upstream_gene_variant|MODIFIER|GPALN_001462|GPALN_001462|transcript|GPALN_001462-T1|protein_coding||c.-105T>C|||||105|,C|downstream_gene_variant|MODIFIER|GPALN_001463|GPALN_001463|transcript|GPALN_001463-T1|protein_coding||c.*4366A>G|||||4366|,C|intergenic_region|MODIFI…
Gpscaff_1	6268997	A	G	snp	0.0673077	0.121951	0.94958	0.893443	1/1'	0/1'	0/0'	0/1'	ANN=G|synonymous_variant|LOW|GPALN_001462|GPALN_001462|transcript|GPALN_001462-T1|protein_coding|2/9|c.105A>G|p.Lys35Lys|105/888|105/888|35/295||,G|upstream_gene_variant|MODIFIER|GPALN_001461|GPALN_001461|transcript|GPALN_001461-T1|protein_coding||c.-1429T>C|||||1429|,G|downstream_gene_variant|MODIFIER|GPALN_001463|GPALN_001463|transcript|GPALN_001463-T1|protein_coding||c.*4111T>C|||||4111|
Gpscaff_1	6269140	T	G	snp	0.219512	0.147541	0.883495	0.836956	0/1'	0/1'	0/1'	0/1'	ANN=G|upstream_gene_variant|MODIFIER|GPALN_001461|GPALN_001461|transcript|GPALN_001461-T1|protein_coding||c.-1572A>C|||||1572|,G|downstream_gene_variant|MODIFIER|GPALN_001463|GPALN_001463|transcript|GPALN_001463-T1|protein_coding||c.*3968A>C|||||3968|,G|downstream_gene_variant|MODIFIER|GPALN_001464|GPALN_001464|transcript|GPALN_001464-T1|protein_coding||c.*4959A>C|||||4959|,G|intron_variant|MODIF…
Gpscaff_1	6269357	G	T	snp	0.0476191	0.140741	0.861386	0.930769	1/1'	0/1'	0/1'	0/0'	ANN=T|upstream_gene_variant|MODIFIER|GPALN_001461|GPALN_001461|transcript|GPALN_001461-T1|protein_coding||c.-1789C>A|||||1789|,T|downstream_gene_variant|MODIFIER|GPALN_001463|GPALN_001463|transcript|GPALN_001463-T1|protein_coding||c.*3751C>A|||||3751|,T|downstream_gene_variant|MODIFIER|GPALN_001464|GPALN_001464|transcript|GPALN_001464-T1|protein_coding||c.*4742C>A|||||4742|,T|intron_variant|MODIF…
Gpscaff_1	6269362	G	A	snp	0.0652174	0.155738	0.86	0.931298	1/1'	0/1'	0/1'	0/0'	ANN=A|upstream_gene_variant|MODIFIER|GPALN_001461|GPALN_001461|transcript|GPALN_001461-T1|protein_coding||c.-1794C>T|||||1794|,A|downstream_gene_variant|MODIFIER|GPALN_001463|GPALN_001463|transcript|GPALN_001463-T1|protein_coding||c.*3746C>T|||||3746|,A|downstream_gene_variant|MODIFIER|GPALN_001464|GPALN_001464|transcript|GPALN_001464-T1|protein_coding||c.*4737C>T|||||4737|,A|intron_variant|MODIF…
Gpscaff_1	6269371	CTG	CTTG	ins	0.0222222	0.127119	0.857143	0.930769	1/1'	0/1'	0/1'	0/0'	ANN=CTTG|upstream_gene_variant|MODIFIER|GPALN_001461|GPALN_001461|transcript|GPALN_001461-T1|protein_coding||c.-1805_-1804insA|||||1805|,CTTG|downstream_gene_variant|MODIFIER|GPALN_001463|GPALN_001463|transcript|GPALN_001463-T1|protein_coding||c.*3735_*3736insA|||||3735|,CTTG|downstream_gene_variant|MODIFIER|GPALN_001464|GPALN_001464|transcript|GPALN_001464-T1|protein_coding||c.*4726_*4727insA|||…
Gpscaff_1	6269394	G	A	snp	0.032967	0.152542	0.87234	0.92126	1/1'	0/1'	0/1'	0/0'	ANN=A|upstream_gene_variant|MODIFIER|GPALN_001461|GPALN_001461|transcript|GPALN_001461-T1|protein_coding||c.-1826C>T|||||1826|,A|downstream_gene_variant|MODIFIER|GPALN_001463|GPALN_001463|transcript|GPALN_001463-T1|protein_coding||c.*3714C>T|||||3714|,A|downstream_gene_variant|MODIFIER|GPALN_001464|GPALN_001464|transcript|GPALN_001464-T1|protein_coding||c.*4705C>T|||||4705|,A|intron_variant|MODIF…
Gpscaff_1	6269732	G	A	snp	0.084507	0.144	0.873684	0.877359	0/1'	0/1'	0/1'	0/1'	ANN=A|synonymous_variant|LOW|GPALN_001462|GPALN_001462|transcript|GPALN_001462-T1|protein_coding|3/9|c.384G>A|p.Gly128Gly|384/888|384/888|128/295||,A|upstream_gene_variant|MODIFIER|GPALN_001461|GPALN_001461|transcript|GPALN_001461-T1|protein_coding||c.-2164C>T|||||2164|,A|downstream_gene_variant|MODIFIER|GPALN_001463|GPALN_001463|transcript|GPALN_001463-T1|protein_coding||c.*3376C>T|||||3376|,A|d…
Gpscaff_1	6269886	TAATT	TCAATT	ins	0.0454545	0.115789	0.890244	0.841667	1/1'	0/1'	0/1'	0/1'	ANN=TCAATT|upstream_gene_variant|MODIFIER|GPALN_001461|GPALN_001461|transcript|GPALN_001461-T1|protein_coding||c.-2319_-2318insG|||||2319|,TCAATT|downstream_gene_variant|MODIFIER|GPALN_001463|GPALN_001463|transcript|GPALN_001463-T1|protein_coding||c.*3221_*3222insG|||||3221|,TCAATT|downstream_gene_variant|MODIFIER|GPALN_001464|GPALN_001464|transcript|GPALN_001464-T1|protein_coding||c.*4212_*4213i…
Gpscaff_1	6269940	A	G	snp	0.0568182	0.142857	0.851485	0.894737	1/1'	0/1'	0/1'	0/1'	ANN=G|synonymous_variant|LOW|GPALN_001462|GPALN_001462|transcript|GPALN_001462-T1|protein_coding|4/9|c.438A>G|p.Ala146Ala|438/888|438/888|146/295||,G|upstream_gene_variant|MODIFIER|GPALN_001461|GPALN_001461|transcript|GPALN_001461-T1|protein_coding||c.-2372T>C|||||2372|,G|downstream_gene_variant|MODIFIER|GPALN_001463|GPALN_001463|transcript|GPALN_001463-T1|protein_coding||c.*3168T>C|||||3168|,G|d…
Gpscaff_1	6269952	C	T	snp	0.0666667	0.130081	0.846939	0.885496	1/1'	0/1'	0/1'	0/1'	ANN=T|synonymous_variant|LOW|GPALN_001462|GPALN_001462|transcript|GPALN_001462-T1|protein_coding|4/9|c.450C>T|p.Gly150Gly|450/888|450/888|150/295||,T|upstream_gene_variant|MODIFIER|GPALN_001461|GPALN_001461|transcript|GPALN_001461-T1|protein_coding||c.-2384G>A|||||2384|,T|downstream_gene_variant|MODIFIER|GPALN_001463|GPALN_001463|transcript|GPALN_001463-T1|protein_coding||c.*3156G>A|||||3156|,T|d…
Gpscaff_1	6270024	G	A	snp	0.207547	0.146789	0.853211	0.861538	0/1'	0/1'	0/1'	0/1'	ANN=A|upstream_gene_variant|MODIFIER|GPALN_001461|GPALN_001461|transcript|GPALN_001461-T1|protein_coding||c.-2456C>T|||||2456|,A|downstream_gene_variant|MODIFIER|GPALN_001463|GPALN_001463|transcript|GPALN_001463-T1|protein_coding||c.*3084C>T|||||3084|,A|downstream_gene_variant|MODIFIER|GPALN_001464|GPALN_001464|transcript|GPALN_001464-T1|protein_coding||c.*4075C>T|||||4075|,A|intron_variant|MODIF…
Gpscaff_1	6270028	ATG	ATTG	ins	0.227723	0.144144	0.859649	0.862903	0/1'	0/1'	0/1'	0/1'	ANN=ATTG|upstream_gene_variant|MODIFIER|GPALN_001461|GPALN_001461|transcript|GPALN_001461-T1|protein_coding||c.-2462_-2461insA|||||2462|,ATTG|downstream_gene_variant|MODIFIER|GPALN_001463|GPALN_001463|transcript|GPALN_001463-T1|protein_coding||c.*3078_*3079insA|||||3078|,ATTG|downstream_gene_variant|MODIFIER|GPALN_001464|GPALN_001464|transcript|GPALN_001464-T1|protein_coding||c.*4069_*4070insA|||…
Gpscaff_1	6270042	ATTTTAG	ATTTTTAG	ins	0.0980392	0.106796	0.836364	0.850877	0/1'	0/1'	0/1'	0/1'	ANN=ATTTTTAG|splice_acceptor_variant&intron_variant|HIGH|GPALN_001462|GPALN_001462|transcript|GPALN_001462-T1|protein_coding|4/8|c.464-3_464-2insT||||||,ATTTTTAG|upstream_gene_variant|MODIFIER|GPALN_001461|GPALN_001461|transcript|GPALN_001461-T1|protein_coding||c.-2479_-2478insA|||||2479|,ATTTTTAG|downstream_gene_variant|MODIFIER|GPALN_001463|GPALN_001463|transcript|GPALN_001463-T1|protein_coding…
Gpscaff_1	6270542	C	G	snp	0.0111111	0.0977444	0.916667	0.936364	1/1'	0/1'	0/0'	0/0'	ANN=G|upstream_gene_variant|MODIFIER|GPALN_001461|GPALN_001461|transcript|GPALN_001461-T1|protein_coding||c.-2974G>C|||||2974|,G|downstream_gene_variant|MODIFIER|GPALN_001463|GPALN_001463|transcript|GPALN_001463-T1|protein_coding||c.*2566G>C|||||2566|,G|downstream_gene_variant|MODIFIER|GPALN_001464|GPALN_001464|transcript|GPALN_001464-T1|protein_coding||c.*3557G>C|||||3557|,G|intron_variant|MODIF…
Gpscaff_1	6270551	GTTTTTTTAGG	GTTTTTTAGG	del	0	0.0540541	0.9	0.894737	1/1'	1/1'	0/0'	0/1'	ANN=GTTTTTTAGG|upstream_gene_variant|MODIFIER|GPALN_001461|GPALN_001461|transcript|GPALN_001461-T1|protein_coding||c.-2990delA|||||2990|,GTTTTTTAGG|downstream_gene_variant|MODIFIER|GPALN_001463|GPALN_001463|transcript|GPALN_001463-T1|protein_coding||c.*2550delA|||||2550|,GTTTTTTAGG|downstream_gene_variant|MODIFIER|GPALN_001464|GPALN_001464|transcript|GPALN_001464-T1|protein_coding||c.*3541delA|||…
Gpscaff_1	6270625	C	T	snp	0.105263	0.185841	0.923913	0.912621	0/1'	0/1'	0/0'	0/1'	ANN=T|upstream_gene_variant|MODIFIER|GPALN_001461|GPALN_001461|transcript|GPALN_001461-T1|protein_coding||c.-3057G>A|||||3057|,T|downstream_gene_variant|MODIFIER|GPALN_001463|GPALN_001463|transcript|GPALN_001463-T1|protein_coding||c.*2483G>A|||||2483|,T|downstream_gene_variant|MODIFIER|GPALN_001464|GPALN_001464|transcript|GPALN_001464-T1|protein_coding||c.*3474G>A|||||3474|,T|intron_variant|MODIF…
Gpscaff_1	6270634	T	C	snp	0.116883	0.182609	0.91579	0.915888	0/1'	0/1'	0/1'	0/0'	ANN=C|upstream_gene_variant|MODIFIER|GPALN_001461|GPALN_001461|transcript|GPALN_001461-T1|protein_coding||c.-3066A>G|||||3066|,C|downstream_gene_variant|MODIFIER|GPALN_001463|GPALN_001463|transcript|GPALN_001463-T1|protein_coding||c.*2474A>G|||||2474|,C|downstream_gene_variant|MODIFIER|GPALN_001464|GPALN_001464|transcript|GPALN_001464-T1|protein_coding||c.*3465A>G|||||3465|,C|intron_variant|MODIF…
Gpscaff_1	6270651	T	C	snp	0.0512821	0.105263	0.905263	0.922414	1/1'	0/1'	0/1'	0/0'	ANN=C|upstream_gene_variant|MODIFIER|GPALN_001461|GPALN_001461|transcript|GPALN_001461-T1|protein_coding||c.-3083A>G|||||3083|,C|downstream_gene_variant|MODIFIER|GPALN_001463|GPALN_001463|transcript|GPALN_001463-T1|protein_coding||c.*2457A>G|||||2457|,C|downstream_gene_variant|MODIFIER|GPALN_001464|GPALN_001464|transcript|GPALN_001464-T1|protein_coding||c.*3448A>G|||||3448|,C|intron_variant|MODIF…
Gpscaff_1	6270704	AATTAC	GATAC	complex	0.142857	0.16092	0.880952	0.915888	0/1'	0/1'	0/1'	0/0'	ANN=GATAC|upstream_gene_variant|MODIFIER|GPALN_001461|GPALN_001461|transcript|GPALN_001461-T1|protein_coding||c.-3141_-3136delGTAATTinsGTATC|||||3136|,GATAC|downstream_gene_variant|MODIFIER|GPALN_001463|GPALN_001463|transcript|GPALN_001463-T1|protein_coding||c.*2399_*2404delGTAATTinsGTATC|||||2404|,GATAC|downstream_gene_variant|MODIFIER|GPALN_001464|GPALN_001464|transcript|GPALN_001464-T1|protein…
Gpscaff_1	6271685	C	T	snp	0.0560748	0.0827068	0.833333	0.896907	1/1'	0/1'	0/1'	0/1'	ANN=T|upstream_gene_variant|MODIFIER|GPALN_001461|GPALN_001461|transcript|GPALN_001461-T1|protein_coding||c.-4117G>A|||||4117|,T|downstream_gene_variant|MODIFIER|GPALN_001462|GPALN_001462|transcript|GPALN_001462-T1|protein_coding||c.*312C>T|||||312|,T|downstream_gene_variant|MODIFIER|GPALN_001463|GPALN_001463|transcript|GPALN_001463-T1|protein_coding||c.*1423G>A|||||1423|,T|downstream_gene_varian…
Gpscaff_1	6271804	CTTTCCG	CTTCCG	del	0.178571	0.119266	0.866667	0.851852	0/1'	0/1'	0/1'	0/1'	ANN=CTTCCG|upstream_gene_variant|MODIFIER|GPALN_001461|GPALN_001461|transcript|GPALN_001461-T1|protein_coding||c.-4239delA|||||4239|,CTTCCG|downstream_gene_variant|MODIFIER|GPALN_001462|GPALN_001462|transcript|GPALN_001462-T1|protein_coding||c.*434delT|||||434|,CTTCCG|downstream_gene_variant|MODIFIER|GPALN_001463|GPALN_001463|transcript|GPALN_001463-T1|protein_coding||c.*1301delA|||||1301|,CTTCCG…
Gpscaff_1	6271951	T	C	snp	0.175926	0.138686	0.858586	0.915888	0/1'	0/1'	0/1'	0/0'	ANN=C|upstream_gene_variant|MODIFIER|GPALN_001461|GPALN_001461|transcript|GPALN_001461-T1|protein_coding||c.-4383A>G|||||4383|,C|downstream_gene_variant|MODIFIER|GPALN_001462|GPALN_001462|transcript|GPALN_001462-T1|protein_coding||c.*578T>C|||||578|,C|downstream_gene_variant|MODIFIER|GPALN_001463|GPALN_001463|transcript|GPALN_001463-T1|protein_coding||c.*1157A>G|||||1157|,C|downstream_gene_varian…
Gpscaff_1	6271962	ATA	AA	del	0.154639	0.141791	0.875	0.926605	0/1'	0/1'	0/1'	0/0'	ANN=AA|upstream_gene_variant|MODIFIER|GPALN_001461|GPALN_001461|transcript|GPALN_001461-T1|protein_coding||c.-4395delA|||||4395|,AA|downstream_gene_variant|MODIFIER|GPALN_001462|GPALN_001462|transcript|GPALN_001462-T1|protein_coding||c.*590delT|||||590|,AA|downstream_gene_variant|MODIFIER|GPALN_001463|GPALN_001463|transcript|GPALN_001463-T1|protein_coding||c.*1145delA|||||1145|,AA|downstream_gene…
Gpscaff_1	6271989	G	A	snp	0.175258	0.116667	0.857143	0.903846	0/1'	0/1'	0/1'	0/1'	ANN=A|upstream_gene_variant|MODIFIER|GPALN_001461|GPALN_001461|transcript|GPALN_001461-T1|protein_coding||c.-4421C>T|||||4421|,A|downstream_gene_variant|MODIFIER|GPALN_001462|GPALN_001462|transcript|GPALN_001462-T1|protein_coding||c.*616G>A|||||616|,A|downstream_gene_variant|MODIFIER|GPALN_001463|GPALN_001463|transcript|GPALN_001463-T1|protein_coding||c.*1119C>T|||||1119|,A|downstream_gene_varian…
Gpscaff_1	6272683	C	T	snp	0.853211	0.864078	0.139535	0.166667	0/1'	0/1'	0/1'	0/1'	ANN=T|downstream_gene_variant|MODIFIER|GPALN_001462|GPALN_001462|transcript|GPALN_001462-T1|protein_coding||c.*1310C>T|||||1310|,T|downstream_gene_variant|MODIFIER|GPALN_001463|GPALN_001463|transcript|GPALN_001463-T1|protein_coding||c.*425G>A|||||425|,T|downstream_gene_variant|MODIFIER|GPALN_001464|GPALN_001464|transcript|GPALN_001464-T1|protein_coding||c.*1416G>A|||||1416|,T|intergenic_region|MO…
Gpscaff_1	6272718	C	G	snp	0.862069	0.814815	0.113208	0.139706	0/1'	0/1'	0/1'	0/1'	ANN=G|downstream_gene_variant|MODIFIER|GPALN_001462|GPALN_001462|transcript|GPALN_001462-T1|protein_coding||c.*1345C>G|||||1345|,G|downstream_gene_variant|MODIFIER|GPALN_001463|GPALN_001463|transcript|GPALN_001463-T1|protein_coding||c.*390G>C|||||390|,G|downstream_gene_variant|MODIFIER|GPALN_001464|GPALN_001464|transcript|GPALN_001464-T1|protein_coding||c.*1381G>C|||||1381|,G|intergenic_region|MO…
Gpscaff_1	6272836	A	G	snp	0.789474	0.87037	0.144578	0.113043	0/1'	0/1'	0/1'	0/1'	ANN=G|downstream_gene_variant|MODIFIER|GPALN_001462|GPALN_001462|transcript|GPALN_001462-T1|protein_coding||c.*1463A>G|||||1463|,G|downstream_gene_variant|MODIFIER|GPALN_001463|GPALN_001463|transcript|GPALN_001463-T1|protein_coding||c.*272T>C|||||272|,G|downstream_gene_variant|MODIFIER|GPALN_001464|GPALN_001464|transcript|GPALN_001464-T1|protein_coding||c.*1263T>C|||||1263|,G|intergenic_region|MO…
Gpscaff_1	6272861	AAGCC	AT	complex	0.277778	0.157895	0.87037	0.858824	0/1'	0/1'	0/1'	0/1'	ANN=T|downstream_gene_variant|MODIFIER|GPALN_001462|GPALN_001462|transcript|GPALN_001462-T1|protein_coding||c.*1489_*1492delAGCCinsT|||||1489|,T|downstream_gene_variant|MODIFIER|GPALN_001463|GPALN_001463|transcript|GPALN_001463-T1|protein_coding||c.*243_*246delGGCTinsA|||||246|,T|downstream_gene_variant|MODIFIER|GPALN_001464|GPALN_001464|transcript|GPALN_001464-T1|protein_coding||c.*1234_*1237del…
Gpscaff_1	6273075	T	C	snp	0.818182	0.913044	0.149425	0.117647	0/1'	0/1'	0/1'	0/1'	ANN=C|downstream_gene_variant|MODIFIER|GPALN_001462|GPALN_001462|transcript|GPALN_001462-T1|protein_coding||c.*1702T>C|||||1702|,C|downstream_gene_variant|MODIFIER|GPALN_001463|GPALN_001463|transcript|GPALN_001463-T1|protein_coding||c.*33A>G|||||33|,C|downstream_gene_variant|MODIFIER|GPALN_001464|GPALN_001464|transcript|GPALN_001464-T1|protein_coding||c.*1024A>G|||||1024|,C|intergenic_region|MODI…
Gpscaff_1	6273085	T	G	snp	0.894309	0.933333	0.153061	0.110092	0/1'	0/0'	0/1'	0/1'	ANN=G|downstream_gene_variant|MODIFIER|GPALN_001462|GPALN_001462|transcript|GPALN_001462-T1|protein_coding||c.*1712T>G|||||1712|,G|downstream_gene_variant|MODIFIER|GPALN_001463|GPALN_001463|transcript|GPALN_001463-T1|protein_coding||c.*23A>C|||||23|,G|downstream_gene_variant|MODIFIER|GPALN_001464|GPALN_001464|transcript|GPALN_001464-T1|protein_coding||c.*1014A>C|||||1014|,G|intergenic_region|MODI…
Gpscaff_1	6273130	GG	AT	mnp	0.905172	0.942308	0.20202	0.0769231	0/1'	0/0'	0/1'	1/1'	ANN=AT|missense_variant|MODERATE|GPALN_001463|GPALN_001463|transcript|GPALN_001463-T1|protein_coding|1/1|c.472_473delCCinsAT|p.Pro158Ile|473/495|472/495|158/164||,AT|downstream_gene_variant|MODIFIER|GPALN_001462|GPALN_001462|transcript|GPALN_001462-T1|protein_coding||c.*1757_*1758delGGinsAT|||||1757|,AT|downstream_gene_variant|MODIFIER|GPALN_001464|GPALN_001464|transcript|GPALN_001464-T1|protein_…
Gpscaff_1	6273348	A	G	snp	0.921053	0.859259	0.133858	0.151261	0/0'	0/1'	0/1'	0/1'	ANN=G|synonymous_variant|LOW|GPALN_001463|GPALN_001463|transcript|GPALN_001463-T1|protein_coding|1/1|c.255T>C|p.Gly85Gly|255/495|255/495|85/164||,G|downstream_gene_variant|MODIFIER|GPALN_001462|GPALN_001462|transcript|GPALN_001462-T1|protein_coding||c.*1975A>G|||||1975|,G|downstream_gene_variant|MODIFIER|GPALN_001464|GPALN_001464|transcript|GPALN_001464-T1|protein_coding||c.*751T>C|||||751|
Gpscaff_1	6274342	C	G	snp	0.969925	0.883041	0.160714	0.113821	0/0'	0/1'	0/1'	0/1'	ANN=G|upstream_gene_variant|MODIFIER|GPALN_001463|GPALN_001463|transcript|GPALN_001463-T1|protein_coding||c.-740G>C|||||740|,G|downstream_gene_variant|MODIFIER|GPALN_001462|GPALN_001462|transcript|GPALN_001462-T1|protein_coding||c.*2969C>G|||||2969|,G|intron_variant|MODIFIER|GPALN_001464|GPALN_001464|transcript|GPALN_001464-T1|protein_coding|31/31|c.7202-140G>C||||||
Gpscaff_1	6274845	A	G	snp	0.20202	0.102564	0.880435	0.882353	0/1'	0/1'	0/1'	0/1'	ANN=G|synonymous_variant|LOW|GPALN_001464|GPALN_001464|transcript|GPALN_001464-T1|protein_coding|30/32|c.6990T>C|p.Ser2330Ser|6990/7305|6990/7305|2330/2434||,G|upstream_gene_variant|MODIFIER|GPALN_001463|GPALN_001463|transcript|GPALN_001463-T1|protein_coding||c.-1243T>C|||||1243|,G|downstream_gene_variant|MODIFIER|GPALN_001462|GPALN_001462|transcript|GPALN_001462-T1|protein_coding||c.*3472A>G||||…
Gpscaff_1	6274899	TCCG	CCCA	complex	0.941176	0.887641	0.139535	0.130841	0/0'	0/1'	0/1'	0/1'	ANN=CCCA|synonymous_variant|LOW|GPALN_001464|GPALN_001464|transcript|GPALN_001464-T1|protein_coding|30/32|c.6933_6936delCGGAinsTGGG|p.2313|6936/7305|6933/7305|2311/2434||,CCCA|upstream_gene_variant|MODIFIER|GPALN_001463|GPALN_001463|transcript|GPALN_001463-T1|protein_coding||c.-1300_-1297delCGGAinsTGGG|||||1297|,CCCA|downstream_gene_variant|MODIFIER|GPALN_001462|GPALN_001462|transcript|GPALN_0014…
Gpscaff_1	6275085	C	A	snp	0.9375	0.872093	0.114286	0.119048	0/0'	0/1'	0/1'	0/1'	ANN=A|upstream_gene_variant|MODIFIER|GPALN_001463|GPALN_001463|transcript|GPALN_001463-T1|protein_coding||c.-1483G>T|||||1483|,A|downstream_gene_variant|MODIFIER|GPALN_001462|GPALN_001462|transcript|GPALN_001462-T1|protein_coding||c.*3712C>A|||||3712|,A|intron_variant|MODIFIER|GPALN_001464|GPALN_001464|transcript|GPALN_001464-T1|protein_coding|29/31|c.6787-37G>T||||||
Gpscaff_1	6275108	T	C	snp	0.92	0.87013	0.107143	0.158537	0/0'	0/1'	0/1'	0/1'	ANN=C|upstream_gene_variant|MODIFIER|GPALN_001463|GPALN_001463|transcript|GPALN_001463-T1|protein_coding||c.-1506A>G|||||1506|,C|downstream_gene_variant|MODIFIER|GPALN_001462|GPALN_001462|transcript|GPALN_001462-T1|protein_coding||c.*3735T>C|||||3735|,C|intron_variant|MODIFIER|GPALN_001464|GPALN_001464|transcript|GPALN_001464-T1|protein_coding|29/31|c.6786+29A>G||||||
Gpscaff_1	6275164	G	T	snp	0.93617	0.891304	0.155556	0.170732	0/0'	0/1'	0/1'	0/1'	ANN=T|synonymous_variant|LOW|GPALN_001464|GPALN_001464|transcript|GPALN_001464-T1|protein_coding|29/32|c.6759C>A|p.Gly2253Gly|6759/7305|6759/7305|2253/2434||,T|upstream_gene_variant|MODIFIER|GPALN_001463|GPALN_001463|transcript|GPALN_001463-T1|protein_coding||c.-1562C>A|||||1562|,T|downstream_gene_variant|MODIFIER|GPALN_001462|GPALN_001462|transcript|GPALN_001462-T1|protein_coding||c.*3791G>T||||…
Gpscaff_1	6275305	T	C	snp	0.933884	0.87069	0.142857	0.126214	0/0'	0/1'	0/1'	0/1'	ANN=C|synonymous_variant|LOW|GPALN_001464|GPALN_001464|transcript|GPALN_001464-T1|protein_coding|29/32|c.6618A>G|p.Gly2206Gly|6618/7305|6618/7305|2206/2434||,C|upstream_gene_variant|MODIFIER|GPALN_001463|GPALN_001463|transcript|GPALN_001463-T1|protein_coding||c.-1703A>G|||||1703|,C|downstream_gene_variant|MODIFIER|GPALN_001462|GPALN_001462|transcript|GPALN_001462-T1|protein_coding||c.*3932T>C||||…
Gpscaff_1	6275341	C	G	snp	0.953846	0.874016	0.173913	0.0952381	0/0'	0/1'	0/1'	0/1'	ANN=G|synonymous_variant|LOW|GPALN_001464|GPALN_001464|transcript|GPALN_001464-T1|protein_coding|29/32|c.6582G>C|p.Ser2194Ser|6582/7305|6582/7305|2194/2434||,G|upstream_gene_variant|MODIFIER|GPALN_001463|GPALN_001463|transcript|GPALN_001463-T1|protein_coding||c.-1739G>C|||||1739|,G|downstream_gene_variant|MODIFIER|GPALN_001462|GPALN_001462|transcript|GPALN_001462-T1|protein_coding||c.*3968C>G||||…
Gpscaff_1	6276138	G	A	snp	0.98374	0.840909	0.0833333	0.156863	0/0'	0/1'	0/1'	0/1'	ANN=A|synonymous_variant|LOW|GPALN_001464|GPALN_001464|transcript|GPALN_001464-T1|protein_coding|28/32|c.5856C>T|p.Ala1952Ala|5856/7305|5856/7305|1952/2434||,A|upstream_gene_variant|MODIFIER|GPALN_001463|GPALN_001463|transcript|GPALN_001463-T1|protein_coding||c.-2536C>T|||||2536|,A|downstream_gene_variant|MODIFIER|GPALN_001462|GPALN_001462|transcript|GPALN_001462-T1|protein_coding||c.*4765G>A||||…
Gpscaff_1	6276700	TAAAATG	TAAAAATG	ins	0.791667	0.850575	0.125	0.195402	0/1'	0/1'	0/1'	0/1'	ANN=TAAAAATG|splice_region_variant&intron_variant|LOW|GPALN_001464|GPALN_001464|transcript|GPALN_001464-T1|protein_coding|26/31|c.5510-8_5510-7insT||||||,TAAAAATG|upstream_gene_variant|MODIFIER|GPALN_001463|GPALN_001463|transcript|GPALN_001463-T1|protein_coding||c.-3103_-3102insT|||||3103|
Gpscaff_1	6278938	G	A	snp	0.875	0.833333	0.08	0.114286	0/1'	0/1'	1/1'	0/1'	ANN=A|intron_variant|MODIFIER|GPALN_001464|GPALN_001464|transcript|GPALN_001464-T1|protein_coding|22/31|c.4439+284C>T||||||
Gpscaff_1	6279344	G	C	snp	0.17094	0.17931	0.903846	0.813084	0/1'	0/1'	0/1'	0/1'	ANN=C|synonymous_variant|LOW|GPALN_001464|GPALN_001464|transcript|GPALN_001464-T1|protein_coding|22/32|c.4317C>G|p.Ala1439Ala|4317/7305|4317/7305|1439/2434||
Gpscaff_1	6282411	A	T	snp	0.941176	0.875	0.157895	0.0956522	0/0'	0/1'	0/1'	0/1'	ANN=T|upstream_gene_variant|MODIFIER|GPALN_016255|GPALN_016255|transcript|GPALN_016255-T1|protein_coding||c.-2567A>T|||||2347|,T|intron_variant|MODIFIER|GPALN_001464|GPALN_001464|transcript|GPALN_001464-T1|protein_coding|19/31|c.3621-298T>A||||||
Gpscaff_1	6284137	T	C	snp	0.971963	0.900826	0.164706	0.132653	0/0'	0/1'	0/1'	0/1'	ANN=C|synonymous_variant|LOW|GPALN_001464|GPALN_001464|transcript|GPALN_001464-T1|protein_coding|17/32|c.3171A>G|p.Lys1057Lys|3171/7305|3171/7305|1057/2434||,C|upstream_gene_variant|MODIFIER|GPALN_016255|GPALN_016255|transcript|GPALN_016255-T1|protein_coding||c.-841T>C|||||621|
Gpscaff_1	6284535	A	G	snp	0.0724638	0.107143	0.985714	1	1/1'	0/1'	0/0'	0/0'	ANN=G|upstream_gene_variant|MODIFIER|GPALN_016255|GPALN_016255|transcript|GPALN_016255-T1|protein_coding||c.-443A>G|||||223|,G|intron_variant|MODIFIER|GPALN_001464|GPALN_001464|transcript|GPALN_001464-T1|protein_coding|16/31|c.3055-282T>C||||||
Gpscaff_1	6287062	G	T	snp	0.971429	0.919355	0.0379747	0.0990099	0/0'	0/0'	1/1'	0/1'	ANN=T|downstream_gene_variant|MODIFIER|GPALN_016255|GPALN_016255|transcript|GPALN_016255-T1|protein_coding||c.*1752G>T|||||1712|,T|intron_variant|MODIFIER|GPALN_001464|GPALN_001464|transcript|GPALN_001464-T1|protein_coding|16/31|c.3054+2494C>A||||||
Gpscaff_1	6287258	C	A	snp	0.948718	0.893617	0.0930233	0.134615	0/0'	0/1'	0/1'	0/1'	ANN=A|downstream_gene_variant|MODIFIER|GPALN_016255|GPALN_016255|transcript|GPALN_016255-T1|protein_coding||c.*1948C>A|||||1908|,A|intron_variant|MODIFIER|GPALN_001464|GPALN_001464|transcript|GPALN_001464-T1|protein_coding|16/31|c.3054+2298G>T||||||
Gpscaff_1	6287263	TCAGC	GCAGT	complex	0.966667	0.911111	0.111111	0.12	0/0'	0/1'	0/1'	0/1'	ANN=GCAGT|downstream_gene_variant|MODIFIER|GPALN_016255|GPALN_016255|transcript|GPALN_016255-T1|protein_coding||c.*1953_*1957delTCAGCinsGCAGT|||||1913|,GCAGT|intron_variant|MODIFIER|GPALN_001464|GPALN_001464|transcript|GPALN_001464-T1|protein_coding|16/31|c.3054+2289_3054+2293delGCTGAinsACTGC||||||
Gpscaff_1	6290794	C	T	snp	0.945946	0.858333	0.0978261	0.185185	0/0'	0/1'	0/1'	0/1'	ANN=T|synonymous_variant|LOW|GPALN_001464|GPALN_001464|transcript|GPALN_001464-T1|protein_coding|13/32|c.2574G>A|p.Arg858Arg|2574/7305|2574/7305|858/2434||
Gpscaff_1	6291084	T	G	snp	0.964286	0.905983	0.123596	0.141414	0/0'	0/1'	0/1'	0/1'	ANN=G|intron_variant|MODIFIER|GPALN_001464|GPALN_001464|transcript|GPALN_001464-T1|protein_coding|12/31|c.2414+30A>C||||||
Gpscaff_1	6291630	T	C	snp	0.982659	0.978836	0.0294118	0.0603448	0/0'	0/0'	1/1'	1/1'	ANN=C|missense_variant|MODERATE|GPALN_001464|GPALN_001464|transcript|GPALN_001464-T1|protein_coding|11/32|c.2018A>G|p.Asp673Gly|2018/7305|2018/7305|673/2434||
Gpscaff_1	6292765	G	C	snp	0.05	0.0816327	0.795455	0.874074	1/1'	0/1'	0/1'	0/1'	ANN=C|synonymous_variant|LOW|GPALN_001464|GPALN_001464|transcript|GPALN_001464-T1|protein_coding|9/32|c.1362C>G|p.Ala454Ala|1362/7305|1362/7305|454/2434||
Gpscaff_1	6293070	A	C	snp	0.0634921	0.111111	0.94186	0.944444	1/1'	0/1'	0/0'	0/0'	ANN=C|splice_region_variant&intron_variant|LOW|GPALN_001464|GPALN_001464|transcript|GPALN_001464-T1|protein_coding|7/31|c.1122-5T>G||||||
Gpscaff_1	6293206	TTTTAAA	TATTTAAA	ins	0.0348837	0.114035	0.87963	0.895652	1/1'	0/1'	0/1'	0/1'	ANN=TATTTAAA|intron_variant|MODIFIER|GPALN_001464|GPALN_001464|transcript|GPALN_001464-T1|protein_coding|7/31|c.1121+125_1121+126insT||||||
Gpscaff_1	6296263	T	A	snp	0.180556	0.0487805	0.815385	0.827586	0/1'	1/1'	0/1'	0/1'	ANN=A|intron_variant|MODIFIER|GPALN_001464|GPALN_001464|transcript|GPALN_001464-T1|protein_coding|1/31|c.53-272A>T||||||
Gpscaff_1	6297599	GAAAAAAACAAAAATAACAATG	GAAAAAACAAAAATAACAATG	del	0.0777778	0.207921	0.935065	0.897727	1/1'	0/1'	0/0'	0/1'	ANN=GAAAAAACAAAAATAACAATG|intron_variant|MODIFIER|GPALN_001464|GPALN_001464|transcript|GPALN_001464-T1|protein_coding|1/31|c.53-1615delT||||||
Gpscaff_1	6297875	G	A	snp	0.884211	0.898551	0.04	0.136364	0/1'	0/1'	1/1'	0/1'	ANN=A|intron_variant|MODIFIER|GPALN_001464|GPALN_001464|transcript|GPALN_001464-T1|protein_coding|1/31|c.53-1884C>T||||||
Gpscaff_1	6297918	T	C	snp	0.852632	0.875	0.0895522	0.142857	0/1'	0/1'	0/1'	0/1'	ANN=C|intron_variant|MODIFIER|GPALN_001464|GPALN_001464|transcript|GPALN_001464-T1|protein_coding|1/31|c.53-1927A>G||||||
Gpscaff_1	6297957	TAAACA	GAAAAG	complex	0.956989	0.90625	0.155172	0.202128	0/0'	0/1'	0/1'	0/1'	ANN=GAAAAG|intron_variant|MODIFIER|GPALN_001464|GPALN_001464|transcript|GPALN_001464-T1|protein_coding|1/31|c.53-1971_53-1966delTGTTTAinsCTTTTC||||||
Gpscaff_1	6298120	G	A	snp	0.93578	0.936937	0.210526	0.0818182	0/0'	0/0'	0/1'	1/1'	ANN=A|intron_variant|MODIFIER|GPALN_001464|GPALN_001464|transcript|GPALN_001464-T1|protein_coding|1/31|c.53-2129C>T||||||
Gpscaff_1	6299075	C	T	snp	0.0550459	0.092437	0.847458	0.8	1/1'	0/1'	0/1'	0/1'	ANN=T|upstream_gene_variant|MODIFIER|GPALN_001465|GPALN_001465|transcript|GPALN_001465-T1|protein_coding||c.-4923C>T|||||4923|,T|intron_variant|MODIFIER|GPALN_001464|GPALN_001464|transcript|GPALN_001464-T1|protein_coding|1/31|c.52+1826G>A||||||
Gpscaff_1	6300411	T	C	snp	1	0.867257	0.156863	0.116279	0/0'	0/1'	0/1'	0/1'	ANN=C|upstream_gene_variant|MODIFIER|GPALN_001465|GPALN_001465|transcript|GPALN_001465-T1|protein_coding||c.-3587T>C|||||3587|,C|intron_variant|MODIFIER|GPALN_001464|GPALN_001464|transcript|GPALN_001464-T1|protein_coding|1/31|c.52+490A>G||||||
Gpscaff_1	6301205	GTTTTGTTC	GTTTTTGTTC	ins	0.0571429	0.116279	0.883721	0.941748	1/1'	0/1'	0/1'	0/0'	ANN=GTTTTTGTTC|upstream_gene_variant|MODIFIER|GPALN_001464|GPALN_001464|transcript|GPALN_001464-T1|protein_coding||c.-258_-257insA|||||258|,GTTTTTGTTC|upstream_gene_variant|MODIFIER|GPALN_001465|GPALN_001465|transcript|GPALN_001465-T1|protein_coding||c.-2789_-2788insT|||||2788|,GTTTTTGTTC|downstream_gene_variant|MODIFIER|GPALN_001466|GPALN_001466|transcript|GPALN_001466-T1|protein_coding||c.*4423…
Gpscaff_1	6302829	TAAAAAATATTAAAC	TAAAAATATTAAAC	del	0.0263158	0.21875	1	0.988889	1/1'	0/1'	0/0'	0/0'	ANN=TAAAAATATTAAAC|upstream_gene_variant|MODIFIER|GPALN_001464|GPALN_001464|transcript|GPALN_001464-T1|protein_coding||c.-1883delT|||||1883|,TAAAAATATTAAAC|upstream_gene_variant|MODIFIER|GPALN_001465|GPALN_001465|transcript|GPALN_001465-T1|protein_coding||c.-1163delA|||||1163|,TAAAAATATTAAAC|downstream_gene_variant|MODIFIER|GPALN_001466|GPALN_001466|transcript|GPALN_001466-T1|protein_coding||c.*2…
Gpscaff_1	6302856	GGAC	TGAT	complex	0.027027	0.253731	1	0.988764	1/1'	0/1'	0/0'	0/0'	ANN=TGAT|upstream_gene_variant|MODIFIER|GPALN_001464|GPALN_001464|transcript|GPALN_001464-T1|protein_coding||c.-1907_-1904delGTCCinsATCA|||||1904|,TGAT|upstream_gene_variant|MODIFIER|GPALN_001465|GPALN_001465|transcript|GPALN_001465-T1|protein_coding||c.-1142_-1139delGGACinsTGAT|||||1142|,TGAT|downstream_gene_variant|MODIFIER|GPALN_001466|GPALN_001466|transcript|GPALN_001466-T1|protein_coding||c.…
Gpscaff_1	6303199	T	C	snp	0.0431655	0.095	0.8125	0.9	1/1'	0/1'	0/1'	0/1'	ANN=C|upstream_gene_variant|MODIFIER|GPALN_001464|GPALN_001464|transcript|GPALN_001464-T1|protein_coding||c.-2247A>G|||||2247|,C|upstream_gene_variant|MODIFIER|GPALN_001465|GPALN_001465|transcript|GPALN_001465-T1|protein_coding||c.-799T>C|||||799|,C|downstream_gene_variant|MODIFIER|GPALN_001466|GPALN_001466|transcript|GPALN_001466-T1|protein_coding||c.*2434A>G|||||2434|,C|intergenic_region|MODIFI…
Gpscaff_1	6303346	C	T	snp	0.0731707	0.16129	1	1	1/1'	0/1'	0/0'	0/0'	ANN=T|upstream_gene_variant|MODIFIER|GPALN_001464|GPALN_001464|transcript|GPALN_001464-T1|protein_coding||c.-2394G>A|||||2394|,T|upstream_gene_variant|MODIFIER|GPALN_001465|GPALN_001465|transcript|GPALN_001465-T1|protein_coding||c.-652C>T|||||652|,T|downstream_gene_variant|MODIFIER|GPALN_001466|GPALN_001466|transcript|GPALN_001466-T1|protein_coding||c.*2287G>A|||||2287|,T|intergenic_region|MODIFI…
Gpscaff_1	6303553	CTTTTTTTTAAATAGTG	GTTTGTTTGAGATAGTGTG	complex	0.0142857	0.115942	0.942857	0.883117	1/1'	0/1'	0/0'	0/1'	ANN=GTTTGTTTGAGATAGTGTG|upstream_gene_variant|MODIFIER|GPALN_001464|GPALN_001464|transcript|GPALN_001464-T1|protein_coding||c.-2617_-2601delCACTATTTAAAAAAAAGinsCACACTATCTCAAACAAAC|||||2601|,GTTTGTTTGAGATAGTGTG|upstream_gene_variant|MODIFIER|GPALN_001465|GPALN_001465|transcript|GPALN_001465-T1|protein_coding||c.-445_-429delCTTTTTTTTAAATAGTGinsGTTTGTTTGAGATAGTGTG|||||445|,GTTTGTTTGAGATAGTGTG|downst…
Gpscaff_1	6303588	A	G	snp	0.0380952	0.0833333	0.89011	0.858696	1/1'	0/1'	0/1'	0/1'	ANN=G|upstream_gene_variant|MODIFIER|GPALN_001464|GPALN_001464|transcript|GPALN_001464-T1|protein_coding||c.-2636T>C|||||2636|,G|upstream_gene_variant|MODIFIER|GPALN_001465|GPALN_001465|transcript|GPALN_001465-T1|protein_coding||c.-410A>G|||||410|,G|downstream_gene_variant|MODIFIER|GPALN_001466|GPALN_001466|transcript|GPALN_001466-T1|protein_coding||c.*2045T>C|||||2045|,G|downstream_gene_variant|…
Gpscaff_1	6312290	G	C	snp	0.165354	0.15534	0.915663	0.902655	0/1'	0/1'	0/1'	0/1'	ANN=C|upstream_gene_variant|MODIFIER|GPALN_001466|GPALN_001466|transcript|GPALN_001466-T1|protein_coding||c.-4114C>G|||||4114|,C|upstream_gene_variant|MODIFIER|GPALN_001468|GPALN_001468|transcript|GPALN_001468-T1|protein_coding||c.-3890G>C|||||3890|,C|intron_variant|MODIFIER|GPALN_001467|GPALN_001467|transcript|GPALN_001467-T1|protein_coding|2/6|c.505+1497C>G||||||
Gpscaff_1	6312357	CTA	CA	del	0.00847458	0.040404	0.845238	0.945455	1/1'	1/1'	0/1'	0/0'	ANN=CA|upstream_gene_variant|MODIFIER|GPALN_001466|GPALN_001466|transcript|GPALN_001466-T1|protein_coding||c.-4182delA|||||4182|,CA|upstream_gene_variant|MODIFIER|GPALN_001468|GPALN_001468|transcript|GPALN_001468-T1|protein_coding||c.-3822delT|||||3822|,CA|intron_variant|MODIFIER|GPALN_001467|GPALN_001467|transcript|GPALN_001467-T1|protein_coding|2/6|c.505+1429delA||||||
Gpscaff_1	6312386	T	C	snp	0.00826446	0.0377359	0.826667	0.925926	1/1'	1/1'	0/1'	0/0'	ANN=C|upstream_gene_variant|MODIFIER|GPALN_001466|GPALN_001466|transcript|GPALN_001466-T1|protein_coding||c.-4210A>G|||||4210|,C|upstream_gene_variant|MODIFIER|GPALN_001468|GPALN_001468|transcript|GPALN_001468-T1|protein_coding||c.-3794T>C|||||3794|,C|intron_variant|MODIFIER|GPALN_001467|GPALN_001467|transcript|GPALN_001467-T1|protein_coding|2/6|c.505+1401A>G||||||
Gpscaff_1	6312394	A	G	snp	0.0173913	0.0291262	0.815789	0.920354	1/1'	1/1'	0/1'	0/0'	ANN=G|upstream_gene_variant|MODIFIER|GPALN_001466|GPALN_001466|transcript|GPALN_001466-T1|protein_coding||c.-4218T>C|||||4218|,G|upstream_gene_variant|MODIFIER|GPALN_001468|GPALN_001468|transcript|GPALN_001468-T1|protein_coding||c.-3786A>G|||||3786|,G|intron_variant|MODIFIER|GPALN_001467|GPALN_001467|transcript|GPALN_001467-T1|protein_coding|2/6|c.505+1393T>C||||||
Gpscaff_1	6313512	C	T	snp	0.202128	0.0882353	0.852632	0.8	0/1'	0/1'	0/1'	0/1'	ANN=T|upstream_gene_variant|MODIFIER|GPALN_001468|GPALN_001468|transcript|GPALN_001468-T1|protein_coding||c.-2668C>T|||||2668|,T|intron_variant|MODIFIER|GPALN_001467|GPALN_001467|transcript|GPALN_001467-T1|protein_coding|2/6|c.505+275G>A||||||
Gpscaff_1	6316569	C	T	snp	0.982143	0.955882	0.230159	0.0731707	0/0'	0/0'	0/1'	1/1'	ANN=T|upstream_gene_variant|MODIFIER|GPALN_001467|GPALN_001467|transcript|GPALN_001467-T1|protein_coding||c.-1673G>A|||||1673|,T|intron_variant|MODIFIER|GPALN_001468|GPALN_001468|transcript|GPALN_001468-T1|protein_coding|2/13|c.225+92C>T||||||
Gpscaff_1	6316578	C	T	snp	0.982609	0.96124	0.238095	0.0603448	0/0'	0/0'	0/1'	1/1'	ANN=T|upstream_gene_variant|MODIFIER|GPALN_001467|GPALN_001467|transcript|GPALN_001467-T1|protein_coding||c.-1682G>A|||||1682|,T|intron_variant|MODIFIER|GPALN_001468|GPALN_001468|transcript|GPALN_001468-T1|protein_coding|2/13|c.225+101C>T||||||
Gpscaff_1	6317676	C	G	snp	0.947368	0.859375	0.0555556	0.105882	0/0'	0/1'	1/1'	0/1'	ANN=G|upstream_gene_variant|MODIFIER|GPALN_001467|GPALN_001467|transcript|GPALN_001467-T1|protein_coding||c.-2780G>C|||||2780|,G|intron_variant|MODIFIER|GPALN_001468|GPALN_001468|transcript|GPALN_001468-T1|protein_coding|5/13|c.500-19C>G||||||
Gpscaff_1	6317985	A	C	snp	0.965116	0.921348	0.133333	0.0540541	0/0'	0/0'	0/1'	1/1'	ANN=C|upstream_gene_variant|MODIFIER|GPALN_001467|GPALN_001467|transcript|GPALN_001467-T1|protein_coding||c.-3089T>G|||||3089|,C|intron_variant|MODIFIER|GPALN_001468|GPALN_001468|transcript|GPALN_001468-T1|protein_coding|6/13|c.659-42A>C||||||
Gpscaff_1	6318554	G	T	snp	1	0.91453	0.186992	0.22973	0/0'	0/1'	0/1'	0/1'	ANN=T|upstream_gene_variant|MODIFIER|GPALN_001467|GPALN_001467|transcript|GPALN_001467-T1|protein_coding||c.-3658C>A|||||3658|,T|downstream_gene_variant|MODIFIER|GPALN_001469|GPALN_001469|transcript|GPALN_001469-T1|protein_coding||c.*4912C>A|||||4912|,T|intron_variant|MODIFIER|GPALN_001468|GPALN_001468|transcript|GPALN_001468-T1|protein_coding|7/13|c.724-136G>T||||||
Gpscaff_1	6319147	A	T	snp	0.990385	0.911765	0.16129	0.157407	0/0'	0/1'	0/1'	0/1'	ANN=T|upstream_gene_variant|MODIFIER|GPALN_001467|GPALN_001467|transcript|GPALN_001467-T1|protein_coding||c.-4251T>A|||||4251|,T|downstream_gene_variant|MODIFIER|GPALN_001469|GPALN_001469|transcript|GPALN_001469-T1|protein_coding||c.*4319T>A|||||4319|,T|intron_variant|MODIFIER|GPALN_001468|GPALN_001468|transcript|GPALN_001468-T1|protein_coding|9/13|c.927-92A>T||||||
Gpscaff_1	6319158	T	G	snp	0.990196	0.898438	0.164835	0.12844	0/0'	0/1'	0/1'	0/1'	ANN=G|upstream_gene_variant|MODIFIER|GPALN_001467|GPALN_001467|transcript|GPALN_001467-T1|protein_coding||c.-4262A>C|||||4262|,G|downstream_gene_variant|MODIFIER|GPALN_001469|GPALN_001469|transcript|GPALN_001469-T1|protein_coding||c.*4308A>C|||||4308|,G|intron_variant|MODIFIER|GPALN_001468|GPALN_001468|transcript|GPALN_001468-T1|protein_coding|9/13|c.927-81T>G||||||
Gpscaff_1	6319368	G	A	snp	0.971429	0.878049	0.174757	0.133333	0/0'	0/1'	0/1'	0/1'	ANN=A|synonymous_variant|LOW|GPALN_001468|GPALN_001468|transcript|GPALN_001468-T1|protein_coding|10/14|c.1056G>A|p.Leu352Leu|1056/1854|1056/1773|352/590||,A|upstream_gene_variant|MODIFIER|GPALN_001467|GPALN_001467|transcript|GPALN_001467-T1|protein_coding||c.-4472C>T|||||4472|,A|downstream_gene_variant|MODIFIER|GPALN_001469|GPALN_001469|transcript|GPALN_001469-T1|protein_coding||c.*4098C>T|||||40…
Gpscaff_1	6319765	C	T	snp	0.975	0.793478	0.0416667	0.0736842	0/0'	0/1'	1/1'	1/1'	ANN=T|upstream_gene_variant|MODIFIER|GPALN_001467|GPALN_001467|transcript|GPALN_001467-T1|protein_coding||c.-4869G>A|||||4869|,T|downstream_gene_variant|MODIFIER|GPALN_001469|GPALN_001469|transcript|GPALN_001469-T1|protein_coding||c.*3701G>A|||||3701|,T|intron_variant|MODIFIER|GPALN_001468|GPALN_001468|transcript|GPALN_001468-T1|protein_coding|10/13|c.1267-186C>T||||||
Gpscaff_1	6320948	C	T	snp	0.968992	0.902985	0.153846	0.150442	0/0'	0/1'	0/1'	0/1'	ANN=T|missense_variant|MODERATE|GPALN_001468|GPALN_001468|transcript|GPALN_001468-T1|protein_coding|14/14|c.1744C>T|p.His582Tyr|1744/1854|1744/1773|582/590||,T|downstream_gene_variant|MODIFIER|GPALN_001469|GPALN_001469|transcript|GPALN_001469-T1|protein_coding||c.*2518G>A|||||2518|
Gpscaff_1	6321506	GC	CA	mnp	0.934426	0.852273	0.0543478	0.0674157	0/0'	0/1'	1/1'	1/1'	ANN=CA|downstream_gene_variant|MODIFIER|GPALN_001468|GPALN_001468|transcript|GPALN_001468-T1|protein_coding||c.*529_*530delGCinsCA|||||448|,CA|downstream_gene_variant|MODIFIER|GPALN_001469|GPALN_001469|transcript|GPALN_001469-T1|protein_coding||c.*1959_*1960delGCinsTG|||||1960|,CA|intergenic_region|MODIFIER|GPALN_001468-GPALN_001469|GPALN_001468-GPALN_001469|intergenic_region|GPALN_001468-GPALN_0…
Gpscaff_1	6321523	TGGTA	TGGGGTA	ins	0.960526	0.885057	0.0714286	0.104651	0/0'	0/1'	1/1'	0/1'	ANN=TGGGGTA|downstream_gene_variant|MODIFIER|GPALN_001468|GPALN_001468|transcript|GPALN_001468-T1|protein_coding||c.*548_*549insGG|||||468|,TGGGGTA|downstream_gene_variant|MODIFIER|GPALN_001469|GPALN_001469|transcript|GPALN_001469-T1|protein_coding||c.*1940_*1941insCC|||||1940|,TGGGGTA|intergenic_region|MODIFIER|GPALN_001468-GPALN_001469|GPALN_001468-GPALN_001469|intergenic_region|GPALN_001468-GP…
Gpscaff_1	6321528	A	C	snp	0.96	0.891304	0.0681818	0.123596	0/0'	0/1'	1/1'	0/1'	ANN=C|downstream_gene_variant|MODIFIER|GPALN_001468|GPALN_001468|transcript|GPALN_001468-T1|protein_coding||c.*551A>C|||||470|,C|downstream_gene_variant|MODIFIER|GPALN_001469|GPALN_001469|transcript|GPALN_001469-T1|protein_coding||c.*1938T>G|||||1938|,C|intergenic_region|MODIFIER|GPALN_001468-GPALN_001469|GPALN_001468-GPALN_001469|intergenic_region|GPALN_001468-GPALN_001469|||n.6321528A>C||||||
Gpscaff_1	6321534	T	C	snp	0.961039	0.892157	0.0744681	0.107843	0/0'	0/1'	1/1'	0/1'	ANN=C|downstream_gene_variant|MODIFIER|GPALN_001468|GPALN_001468|transcript|GPALN_001468-T1|protein_coding||c.*557T>C|||||476|,C|downstream_gene_variant|MODIFIER|GPALN_001469|GPALN_001469|transcript|GPALN_001469-T1|protein_coding||c.*1932A>G|||||1932|,C|intergenic_region|MODIFIER|GPALN_001468-GPALN_001469|GPALN_001468-GPALN_001469|intergenic_region|GPALN_001468-GPALN_001469|||n.6321534T>C||||||
Gpscaff_1	6321578	C	T	snp	0.968421	0.873016	0.113402	0.114286	0/0'	0/1'	0/1'	0/1'	ANN=T|downstream_gene_variant|MODIFIER|GPALN_001468|GPALN_001468|transcript|GPALN_001468-T1|protein_coding||c.*601C>T|||||520|,T|downstream_gene_variant|MODIFIER|GPALN_001469|GPALN_001469|transcript|GPALN_001469-T1|protein_coding||c.*1888G>A|||||1888|,T|intergenic_region|MODIFIER|GPALN_001468-GPALN_001469|GPALN_001468-GPALN_001469|intergenic_region|GPALN_001468-GPALN_001469|||n.6321578C>T||||||
Gpscaff_1	6321970	G	T	snp	0.938272	0.911392	0.156627	0.191011	0/0'	0/1'	0/1'	0/1'	ANN=T|upstream_gene_variant|MODIFIER|GPALN_001470|GPALN_001470|transcript|GPALN_001470-T1|protein_coding||c.-5191G>T|||||4979|,T|downstream_gene_variant|MODIFIER|GPALN_001468|GPALN_001468|transcript|GPALN_001468-T1|protein_coding||c.*993G>T|||||912|,T|downstream_gene_variant|MODIFIER|GPALN_001469|GPALN_001469|transcript|GPALN_001469-T1|protein_coding||c.*1496C>A|||||1496|,T|intergenic_region|MODI…
Gpscaff_1	6322147	C	A	snp	0.955556	0.896552	0.180851	0.17	0/0'	0/1'	0/1'	0/1'	ANN=A|upstream_gene_variant|MODIFIER|GPALN_001470|GPALN_001470|transcript|GPALN_001470-T1|protein_coding||c.-5014C>A|||||4802|,A|downstream_gene_variant|MODIFIER|GPALN_001468|GPALN_001468|transcript|GPALN_001468-T1|protein_coding||c.*1170C>A|||||1089|,A|downstream_gene_variant|MODIFIER|GPALN_001469|GPALN_001469|transcript|GPALN_001469-T1|protein_coding||c.*1319G>T|||||1319|,A|intergenic_region|MO…
Gpscaff_1	6322188	C	T	snp	0.990196	0.904348	0.181818	0.184	0/0'	0/1'	0/1'	0/1'	ANN=T|upstream_gene_variant|MODIFIER|GPALN_001470|GPALN_001470|transcript|GPALN_001470-T1|protein_coding||c.-4973C>T|||||4761|,T|downstream_gene_variant|MODIFIER|GPALN_001468|GPALN_001468|transcript|GPALN_001468-T1|protein_coding||c.*1211C>T|||||1130|,T|downstream_gene_variant|MODIFIER|GPALN_001469|GPALN_001469|transcript|GPALN_001469-T1|protein_coding||c.*1278G>A|||||1278|,T|intergenic_region|MO…
Gpscaff_1	6323490	G	A	snp	0.97561	0.88189	0.0725806	0.111111	0/0'	0/1'	1/1'	0/1'	ANN=A|synonymous_variant|LOW|GPALN_001469|GPALN_001469|transcript|GPALN_001469-T1|protein_coding|7/7|c.822C>T|p.Asp274Asp|822/846|822/846|274/281||,A|upstream_gene_variant|MODIFIER|GPALN_001470|GPALN_001470|transcript|GPALN_001470-T1|protein_coding||c.-3671G>A|||||3459|,A|downstream_gene_variant|MODIFIER|GPALN_001468|GPALN_001468|transcript|GPALN_001468-T1|protein_coding||c.*2513G>A|||||2432|
Gpscaff_1	6323554	G	A	snp	0.944	0.892562	0.0847458	0.0940171	0/0'	0/1'	0/1'	0/1'	ANN=A|missense_variant|MODERATE|GPALN_001469|GPALN_001469|transcript|GPALN_001469-T1|protein_coding|7/7|c.758C>T|p.Ala253Val|758/846|758/846|253/281||,A|upstream_gene_variant|MODIFIER|GPALN_001470|GPALN_001470|transcript|GPALN_001470-T1|protein_coding||c.-3607G>A|||||3395|,A|downstream_gene_variant|MODIFIER|GPALN_001468|GPALN_001468|transcript|GPALN_001468-T1|protein_coding||c.*2577G>A|||||2496|
Gpscaff_1	6323643	T	C	snp	0.916667	0.878378	0.145833	0.0102041	0/0'	0/1'	0/1'	1/1'	ANN=C|upstream_gene_variant|MODIFIER|GPALN_001470|GPALN_001470|transcript|GPALN_001470-T1|protein_coding||c.-3518T>C|||||3306|,C|downstream_gene_variant|MODIFIER|GPALN_001468|GPALN_001468|transcript|GPALN_001468-T1|protein_coding||c.*2666T>C|||||2585|,C|intron_variant|MODIFIER|GPALN_001469|GPALN_001469|transcript|GPALN_001469-T1|protein_coding|6/6|c.724+45A>G||||||
Gpscaff_1	6323710	C	T	snp	0.942857	0.884615	0.142857	0.0285714	0/0'	0/1'	0/1'	1/1'	ANN=T|synonymous_variant|LOW|GPALN_001469|GPALN_001469|transcript|GPALN_001469-T1|protein_coding|6/7|c.702G>A|p.Leu234Leu|702/846|702/846|234/281||,T|upstream_gene_variant|MODIFIER|GPALN_001470|GPALN_001470|transcript|GPALN_001470-T1|protein_coding||c.-3451C>T|||||3239|,T|downstream_gene_variant|MODIFIER|GPALN_001468|GPALN_001468|transcript|GPALN_001468-T1|protein_coding||c.*2733C>T|||||2652|
Gpscaff_1	6323729	G	A	snp	0.972603	0.882353	0.150538	0.045045	0/0'	0/1'	0/1'	1/1'	ANN=A|missense_variant|MODERATE|GPALN_001469|GPALN_001469|transcript|GPALN_001469-T1|protein_coding|6/7|c.683C>T|p.Ala228Val|683/846|683/846|228/281||,A|upstream_gene_variant|MODIFIER|GPALN_001470|GPALN_001470|transcript|GPALN_001470-T1|protein_coding||c.-3432G>A|||||3220|,A|downstream_gene_variant|MODIFIER|GPALN_001468|GPALN_001468|transcript|GPALN_001468-T1|protein_coding||c.*2752G>A|||||2671|
Gpscaff_1	6324287	C	T	snp	0.931034	0.903226	0.172043	0.122807	0/0'	0/1'	0/1'	0/1'	ANN=T|upstream_gene_variant|MODIFIER|GPALN_001470|GPALN_001470|transcript|GPALN_001470-T1|protein_coding||c.-2874C>T|||||2662|,T|downstream_gene_variant|MODIFIER|GPALN_001468|GPALN_001468|transcript|GPALN_001468-T1|protein_coding||c.*3310C>T|||||3229|,T|intron_variant|MODIFIER|GPALN_001469|GPALN_001469|transcript|GPALN_001469-T1|protein_coding|4/6|c.522+10G>A||||||
Gpscaff_1	6324315	C	G	snp	0.944444	0.911765	0.150943	0.111111	0/0'	0/1'	0/1'	0/1'	ANN=G|synonymous_variant|LOW|GPALN_001469|GPALN_001469|transcript|GPALN_001469-T1|protein_coding|4/7|c.504G>C|p.Val168Val|504/846|504/846|168/281||,G|upstream_gene_variant|MODIFIER|GPALN_001470|GPALN_001470|transcript|GPALN_001470-T1|protein_coding||c.-2846C>G|||||2634|,G|downstream_gene_variant|MODIFIER|GPALN_001468|GPALN_001468|transcript|GPALN_001468-T1|protein_coding||c.*3338C>G|||||3257|
Gpscaff_1	6324432	G	A	snp	0.956522	0.897436	0.161765	0.130081	0/0'	0/1'	0/1'	0/1'	ANN=A|synonymous_variant|LOW|GPALN_001469|GPALN_001469|transcript|GPALN_001469-T1|protein_coding|4/7|c.387C>T|p.Asp129Asp|387/846|387/846|129/281||,A|upstream_gene_variant|MODIFIER|GPALN_001470|GPALN_001470|transcript|GPALN_001470-T1|protein_coding||c.-2729G>A|||||2517|,A|downstream_gene_variant|MODIFIER|GPALN_001468|GPALN_001468|transcript|GPALN_001468-T1|protein_coding||c.*3455G>A|||||3374|
Gpscaff_1	6324962	C	T	snp	0.921569	0.938596	0.125	0.0759494	0/0'	0/0'	0/1'	1/1'	ANN=T|synonymous_variant|LOW|GPALN_001469|GPALN_001469|transcript|GPALN_001469-T1|protein_coding|2/7|c.255G>A|p.Glu85Glu|255/846|255/846|85/281||,T|upstream_gene_variant|MODIFIER|GPALN_001470|GPALN_001470|transcript|GPALN_001470-T1|protein_coding||c.-2199C>T|||||1987|,T|upstream_gene_variant|MODIFIER|GPALN_001471|GPALN_001471|transcript|GPALN_001471-T1|protein_coding||c.-4618C>T|||||4618|,T|downs…
Gpscaff_1	6325688	T	G	snp	0.964602	0.910569	0.207921	0.118182	0/0'	0/1'	0/1'	0/1'	ANN=G|upstream_gene_variant|MODIFIER|GPALN_001469|GPALN_001469|transcript|GPALN_001469-T1|protein_coding||c.-233A>C|||||233|,G|upstream_gene_variant|MODIFIER|GPALN_001470|GPALN_001470|transcript|GPALN_001470-T1|protein_coding||c.-1473T>G|||||1261|,G|upstream_gene_variant|MODIFIER|GPALN_001471|GPALN_001471|transcript|GPALN_001471-T1|protein_coding||c.-3892T>G|||||3892|,G|downstream_gene_variant|MO…
Gpscaff_1	6327726	T	G	snp	0.979381	0.910891	0.191011	0.1	0/0'	0/1'	0/1'	0/1'	ANN=G|upstream_gene_variant|MODIFIER|GPALN_001469|GPALN_001469|transcript|GPALN_001469-T1|protein_coding||c.-2271A>C|||||2271|,G|upstream_gene_variant|MODIFIER|GPALN_001471|GPALN_001471|transcript|GPALN_001471-T1|protein_coding||c.-1854T>G|||||1854|,G|intron_variant|MODIFIER|GPALN_001470|GPALN_001470|transcript|GPALN_001470-T1|protein_coding|2/5|c.397-38T>G||||||
Gpscaff_1	6331627	G	A	snp	0.976	0.879121	0.149425	0.121739	0/0'	0/1'	0/1'	0/1'	ANN=A|downstream_gene_variant|MODIFIER|GPALN_001470|GPALN_001470|transcript|GPALN_001470-T1|protein_coding||c.*2929G>A|||||2929|,A|intron_variant|MODIFIER|GPALN_001471|GPALN_001471|transcript|GPALN_001471-T1|protein_coding|10/53|c.1284+31G>A||||||
Gpscaff_1	6331970	A	G	snp	0.887097	0.868852	0.168539	0.222222	0/1'	0/1'	0/1'	0/1'	ANN=G|splice_region_variant&intron_variant|LOW|GPALN_001471|GPALN_001471|transcript|GPALN_001471-T1|protein_coding|11/53|c.1425+7A>G||||||,G|downstream_gene_variant|MODIFIER|GPALN_001470|GPALN_001470|transcript|GPALN_001470-T1|protein_coding||c.*3272A>G|||||3272|
Gpscaff_1	6332320	A	G	snp	1	0.94898	0.147059	0.0769231	0/0'	0/0'	0/1'	1/1'	ANN=G|downstream_gene_variant|MODIFIER|GPALN_001470|GPALN_001470|transcript|GPALN_001470-T1|protein_coding||c.*3622A>G|||||3622|,G|intron_variant|MODIFIER|GPALN_001471|GPALN_001471|transcript|GPALN_001471-T1|protein_coding|12/53|c.1572+76A>G||||||
Gpscaff_1	6332608	A	G	snp	0.960526	0.908163	0.149425	0.0990099	0/0'	0/1'	0/1'	0/1'	ANN=G|downstream_gene_variant|MODIFIER|GPALN_001470|GPALN_001470|transcript|GPALN_001470-T1|protein_coding||c.*3910A>G|||||3910|,G|intron_variant|MODIFIER|GPALN_001471|GPALN_001471|transcript|GPALN_001471-T1|protein_coding|13/53|c.1666-59A>G||||||
Gpscaff_1	6332840	C	T	snp	0.974576	0.909091	0.179487	0.123894	0/0'	0/1'	0/1'	0/1'	ANN=T|synonymous_variant|LOW|GPALN_001471|GPALN_001471|transcript|GPALN_001471-T1|protein_coding|14/54|c.1839C>T|p.Gly613Gly|1839/7180|1839/7041|613/2346||,T|downstream_gene_variant|MODIFIER|GPALN_001470|GPALN_001470|transcript|GPALN_001470-T1|protein_coding||c.*4142C>T|||||4142|
Gpscaff_1	6333508	C	T	snp	0.97561	0.884615	0.150685	0.123457	0/0'	0/1'	0/1'	0/1'	ANN=T|downstream_gene_variant|MODIFIER|GPALN_001470|GPALN_001470|transcript|GPALN_001470-T1|protein_coding||c.*4810C>T|||||4810|,T|intron_variant|MODIFIER|GPALN_001471|GPALN_001471|transcript|GPALN_001471-T1|protein_coding|16/53|c.2114-28C>T||||||
Gpscaff_1	6334269	GGGCA	CGGCT	complex	0.964706	0.901961	0.112245	0.0736842	0/0'	0/1'	0/1'	1/1'	ANN=CGGCT|intron_variant|MODIFIER|GPALN_001471|GPALN_001471|transcript|GPALN_001471-T1|protein_coding|19/53|c.2593-42_2593-38delGGGCAinsCGGCT||||||
Gpscaff_1	6336961	A	T	snp	0.988235	0.903846	0.19	0.190141	0/0'	0/1'	0/1'	0/1'	ANN=T|intron_variant|MODIFIER|GPALN_001471|GPALN_001471|transcript|GPALN_001471-T1|protein_coding|33/53|c.4029+88A>T||||||
Gpscaff_1	6338204	C	T	snp	0.975904	0.866667	0.152	0.126582	0/0'	0/1'	0/1'	0/1'	ANN=T|synonymous_variant|LOW|GPALN_001471|GPALN_001471|transcript|GPALN_001471-T1|protein_coding|38/54|c.4758C>T|p.Phe1586Phe|4758/7180|4758/7041|1586/2346||
Gpscaff_1	6339030	G	C	snp	1	0.9	0.162162	0.1875	0/0'	0/1'	0/1'	0/1'	ANN=C|intron_variant|MODIFIER|GPALN_001471|GPALN_001471|transcript|GPALN_001471-T1|protein_coding|40/53|c.5181+234G>C||||||
Gpscaff_1	6339329	AAAAAGAAT	AAATTAAAAGAAT	ins	0	0.0882353	0.8125	0.791667	1/1'	0/1'	0/1'	0/1'	ANN=AAATTAAAAGAAT|intron_variant|MODIFIER|GPALN_001471|GPALN_001471|transcript|GPALN_001471-T1|protein_coding|40/53|c.5182-33_5182-32insTTAA||||||
Gpscaff_1	6340267	CG	TA	mnp	0.971698	0.909091	0.1125	0.120482	0/0'	0/1'	0/1'	0/1'	ANN=TA|downstream_gene_variant|MODIFIER|GPALN_001472|GPALN_001472|transcript|GPALN_001472-T1|protein_coding||c.*4264_*4265delCGinsTA|||||4265|,TA|intron_variant|MODIFIER|GPALN_001471|GPALN_001471|transcript|GPALN_001471-T1|protein_coding|44/53|c.5670+51_5670+52delCGinsTA||||||
Gpscaff_1	6340725	C	T	snp	0.981982	0.91453	0.175	0.178571	0/0'	0/1'	0/1'	0/1'	ANN=T|synonymous_variant|LOW|GPALN_001471|GPALN_001471|transcript|GPALN_001471-T1|protein_coding|46/54|c.5781C>T|p.His1927His|5781/7180|5781/7041|1927/2346||,T|downstream_gene_variant|MODIFIER|GPALN_001472|GPALN_001472|transcript|GPALN_001472-T1|protein_coding||c.*3807G>A|||||3807|
Gpscaff_1	6341046	C	T	snp	0.972222	0.893805	0.141509	0.116505	0/0'	0/1'	0/1'	0/1'	ANN=T|synonymous_variant|LOW|GPALN_001471|GPALN_001471|transcript|GPALN_001471-T1|protein_coding|47/54|c.6009C>T|p.Phe2003Phe|6009/7180|6009/7041|2003/2346||,T|downstream_gene_variant|MODIFIER|GPALN_001472|GPALN_001472|transcript|GPALN_001472-T1|protein_coding||c.*3486G>A|||||3486|
Gpscaff_1	6341081	CAAAAAATTAAATTTTAATTAG	CAAAAATTAAATTTTAATTAG	del	0.953125	0.916667	0.174603	0.108108	0/0'	0/0'	0/1'	1/1'	ANN=CAAAAATTAAATTTTAATTAG|downstream_gene_variant|MODIFIER|GPALN_001472|GPALN_001472|transcript|GPALN_001472-T1|protein_coding||c.*3445delT|||||3445|,CAAAAATTAAATTTTAATTAG|intron_variant|MODIFIER|GPALN_001471|GPALN_001471|transcript|GPALN_001471-T1|protein_coding|47/53|c.6036+14delA||||||
Gpscaff_1	6341169	G	A	snp	0.952381	0.912698	0.209877	0.0970874	0/0'	0/1'	0/1'	0/1'	ANN=A|splice_region_variant&intron_variant|LOW|GPALN_001471|GPALN_001471|transcript|GPALN_001471-T1|protein_coding|48/53|c.6075+7G>A||||||,A|downstream_gene_variant|MODIFIER|GPALN_001472|GPALN_001472|transcript|GPALN_001472-T1|protein_coding||c.*3363C>T|||||3363|
Gpscaff_1	6341208	C	T	snp	0.93913	0.890625	0.172414	0.138211	0/0'	0/1'	0/1'	0/1'	ANN=T|downstream_gene_variant|MODIFIER|GPALN_001472|GPALN_001472|transcript|GPALN_001472-T1|protein_coding||c.*3324G>A|||||3324|,T|intron_variant|MODIFIER|GPALN_001471|GPALN_001471|transcript|GPALN_001471-T1|protein_coding|48/53|c.6076-11C>T||||||
Gpscaff_1	6342335	G	A	snp	0.960938	0.954955	0.13913	0.0846154	0/0'	0/0'	0/1'	1/1'	ANN=A|splice_region_variant&intron_variant|LOW|GPALN_001471|GPALN_001471|transcript|GPALN_001471-T1|protein_coding|53/53|c.6870+4G>A||||||,A|downstream_gene_variant|MODIFIER|GPALN_001472|GPALN_001472|transcript|GPALN_001472-T1|protein_coding||c.*2197C>T|||||2197|,A|downstream_gene_variant|MODIFIER|GPALN_001473|GPALN_001473|transcript|GPALN_001473-T1|protein_coding||c.*4274C>T|||||4072|
Gpscaff_1	6342951	TCCACT	TCACT	del	0.905512	0.953271	0.142857	0.12766	0/1'	0/0'	0/1'	0/1'	ANN=TCACT|downstream_gene_variant|MODIFIER|GPALN_001471|GPALN_001471|transcript|GPALN_001471-T1|protein_coding||c.*365delC|||||226|,TCACT|downstream_gene_variant|MODIFIER|GPALN_001472|GPALN_001472|transcript|GPALN_001472-T1|protein_coding||c.*1579delG|||||1579|,TCACT|downstream_gene_variant|MODIFIER|GPALN_001473|GPALN_001473|transcript|GPALN_001473-T1|protein_coding||c.*3656delG|||||3454|,TCACT|i…
Gpscaff_1	6344258	A	G	snp	0.0487805	0.164179	0.875	0.905983	1/1'	0/1'	0/1'	0/1'	ANN=G|downstream_gene_variant|MODIFIER|GPALN_001471|GPALN_001471|transcript|GPALN_001471-T1|protein_coding||c.*1670A>G|||||1531|,G|downstream_gene_variant|MODIFIER|GPALN_001472|GPALN_001472|transcript|GPALN_001472-T1|protein_coding||c.*274T>C|||||274|,G|downstream_gene_variant|MODIFIER|GPALN_001473|GPALN_001473|transcript|GPALN_001473-T1|protein_coding||c.*2351T>C|||||2149|,G|downstream_gene_vari…
Gpscaff_1	6345112	CAAAAAATTG	CAAAAATTG	del	0.870588	0.849315	0.12844	0.0952381	0/1'	0/1'	0/1'	0/1'	ANN=CAAAAATTG|downstream_gene_variant|MODIFIER|GPALN_001471|GPALN_001471|transcript|GPALN_001471-T1|protein_coding||c.*2530delA|||||2391|,CAAAAATTG|downstream_gene_variant|MODIFIER|GPALN_001473|GPALN_001473|transcript|GPALN_001473-T1|protein_coding||c.*1491delT|||||1289|,CAAAAATTG|downstream_gene_variant|MODIFIER|GPALN_001474|GPALN_001474|transcript|GPALN_001474-T1|protein_coding||c.*3757delT||||…
Gpscaff_1	6345611	A	T	snp	0.219512	0.142857	0.901235	0.91579	0/1'	0/1'	0/1'	0/0'	ANN=T|downstream_gene_variant|MODIFIER|GPALN_001471|GPALN_001471|transcript|GPALN_001471-T1|protein_coding||c.*3023A>T|||||2884|,T|downstream_gene_variant|MODIFIER|GPALN_001473|GPALN_001473|transcript|GPALN_001473-T1|protein_coding||c.*998T>A|||||796|,T|downstream_gene_variant|MODIFIER|GPALN_001474|GPALN_001474|transcript|GPALN_001474-T1|protein_coding||c.*3264T>A|||||3264|,T|intron_variant|MODIF…
Gpscaff_1	6346849	C	A	snp	0.948052	0.916667	0.202532	0.14433	0/0'	0/1'	0/1'	0/1'	ANN=A|upstream_gene_variant|MODIFIER|GPALN_001472|GPALN_001472|transcript|GPALN_001472-T1|protein_coding||c.-606G>T|||||606|,A|downstream_gene_variant|MODIFIER|GPALN_001471|GPALN_001471|transcript|GPALN_001471-T1|protein_coding||c.*4261C>A|||||4122|,A|downstream_gene_variant|MODIFIER|GPALN_001474|GPALN_001474|transcript|GPALN_001474-T1|protein_coding||c.*2026G>T|||||2026|,A|intron_variant|MODIFIE…
Gpscaff_1	6347134	GGTT	TGTG	complex	0.988095	0.933333	0.131868	0.0795455	0/0'	0/0'	0/1'	1/1'	ANN=TGTG|splice_region_variant&synonymous_variant|LOW|GPALN_001473|GPALN_001473|transcript|GPALN_001473-T1|protein_coding|6/7|c.366_369delAACCinsCACA|p.124|1100/1614|366/681|122/226||,TGTG|upstream_gene_variant|MODIFIER|GPALN_001472|GPALN_001472|transcript|GPALN_001472-T1|protein_coding||c.-894_-891delAACCinsCACA|||||891|,TGTG|downstream_gene_variant|MODIFIER|GPALN_001471|GPALN_001471|transcript|…
Gpscaff_1	6347419	C	A	snp	0.977528	0.846939	0.146789	0.120879	0/0'	0/1'	0/1'	0/1'	ANN=A|upstream_gene_variant|MODIFIER|GPALN_001472|GPALN_001472|transcript|GPALN_001472-T1|protein_coding||c.-1176G>T|||||1176|,A|downstream_gene_variant|MODIFIER|GPALN_001471|GPALN_001471|transcript|GPALN_001471-T1|protein_coding||c.*4831C>A|||||4692|,A|downstream_gene_variant|MODIFIER|GPALN_001474|GPALN_001474|transcript|GPALN_001474-T1|protein_coding||c.*1456G>T|||||1456|,A|intron_variant|MODIF…
Gpscaff_1	6347910	GACA	GA	del	0.960784	0.91129	0.209524	0.166667	0/0'	0/1'	0/1'	0/1'	ANN=GA|5_prime_UTR_variant|MODIFIER|GPALN_001473|GPALN_001473|transcript|GPALN_001473-T1|protein_coding|1/7|c.-40_-39delTG|||||39|,GA|upstream_gene_variant|MODIFIER|GPALN_001472|GPALN_001472|transcript|GPALN_001472-T1|protein_coding||c.-1670_-1669delTG|||||1669|,GA|downstream_gene_variant|MODIFIER|GPALN_001474|GPALN_001474|transcript|GPALN_001474-T1|protein_coding||c.*962_*963delTG|||||963|,GA|do…
Gpscaff_1	6349222	A	G	snp	0.8125	0.892562	0.181818	0.160839	0/1'	0/1'	0/1'	0/1'	ANN=G|synonymous_variant|LOW|GPALN_001474|GPALN_001474|transcript|GPALN_001474-T1|protein_coding|9/10|c.1263T>C|p.Ile421Ile|1263/1503|1263/1503|421/500||,G|upstream_gene_variant|MODIFIER|GPALN_001472|GPALN_001472|transcript|GPALN_001472-T1|protein_coding||c.-2979T>C|||||2979|,G|upstream_gene_variant|MODIFIER|GPALN_001473|GPALN_001473|transcript|GPALN_001473-T1|protein_coding||c.-1349T>C|||||618|,…
Gpscaff_1	6349236	C	G	snp	0.821429	0.871795	0.15625	0.157143	0/1'	0/1'	0/1'	0/1'	ANN=G|missense_variant|MODERATE|GPALN_001474|GPALN_001474|transcript|GPALN_001474-T1|protein_coding|9/10|c.1249G>C|p.Gly417Arg|1249/1503|1249/1503|417/500||,G|upstream_gene_variant|MODIFIER|GPALN_001472|GPALN_001472|transcript|GPALN_001472-T1|protein_coding||c.-2993G>C|||||2993|,G|upstream_gene_variant|MODIFIER|GPALN_001473|GPALN_001473|transcript|GPALN_001473-T1|protein_coding||c.-1363G>C|||||63…
Gpscaff_1	6349413	TTTAGA	ATTA	complex	0.971963	0.893443	0.148148	0.178571	0/0'	0/1'	0/1'	0/1'	ANN=ATTA|upstream_gene_variant|MODIFIER|GPALN_001472|GPALN_001472|transcript|GPALN_001472-T1|protein_coding||c.-3175_-3170delTCTAAAinsTAAT|||||3170|,ATTA|upstream_gene_variant|MODIFIER|GPALN_001473|GPALN_001473|transcript|GPALN_001473-T1|protein_coding||c.-1545_-1540delTCTAAAinsTAAT|||||809|,ATTA|upstream_gene_variant|MODIFIER|GPALN_001476|GPALN_001476|transcript|GPALN_001476-T1|protein_coding||c…
Gpscaff_1	6349622	A	C	snp	0.96875	0.867647	0.114286	0.152778	0/0'	0/1'	0/1'	0/1'	ANN=C|synonymous_variant|LOW|GPALN_001474|GPALN_001474|transcript|GPALN_001474-T1|protein_coding|8/10|c.969T>G|p.Thr323Thr|969/1503|969/1503|323/500||,C|upstream_gene_variant|MODIFIER|GPALN_001472|GPALN_001472|transcript|GPALN_001472-T1|protein_coding||c.-3379T>G|||||3379|,C|upstream_gene_variant|MODIFIER|GPALN_001473|GPALN_001473|transcript|GPALN_001473-T1|protein_coding||c.-1749T>G|||||1018|,C|…
Gpscaff_1	6349884	TAAATTC	TAATTC	del	0.929293	0.817308	0.106061	0.075	0/0'	0/1'	0/1'	1/1'	ANN=TAATTC|upstream_gene_variant|MODIFIER|GPALN_001472|GPALN_001472|transcript|GPALN_001472-T1|protein_coding||c.-3644delT|||||3644|,TAATTC|upstream_gene_variant|MODIFIER|GPALN_001473|GPALN_001473|transcript|GPALN_001473-T1|protein_coding||c.-2014delT|||||1283|,TAATTC|upstream_gene_variant|MODIFIER|GPALN_001476|GPALN_001476|transcript|GPALN_001476-T1|protein_coding||c.-3866delA|||||3699|,TAATTC|d…
Gpscaff_1	6351268	CTA	CTTA	ins	0.17284	0.147727	0.857143	0.906977	0/1'	0/1'	0/1'	0/1'	ANN=CTTA|upstream_gene_variant|MODIFIER|GPALN_001473|GPALN_001473|transcript|GPALN_001473-T1|protein_coding||c.-3397_-3396insA|||||2666|,CTTA|upstream_gene_variant|MODIFIER|GPALN_001476|GPALN_001476|transcript|GPALN_001476-T1|protein_coding||c.-2484_-2483insT|||||2316|,CTTA|downstream_gene_variant|MODIFIER|GPALN_001475|GPALN_001475|transcript|GPALN_001475-T1|protein_coding||c.*1642_*1643insA|||||…
Gpscaff_1	6353252	C	T	snp	0.908163	0.878505	0.113043	0.108434	0/0'	0/1'	0/1'	0/1'	ANN=T|missense_variant|MODERATE|GPALN_001475|GPALN_001475|transcript|GPALN_001475-T1|protein_coding|2/3|c.230G>A|p.Gly77Glu|230/843|230/414|77/137||,T|upstream_gene_variant|MODIFIER|GPALN_001473|GPALN_001473|transcript|GPALN_001473-T1|protein_coding||c.-5379G>A|||||4648|,T|upstream_gene_variant|MODIFIER|GPALN_001474|GPALN_001474|transcript|GPALN_001474-T1|protein_coding||c.-1468G>A|||||1468|,T|up…
Gpscaff_1	6355393	A	T	snp	0.976744	0.886076	0.0754717	0.0476191	0/0'	0/1'	1/1'	1/1'	ANN=T|upstream_gene_variant|MODIFIER|GPALN_001474|GPALN_001474|transcript|GPALN_001474-T1|protein_coding||c.-3609T>A|||||3609|,T|upstream_gene_variant|MODIFIER|GPALN_001475|GPALN_001475|transcript|GPALN_001475-T1|protein_coding||c.-1849T>A|||||1849|,T|downstream_gene_variant|MODIFIER|GPALN_001476|GPALN_001476|transcript|GPALN_001476-T1|protein_coding||c.*1423A>T|||||1188|,T|intron_variant|MODIFIE…
Gpscaff_1	6355449	GATCAA	GATCAATCAA	ins	1	0.897059	0.166667	0.135417	0/0'	0/1'	0/1'	0/1'	ANN=GATCAATCAA|upstream_gene_variant|MODIFIER|GPALN_001474|GPALN_001474|transcript|GPALN_001474-T1|protein_coding||c.-3671_-3670insTTGA|||||3671|,GATCAATCAA|upstream_gene_variant|MODIFIER|GPALN_001475|GPALN_001475|transcript|GPALN_001475-T1|protein_coding||c.-1911_-1910insTTGA|||||1911|,GATCAATCAA|downstream_gene_variant|MODIFIER|GPALN_001476|GPALN_001476|transcript|GPALN_001476-T1|protein_coding…
Gpscaff_1	6356142	C	G	snp	0.966387	0.9	0.194444	0.191667	0/0'	0/1'	0/1'	0/1'	ANN=G|synonymous_variant|LOW|GPALN_001477|GPALN_001477|transcript|GPALN_001477-T1|protein_coding|24/28|c.3627G>C|p.Leu1209Leu|3627/4293|3627/4293|1209/1430||,G|upstream_gene_variant|MODIFIER|GPALN_001474|GPALN_001474|transcript|GPALN_001474-T1|protein_coding||c.-4358G>C|||||4358|,G|upstream_gene_variant|MODIFIER|GPALN_001475|GPALN_001475|transcript|GPALN_001475-T1|protein_coding||c.-2598G>C|||||2…
Gpscaff_1	6357139	T	A	snp	0.986111	0.902985	0.121495	0.186992	0/0'	0/1'	0/1'	0/1'	ANN=A|missense_variant|MODERATE|GPALN_001477|GPALN_001477|transcript|GPALN_001477-T1|protein_coding|20/28|c.2920A>T|p.Met974Leu|2920/4293|2920/4293|974/1430||,A|upstream_gene_variant|MODIFIER|GPALN_001475|GPALN_001475|transcript|GPALN_001475-T1|protein_coding||c.-3595A>T|||||3595|,A|downstream_gene_variant|MODIFIER|GPALN_001476|GPALN_001476|transcript|GPALN_001476-T1|protein_coding||c.*3169T>A|||…
Gpscaff_1	6357393	TTTCTTTG	TCTTCTTTG	ins	0.20155	0.15	0.866071	0.925234	0/1'	0/1'	0/1'	0/0'	ANN=TCTTCTTTG|upstream_gene_variant|MODIFIER|GPALN_001475|GPALN_001475|transcript|GPALN_001475-T1|protein_coding||c.-3850_-3849insG|||||3850|,TCTTCTTTG|downstream_gene_variant|MODIFIER|GPALN_001476|GPALN_001476|transcript|GPALN_001476-T1|protein_coding||c.*3423_*3424insC|||||3189|,TCTTCTTTG|intron_variant|MODIFIER|GPALN_001477|GPALN_001477|transcript|GPALN_001477-T1|protein_coding|18/27|c.2776+41…
Gpscaff_1	6357481	A	G	snp	0.136364	0.0849057	0.873786	0.888889	0/1'	0/1'	0/1'	0/1'	ANN=G|synonymous_variant|LOW|GPALN_001477|GPALN_001477|transcript|GPALN_001477-T1|protein_coding|18/28|c.2730T>C|p.Ser910Ser|2730/4293|2730/4293|910/1430||,G|upstream_gene_variant|MODIFIER|GPALN_001475|GPALN_001475|transcript|GPALN_001475-T1|protein_coding||c.-3937T>C|||||3937|,G|downstream_gene_variant|MODIFIER|GPALN_001476|GPALN_001476|transcript|GPALN_001476-T1|protein_coding||c.*3511A>G|||||3…
Gpscaff_1	6357502	A	C	snp	0.154545	0.107843	0.836538	0.868687	0/1'	0/1'	0/1'	0/1'	ANN=C|synonymous_variant|LOW|GPALN_001477|GPALN_001477|transcript|GPALN_001477-T1|protein_coding|18/28|c.2709T>G|p.Ala903Ala|2709/4293|2709/4293|903/1430||,C|upstream_gene_variant|MODIFIER|GPALN_001475|GPALN_001475|transcript|GPALN_001475-T1|protein_coding||c.-3958T>G|||||3958|,C|downstream_gene_variant|MODIFIER|GPALN_001476|GPALN_001476|transcript|GPALN_001476-T1|protein_coding||c.*3532A>C|||||3…
Gpscaff_1	6357700	G	A	snp	0.978261	0.873874	0.0650407	0.122807	0/0'	0/1'	1/1'	0/1'	ANN=A|synonymous_variant|LOW|GPALN_001477|GPALN_001477|transcript|GPALN_001477-T1|protein_coding|18/28|c.2511C>T|p.Ser837Ser|2511/4293|2511/4293|837/1430||,A|upstream_gene_variant|MODIFIER|GPALN_001475|GPALN_001475|transcript|GPALN_001475-T1|protein_coding||c.-4156C>T|||||4156|,A|downstream_gene_variant|MODIFIER|GPALN_001476|GPALN_001476|transcript|GPALN_001476-T1|protein_coding||c.*3730G>A|||||3…
Gpscaff_1	6358197	A	G	snp	0.18797	0.178295	0.884615	0.868421	0/1'	0/1'	0/1'	0/1'	ANN=G|synonymous_variant|LOW|GPALN_001477|GPALN_001477|transcript|GPALN_001477-T1|protein_coding|16/28|c.2142T>C|p.Asp714Asp|2142/4293|2142/4293|714/1430||,G|upstream_gene_variant|MODIFIER|GPALN_001475|GPALN_001475|transcript|GPALN_001475-T1|protein_coding||c.-4653T>C|||||4653|,G|downstream_gene_variant|MODIFIER|GPALN_001476|GPALN_001476|transcript|GPALN_001476-T1|protein_coding||c.*4227A>G|||||3…
Gpscaff_1	6358978	T	G	snp	0.0247934	0.114035	0.883495	0.891156	1/1'	0/1'	0/1'	0/1'	ANN=G|synonymous_variant|LOW|GPALN_001477|GPALN_001477|transcript|GPALN_001477-T1|protein_coding|13/28|c.1704A>C|p.Gly568Gly|1704/4293|1704/4293|568/1430||,G|downstream_gene_variant|MODIFIER|GPALN_001476|GPALN_001476|transcript|GPALN_001476-T1|protein_coding||c.*5008T>G|||||4773|,G|downstream_gene_variant|MODIFIER|GPALN_001478|GPALN_001478|transcript|GPALN_001478-T1|protein_coding||c.*4582A>C||||…
Gpscaff_1	6361773	GAAAATAAATTTTAG	GAAAAATAAATTTTAG	ins	0.0361446	0.149425	0.875	0.86	1/1'	0/1'	0/1'	0/1'	ANN=GAAAAATAAATTTTAG|downstream_gene_variant|MODIFIER|GPALN_001478|GPALN_001478|transcript|GPALN_001478-T1|protein_coding||c.*1782_*1783insT|||||1782|,GAAAAATAAATTTTAG|intron_variant|MODIFIER|GPALN_001477|GPALN_001477|transcript|GPALN_001477-T1|protein_coding|1/27|c.101-30_101-29insT||||||
Gpscaff_1	6364045	G	A	snp	0.056338	0.126316	0.89	0.9	1/1'	0/1'	0/1'	0/1'	ANN=A|upstream_gene_variant|MODIFIER|GPALN_001477|GPALN_001477|transcript|GPALN_001477-T1|protein_coding||c.-1683C>T|||||1683|,A|downstream_gene_variant|MODIFIER|GPALN_001479|GPALN_001479|transcript|GPALN_001479-T1|protein_coding||c.*2767C>T|||||2767|,A|intron_variant|MODIFIER|GPALN_001478|GPALN_001478|transcript|GPALN_001478-T1|protein_coding|5/6|c.678-22C>T||||||
Gpscaff_1	6365009	A	G	snp	0.0241935	0.108527	0.828571	0.888889	1/1'	0/1'	0/1'	0/1'	ANN=G|splice_region_variant&intron_variant|LOW|GPALN_001478|GPALN_001478|transcript|GPALN_001478-T1|protein_coding|2/6|c.213-4T>C||||||,G|upstream_gene_variant|MODIFIER|GPALN_001477|GPALN_001477|transcript|GPALN_001477-T1|protein_coding||c.-2647T>C|||||2647|,G|downstream_gene_variant|MODIFIER|GPALN_001479|GPALN_001479|transcript|GPALN_001479-T1|protein_coding||c.*1803T>C|||||1803|
Gpscaff_1	6365441	ATTTTTTGTGGC	ATTTTTGTGGC	del	0.196721	0.1875	0.898734	0.9	0/1'	0/1'	0/1'	0/1'	ANN=ATTTTTGTGGC|upstream_gene_variant|MODIFIER|GPALN_001477|GPALN_001477|transcript|GPALN_001477-T1|protein_coding||c.-3085delA|||||3085|,ATTTTTGTGGC|upstream_gene_variant|MODIFIER|GPALN_001478|GPALN_001478|transcript|GPALN_001478-T1|protein_coding||c.-115delA|||||115|,ATTTTTGTGGC|downstream_gene_variant|MODIFIER|GPALN_001479|GPALN_001479|transcript|GPALN_001479-T1|protein_coding||c.*1365delA||||…
Gpscaff_1	6365702	ATTTAG	ATCTTTTAG	ins	0.0531915	0.171717	0.905882	0.886076	1/1'	0/1'	0/1'	0/1'	ANN=ATCTTTTAG|upstream_gene_variant|MODIFIER|GPALN_001477|GPALN_001477|transcript|GPALN_001477-T1|protein_coding||c.-3342_-3341insAAG|||||3342|,ATCTTTTAG|upstream_gene_variant|MODIFIER|GPALN_001478|GPALN_001478|transcript|GPALN_001478-T1|protein_coding||c.-372_-371insAAG|||||372|,ATCTTTTAG|downstream_gene_variant|MODIFIER|GPALN_001479|GPALN_001479|transcript|GPALN_001479-T1|protein_coding||c.*110…
Gpscaff_1	6367351	T	G	snp	0.114035	0.154639	0.876923	0.929412	0/1'	0/1'	0/1'	0/0'	ANN=G|upstream_gene_variant|MODIFIER|GPALN_001477|GPALN_001477|transcript|GPALN_001477-T1|protein_coding||c.-4989A>C|||||4989|,G|upstream_gene_variant|MODIFIER|GPALN_001478|GPALN_001478|transcript|GPALN_001478-T1|protein_coding||c.-2019A>C|||||2019|,G|intron_variant|MODIFIER|GPALN_001479|GPALN_001479|transcript|GPALN_001479-T1|protein_coding|1/2|c.77-209A>C||||||
Gpscaff_1	6367375	T	C	snp	0.253846	0.173554	0.890244	0.928571	0/1'	0/1'	0/1'	0/0'	ANN=C|upstream_gene_variant|MODIFIER|GPALN_001478|GPALN_001478|transcript|GPALN_001478-T1|protein_coding||c.-2043A>G|||||2043|,C|intron_variant|MODIFIER|GPALN_001479|GPALN_001479|transcript|GPALN_001479-T1|protein_coding|1/2|c.76+196A>G||||||
Gpscaff_1	6369370	GTTTTGA	GTTTGA	del	0.986111	0.901408	0.188235	0.204545	0/0'	0/1'	0/1'	0/1'	ANN=GTTTGA|upstream_gene_variant|MODIFIER|GPALN_001478|GPALN_001478|transcript|GPALN_001478-T1|protein_coding||c.-4042delA|||||4042|,GTTTGA|upstream_gene_variant|MODIFIER|GPALN_001479|GPALN_001479|transcript|GPALN_001479-T1|protein_coding||c.-1728delA|||||1728|,GTTTGA|downstream_gene_variant|MODIFIER|GPALN_001480|GPALN_001480|transcript|GPALN_001480-T1|protein_coding||c.*4615delA|||||4615|,GTTTGA…
Gpscaff_1	6371905	ATTTTTTCTGTG	ATTTTTTTCTGTG	ins	0.0169492	0.136986	0.87037	0.821918	1/1'	0/1'	0/1'	0/1'	ANN=ATTTTTTTCTGTG|upstream_gene_variant|MODIFIER|GPALN_001479|GPALN_001479|transcript|GPALN_001479-T1|protein_coding||c.-4266_-4265insA|||||4266|,ATTTTTTTCTGTG|downstream_gene_variant|MODIFIER|GPALN_001480|GPALN_001480|transcript|GPALN_001480-T1|protein_coding||c.*2077_*2078insA|||||2077|,ATTTTTTTCTGTG|intergenic_region|MODIFIER|GPALN_001479-GPALN_001480|GPALN_001479-GPALN_001480|intergenic_regio…
Gpscaff_1	6373090	A	C	snp	1	0.907407	0.166667	0.1875	0/0'	0/1'	0/1'	0/1'	ANN=C|downstream_gene_variant|MODIFIER|GPALN_001480|GPALN_001480|transcript|GPALN_001480-T1|protein_coding||c.*899T>G|||||899|,C|intergenic_region|MODIFIER|GPALN_001479-GPALN_001480|GPALN_001479-GPALN_001480|intergenic_region|GPALN_001479-GPALN_001480|||n.6373090A>C||||||
Gpscaff_1	6373179	T	C	snp	0.0434783	0.113402	0.843478	0.950495	1/1'	0/1'	0/1'	0/0'	ANN=C|downstream_gene_variant|MODIFIER|GPALN_001480|GPALN_001480|transcript|GPALN_001480-T1|protein_coding||c.*810A>G|||||810|,C|intergenic_region|MODIFIER|GPALN_001479-GPALN_001480|GPALN_001479-GPALN_001480|intergenic_region|GPALN_001479-GPALN_001480|||n.6373179T>C||||||
Gpscaff_1	6375151	G	A	snp	0.12069	0.0787402	0.787611	0.83	0/1'	1/1'	0/1'	0/1'	ANN=A|synonymous_variant|LOW|GPALN_001480|GPALN_001480|transcript|GPALN_001480-T1|protein_coding|14/20|c.2325C>T|p.His775His|2325/3057|2325/3057|775/1018||,A|downstream_gene_variant|MODIFIER|GPALN_001481|GPALN_001481|transcript|GPALN_001481-T1|protein_coding||c.*5147C>T|||||4869|
Gpscaff_1	6376443	C	T	snp	0.978022	0.898876	0.185185	0.130435	0/0'	0/1'	0/1'	0/1'	ANN=T|downstream_gene_variant|MODIFIER|GPALN_001481|GPALN_001481|transcript|GPALN_001481-T1|protein_coding||c.*3855G>A|||||3577|,T|intron_variant|MODIFIER|GPALN_001480|GPALN_001480|transcript|GPALN_001480-T1|protein_coding|9/19|c.1650+120G>A||||||
Gpscaff_1	6376543	C	G	snp	0.962406	0.875	0.149533	0.106557	0/0'	0/1'	0/1'	0/1'	ANN=G|downstream_gene_variant|MODIFIER|GPALN_001481|GPALN_001481|transcript|GPALN_001481-T1|protein_coding||c.*3755G>C|||||3477|,G|intron_variant|MODIFIER|GPALN_001480|GPALN_001480|transcript|GPALN_001480-T1|protein_coding|9/19|c.1650+20G>C||||||
Gpscaff_1	6377484	ATTTATTC	ATTTTATTC	ins	0.965517	0.89	0.151515	0.122222	0/0'	0/1'	0/1'	0/1'	ANN=ATTTTATTC|upstream_gene_variant|MODIFIER|GPALN_001482|GPALN_001482|transcript|GPALN_001482-T1|protein_coding||c.-4548_-4547insT|||||4277|,ATTTTATTC|downstream_gene_variant|MODIFIER|GPALN_001481|GPALN_001481|transcript|GPALN_001481-T1|protein_coding||c.*2810_*2811insA|||||2532|,ATTTTATTC|intron_variant|MODIFIER|GPALN_001480|GPALN_001480|transcript|GPALN_001480-T1|protein_coding|5/19|c.915-30_9…
Gpscaff_1	6377985	C	T	snp	0.982143	0.875	0.168831	0.130841	0/0'	0/1'	0/1'	0/1'	ANN=T|upstream_gene_variant|MODIFIER|GPALN_001482|GPALN_001482|transcript|GPALN_001482-T1|protein_coding||c.-4050C>T|||||3780|,T|downstream_gene_variant|MODIFIER|GPALN_001481|GPALN_001481|transcript|GPALN_001481-T1|protein_coding||c.*2313G>A|||||2035|,T|intron_variant|MODIFIER|GPALN_001480|GPALN_001480|transcript|GPALN_001480-T1|protein_coding|3/19|c.630+38G>A||||||
Gpscaff_1	6378758	TAAAAAACATG	TAAAAAAACATG	ins	0.784091	0.884615	0.0641026	0.125	0/1'	0/1'	1/1'	0/1'	ANN=TAAAAAAACATG|upstream_gene_variant|MODIFIER|GPALN_001482|GPALN_001482|transcript|GPALN_001482-T1|protein_coding||c.-3271_-3270insA|||||3000|,TAAAAAAACATG|downstream_gene_variant|MODIFIER|GPALN_001481|GPALN_001481|transcript|GPALN_001481-T1|protein_coding||c.*1533_*1534insT|||||1255|,TAAAAAAACATG|intron_variant|MODIFIER|GPALN_001480|GPALN_001480|transcript|GPALN_001480-T1|protein_coding|1/19|c…
Gpscaff_1	6378802	G	T	snp	0.991071	0.877359	0.131313	0.0679612	0/0'	0/1'	0/1'	1/1'	ANN=T|upstream_gene_variant|MODIFIER|GPALN_001482|GPALN_001482|transcript|GPALN_001482-T1|protein_coding||c.-3233G>T|||||2963|,T|downstream_gene_variant|MODIFIER|GPALN_001481|GPALN_001481|transcript|GPALN_001481-T1|protein_coding||c.*1496C>A|||||1218|,T|intron_variant|MODIFIER|GPALN_001480|GPALN_001480|transcript|GPALN_001480-T1|protein_coding|1/19|c.249+143C>A||||||
Gpscaff_1	6382478	CAAAAAAAAAATTCT	CAAAAAAAAAAATTCT	ins	0.903226	0.847826	0.131579	0.0895522	0/1'	0/1'	0/1'	0/1'	ANN=CAAAAAAAAAAATTCT|upstream_gene_variant|MODIFIER|GPALN_001480|GPALN_001480|transcript|GPALN_001480-T1|protein_coding||c.-3296_-3295insT|||||3296|,CAAAAAAAAAAATTCT|upstream_gene_variant|MODIFIER|GPALN_001481|GPALN_001481|transcript|GPALN_001481-T1|protein_coding||c.-725_-724insT|||||677|,CAAAAAAAAAAATTCT|upstream_gene_variant|MODIFIER|GPALN_001484|GPALN_001484|transcript|GPALN_001484-T1|protein…
Gpscaff_1	6382912	A	C	snp	0.979381	0.8875	0.117647	0.0873786	0/0'	0/1'	0/1'	0/1'	ANN=C|missense_variant|MODERATE|GPALN_001482|GPALN_001482|transcript|GPALN_001482-T1|protein_coding|4/5|c.715A>C|p.Thr239Pro|985/1491|715/1221|239/406||,C|upstream_gene_variant|MODIFIER|GPALN_001480|GPALN_001480|transcript|GPALN_001480-T1|protein_coding||c.-3719T>G|||||3719|,C|upstream_gene_variant|MODIFIER|GPALN_001481|GPALN_001481|transcript|GPALN_001481-T1|protein_coding||c.-1148T>G|||||1100|,…
Gpscaff_1	6386329	C	T	snp	0.017094	0.0923077	0.901961	0.884211	1/1'	0/1'	0/1'	0/1'	ANN=T|5_prime_UTR_variant|MODIFIER|GPALN_001483|GPALN_001483|transcript|GPALN_001483-T1|protein_coding|1/11|c.-129G>A|||||129|,T|upstream_gene_variant|MODIFIER|GPALN_001481|GPALN_001481|transcript|GPALN_001481-T1|protein_coding||c.-4565G>A|||||4517|,T|upstream_gene_variant|MODIFIER|GPALN_001484|GPALN_001484|transcript|GPALN_001484-T1|protein_coding||c.-673C>T|||||673|,T|downstream_gene_variant|MO…
Gpscaff_1	6386727	TAAAAAAATTG	TAAAAAAAATTG	ins	0.981482	0.965909	0.222222	0.0416667	0/0'	0/0'	0/1'	1/1'	ANN=TAAAAAAAATTG|5_prime_UTR_variant|MODIFIER|GPALN_001483|GPALN_001483|transcript|GPALN_001483-T1|protein_coding|1/11|c.-535_-534insT|||||535|,TAAAAAAAATTG|upstream_gene_variant|MODIFIER|GPALN_001481|GPALN_001481|transcript|GPALN_001481-T1|protein_coding||c.-4971_-4970insT|||||4923|,TAAAAAAAATTG|upstream_gene_variant|MODIFIER|GPALN_001484|GPALN_001484|transcript|GPALN_001484-T1|protein_coding||c…
Gpscaff_1	6388292	GAGTAAGTAA	GAGTAA	del	0.979798	0.899083	0.141026	0.211111	0/0'	0/1'	0/1'	0/1'	ANN=GAGTAA|upstream_gene_variant|MODIFIER|GPALN_001483|GPALN_001483|transcript|GPALN_001483-T1|protein_coding||c.-2101_-2098delTTAC|||||1312|,GAGTAA|downstream_gene_variant|MODIFIER|GPALN_001482|GPALN_001482|transcript|GPALN_001482-T1|protein_coding||c.*4824_*4827delGTAA|||||4824|,GAGTAA|downstream_gene_variant|MODIFIER|GPALN_001485|GPALN_001485|transcript|GPALN_001485-T1|protein_coding||c.*4496_…
Gpscaff_1	6388321	G	C	snp	0.973214	0.892157	0.0864198	0.201923	0/0'	0/1'	1/1'	0/1'	ANN=C|upstream_gene_variant|MODIFIER|GPALN_001483|GPALN_001483|transcript|GPALN_001483-T1|protein_coding||c.-2121C>G|||||1335|,C|downstream_gene_variant|MODIFIER|GPALN_001482|GPALN_001482|transcript|GPALN_001482-T1|protein_coding||c.*4847G>C|||||4847|,C|downstream_gene_variant|MODIFIER|GPALN_001485|GPALN_001485|transcript|GPALN_001485-T1|protein_coding||c.*4476C>G|||||4476|,C|intron_variant|MODIF…
Gpscaff_1	6388384	C	T	snp	0.983871	0.90566	0.126761	0.202381	0/0'	0/1'	0/1'	0/1'	ANN=T|upstream_gene_variant|MODIFIER|GPALN_001483|GPALN_001483|transcript|GPALN_001483-T1|protein_coding||c.-2184G>A|||||1398|,T|downstream_gene_variant|MODIFIER|GPALN_001482|GPALN_001482|transcript|GPALN_001482-T1|protein_coding||c.*4910C>T|||||4910|,T|downstream_gene_variant|MODIFIER|GPALN_001485|GPALN_001485|transcript|GPALN_001485-T1|protein_coding||c.*4413G>A|||||4413|,T|intron_variant|MODIF…
Gpscaff_1	6388406	TAAAAACAACAT	TAAAAAACAACAT	ins	0.970297	0.90625	0.19403	0.15	0/0'	0/1'	0/1'	0/1'	ANN=TAAAAAACAACAT|upstream_gene_variant|MODIFIER|GPALN_001483|GPALN_001483|transcript|GPALN_001483-T1|protein_coding||c.-2212_-2211insT|||||1426|,TAAAAAACAACAT|downstream_gene_variant|MODIFIER|GPALN_001482|GPALN_001482|transcript|GPALN_001482-T1|protein_coding||c.*4937_*4938insA|||||4938|,TAAAAAACAACAT|downstream_gene_variant|MODIFIER|GPALN_001485|GPALN_001485|transcript|GPALN_001485-T1|protein_c…
Gpscaff_1	6388751	T	C	snp	0.0309278	0.122222	0.852941	0.836735	1/1'	0/1'	0/1'	0/1'	ANN=C|upstream_gene_variant|MODIFIER|GPALN_001483|GPALN_001483|transcript|GPALN_001483-T1|protein_coding||c.-2551A>G|||||1765|,C|downstream_gene_variant|MODIFIER|GPALN_001485|GPALN_001485|transcript|GPALN_001485-T1|protein_coding||c.*4046A>G|||||4046|,C|intron_variant|MODIFIER|GPALN_001484|GPALN_001484|transcript|GPALN_001484-T1|protein_coding|6/19|c.1290+12T>C||||||
Gpscaff_1	6391008	A	G	snp	0.0273973	0.148148	0.90566	0.872727	1/1'	0/1'	0/1'	0/1'	ANN=G|upstream_gene_variant|MODIFIER|GPALN_001483|GPALN_001483|transcript|GPALN_001483-T1|protein_coding||c.-4808T>C|||||4022|,G|downstream_gene_variant|MODIFIER|GPALN_001485|GPALN_001485|transcript|GPALN_001485-T1|protein_coding||c.*1789T>C|||||1789|,G|intron_variant|MODIFIER|GPALN_001484|GPALN_001484|transcript|GPALN_001484-T1|protein_coding|15/19|c.2569+23A>G||||||
Gpscaff_1	6391498	C	T	snp	1	0.862745	0.102564	0.133929	0/0'	0/1'	0/1'	0/1'	ANN=T|synonymous_variant|LOW|GPALN_001484|GPALN_001484|transcript|GPALN_001484-T1|protein_coding|17/20|c.2940C>T|p.Val980Val|2940/3261|2940/3261|980/1086||,T|upstream_gene_variant|MODIFIER|GPALN_001483|GPALN_001483|transcript|GPALN_001483-T1|protein_coding||c.-5298G>A|||||4512|,T|downstream_gene_variant|MODIFIER|GPALN_001485|GPALN_001485|transcript|GPALN_001485-T1|protein_coding||c.*1299G>A|||||1…
Gpscaff_1	6392542	G	A	snp	0.950355	0.912752	0.2	0.0846154	0/0'	0/1'	0/1'	0/1'	ANN=A|downstream_gene_variant|MODIFIER|GPALN_001484|GPALN_001484|transcript|GPALN_001484-T1|protein_coding||c.*450G>A|||||450|,A|downstream_gene_variant|MODIFIER|GPALN_001485|GPALN_001485|transcript|GPALN_001485-T1|protein_coding||c.*255C>T|||||255|,A|intergenic_region|MODIFIER|GPALN_001484-GPALN_001485|GPALN_001484-GPALN_001485|intergenic_region|GPALN_001484-GPALN_001485|||n.6392542G>A||||||
Gpscaff_1	6392586	A	G	snp	0.944056	0.904762	0.156716	0.0820895	0/0'	0/1'	0/1'	1/1'	ANN=G|downstream_gene_variant|MODIFIER|GPALN_001484|GPALN_001484|transcript|GPALN_001484-T1|protein_coding||c.*494A>G|||||494|,G|downstream_gene_variant|MODIFIER|GPALN_001485|GPALN_001485|transcript|GPALN_001485-T1|protein_coding||c.*211T>C|||||211|,G|intergenic_region|MODIFIER|GPALN_001484-GPALN_001485|GPALN_001484-GPALN_001485|intergenic_region|GPALN_001484-GPALN_001485|||n.6392586A>G||||||
Gpscaff_1	6393312	G	A	snp	0.974359	0.898148	0.190476	0.0882353	0/0'	0/1'	0/1'	0/1'	ANN=A|splice_region_variant&intron_variant|LOW|GPALN_001485|GPALN_001485|transcript|GPALN_001485-T1|protein_coding|26/28|c.3783-4C>T||||||,A|downstream_gene_variant|MODIFIER|GPALN_001484|GPALN_001484|transcript|GPALN_001484-T1|protein_coding||c.*1220G>A|||||1220|
Gpscaff_1	6393492	C	T	snp	0.05	0.15748	0.887931	0.929293	1/1'	0/1'	0/1'	0/0'	ANN=T|missense_variant|MODERATE|GPALN_001485|GPALN_001485|transcript|GPALN_001485-T1|protein_coding|26/29|c.3662G>A|p.Gly1221Glu|3662/4203|3662/4203|1221/1400||,T|downstream_gene_variant|MODIFIER|GPALN_001484|GPALN_001484|transcript|GPALN_001484-T1|protein_coding||c.*1400C>T|||||1400|
Gpscaff_1	6394766	G	A	snp	0	0.151515	0.906667	0.970297	1/1'	0/1'	0/1'	0/0'	ANN=A|downstream_gene_variant|MODIFIER|GPALN_001484|GPALN_001484|transcript|GPALN_001484-T1|protein_coding||c.*2674G>A|||||2674|,A|intron_variant|MODIFIER|GPALN_001485|GPALN_001485|transcript|GPALN_001485-T1|protein_coding|21/28|c.3013-131C>T||||||
Gpscaff_1	6394773	A	T	snp	0.025	0.164179	0.917808	0.969388	1/1'	0/1'	0/0'	0/0'	ANN=T|downstream_gene_variant|MODIFIER|GPALN_001484|GPALN_001484|transcript|GPALN_001484-T1|protein_coding||c.*2681A>T|||||2681|,T|intron_variant|MODIFIER|GPALN_001485|GPALN_001485|transcript|GPALN_001485-T1|protein_coding|21/28|c.3013-138T>A||||||
Gpscaff_1	6394779	G	T	snp	0.025641	0.15	0.929577	0.969072	1/1'	0/1'	0/0'	0/0'	ANN=T|downstream_gene_variant|MODIFIER|GPALN_001484|GPALN_001484|transcript|GPALN_001484-T1|protein_coding||c.*2687G>T|||||2687|,T|intron_variant|MODIFIER|GPALN_001485|GPALN_001485|transcript|GPALN_001485-T1|protein_coding|21/28|c.3012+134C>A||||||
Gpscaff_1	6395445	A	G	snp	0.025	0.142857	0.88	0.891089	1/1'	0/1'	0/1'	0/1'	ANN=G|synonymous_variant|LOW|GPALN_001485|GPALN_001485|transcript|GPALN_001485-T1|protein_coding|18/29|c.2691T>C|p.Pro897Pro|2691/4203|2691/4203|897/1400||,G|downstream_gene_variant|MODIFIER|GPALN_001484|GPALN_001484|transcript|GPALN_001484-T1|protein_coding||c.*3353A>G|||||3353|
Gpscaff_1	6395678	G	A	snp	0.989691	0.88806	0.16129	0.104478	0/0'	0/1'	0/1'	0/1'	ANN=A|synonymous_variant|LOW|GPALN_001485|GPALN_001485|transcript|GPALN_001485-T1|protein_coding|17/29|c.2559C>T|p.Ile853Ile|2559/4203|2559/4203|853/1400||,A|downstream_gene_variant|MODIFIER|GPALN_001484|GPALN_001484|transcript|GPALN_001484-T1|protein_coding||c.*3586G>A|||||3586|
Gpscaff_1	6395693	G	A	snp	0.990566	0.908397	0.170455	0.116667	0/0'	0/1'	0/1'	0/1'	ANN=A|synonymous_variant|LOW|GPALN_001485|GPALN_001485|transcript|GPALN_001485-T1|protein_coding|17/29|c.2544C>T|p.Asn848Asn|2544/4203|2544/4203|848/1400||,A|downstream_gene_variant|MODIFIER|GPALN_001484|GPALN_001484|transcript|GPALN_001484-T1|protein_coding||c.*3601G>A|||||3601|
Gpscaff_1	6395705	T	C	snp	0.990385	0.906475	0.1875	0.0944882	0/0'	0/1'	0/1'	0/1'	ANN=C|synonymous_variant|LOW|GPALN_001485|GPALN_001485|transcript|GPALN_001485-T1|protein_coding|17/29|c.2532A>G|p.Leu844Leu|2532/4203|2532/4203|844/1400||,C|downstream_gene_variant|MODIFIER|GPALN_001484|GPALN_001484|transcript|GPALN_001484-T1|protein_coding||c.*3613T>C|||||3613|
Gpscaff_1	6395741	G	A	snp	1	0.846774	0.119565	0.088	0/0'	0/1'	0/1'	0/1'	ANN=A|synonymous_variant|LOW|GPALN_001485|GPALN_001485|transcript|GPALN_001485-T1|protein_coding|17/29|c.2496C>T|p.Gly832Gly|2496/4203|2496/4203|832/1400||,A|downstream_gene_variant|MODIFIER|GPALN_001484|GPALN_001484|transcript|GPALN_001484-T1|protein_coding||c.*3649G>A|||||3649|
Gpscaff_1	6395747	C	T	snp	1	0.861789	0.139785	0.0737705	0/0'	0/1'	0/1'	1/1'	ANN=T|synonymous_variant|LOW|GPALN_001485|GPALN_001485|transcript|GPALN_001485-T1|protein_coding|17/29|c.2490G>A|p.Val830Val|2490/4203|2490/4203|830/1400||,T|downstream_gene_variant|MODIFIER|GPALN_001484|GPALN_001484|transcript|GPALN_001484-T1|protein_coding||c.*3655C>T|||||3655|
Gpscaff_1	6395756	A	G	snp	0.98913	0.86087	0.153846	0.0756303	0/0'	0/1'	0/1'	1/1'	ANN=G|synonymous_variant|LOW|GPALN_001485|GPALN_001485|transcript|GPALN_001485-T1|protein_coding|17/29|c.2481T>C|p.Leu827Leu|2481/4203|2481/4203|827/1400||,G|downstream_gene_variant|MODIFIER|GPALN_001484|GPALN_001484|transcript|GPALN_001484-T1|protein_coding||c.*3664A>G|||||3664|
Gpscaff_1	6397635	C	T	snp	0.966292	0.91579	0.175439	0.102273	0/0'	0/1'	0/1'	0/1'	ANN=T|synonymous_variant|LOW|GPALN_001485|GPALN_001485|transcript|GPALN_001485-T1|protein_coding|8/29|c.1419G>A|p.Glu473Glu|1419/4203|1419/4203|473/1400||,T|upstream_gene_variant|MODIFIER|GPALN_001486|GPALN_001486|transcript|GPALN_001486-T1|protein_coding||c.-4812C>T|||||4812|
Gpscaff_1	6398929	A	T	snp	0.975	0.890411	0.0721649	0.0674157	0/0'	0/1'	1/1'	1/1'	ANN=T|upstream_gene_variant|MODIFIER|GPALN_001486|GPALN_001486|transcript|GPALN_001486-T1|protein_coding||c.-3518A>T|||||3518|,T|intron_variant|MODIFIER|GPALN_001485|GPALN_001485|transcript|GPALN_001485-T1|protein_coding|4/28|c.702+26T>A||||||
Gpscaff_1	6398936	GG	AA	complex	0.977273	0.873418	0.0588235	0.0952381	0/0'	0/1'	1/1'	0/1'	ANN=AA|upstream_gene_variant|MODIFIER|GPALN_001486|GPALN_001486|transcript|GPALN_001486-T1|protein_coding||c.-3511_-3510delGGinsAA|||||3511|,AA|intron_variant|MODIFIER|GPALN_001485|GPALN_001485|transcript|GPALN_001485-T1|protein_coding|4/28|c.702+18_702+19delCCinsTT||||||
Gpscaff_1	6399976	G	A	snp	0.972222	0.90625	0.165217	0.114754	0/0'	0/1'	0/1'	0/1'	ANN=A|upstream_gene_variant|MODIFIER|GPALN_001485|GPALN_001485|transcript|GPALN_001485-T1|protein_coding||c.-36C>T|||||36|,A|upstream_gene_variant|MODIFIER|GPALN_001486|GPALN_001486|transcript|GPALN_001486-T1|protein_coding||c.-2471G>A|||||2471|,A|intergenic_region|MODIFIER|GPALN_001485-GPALN_001486|GPALN_001485-GPALN_001486|intergenic_region|GPALN_001485-GPALN_001486|||n.6399976G>A||||||
Gpscaff_1	6399987	C	T	snp	0.971698	0.906977	0.155172	0.119658	0/0'	0/1'	0/1'	0/1'	ANN=T|upstream_gene_variant|MODIFIER|GPALN_001485|GPALN_001485|transcript|GPALN_001485-T1|protein_coding||c.-47G>A|||||47|,T|upstream_gene_variant|MODIFIER|GPALN_001486|GPALN_001486|transcript|GPALN_001486-T1|protein_coding||c.-2460C>T|||||2460|,T|intergenic_region|MODIFIER|GPALN_001485-GPALN_001486|GPALN_001485-GPALN_001486|intergenic_region|GPALN_001485-GPALN_001486|||n.6399987C>T||||||
Gpscaff_1	6400320	C	T	snp	0.015873	0.0841121	0.839286	0.898305	1/1'	0/1'	0/1'	0/1'	ANN=T|upstream_gene_variant|MODIFIER|GPALN_001485|GPALN_001485|transcript|GPALN_001485-T1|protein_coding||c.-380G>A|||||380|,T|upstream_gene_variant|MODIFIER|GPALN_001486|GPALN_001486|transcript|GPALN_001486-T1|protein_coding||c.-2127C>T|||||2127|,T|intergenic_region|MODIFIER|GPALN_001485-GPALN_001486|GPALN_001485-GPALN_001486|intergenic_region|GPALN_001485-GPALN_001486|||n.6400320C>T||||||
Gpscaff_1	6400479	T	G	snp	0.980769	0.90625	0.192308	0.232323	0/0'	0/1'	0/1'	0/1'	ANN=G|upstream_gene_variant|MODIFIER|GPALN_001485|GPALN_001485|transcript|GPALN_001485-T1|protein_coding||c.-539A>C|||||539|,G|upstream_gene_variant|MODIFIER|GPALN_001486|GPALN_001486|transcript|GPALN_001486-T1|protein_coding||c.-1968T>G|||||1968|,G|intergenic_region|MODIFIER|GPALN_001485-GPALN_001486|GPALN_001485-GPALN_001486|intergenic_region|GPALN_001485-GPALN_001486|||n.6400479T>G||||||
Gpscaff_1	6401614	C	G	snp	0.202703	0.168224	0.888889	0.882353	0/1'	0/1'	0/1'	0/1'	ANN=G|upstream_gene_variant|MODIFIER|GPALN_001485|GPALN_001485|transcript|GPALN_001485-T1|protein_coding||c.-1674G>C|||||1674|,G|upstream_gene_variant|MODIFIER|GPALN_001486|GPALN_001486|transcript|GPALN_001486-T1|protein_coding||c.-833C>G|||||833|,G|intergenic_region|MODIFIER|GPALN_001485-GPALN_001486|GPALN_001485-GPALN_001486|intergenic_region|GPALN_001485-GPALN_001486|||n.6401614C>G||||||
Gpscaff_1	6401831	ATG	ATTG	ins	0.011236	0.149533	0.880435	0.896552	1/1'	0/1'	0/1'	0/1'	ANN=ATTG|upstream_gene_variant|MODIFIER|GPALN_001485|GPALN_001485|transcript|GPALN_001485-T1|protein_coding||c.-1893_-1892insA|||||1893|,ATTG|upstream_gene_variant|MODIFIER|GPALN_001486|GPALN_001486|transcript|GPALN_001486-T1|protein_coding||c.-615_-614insT|||||614|,ATTG|intergenic_region|MODIFIER|GPALN_001485-GPALN_001486|GPALN_001485-GPALN_001486|intergenic_region|GPALN_001485-GPALN_001486|||n.…
Gpscaff_1	6403343	G	T	snp	0.982906	0.951923	0.131783	0.0420168	0/0'	0/0'	0/1'	1/1'	ANN=T|splice_region_variant&intron_variant|LOW|GPALN_001486|GPALN_001486|transcript|GPALN_001486-T1|protein_coding|4/28|c.483+3G>T||||||,T|upstream_gene_variant|MODIFIER|GPALN_001485|GPALN_001485|transcript|GPALN_001485-T1|protein_coding||c.-3403C>A|||||3403|
Gpscaff_1	6403388	G	C	snp	1	0.919708	0.137097	0.0720721	0/0'	0/0'	0/1'	1/1'	ANN=C|upstream_gene_variant|MODIFIER|GPALN_001485|GPALN_001485|transcript|GPALN_001485-T1|protein_coding||c.-3448C>G|||||3448|,C|intron_variant|MODIFIER|GPALN_001486|GPALN_001486|transcript|GPALN_001486-T1|protein_coding|4/28|c.484-15G>C||||||
Gpscaff_1	6403775	C	T	snp	0.182692	0.0833333	0.869159	0.836879	0/1'	1/1'	0/1'	0/1'	ANN=T|synonymous_variant|LOW|GPALN_001486|GPALN_001486|transcript|GPALN_001486-T1|protein_coding|6/29|c.667C>T|p.Leu223Leu|667/3978|667/3978|223/1325||,T|upstream_gene_variant|MODIFIER|GPALN_001485|GPALN_001485|transcript|GPALN_001485-T1|protein_coding||c.-3835G>A|||||3835|
Gpscaff_1	6403802	T	C	snp	0.163265	0.097561	0.849557	0.869919	0/1'	0/1'	0/1'	0/1'	ANN=C|synonymous_variant|LOW|GPALN_001486|GPALN_001486|transcript|GPALN_001486-T1|protein_coding|6/29|c.694T>C|p.Leu232Leu|694/3978|694/3978|232/1325||,C|upstream_gene_variant|MODIFIER|GPALN_001485|GPALN_001485|transcript|GPALN_001485-T1|protein_coding||c.-3862A>G|||||3862|
Gpscaff_1	6404687	A	T	snp	0.0243902	0.180556	0.900901	0.890511	1/1'	0/1'	0/1'	0/1'	ANN=T|upstream_gene_variant|MODIFIER|GPALN_001485|GPALN_001485|transcript|GPALN_001485-T1|protein_coding||c.-4747T>A|||||4747|,T|intron_variant|MODIFIER|GPALN_001486|GPALN_001486|transcript|GPALN_001486-T1|protein_coding|9/28|c.1103-55A>T||||||
Gpscaff_1	6404729	T	C	snp	0.019802	0.0877193	0.886792	0.872881	1/1'	0/1'	0/1'	0/1'	ANN=C|upstream_gene_variant|MODIFIER|GPALN_001485|GPALN_001485|transcript|GPALN_001485-T1|protein_coding||c.-4789A>G|||||4789|,C|intron_variant|MODIFIER|GPALN_001486|GPALN_001486|transcript|GPALN_001486-T1|protein_coding|9/28|c.1103-13T>C||||||
Gpscaff_1	6405136	CC	TT	complex	0.928571	0.909091	0.137931	0.0641026	0/0'	0/1'	0/1'	1/1'	ANN=TT|splice_region_variant&intron_variant|LOW|GPALN_001486|GPALN_001486|transcript|GPALN_001486-T1|protein_coding|11/28|c.1411+5_1411+6delCCinsTT||||||
Gpscaff_1	6405429	C	T	snp	0.963504	0.90625	0.147727	0.0934579	0/0'	0/1'	0/1'	0/1'	ANN=T|synonymous_variant|LOW|GPALN_001486|GPALN_001486|transcript|GPALN_001486-T1|protein_coding|13/29|c.1596C>T|p.Ile532Ile|1596/3978|1596/3978|532/1325||
Gpscaff_1	6409703	A	T	snp	0.9375	0.84	0.120879	0.115385	0/0'	0/1'	0/1'	0/1'	ANN=T|intron_variant|MODIFIER|GPALN_001486|GPALN_001486|transcript|GPALN_001486-T1|protein_coding|26/28|c.3634+1104A>T||||||
Gpscaff_1	6413351	T	A	snp	0.0769231	0.235294	1	1	1/1'	0/1'	0/0'	0/0'	ANN=A|downstream_gene_variant|MODIFIER|GPALN_001486|GPALN_001486|transcript|GPALN_001486-T1|protein_coding||c.*947T>A|||||947|,A|downstream_gene_variant|MODIFIER|GPALN_001487|GPALN_001487|transcript|GPALN_001487-T1|protein_coding||c.*1833A>T|||||1833|,A|downstream_gene_variant|MODIFIER|GPALN_001488|GPALN_001488|transcript|GPALN_001488-T1|protein_coding||c.*3743A>T|||||3743|,A|downstream_gene_vari…
Gpscaff_1	6413524	G	A	snp	1	0.857143	0.135135	0.21875	0/0'	0/1'	0/1'	0/1'	ANN=A|downstream_gene_variant|MODIFIER|GPALN_001486|GPALN_001486|transcript|GPALN_001486-T1|protein_coding||c.*1120G>A|||||1120|,A|downstream_gene_variant|MODIFIER|GPALN_001487|GPALN_001487|transcript|GPALN_001487-T1|protein_coding||c.*1660C>T|||||1660|,A|downstream_gene_variant|MODIFIER|GPALN_001488|GPALN_001488|transcript|GPALN_001488-T1|protein_coding||c.*3570C>T|||||3570|,A|downstream_gene_va…
Gpscaff_1	6413807	A	G	snp	0.025974	0.09	0.867257	0.864407	1/1'	0/1'	0/1'	0/1'	ANN=G|downstream_gene_variant|MODIFIER|GPALN_001486|GPALN_001486|transcript|GPALN_001486-T1|protein_coding||c.*1403A>G|||||1403|,G|downstream_gene_variant|MODIFIER|GPALN_001487|GPALN_001487|transcript|GPALN_001487-T1|protein_coding||c.*1377T>C|||||1377|,G|downstream_gene_variant|MODIFIER|GPALN_001488|GPALN_001488|transcript|GPALN_001488-T1|protein_coding||c.*3287T>C|||||3287|,G|downstream_gene_va…
Gpscaff_1	6414305	A	C	snp	0.0526316	0.238095	0.945736	0.941176	1/1'	0/1'	0/0'	0/0'	ANN=C|downstream_gene_variant|MODIFIER|GPALN_001486|GPALN_001486|transcript|GPALN_001486-T1|protein_coding||c.*1901A>C|||||1901|,C|downstream_gene_variant|MODIFIER|GPALN_001487|GPALN_001487|transcript|GPALN_001487-T1|protein_coding||c.*879T>G|||||879|,C|downstream_gene_variant|MODIFIER|GPALN_001488|GPALN_001488|transcript|GPALN_001488-T1|protein_coding||c.*2789T>G|||||2789|,C|downstream_gene_vari…
Gpscaff_1	6414354	T	C	snp	0.038961	0.161616	0.865248	0.871212	1/1'	0/1'	0/1'	0/1'	ANN=C|downstream_gene_variant|MODIFIER|GPALN_001486|GPALN_001486|transcript|GPALN_001486-T1|protein_coding||c.*1950T>C|||||1950|,C|downstream_gene_variant|MODIFIER|GPALN_001487|GPALN_001487|transcript|GPALN_001487-T1|protein_coding||c.*830A>G|||||830|,C|downstream_gene_variant|MODIFIER|GPALN_001488|GPALN_001488|transcript|GPALN_001488-T1|protein_coding||c.*2740A>G|||||2740|,C|downstream_gene_vari…
Gpscaff_1	6414801	GCCCTCCCTA	GCCCTA	del	0.0428571	0.0824742	0.806452	0.795276	1/1'	0/1'	0/1'	0/1'	ANN=GCCCTA|downstream_gene_variant|MODIFIER|GPALN_001486|GPALN_001486|transcript|GPALN_001486-T1|protein_coding||c.*2402_*2405delCCCT|||||2402|,GCCCTA|downstream_gene_variant|MODIFIER|GPALN_001487|GPALN_001487|transcript|GPALN_001487-T1|protein_coding||c.*375_*378delAGGG|||||378|,GCCCTA|downstream_gene_variant|MODIFIER|GPALN_001488|GPALN_001488|transcript|GPALN_001488-T1|protein_coding||c.*2285_*…
Gpscaff_1	6417906	G	T	snp	0.0121951	0.0617284	0.99	1	1/1'	1/1'	0/0'	0/0'	ANN=T|upstream_gene_variant|MODIFIER|GPALN_001487|GPALN_001487|transcript|GPALN_001487-T1|protein_coding||c.-1597C>A|||||1597|,T|upstream_gene_variant|MODIFIER|GPALN_001488|GPALN_001488|transcript|GPALN_001488-T1|protein_coding||c.-411C>A|||||411|,T|upstream_gene_variant|MODIFIER|GPALN_001490|GPALN_001490|transcript|GPALN_001490-T1|protein_coding||c.-2444G>T|||||2444|,T|downstream_gene_variant|MO…
Gpscaff_1	6417915	T	C	snp	0.025641	0.0705882	0.989796	1	1/1'	1/1'	0/0'	0/0'	ANN=C|upstream_gene_variant|MODIFIER|GPALN_001487|GPALN_001487|transcript|GPALN_001487-T1|protein_coding||c.-1606A>G|||||1606|,C|upstream_gene_variant|MODIFIER|GPALN_001488|GPALN_001488|transcript|GPALN_001488-T1|protein_coding||c.-420A>G|||||420|,C|upstream_gene_variant|MODIFIER|GPALN_001490|GPALN_001490|transcript|GPALN_001490-T1|protein_coding||c.-2435T>C|||||2435|,C|downstream_gene_variant|MO…
Gpscaff_1	6417925	CGGGGCCTCA	AGGGACCCCG	complex	0.0166667	0.0533333	0.988636	0.990991	1/1'	1/1'	0/0'	0/0'	ANN=AGGGACCCCG|upstream_gene_variant|MODIFIER|GPALN_001487|GPALN_001487|transcript|GPALN_001487-T1|protein_coding||c.-1625_-1616delTGAGGCCCCGinsCGGGGTCCCT|||||1616|,AGGGACCCCG|upstream_gene_variant|MODIFIER|GPALN_001488|GPALN_001488|transcript|GPALN_001488-T1|protein_coding||c.-439_-430delTGAGGCCCCGinsCGGGGTCCCT|||||430|,AGGGACCCCG|upstream_gene_variant|MODIFIER|GPALN_001490|GPALN_001490|transcri…
Gpscaff_1	6417975	T	A	snp	0.0416667	0.0873786	1	0.991803	1/1'	0/1'	0/0'	0/0'	ANN=A|upstream_gene_variant|MODIFIER|GPALN_001487|GPALN_001487|transcript|GPALN_001487-T1|protein_coding||c.-1666A>T|||||1666|,A|upstream_gene_variant|MODIFIER|GPALN_001488|GPALN_001488|transcript|GPALN_001488-T1|protein_coding||c.-480A>T|||||480|,A|upstream_gene_variant|MODIFIER|GPALN_001490|GPALN_001490|transcript|GPALN_001490-T1|protein_coding||c.-2375T>A|||||2375|,A|downstream_gene_variant|MO…
Gpscaff_1	6417990	AAT	AGAT	ins	0.0422535	0.0808081	1	0.982609	1/1'	1/1'	0/0'	0/0'	ANN=AGAT|upstream_gene_variant|MODIFIER|GPALN_001487|GPALN_001487|transcript|GPALN_001487-T1|protein_coding||c.-1682_-1681insC|||||1682|,AGAT|upstream_gene_variant|MODIFIER|GPALN_001488|GPALN_001488|transcript|GPALN_001488-T1|protein_coding||c.-496_-495insC|||||496|,AGAT|upstream_gene_variant|MODIFIER|GPALN_001490|GPALN_001490|transcript|GPALN_001490-T1|protein_coding||c.-2360_-2359insG|||||2359|…
Gpscaff_1	6418021	G	A	snp	0.0547945	0.0795455	0.987179	0.991304	1/1'	1/1'	0/0'	0/0'	ANN=A|upstream_gene_variant|MODIFIER|GPALN_001487|GPALN_001487|transcript|GPALN_001487-T1|protein_coding||c.-1712C>T|||||1712|,A|upstream_gene_variant|MODIFIER|GPALN_001488|GPALN_001488|transcript|GPALN_001488-T1|protein_coding||c.-526C>T|||||526|,A|upstream_gene_variant|MODIFIER|GPALN_001490|GPALN_001490|transcript|GPALN_001490-T1|protein_coding||c.-2329G>A|||||2329|,A|downstream_gene_variant|MO…
Gpscaff_1	6418047	A	T	snp	0.0769231	0.0777778	0.989362	0.991071	1/1'	1/1'	0/0'	0/0'	ANN=T|upstream_gene_variant|MODIFIER|GPALN_001487|GPALN_001487|transcript|GPALN_001487-T1|protein_coding||c.-1738T>A|||||1738|,T|upstream_gene_variant|MODIFIER|GPALN_001488|GPALN_001488|transcript|GPALN_001488-T1|protein_coding||c.-552T>A|||||552|,T|upstream_gene_variant|MODIFIER|GPALN_001490|GPALN_001490|transcript|GPALN_001490-T1|protein_coding||c.-2303A>T|||||2303|,T|downstream_gene_variant|MO…
Gpscaff_1	6420001	C	T	snp	0.979167	0.920455	0.0704225	0.0697674	0/0'	0/0'	1/1'	1/1'	ANN=T|upstream_gene_variant|MODIFIER|GPALN_001487|GPALN_001487|transcript|GPALN_001487-T1|protein_coding||c.-3692G>A|||||3692|,T|upstream_gene_variant|MODIFIER|GPALN_001488|GPALN_001488|transcript|GPALN_001488-T1|protein_coding||c.-2506G>A|||||2506|,T|upstream_gene_variant|MODIFIER|GPALN_001489|GPALN_001489|transcript|GPALN_001489-T1|protein_coding||c.-538G>A|||||378|,T|upstream_gene_variant|MODI…
Gpscaff_1	6420673	G	C	snp	0.933333	0.883495	0.109756	0.127907	0/0'	0/1'	0/1'	0/1'	ANN=C|upstream_gene_variant|MODIFIER|GPALN_001487|GPALN_001487|transcript|GPALN_001487-T1|protein_coding||c.-4364C>G|||||4364|,C|upstream_gene_variant|MODIFIER|GPALN_001488|GPALN_001488|transcript|GPALN_001488-T1|protein_coding||c.-3178C>G|||||3178|,C|upstream_gene_variant|MODIFIER|GPALN_001489|GPALN_001489|transcript|GPALN_001489-T1|protein_coding||c.-1210C>G|||||1050|,C|intron_variant|MODIFIER|…
Gpscaff_1	6421031	TAATT	TAAAATT	ins	0.0526316	0.25641	1	1	1/1'	0/1'	0/0'	0/0'	ANN=TAAAATT|upstream_gene_variant|MODIFIER|GPALN_001487|GPALN_001487|transcript|GPALN_001487-T1|protein_coding||c.-4725_-4724insTT|||||4725|,TAAAATT|upstream_gene_variant|MODIFIER|GPALN_001488|GPALN_001488|transcript|GPALN_001488-T1|protein_coding||c.-3539_-3538insTT|||||3539|,TAAAATT|upstream_gene_variant|MODIFIER|GPALN_001489|GPALN_001489|transcript|GPALN_001489-T1|protein_coding||c.-1571_-1570…
Gpscaff_1	6421068	C	A	snp	0.940171	0.888889	0.169231	0.11236	0/0'	0/1'	0/1'	0/1'	ANN=A|upstream_gene_variant|MODIFIER|GPALN_001487|GPALN_001487|transcript|GPALN_001487-T1|protein_coding||c.-4759G>T|||||4759|,A|upstream_gene_variant|MODIFIER|GPALN_001488|GPALN_001488|transcript|GPALN_001488-T1|protein_coding||c.-3573G>T|||||3573|,A|upstream_gene_variant|MODIFIER|GPALN_001489|GPALN_001489|transcript|GPALN_001489-T1|protein_coding||c.-1605G>T|||||1445|,A|upstream_gene_variant|MO…
Gpscaff_1	6421084	TAAAAACG	TAAAAACAACAAAAACG	ins	0.1	0.205882	0.914286	0.94186	0/1'	0/1'	0/1'	0/0'	ANN=TAAAAACAACAAAAACG|upstream_gene_variant|MODIFIER|GPALN_001487|GPALN_001487|transcript|GPALN_001487-T1|protein_coding||c.-4782_-4781insGTTTTTGTT|||||4782|,TAAAAACAACAAAAACG|upstream_gene_variant|MODIFIER|GPALN_001488|GPALN_001488|transcript|GPALN_001488-T1|protein_coding||c.-3596_-3595insGTTTTTGTT|||||3596|,TAAAAACAACAAAAACG|upstream_gene_variant|MODIFIER|GPALN_001489|GPALN_001489|transcript|G…
Gpscaff_1	6421094	T	A	snp	0.0648148	0.135417	0.884615	0.935484	1/1'	0/1'	0/1'	0/0'	ANN=A|upstream_gene_variant|MODIFIER|GPALN_001487|GPALN_001487|transcript|GPALN_001487-T1|protein_coding||c.-4785A>T|||||4785|,A|upstream_gene_variant|MODIFIER|GPALN_001488|GPALN_001488|transcript|GPALN_001488-T1|protein_coding||c.-3599A>T|||||3599|,A|upstream_gene_variant|MODIFIER|GPALN_001489|GPALN_001489|transcript|GPALN_001489-T1|protein_coding||c.-1631A>T|||||1471|,A|upstream_gene_variant|MO…
Gpscaff_1	6421102	C	T	snp	0.939655	0.901961	0.108434	0.106383	0/0'	0/1'	0/1'	0/1'	ANN=T|upstream_gene_variant|MODIFIER|GPALN_001487|GPALN_001487|transcript|GPALN_001487-T1|protein_coding||c.-4793G>A|||||4793|,T|upstream_gene_variant|MODIFIER|GPALN_001488|GPALN_001488|transcript|GPALN_001488-T1|protein_coding||c.-3607G>A|||||3607|,T|upstream_gene_variant|MODIFIER|GPALN_001489|GPALN_001489|transcript|GPALN_001489-T1|protein_coding||c.-1639G>A|||||1479|,T|upstream_gene_variant|MO…
Gpscaff_1	6421115	A	C	snp	0.931034	0.903846	0.0957447	0.105769	0/0'	0/1'	0/1'	0/1'	ANN=C|upstream_gene_variant|MODIFIER|GPALN_001487|GPALN_001487|transcript|GPALN_001487-T1|protein_coding||c.-4806T>G|||||4806|,C|upstream_gene_variant|MODIFIER|GPALN_001488|GPALN_001488|transcript|GPALN_001488-T1|protein_coding||c.-3620T>G|||||3620|,C|upstream_gene_variant|MODIFIER|GPALN_001489|GPALN_001489|transcript|GPALN_001489-T1|protein_coding||c.-1652T>G|||||1492|,C|upstream_gene_variant|MO…
Gpscaff_1	6421158	G	A	snp	0.0583333	0.115702	0.941748	0.884615	1/1'	0/1'	0/0'	0/1'	ANN=A|upstream_gene_variant|MODIFIER|GPALN_001487|GPALN_001487|transcript|GPALN_001487-T1|protein_coding||c.-4849C>T|||||4849|,A|upstream_gene_variant|MODIFIER|GPALN_001488|GPALN_001488|transcript|GPALN_001488-T1|protein_coding||c.-3663C>T|||||3663|,A|upstream_gene_variant|MODIFIER|GPALN_001489|GPALN_001489|transcript|GPALN_001489-T1|protein_coding||c.-1695C>T|||||1535|,A|upstream_gene_variant|MO…
Gpscaff_1	6421177	A	G	snp	0.064	0.097561	0.93913	0.891667	1/1'	0/1'	0/0'	0/1'	ANN=G|splice_region_variant&synonymous_variant|LOW|GPALN_001490|GPALN_001490|transcript|GPALN_001490-T1|protein_coding|4/22|c.378A>G|p.Glu126Glu|378/2742|378/2742|126/913||,G|upstream_gene_variant|MODIFIER|GPALN_001487|GPALN_001487|transcript|GPALN_001487-T1|protein_coding||c.-4868T>C|||||4868|,G|upstream_gene_variant|MODIFIER|GPALN_001488|GPALN_001488|transcript|GPALN_001488-T1|protein_coding||c…
Gpscaff_1	6421434	C	T	snp	0.842105	0.797468	0.0851064	0.2	0/1'	0/1'	1/1'	0/1'	ANN=T|synonymous_variant|LOW|GPALN_001490|GPALN_001490|transcript|GPALN_001490-T1|protein_coding|6/22|c.444C>T|p.Tyr148Tyr|444/2742|444/2742|148/913||,T|upstream_gene_variant|MODIFIER|GPALN_001488|GPALN_001488|transcript|GPALN_001488-T1|protein_coding||c.-3939G>A|||||3939|,T|upstream_gene_variant|MODIFIER|GPALN_001489|GPALN_001489|transcript|GPALN_001489-T1|protein_coding||c.-1971G>A|||||1811|,T|…
Gpscaff_1	6421470	G	A	snp	0.969697	0.890244	0.0847458	0.123288	0/0'	0/1'	1/1'	0/1'	ANN=A|synonymous_variant|LOW|GPALN_001490|GPALN_001490|transcript|GPALN_001490-T1|protein_coding|6/22|c.480G>A|p.Gln160Gln|480/2742|480/2742|160/913||,A|upstream_gene_variant|MODIFIER|GPALN_001488|GPALN_001488|transcript|GPALN_001488-T1|protein_coding||c.-3975C>T|||||3975|,A|upstream_gene_variant|MODIFIER|GPALN_001489|GPALN_001489|transcript|GPALN_001489-T1|protein_coding||c.-2007C>T|||||1847|,A|…
Gpscaff_1	6421809	C	G	snp	0.938144	0.912621	0.192308	0.176991	0/0'	0/1'	0/1'	0/1'	ANN=G|synonymous_variant|LOW|GPALN_001490|GPALN_001490|transcript|GPALN_001490-T1|protein_coding|7/22|c.690C>G|p.Ser230Ser|690/2742|690/2742|230/913||,G|upstream_gene_variant|MODIFIER|GPALN_001488|GPALN_001488|transcript|GPALN_001488-T1|protein_coding||c.-4314G>C|||||4314|,G|upstream_gene_variant|MODIFIER|GPALN_001489|GPALN_001489|transcript|GPALN_001489-T1|protein_coding||c.-2346G>C|||||2186|,G|…
Gpscaff_1	6422026	G	A	snp	1	0.891304	0.104167	0.0338983	0/0'	0/1'	0/1'	1/1'	ANN=A|upstream_gene_variant|MODIFIER|GPALN_001488|GPALN_001488|transcript|GPALN_001488-T1|protein_coding||c.-4531C>T|||||4531|,A|upstream_gene_variant|MODIFIER|GPALN_001489|GPALN_001489|transcript|GPALN_001489-T1|protein_coding||c.-2563C>T|||||2403|,A|upstream_gene_variant|MODIFIER|GPALN_001491|GPALN_001491|transcript|GPALN_001491-T1|protein_coding||c.-4026G>A|||||4026|,A|intron_variant|MODIFIER|…
Gpscaff_1	6422046	ATTGTTA	ATTTGTTA	ins	0.9	0.849057	0.0869565	0.0615385	0/0'	0/1'	0/1'	1/1'	ANN=ATTTGTTA|upstream_gene_variant|MODIFIER|GPALN_001488|GPALN_001488|transcript|GPALN_001488-T1|protein_coding||c.-4554_-4553insA|||||4554|,ATTTGTTA|upstream_gene_variant|MODIFIER|GPALN_001489|GPALN_001489|transcript|GPALN_001489-T1|protein_coding||c.-2586_-2585insA|||||2426|,ATTTGTTA|upstream_gene_variant|MODIFIER|GPALN_001491|GPALN_001491|transcript|GPALN_001491-T1|protein_coding||c.-4004_-400…
Gpscaff_1	6422085	C	A	snp	1	0.869565	0.109756	0.0869565	0/0'	0/1'	0/1'	0/1'	ANN=A|upstream_gene_variant|MODIFIER|GPALN_001488|GPALN_001488|transcript|GPALN_001488-T1|protein_coding||c.-4590G>T|||||4590|,A|upstream_gene_variant|MODIFIER|GPALN_001489|GPALN_001489|transcript|GPALN_001489-T1|protein_coding||c.-2622G>T|||||2462|,A|upstream_gene_variant|MODIFIER|GPALN_001491|GPALN_001491|transcript|GPALN_001491-T1|protein_coding||c.-3967C>A|||||3967|,A|intron_variant|MODIFIER|…
Gpscaff_1	6422323	G	A	snp	0.989796	0.902174	0.0373832	0.0588235	0/0'	0/1'	1/1'	1/1'	ANN=A|synonymous_variant|LOW|GPALN_001490|GPALN_001490|transcript|GPALN_001490-T1|protein_coding|9/22|c.981G>A|p.Pro327Pro|981/2742|981/2742|327/913||,A|upstream_gene_variant|MODIFIER|GPALN_001488|GPALN_001488|transcript|GPALN_001488-T1|protein_coding||c.-4828C>T|||||4828|,A|upstream_gene_variant|MODIFIER|GPALN_001489|GPALN_001489|transcript|GPALN_001489-T1|protein_coding||c.-2860C>T|||||2700|,A|…
Gpscaff_1	6423842	C	T	snp	0.976562	0.901786	0.176991	0.0875912	0/0'	0/1'	0/1'	0/1'	ANN=T|synonymous_variant|LOW|GPALN_001490|GPALN_001490|transcript|GPALN_001490-T1|protein_coding|16/22|c.1824C>T|p.Val608Val|1824/2742|1824/2742|608/913||,T|upstream_gene_variant|MODIFIER|GPALN_001489|GPALN_001489|transcript|GPALN_001489-T1|protein_coding||c.-4379G>A|||||4219|,T|upstream_gene_variant|MODIFIER|GPALN_001491|GPALN_001491|transcript|GPALN_001491-T1|protein_coding||c.-2210C>T|||||2210|
Gpscaff_1	6424484	A	T	snp	0.982609	0.927273	0.153061	0.0782609	0/0'	0/0'	0/1'	1/1'	ANN=T|upstream_gene_variant|MODIFIER|GPALN_001489|GPALN_001489|transcript|GPALN_001489-T1|protein_coding||c.-5021T>A|||||4861|,T|upstream_gene_variant|MODIFIER|GPALN_001491|GPALN_001491|transcript|GPALN_001491-T1|protein_coding||c.-1568A>T|||||1568|,T|downstream_gene_variant|MODIFIER|GPALN_001492|GPALN_001492|transcript|GPALN_001492-T1|protein_coding||c.*4934T>A|||||4806|,T|intron_variant|MODIFIE…
Gpscaff_1	6425991	T	C	snp	0.0722892	0.135922	0.938776	0.894231	1/1'	0/1'	0/0'	0/1'	ANN=C|upstream_gene_variant|MODIFIER|GPALN_001491|GPALN_001491|transcript|GPALN_001491-T1|protein_coding||c.-61T>C|||||61|,C|downstream_gene_variant|MODIFIER|GPALN_001490|GPALN_001490|transcript|GPALN_001490-T1|protein_coding||c.*592T>C|||||592|,C|downstream_gene_variant|MODIFIER|GPALN_001492|GPALN_001492|transcript|GPALN_001492-T1|protein_coding||c.*3427A>G|||||3299|,C|intergenic_region|MODIFIER…
Gpscaff_1	6426011	TAAAGT	TAAAAGT	ins	0.928571	0.72549	0	0	0/0'	0/1'	1/1'	1/1'	ANN=TAAAAGT|upstream_gene_variant|MODIFIER|GPALN_001491|GPALN_001491|transcript|GPALN_001491-T1|protein_coding||c.-38_-37insA|||||37|,TAAAAGT|downstream_gene_variant|MODIFIER|GPALN_001490|GPALN_001490|transcript|GPALN_001490-T1|protein_coding||c.*615_*616insA|||||616|,TAAAAGT|downstream_gene_variant|MODIFIER|GPALN_001492|GPALN_001492|transcript|GPALN_001492-T1|protein_coding||c.*3403_*3404insT|||…
Gpscaff_1	6428692	GAC	GGCAAC	ins	1	0.954955	0.151515	0.0714286	0/0'	0/0'	0/1'	1/1'	ANN=GGCAAC|disruptive_inframe_insertion|MODERATE|GPALN_001491|GPALN_001491|transcript|GPALN_001491-T1|protein_coding|10/10|c.1573_1574insGCA|p.Asp525delinsGlyAsn|1574/1815|1574/1815|525/604||,GGCAAC|downstream_gene_variant|MODIFIER|GPALN_001490|GPALN_001490|transcript|GPALN_001490-T1|protein_coding||c.*3293_*3294insGCA|||||3294|,GGCAAC|downstream_gene_variant|MODIFIER|GPALN_001492|GPALN_001492|tr…
Gpscaff_1	6428997	A	C	snp	0.18	0.17931	0.896907	0.925926	0/1'	0/1'	0/1'	0/0'	ANN=C|downstream_gene_variant|MODIFIER|GPALN_001490|GPALN_001490|transcript|GPALN_001490-T1|protein_coding||c.*3598A>C|||||3598|,C|downstream_gene_variant|MODIFIER|GPALN_001491|GPALN_001491|transcript|GPALN_001491-T1|protein_coding||c.*63A>C|||||63|,C|downstream_gene_variant|MODIFIER|GPALN_001492|GPALN_001492|transcript|GPALN_001492-T1|protein_coding||c.*421T>G|||||293|,C|downstream_gene_variant|…
Gpscaff_1	6429167	C	T	snp	0.0784314	0.115385	0.973333	0.987179	1/1'	0/1'	0/0'	0/0'	ANN=T|downstream_gene_variant|MODIFIER|GPALN_001490|GPALN_001490|transcript|GPALN_001490-T1|protein_coding||c.*3768C>T|||||3768|,T|downstream_gene_variant|MODIFIER|GPALN_001491|GPALN_001491|transcript|GPALN_001491-T1|protein_coding||c.*233C>T|||||233|,T|downstream_gene_variant|MODIFIER|GPALN_001492|GPALN_001492|transcript|GPALN_001492-T1|protein_coding||c.*251G>A|||||123|,T|downstream_gene_varian…
Gpscaff_1	6429215	CCCCCCCCGTCCCA	CCCCA	del	0.0454545	0.0909091	0.880952	0.945946	1/1'	0/1'	0/0'	0/0'	ANN=CCCCA|downstream_gene_variant|MODIFIER|GPALN_001490|GPALN_001490|transcript|GPALN_001490-T1|protein_coding||c.*3820_*3828delCCCCGTCCC|||||3820|,CCCCA|downstream_gene_variant|MODIFIER|GPALN_001491|GPALN_001491|transcript|GPALN_001491-T1|protein_coding||c.*285_*293delCCCCGTCCC|||||285|,CCCCA|downstream_gene_variant|MODIFIER|GPALN_001492|GPALN_001492|transcript|GPALN_001492-T1|protein_coding||c.…
Gpscaff_1	6429230	G	T	snp	0.0533333	0.0684932	0.910714	0.901961	1/1'	1/1'	0/0'	0/1'	ANN=T|downstream_gene_variant|MODIFIER|GPALN_001490|GPALN_001490|transcript|GPALN_001490-T1|protein_coding||c.*3831G>T|||||3831|,T|downstream_gene_variant|MODIFIER|GPALN_001491|GPALN_001491|transcript|GPALN_001491-T1|protein_coding||c.*296G>T|||||296|,T|downstream_gene_variant|MODIFIER|GPALN_001492|GPALN_001492|transcript|GPALN_001492-T1|protein_coding||c.*188C>A|||||60|,T|downstream_gene_variant…
Gpscaff_1	6429235	C	T	snp	0.222222	0.182927	0.913793	0.882353	0/1'	0/1'	0/0'	0/1'	ANN=T|downstream_gene_variant|MODIFIER|GPALN_001490|GPALN_001490|transcript|GPALN_001490-T1|protein_coding||c.*3836C>T|||||3836|,T|downstream_gene_variant|MODIFIER|GPALN_001491|GPALN_001491|transcript|GPALN_001491-T1|protein_coding||c.*301C>T|||||301|,T|downstream_gene_variant|MODIFIER|GPALN_001492|GPALN_001492|transcript|GPALN_001492-T1|protein_coding||c.*183G>A|||||55|,T|downstream_gene_variant…
Gpscaff_1	6432721	C	T	snp	0.964912	0.913044	0.144231	0.152318	0/0'	0/1'	0/1'	0/1'	ANN=T|missense_variant|MODERATE|GPALN_001493|GPALN_001493|transcript|GPALN_001493-T1|protein_coding|13/13|c.1538G>A|p.Arg513Lys|1546/1802|1538/1620|513/539||,T|upstream_gene_variant|MODIFIER|GPALN_001492|GPALN_001492|transcript|GPALN_001492-T1|protein_coding||c.-1247G>A|||||1183|,T|upstream_gene_variant|MODIFIER|GPALN_001494|GPALN_001494|transcript|GPALN_001494-T1|protein_coding||c.-3362C>T|||||3…
Gpscaff_1	6433035	G	A	snp	0.0421053	0.0761905	0.923809	0.869919	1/1'	1/1'	0/0'	0/1'	ANN=A|upstream_gene_variant|MODIFIER|GPALN_001492|GPALN_001492|transcript|GPALN_001492-T1|protein_coding||c.-1561C>T|||||1497|,A|upstream_gene_variant|MODIFIER|GPALN_001494|GPALN_001494|transcript|GPALN_001494-T1|protein_coding||c.-3048G>A|||||3048|,A|upstream_gene_variant|MODIFIER|GPALN_001495|GPALN_001495|transcript|GPALN_001495-T1|protein_coding||c.-5244G>A|||||4808|,A|downstream_gene_variant|…
Gpscaff_1	6433039	CAAAAATAAATTATTG	CAAAAAATAAATTATGTAAATTATTG	ins	0.0606061	0.0606061	0.945055	0.92	1/1'	1/1'	0/0'	0/0'	ANN=CAAAAAATAAATTATGTAAATTATTG|upstream_gene_variant|MODIFIER|GPALN_001492|GPALN_001492|transcript|GPALN_001492-T1|protein_coding||c.-1571_-1570insCATAATTTAT|||||1507|,CAAAAAATAAATTATGTAAATTATTG|upstream_gene_variant|MODIFIER|GPALN_001494|GPALN_001494|transcript|GPALN_001494-T1|protein_coding||c.-3039_-3038insATAAATTATG|||||3038|,CAAAAAATAAATTATGTAAATTATTG|upstream_gene_variant|MODIFIER|GPALN_001…
Gpscaff_1	6433081	TCAT	ACAC	complex	0.0476191	0.170213	0.897959	0.87395	1/1'	0/1'	0/1'	0/1'	ANN=ACAC|upstream_gene_variant|MODIFIER|GPALN_001492|GPALN_001492|transcript|GPALN_001492-T1|protein_coding||c.-1610_-1607delATGAinsGTGT|||||1543|,ACAC|upstream_gene_variant|MODIFIER|GPALN_001494|GPALN_001494|transcript|GPALN_001494-T1|protein_coding||c.-3002_-2999delTCATinsACAC|||||3002|,ACAC|upstream_gene_variant|MODIFIER|GPALN_001495|GPALN_001495|transcript|GPALN_001495-T1|protein_coding||c.-5…
Gpscaff_1	6433088	TCCTG	TCTG	del	0.0512821	0.159091	0.89011	0.866667	1/1'	0/1'	0/1'	0/1'	ANN=TCTG|upstream_gene_variant|MODIFIER|GPALN_001492|GPALN_001492|transcript|GPALN_001492-T1|protein_coding||c.-1616delG|||||1552|,TCTG|upstream_gene_variant|MODIFIER|GPALN_001494|GPALN_001494|transcript|GPALN_001494-T1|protein_coding||c.-2993delC|||||2993|,TCTG|upstream_gene_variant|MODIFIER|GPALN_001495|GPALN_001495|transcript|GPALN_001495-T1|protein_coding||c.-5189delC|||||4753|,TCTG|downstrea…
Gpscaff_1	6433106	GACCACCAT	GACCAT	del	0.0294118	0.0909091	0.925	0.864078	1/1'	0/1'	0/0'	0/1'	ANN=GACCAT|upstream_gene_variant|MODIFIER|GPALN_001492|GPALN_001492|transcript|GPALN_001492-T1|protein_coding||c.-1639_-1637delTGG|||||1573|,GACCAT|upstream_gene_variant|MODIFIER|GPALN_001494|GPALN_001494|transcript|GPALN_001494-T1|protein_coding||c.-2972_-2970delCCA|||||2972|,GACCAT|upstream_gene_variant|MODIFIER|GPALN_001495|GPALN_001495|transcript|GPALN_001495-T1|protein_coding||c.-5168_-5166d…
Gpscaff_1	6433529	A	G	snp	0.0421053	0.134615	1	1	1/1'	0/1'	0/0'	0/0'	ANN=G|upstream_gene_variant|MODIFIER|GPALN_001492|GPALN_001492|transcript|GPALN_001492-T1|protein_coding||c.-2055T>C|||||1991|,G|upstream_gene_variant|MODIFIER|GPALN_001494|GPALN_001494|transcript|GPALN_001494-T1|protein_coding||c.-2554A>G|||||2554|,G|upstream_gene_variant|MODIFIER|GPALN_001495|GPALN_001495|transcript|GPALN_001495-T1|protein_coding||c.-4750A>G|||||4314|,G|downstream_gene_variant|…
Gpscaff_1	6433574	C	T	snp	0.975807	0.867924	0.151899	0.0916031	0/0'	0/1'	0/1'	0/1'	ANN=T|upstream_gene_variant|MODIFIER|GPALN_001492|GPALN_001492|transcript|GPALN_001492-T1|protein_coding||c.-2100G>A|||||2036|,T|upstream_gene_variant|MODIFIER|GPALN_001494|GPALN_001494|transcript|GPALN_001494-T1|protein_coding||c.-2509C>T|||||2509|,T|upstream_gene_variant|MODIFIER|GPALN_001495|GPALN_001495|transcript|GPALN_001495-T1|protein_coding||c.-4705C>T|||||4269|,T|downstream_gene_variant|…
Gpscaff_1	6434063	C	G	snp	0.175926	0.168317	0.868421	0.908257	0/1'	0/1'	0/1'	0/1'	ANN=G|missense_variant|MODERATE|GPALN_001493|GPALN_001493|transcript|GPALN_001493-T1|protein_coding|6/13|c.757G>C|p.Val253Leu|765/1802|757/1620|253/539||,G|upstream_gene_variant|MODIFIER|GPALN_001492|GPALN_001492|transcript|GPALN_001492-T1|protein_coding||c.-2589G>C|||||2525|,G|upstream_gene_variant|MODIFIER|GPALN_001494|GPALN_001494|transcript|GPALN_001494-T1|protein_coding||c.-2020C>G|||||2020|…
Gpscaff_1	6435046	C	A	snp	0.97	0.915254	0.157303	0.0555556	0/0'	0/1'	0/1'	1/1'	ANN=A|upstream_gene_variant|MODIFIER|GPALN_001492|GPALN_001492|transcript|GPALN_001492-T1|protein_coding||c.-3572G>T|||||3508|,A|upstream_gene_variant|MODIFIER|GPALN_001494|GPALN_001494|transcript|GPALN_001494-T1|protein_coding||c.-1037C>A|||||1037|,A|upstream_gene_variant|MODIFIER|GPALN_001495|GPALN_001495|transcript|GPALN_001495-T1|protein_coding||c.-3233C>A|||||2797|,A|upstream_gene_variant|MO…
Gpscaff_1	6435361	T	C	snp	0.0340136	0.0540541	0.87931	0.927419	1/1'	1/1'	0/1'	0/0'	ANN=C|synonymous_variant|LOW|GPALN_001493|GPALN_001493|transcript|GPALN_001493-T1|protein_coding|1/13|c.60A>G|p.Ser20Ser|68/1802|60/1620|20/539||,C|upstream_gene_variant|MODIFIER|GPALN_001492|GPALN_001492|transcript|GPALN_001492-T1|protein_coding||c.-3887A>G|||||3823|,C|upstream_gene_variant|MODIFIER|GPALN_001494|GPALN_001494|transcript|GPALN_001494-T1|protein_coding||c.-722T>C|||||722|,C|upstrea…
Gpscaff_1	6435600	AGACCAAATCCAGT	TGAT	complex	0.0333333	0.0983607	0.840426	0.876405	1/1'	0/1'	0/1'	0/1'	ANN=TGAT|upstream_gene_variant|MODIFIER|GPALN_001492|GPALN_001492|transcript|GPALN_001492-T1|protein_coding||c.-4139_-4126delACTGGATTTGGTCTinsATCA|||||4062|,TGAT|upstream_gene_variant|MODIFIER|GPALN_001493|GPALN_001493|transcript|GPALN_001493-T1|protein_coding||c.-193_-180delACTGGATTTGGTCTinsATCA|||||172|,TGAT|upstream_gene_variant|MODIFIER|GPALN_001494|GPALN_001494|transcript|GPALN_001494-T1|pro…
Gpscaff_1	6437837	CGGAC	CAGGAC	ins	1	0.833333	0.0625	0	0/0'	0/1'	1/1'	1/1'	ANN=CAGGAC|upstream_gene_variant|MODIFIER|GPALN_001493|GPALN_001493|transcript|GPALN_001493-T1|protein_coding||c.-2418_-2417insT|||||2410|,CAGGAC|upstream_gene_variant|MODIFIER|GPALN_001495|GPALN_001495|transcript|GPALN_001495-T1|protein_coding||c.-442_-441insA|||||5|,CAGGAC|upstream_gene_variant|MODIFIER|GPALN_001496|GPALN_001496|transcript|GPALN_001496-T1|protein_coding||c.-1100_-1099insA|||||1…
Gpscaff_1	6438178	ATTTATTTG	ATTTTATTTG	ins	0.974684	0.913979	0.106667	0.0117647	0/0'	0/1'	0/1'	1/1'	ANN=ATTTTATTTG|5_prime_UTR_variant|MODIFIER|GPALN_001495|GPALN_001495|transcript|GPALN_001495-T1|protein_coding|1/1|c.-98dupT|||||97|,ATTTTATTTG|upstream_gene_variant|MODIFIER|GPALN_001493|GPALN_001493|transcript|GPALN_001493-T1|protein_coding||c.-2762_-2761insA|||||2754|,ATTTTATTTG|upstream_gene_variant|MODIFIER|GPALN_001496|GPALN_001496|transcript|GPALN_001496-T1|protein_coding||c.-756dupT|||||…
Gpscaff_1	6438579	C	T	snp	0.929203	0.854167	0.112069	0.108911	0/0'	0/1'	0/1'	0/1'	ANN=T|missense_variant|MODERATE|GPALN_001495|GPALN_001495|transcript|GPALN_001495-T1|protein_coding|1/1|c.301C>T|p.Arg101Trp|737/1052|301/417|101/138||,T|upstream_gene_variant|MODIFIER|GPALN_001493|GPALN_001493|transcript|GPALN_001493-T1|protein_coding||c.-3159G>A|||||3151|,T|upstream_gene_variant|MODIFIER|GPALN_001496|GPALN_001496|transcript|GPALN_001496-T1|protein_coding||c.-358C>T|||||358|,T|d…
Gpscaff_1	6438642	C	T	snp	0.954545	0.885714	0.139785	0.08	0/0'	0/1'	0/1'	1/1'	ANN=T|synonymous_variant|LOW|GPALN_001495|GPALN_001495|transcript|GPALN_001495-T1|protein_coding|1/1|c.364C>T|p.Leu122Leu|800/1052|364/417|122/138||,T|upstream_gene_variant|MODIFIER|GPALN_001493|GPALN_001493|transcript|GPALN_001493-T1|protein_coding||c.-3222G>A|||||3214|,T|upstream_gene_variant|MODIFIER|GPALN_001496|GPALN_001496|transcript|GPALN_001496-T1|protein_coding||c.-295C>T|||||295|,T|down…
Gpscaff_1	6438686	G	A	snp	0.981132	0.889908	0.13253	0.0673077	0/0'	0/1'	0/1'	1/1'	ANN=A|synonymous_variant|LOW|GPALN_001495|GPALN_001495|transcript|GPALN_001495-T1|protein_coding|1/1|c.408G>A|p.Pro136Pro|844/1052|408/417|136/138||,A|upstream_gene_variant|MODIFIER|GPALN_001493|GPALN_001493|transcript|GPALN_001493-T1|protein_coding||c.-3266C>T|||||3258|,A|upstream_gene_variant|MODIFIER|GPALN_001496|GPALN_001496|transcript|GPALN_001496-T1|protein_coding||c.-251G>A|||||251|,A|down…
Gpscaff_1	6438790	A	G	snp	0.950413	0.915966	0.180851	0.112069	0/0'	0/1'	0/1'	0/1'	ANN=G|3_prime_UTR_variant|MODIFIER|GPALN_001495|GPALN_001495|transcript|GPALN_001495-T1|protein_coding|1/1|c.*95A>G|||||95|,G|upstream_gene_variant|MODIFIER|GPALN_001493|GPALN_001493|transcript|GPALN_001493-T1|protein_coding||c.-3370T>C|||||3362|,G|upstream_gene_variant|MODIFIER|GPALN_001496|GPALN_001496|transcript|GPALN_001496-T1|protein_coding||c.-147A>G|||||147|,G|downstream_gene_variant|MODIF…
Gpscaff_1	6438864	GCG	GTTCG	ins	0.816794	0.843478	0.135922	0.138889	0/1'	0/1'	0/1'	0/1'	ANN=GTTCG|3_prime_UTR_variant|MODIFIER|GPALN_001495|GPALN_001495|transcript|GPALN_001495-T1|protein_coding|1/1|c.*169_*170insTT|||||170|,GTTCG|upstream_gene_variant|MODIFIER|GPALN_001493|GPALN_001493|transcript|GPALN_001493-T1|protein_coding||c.-3445_-3444insAA|||||3437|,GTTCG|upstream_gene_variant|MODIFIER|GPALN_001496|GPALN_001496|transcript|GPALN_001496-T1|protein_coding||c.-73_-72insTT|||||72…
Gpscaff_1	6438962	T	G	snp	0.970149	0.910714	0.126866	0.0882353	0/0'	0/1'	0/1'	0/1'	ANN=G|missense_variant|MODERATE|GPALN_001496|GPALN_001496|transcript|GPALN_001496-T1|protein_coding|1/14|c.26T>G|p.Val9Gly|26/1665|26/1665|9/554||,G|upstream_gene_variant|MODIFIER|GPALN_001493|GPALN_001493|transcript|GPALN_001493-T1|protein_coding||c.-3542A>C|||||3534|,G|downstream_gene_variant|MODIFIER|GPALN_001494|GPALN_001494|transcript|GPALN_001494-T1|protein_coding||c.*2247T>G|||||2247|,G|do…
Gpscaff_1	6439276	G	T	snp	0.954545	0.875	0	0	0/0'	0/1'	1/1'	1/1'	ANN=T|upstream_gene_variant|MODIFIER|GPALN_001493|GPALN_001493|transcript|GPALN_001493-T1|protein_coding||c.-3856C>A|||||3848|,T|downstream_gene_variant|MODIFIER|GPALN_001494|GPALN_001494|transcript|GPALN_001494-T1|protein_coding||c.*2561G>T|||||2561|,T|downstream_gene_variant|MODIFIER|GPALN_001495|GPALN_001495|transcript|GPALN_001495-T1|protein_coding||c.*581G>T|||||382|,T|intron_variant|MODIFIE…
Gpscaff_1	6439957	C	T	snp	0.901639	0.923077	0.22	0.212766	0/1'	0/0'	0/1'	0/1'	ANN=T|upstream_gene_variant|MODIFIER|GPALN_001493|GPALN_001493|transcript|GPALN_001493-T1|protein_coding||c.-4537G>A|||||4529|,T|downstream_gene_variant|MODIFIER|GPALN_001494|GPALN_001494|transcript|GPALN_001494-T1|protein_coding||c.*3242C>T|||||3242|,T|downstream_gene_variant|MODIFIER|GPALN_001495|GPALN_001495|transcript|GPALN_001495-T1|protein_coding||c.*1262C>T|||||1063|,T|intron_variant|MODIF…
Gpscaff_1	6440391	T	C	snp	0.0434783	0.14433	0.96875	0.943662	1/1'	0/1'	0/0'	0/0'	ANN=C|synonymous_variant|LOW|GPALN_001496|GPALN_001496|transcript|GPALN_001496-T1|protein_coding|5/14|c.579T>C|p.Phe193Phe|579/1665|579/1665|193/554||,C|upstream_gene_variant|MODIFIER|GPALN_001493|GPALN_001493|transcript|GPALN_001493-T1|protein_coding||c.-4971A>G|||||4963|,C|downstream_gene_variant|MODIFIER|GPALN_001494|GPALN_001494|transcript|GPALN_001494-T1|protein_coding||c.*3676T>C|||||3676|,…
Gpscaff_1	6440445	C	T	snp	1	0.946903	0.0967742	0.0892857	0/0'	0/0'	0/1'	1/1'	ANN=T|downstream_gene_variant|MODIFIER|GPALN_001494|GPALN_001494|transcript|GPALN_001494-T1|protein_coding||c.*3730C>T|||||3730|,T|downstream_gene_variant|MODIFIER|GPALN_001495|GPALN_001495|transcript|GPALN_001495-T1|protein_coding||c.*1750C>T|||||1551|,T|downstream_gene_variant|MODIFIER|GPALN_001497|GPALN_001497|transcript|GPALN_001497-T1|protein_coding||c.*4669G>A|||||4669|,T|intron_variant|MOD…
Gpscaff_1	6440539	T	C	snp	0.0196078	0.0769231	0.927711	0.877551	1/1'	1/1'	0/0'	0/1'	ANN=C|downstream_gene_variant|MODIFIER|GPALN_001494|GPALN_001494|transcript|GPALN_001494-T1|protein_coding||c.*3824T>C|||||3824|,C|downstream_gene_variant|MODIFIER|GPALN_001495|GPALN_001495|transcript|GPALN_001495-T1|protein_coding||c.*1844T>C|||||1645|,C|downstream_gene_variant|MODIFIER|GPALN_001497|GPALN_001497|transcript|GPALN_001497-T1|protein_coding||c.*4575A>G|||||4575|,C|intron_variant|MOD…
Gpscaff_1	6440547	A	T	snp	0.151786	0.0970149	0.915663	0.886792	0/1'	0/1'	0/0'	0/1'	ANN=T|downstream_gene_variant|MODIFIER|GPALN_001494|GPALN_001494|transcript|GPALN_001494-T1|protein_coding||c.*3832A>T|||||3832|,T|downstream_gene_variant|MODIFIER|GPALN_001495|GPALN_001495|transcript|GPALN_001495-T1|protein_coding||c.*1852A>T|||||1653|,T|downstream_gene_variant|MODIFIER|GPALN_001497|GPALN_001497|transcript|GPALN_001497-T1|protein_coding||c.*4567T>A|||||4567|,T|intron_variant|MOD…
Gpscaff_1	6440802	T	C	snp	0.041958	0.132231	0.897959	0.884892	1/1'	0/1'	0/1'	0/1'	ANN=C|downstream_gene_variant|MODIFIER|GPALN_001494|GPALN_001494|transcript|GPALN_001494-T1|protein_coding||c.*4087T>C|||||4087|,C|downstream_gene_variant|MODIFIER|GPALN_001495|GPALN_001495|transcript|GPALN_001495-T1|protein_coding||c.*2107T>C|||||1908|,C|downstream_gene_variant|MODIFIER|GPALN_001497|GPALN_001497|transcript|GPALN_001497-T1|protein_coding||c.*4312A>G|||||4312|,C|intron_variant|MOD…
Gpscaff_1	6440929	T	C	snp	0.15748	0.185841	0.892473	0.842593	0/1'	0/1'	0/1'	0/1'	ANN=C|synonymous_variant|LOW|GPALN_001496|GPALN_001496|transcript|GPALN_001496-T1|protein_coding|6/14|c.711T>C|p.Tyr237Tyr|711/1665|711/1665|237/554||,C|downstream_gene_variant|MODIFIER|GPALN_001494|GPALN_001494|transcript|GPALN_001494-T1|protein_coding||c.*4214T>C|||||4214|,C|downstream_gene_variant|MODIFIER|GPALN_001495|GPALN_001495|transcript|GPALN_001495-T1|protein_coding||c.*2234T>C|||||2035…
Gpscaff_1	6441565	CC	AA	complex	0.905263	0.924051	0.125	0.160714	0/1'	0/0'	0/1'	0/1'	ANN=AA|downstream_gene_variant|MODIFIER|GPALN_001494|GPALN_001494|transcript|GPALN_001494-T1|protein_coding||c.*4850_*4851delCCinsAA|||||4850|,AA|downstream_gene_variant|MODIFIER|GPALN_001495|GPALN_001495|transcript|GPALN_001495-T1|protein_coding||c.*2870_*2871delCCinsAA|||||2671|,AA|downstream_gene_variant|MODIFIER|GPALN_001497|GPALN_001497|transcript|GPALN_001497-T1|protein_coding||c.*3548_*354…
Gpscaff_1	6441602	ATTTTTTGTTGTC	ATTTTTGTTGTC	del	0.886598	0.8625	0.129412	0.155844	0/1'	0/1'	0/1'	0/1'	ANN=ATTTTTGTTGTC|downstream_gene_variant|MODIFIER|GPALN_001494|GPALN_001494|transcript|GPALN_001494-T1|protein_coding||c.*4893delT|||||4893|,ATTTTTGTTGTC|downstream_gene_variant|MODIFIER|GPALN_001495|GPALN_001495|transcript|GPALN_001495-T1|protein_coding||c.*2913delT|||||2714|,ATTTTTGTTGTC|downstream_gene_variant|MODIFIER|GPALN_001497|GPALN_001497|transcript|GPALN_001497-T1|protein_coding||c.*350…
Gpscaff_1	6441615	G	A	snp	0.9	0.857143	0.126214	0.134831	0/1'	0/1'	0/1'	0/1'	ANN=A|splice_region_variant&intron_variant|LOW|GPALN_001496|GPALN_001496|transcript|GPALN_001496-T1|protein_coding|7/13|c.915-4G>A||||||,A|downstream_gene_variant|MODIFIER|GPALN_001494|GPALN_001494|transcript|GPALN_001494-T1|protein_coding||c.*4900G>A|||||4900|,A|downstream_gene_variant|MODIFIER|GPALN_001495|GPALN_001495|transcript|GPALN_001495-T1|protein_coding||c.*2920G>A|||||2721|,A|downstream…
Gpscaff_1	6441693	CAAAGAAT	CAAAAGAAT	ins	0.930693	0.871287	0.0843373	0.102273	0/0'	0/1'	0/1'	0/1'	ANN=CAAAAGAAT|splice_region_variant&intron_variant|LOW|GPALN_001496|GPALN_001496|transcript|GPALN_001496-T1|protein_coding|8/13|c.987+5_987+6insA||||||,CAAAAGAAT|downstream_gene_variant|MODIFIER|GPALN_001494|GPALN_001494|transcript|GPALN_001494-T1|protein_coding||c.*4981_*4982insA|||||4982|,CAAAAGAAT|downstream_gene_variant|MODIFIER|GPALN_001495|GPALN_001495|transcript|GPALN_001495-T1|protein_cod…
Gpscaff_1	6441935	T	C	snp	0.970297	0.866667	0.0985916	0.106383	0/0'	0/1'	0/1'	0/1'	ANN=C|splice_region_variant&intron_variant|LOW|GPALN_001496|GPALN_001496|transcript|GPALN_001496-T1|protein_coding|9/13|c.1110+4T>C||||||,C|downstream_gene_variant|MODIFIER|GPALN_001495|GPALN_001495|transcript|GPALN_001495-T1|protein_coding||c.*3240T>C|||||3041|,C|downstream_gene_variant|MODIFIER|GPALN_001497|GPALN_001497|transcript|GPALN_001497-T1|protein_coding||c.*3179A>G|||||3179|
Gpscaff_1	6442400	ACA	AGCA	ins	0.0461538	0.118519	0.845238	0.894231	1/1'	0/1'	0/1'	0/1'	ANN=AGCA|downstream_gene_variant|MODIFIER|GPALN_001495|GPALN_001495|transcript|GPALN_001495-T1|protein_coding||c.*3705_*3706insG|||||3507|,AGCA|downstream_gene_variant|MODIFIER|GPALN_001497|GPALN_001497|transcript|GPALN_001497-T1|protein_coding||c.*2713_*2714insC|||||2713|,AGCA|intron_variant|MODIFIER|GPALN_001496|GPALN_001496|transcript|GPALN_001496-T1|protein_coding|10/13|c.1240-169_1240-168ins…
Gpscaff_1	6442539	C	T	snp	0.0384615	0.137931	0.897059	0.901961	1/1'	0/1'	0/1'	0/1'	ANN=T|downstream_gene_variant|MODIFIER|GPALN_001495|GPALN_001495|transcript|GPALN_001495-T1|protein_coding||c.*3844C>T|||||3645|,T|downstream_gene_variant|MODIFIER|GPALN_001497|GPALN_001497|transcript|GPALN_001497-T1|protein_coding||c.*2575G>A|||||2575|,T|intron_variant|MODIFIER|GPALN_001496|GPALN_001496|transcript|GPALN_001496-T1|protein_coding|10/13|c.1240-30C>T||||||
Gpscaff_1	6442795	A	G	snp	0.116071	0.123288	0.888889	0.830882	0/1'	0/1'	0/1'	0/1'	ANN=G|downstream_gene_variant|MODIFIER|GPALN_001495|GPALN_001495|transcript|GPALN_001495-T1|protein_coding||c.*4100A>G|||||3901|,G|downstream_gene_variant|MODIFIER|GPALN_001497|GPALN_001497|transcript|GPALN_001497-T1|protein_coding||c.*2319T>C|||||2319|,G|intron_variant|MODIFIER|GPALN_001496|GPALN_001496|transcript|GPALN_001496-T1|protein_coding|12/13|c.1395+21A>G||||||
Gpscaff_1	6442870	T	A	snp	0.0538462	0.130719	0.962264	0.813793	1/1'	0/1'	0/0'	0/1'	ANN=A|downstream_gene_variant|MODIFIER|GPALN_001495|GPALN_001495|transcript|GPALN_001495-T1|protein_coding||c.*4175T>A|||||3976|,A|downstream_gene_variant|MODIFIER|GPALN_001497|GPALN_001497|transcript|GPALN_001497-T1|protein_coding||c.*2244A>T|||||2244|,A|intron_variant|MODIFIER|GPALN_001496|GPALN_001496|transcript|GPALN_001496-T1|protein_coding|12/13|c.1395+96T>A||||||
Gpscaff_1	6443070	A	G	snp	0.0283019	0.122642	0.897196	0.897638	1/1'	0/1'	0/1'	0/1'	ANN=G|downstream_gene_variant|MODIFIER|GPALN_001495|GPALN_001495|transcript|GPALN_001495-T1|protein_coding||c.*4375A>G|||||4176|,G|downstream_gene_variant|MODIFIER|GPALN_001497|GPALN_001497|transcript|GPALN_001497-T1|protein_coding||c.*2044T>C|||||2044|,G|intron_variant|MODIFIER|GPALN_001496|GPALN_001496|transcript|GPALN_001496-T1|protein_coding|12/13|c.1396-39A>G||||||
Gpscaff_1	6443274	AG	GC	complex	0.020202	0.12381	0.929293	0.966667	1/1'	0/1'	0/0'	0/0'	ANN=GC|downstream_gene_variant|MODIFIER|GPALN_001495|GPALN_001495|transcript|GPALN_001495-T1|protein_coding||c.*4579_*4580delAGinsGC|||||4380|,GC|downstream_gene_variant|MODIFIER|GPALN_001497|GPALN_001497|transcript|GPALN_001497-T1|protein_coding||c.*1839_*1840delCTinsGC|||||1840|,GC|intron_variant|MODIFIER|GPALN_001496|GPALN_001496|transcript|GPALN_001496-T1|protein_coding|13/13|c.1527+34_1527+3…
Gpscaff_1	6445637	T	C	snp	0.0909091	0.16129	0.947368	1	1/1'	0/1'	0/0'	0/0'	ANN=C|downstream_gene_variant|MODIFIER|GPALN_001496|GPALN_001496|transcript|GPALN_001496-T1|protein_coding||c.*1081T>C|||||1081|,C|downstream_gene_variant|MODIFIER|GPALN_001498|GPALN_001498|transcript|GPALN_001498-T1|protein_coding||c.*3649A>G|||||3492|,C|intron_variant|MODIFIER|GPALN_001497|GPALN_001497|transcript|GPALN_001497-T1|protein_coding|11/11|c.1437+91A>G||||||
Gpscaff_1	6445686	T	C	snp	0.977012	0.954545	0.097561	0.0454545	0/0'	0/0'	0/1'	1/1'	ANN=C|downstream_gene_variant|MODIFIER|GPALN_001496|GPALN_001496|transcript|GPALN_001496-T1|protein_coding||c.*1130T>C|||||1130|,C|downstream_gene_variant|MODIFIER|GPALN_001498|GPALN_001498|transcript|GPALN_001498-T1|protein_coding||c.*3600A>G|||||3443|,C|intron_variant|MODIFIER|GPALN_001497|GPALN_001497|transcript|GPALN_001497-T1|protein_coding|11/11|c.1437+42A>G||||||
Gpscaff_1	6445764	T	C	snp	0.0192308	0.0714286	0.942857	0.9	1/1'	1/1'	0/0'	0/1'	ANN=C|synonymous_variant|LOW|GPALN_001497|GPALN_001497|transcript|GPALN_001497-T1|protein_coding|11/12|c.1401A>G|p.Glu467Glu|1401/1536|1401/1536|467/511||,C|downstream_gene_variant|MODIFIER|GPALN_001496|GPALN_001496|transcript|GPALN_001496-T1|protein_coding||c.*1208T>C|||||1208|,C|downstream_gene_variant|MODIFIER|GPALN_001498|GPALN_001498|transcript|GPALN_001498-T1|protein_coding||c.*3522A>G|||||…
Gpscaff_1	6445853	C	A	snp	0.0487805	0.036036	0.897436	0.924528	1/1'	1/1'	0/1'	0/0'	ANN=A|downstream_gene_variant|MODIFIER|GPALN_001496|GPALN_001496|transcript|GPALN_001496-T1|protein_coding||c.*1297C>A|||||1297|,A|downstream_gene_variant|MODIFIER|GPALN_001498|GPALN_001498|transcript|GPALN_001498-T1|protein_coding||c.*3433G>T|||||3276|,A|intron_variant|MODIFIER|GPALN_001497|GPALN_001497|transcript|GPALN_001497-T1|protein_coding|10/11|c.1321-9G>T||||||
Gpscaff_1	6445858	C	G	snp	0.24359	0.214953	0.916667	0.923809	0/1'	0/1'	0/1'	0/0'	ANN=G|downstream_gene_variant|MODIFIER|GPALN_001496|GPALN_001496|transcript|GPALN_001496-T1|protein_coding||c.*1302C>G|||||1302|,G|downstream_gene_variant|MODIFIER|GPALN_001498|GPALN_001498|transcript|GPALN_001498-T1|protein_coding||c.*3428G>C|||||3271|,G|intron_variant|MODIFIER|GPALN_001497|GPALN_001497|transcript|GPALN_001497-T1|protein_coding|10/11|c.1321-14G>C||||||
Gpscaff_1	6445983	T	C	snp	0.0125	0.103704	0.918919	0.938356	1/1'	0/1'	0/0'	0/0'	ANN=C|synonymous_variant|LOW|GPALN_001497|GPALN_001497|transcript|GPALN_001497-T1|protein_coding|10/12|c.1272A>G|p.Gln424Gln|1272/1536|1272/1536|424/511||,C|downstream_gene_variant|MODIFIER|GPALN_001496|GPALN_001496|transcript|GPALN_001496-T1|protein_coding||c.*1427T>C|||||1427|,C|downstream_gene_variant|MODIFIER|GPALN_001498|GPALN_001498|transcript|GPALN_001498-T1|protein_coding||c.*3303A>G|||||…
Gpscaff_1	6445995	C	T	snp	0.0116279	0.101449	0.920354	0.939189	1/1'	0/1'	0/0'	0/0'	ANN=T|synonymous_variant|LOW|GPALN_001497|GPALN_001497|transcript|GPALN_001497-T1|protein_coding|10/12|c.1260G>A|p.Thr420Thr|1260/1536|1260/1536|420/511||,T|downstream_gene_variant|MODIFIER|GPALN_001496|GPALN_001496|transcript|GPALN_001496-T1|protein_coding||c.*1439C>T|||||1439|,T|downstream_gene_variant|MODIFIER|GPALN_001498|GPALN_001498|transcript|GPALN_001498-T1|protein_coding||c.*3291G>A|||||…
Gpscaff_1	6446097	CGAGGAGC	CGAGC	del	0.04	0.0510204	0.924051	0.868421	1/1'	1/1'	0/0'	0/1'	ANN=CGAGC|conservative_inframe_deletion|MODERATE|GPALN_001497|GPALN_001497|transcript|GPALN_001497-T1|protein_coding|10/12|c.1152_1154delCTC|p.Ser385del|1154/1536|1152/1536|384/511||,CGAGC|downstream_gene_variant|MODIFIER|GPALN_001496|GPALN_001496|transcript|GPALN_001496-T1|protein_coding||c.*1545_*1547delGAG|||||1545|,CGAGC|downstream_gene_variant|MODIFIER|GPALN_001498|GPALN_001498|transcript|GP…
Gpscaff_1	6446196	G	A	snp	0.0408163	0.160377	0.916667	0.854545	1/1'	0/1'	0/0'	0/1'	ANN=A|synonymous_variant|LOW|GPALN_001497|GPALN_001497|transcript|GPALN_001497-T1|protein_coding|10/12|c.1059C>T|p.Leu353Leu|1059/1536|1059/1536|353/511||,A|downstream_gene_variant|MODIFIER|GPALN_001496|GPALN_001496|transcript|GPALN_001496-T1|protein_coding||c.*1640G>A|||||1640|,A|downstream_gene_variant|MODIFIER|GPALN_001498|GPALN_001498|transcript|GPALN_001498-T1|protein_coding||c.*3090C>T|||||…
Gpscaff_1	6446229	G	A	snp	0.960396	0.898148	0.107143	0.158416	0/0'	0/1'	0/1'	0/1'	ANN=A|synonymous_variant|LOW|GPALN_001497|GPALN_001497|transcript|GPALN_001497-T1|protein_coding|10/12|c.1026C>T|p.Asn342Asn|1026/1536|1026/1536|342/511||,A|downstream_gene_variant|MODIFIER|GPALN_001496|GPALN_001496|transcript|GPALN_001496-T1|protein_coding||c.*1673G>A|||||1673|,A|downstream_gene_variant|MODIFIER|GPALN_001498|GPALN_001498|transcript|GPALN_001498-T1|protein_coding||c.*3057C>T|||||…
Gpscaff_1	6446310	ATA	ATTT	complex	0.0641026	0.144144	0.914286	0.91954	1/1'	0/1'	0/1'	0/0'	ANN=TT|downstream_gene_variant|MODIFIER|GPALN_001496|GPALN_001496|transcript|GPALN_001496-T1|protein_coding||c.*1756delAinsTT|||||1756|,TT|downstream_gene_variant|MODIFIER|GPALN_001498|GPALN_001498|transcript|GPALN_001498-T1|protein_coding||c.*2974delTinsAA|||||2817|,TT|intron_variant|MODIFIER|GPALN_001497|GPALN_001497|transcript|GPALN_001497-T1|protein_coding|9/11|c.1022+54delTinsAA||||||
Gpscaff_1	6446331	TAAATTT	TAAAATTT	ins	0.0555556	0.150442	0.883495	0.891304	1/1'	0/1'	0/1'	0/1'	ANN=TAAAATTT|downstream_gene_variant|MODIFIER|GPALN_001496|GPALN_001496|transcript|GPALN_001496-T1|protein_coding||c.*1778_*1779insA|||||1779|,TAAAATTT|downstream_gene_variant|MODIFIER|GPALN_001498|GPALN_001498|transcript|GPALN_001498-T1|protein_coding||c.*2951_*2952insT|||||2794|,TAAAATTT|intron_variant|MODIFIER|GPALN_001497|GPALN_001497|transcript|GPALN_001497-T1|protein_coding|9/11|c.1022+31_1…
Gpscaff_1	6446338	CTTTAAA	CTTTTTAAA	ins	0.0549451	0.163636	0.886598	0.90625	1/1'	0/1'	0/1'	0/1'	ANN=CTTTTTAAA|downstream_gene_variant|MODIFIER|GPALN_001496|GPALN_001496|transcript|GPALN_001496-T1|protein_coding||c.*1785_*1786insTT|||||1786|,CTTTTTAAA|downstream_gene_variant|MODIFIER|GPALN_001498|GPALN_001498|transcript|GPALN_001498-T1|protein_coding||c.*2944_*2945insAA|||||2787|,CTTTTTAAA|intron_variant|MODIFIER|GPALN_001497|GPALN_001497|transcript|GPALN_001497-T1|protein_coding|9/11|c.1022…
Gpscaff_1	6446368	G	A	snp	0.0384615	0.137681	0.85	0.909091	1/1'	0/1'	0/1'	0/1'	ANN=A|splice_region_variant&synonymous_variant|LOW|GPALN_001497|GPALN_001497|transcript|GPALN_001497-T1|protein_coding|9/12|c.1020C>T|p.Phe340Phe|1020/1536|1020/1536|340/511||,A|downstream_gene_variant|MODIFIER|GPALN_001496|GPALN_001496|transcript|GPALN_001496-T1|protein_coding||c.*1812G>A|||||1812|,A|downstream_gene_variant|MODIFIER|GPALN_001498|GPALN_001498|transcript|GPALN_001498-T1|protein_co…
Gpscaff_1	6446793	G	A	snp	0.970149	0.91358	0.0689655	0.0851064	0/0'	0/0'	1/1'	0/1'	ANN=A|synonymous_variant|LOW|GPALN_001497|GPALN_001497|transcript|GPALN_001497-T1|protein_coding|8/12|c.762C>T|p.Gly254Gly|762/1536|762/1536|254/511||,A|downstream_gene_variant|MODIFIER|GPALN_001496|GPALN_001496|transcript|GPALN_001496-T1|protein_coding||c.*2237G>A|||||2237|,A|downstream_gene_variant|MODIFIER|GPALN_001498|GPALN_001498|transcript|GPALN_001498-T1|protein_coding||c.*2493C>T|||||2336|
Gpscaff_1	6447061	AT	AC	snp	0.0181818	0.0875	0.913044	0.980198	1/1'	0/1'	0/0'	0/0'	ANN=AC|downstream_gene_variant|MODIFIER|GPALN_001496|GPALN_001496|transcript|GPALN_001496-T1|protein_coding||c.*2506T>C|||||2506|,AC|downstream_gene_variant|MODIFIER|GPALN_001498|GPALN_001498|transcript|GPALN_001498-T1|protein_coding||c.*2224A>G|||||2067|,AC|downstream_gene_variant|MODIFIER|GPALN_001499|GPALN_001499|transcript|GPALN_001499-T1|protein_coding||c.*4915A>G|||||4915|,AC|intron_variant…
Gpscaff_1	6447070	ATG	ATTG	ins	0.0151515	0.0430108	0.810811	0.961905	1/1'	1/1'	0/1'	0/0'	ANN=ATTG|downstream_gene_variant|MODIFIER|GPALN_001496|GPALN_001496|transcript|GPALN_001496-T1|protein_coding||c.*2515_*2516insT|||||2516|,ATTG|downstream_gene_variant|MODIFIER|GPALN_001498|GPALN_001498|transcript|GPALN_001498-T1|protein_coding||c.*2214_*2215insA|||||2057|,ATTG|downstream_gene_variant|MODIFIER|GPALN_001499|GPALN_001499|transcript|GPALN_001499-T1|protein_coding||c.*4905_*4906insA|…
Gpscaff_1	6447137	A	G	snp	0.0294118	0.0169492	0.778947	0.922481	1/1'	1/1'	0/1'	0/0'	ANN=G|synonymous_variant|LOW|GPALN_001497|GPALN_001497|transcript|GPALN_001497-T1|protein_coding|6/12|c.597T>C|p.Ala199Ala|597/1536|597/1536|199/511||,G|downstream_gene_variant|MODIFIER|GPALN_001496|GPALN_001496|transcript|GPALN_001496-T1|protein_coding||c.*2581A>G|||||2581|,G|downstream_gene_variant|MODIFIER|GPALN_001498|GPALN_001498|transcript|GPALN_001498-T1|protein_coding||c.*2149T>C|||||1992…
Gpscaff_1	6447366	T	C	snp	0.128713	0.0740741	0.953846	0.87234	0/1'	1/1'	0/0'	0/1'	ANN=C|synonymous_variant|LOW|GPALN_001497|GPALN_001497|transcript|GPALN_001497-T1|protein_coding|5/12|c.453A>G|p.Thr151Thr|453/1536|453/1536|151/511||,C|downstream_gene_variant|MODIFIER|GPALN_001496|GPALN_001496|transcript|GPALN_001496-T1|protein_coding||c.*2810T>C|||||2810|,C|downstream_gene_variant|MODIFIER|GPALN_001498|GPALN_001498|transcript|GPALN_001498-T1|protein_coding||c.*1920A>G|||||1763…
Gpscaff_1	6447787	C	T	snp	0.980952	0.938776	0.0594059	0.0990991	0/0'	0/0'	1/1'	0/1'	ANN=T|synonymous_variant|LOW|GPALN_001497|GPALN_001497|transcript|GPALN_001497-T1|protein_coding|3/12|c.339G>A|p.Ala113Ala|339/1536|339/1536|113/511||,T|upstream_gene_variant|MODIFIER|GPALN_001500|GPALN_001500|transcript|GPALN_001500-T1|protein_coding||c.-4980C>T|||||4980|,T|downstream_gene_variant|MODIFIER|GPALN_001496|GPALN_001496|transcript|GPALN_001496-T1|protein_coding||c.*3231C>T|||||3231|,…
Gpscaff_1	6448212	ATTTTTGTGA	ATTTTGTGA	del	0.141026	0.136986	0.926471	0.819277	0/1'	0/1'	0/0'	0/1'	ANN=ATTTTGTGA|upstream_gene_variant|MODIFIER|GPALN_001500|GPALN_001500|transcript|GPALN_001500-T1|protein_coding||c.-4550delT|||||4550|,ATTTTGTGA|downstream_gene_variant|MODIFIER|GPALN_001496|GPALN_001496|transcript|GPALN_001496-T1|protein_coding||c.*3661delT|||||3661|,ATTTTGTGA|downstream_gene_variant|MODIFIER|GPALN_001498|GPALN_001498|transcript|GPALN_001498-T1|protein_coding||c.*1069delA|||||9…
Gpscaff_1	6448493	GTGCT	GTGCTGCT	ins	0.0666667	0.15625	0.913979	0.940594	1/1'	0/1'	0/0'	0/0'	ANN=GTGCTGCT|conservative_inframe_insertion|MODERATE|GPALN_001497|GPALN_001497|transcript|GPALN_001497-T1|protein_coding|1/12|c.129_130insAGC|p.Asp43_Ser44insSer|129/1536|129/1536|43/511||,GTGCTGCT|upstream_gene_variant|MODIFIER|GPALN_001500|GPALN_001500|transcript|GPALN_001500-T1|protein_coding||c.-4272_-4270dupGCT|||||4269|,GTGCTGCT|downstream_gene_variant|MODIFIER|GPALN_001496|GPALN_001496|tra…
Gpscaff_1	6448502	C	A	snp	0.981132	0.923809	0.0989011	0.0740741	0/0'	0/0'	0/1'	1/1'	ANN=A|missense_variant|MODERATE|GPALN_001497|GPALN_001497|transcript|GPALN_001497-T1|protein_coding|1/12|c.125G>T|p.Gly42Val|125/1536|125/1536|42/511||,A|upstream_gene_variant|MODIFIER|GPALN_001500|GPALN_001500|transcript|GPALN_001500-T1|protein_coding||c.-4265C>A|||||4265|,A|downstream_gene_variant|MODIFIER|GPALN_001496|GPALN_001496|transcript|GPALN_001496-T1|protein_coding||c.*3946C>A|||||3946|…
Gpscaff_1	6448534	T	C	snp	0.990196	0.938776	0.056338	0.09375	0/0'	0/0'	1/1'	0/1'	ANN=C|synonymous_variant|LOW|GPALN_001497|GPALN_001497|transcript|GPALN_001497-T1|protein_coding|1/12|c.93A>G|p.Ala31Ala|93/1536|93/1536|31/511||,C|upstream_gene_variant|MODIFIER|GPALN_001500|GPALN_001500|transcript|GPALN_001500-T1|protein_coding||c.-4233T>C|||||4233|,C|downstream_gene_variant|MODIFIER|GPALN_001496|GPALN_001496|transcript|GPALN_001496-T1|protein_coding||c.*3978T>C|||||3978|,C|dow…
Gpscaff_1	6448815	TAAAAGT	TAAAAAGT	ins	0.0810811	0.1	0.897959	0.886792	1/1'	0/1'	0/1'	0/1'	ANN=TAAAAAGT|upstream_gene_variant|MODIFIER|GPALN_001497|GPALN_001497|transcript|GPALN_001497-T1|protein_coding||c.-194_-193insT|||||194|,TAAAAAGT|upstream_gene_variant|MODIFIER|GPALN_001500|GPALN_001500|transcript|GPALN_001500-T1|protein_coding||c.-3948_-3947insA|||||3947|,TAAAAAGT|downstream_gene_variant|MODIFIER|GPALN_001496|GPALN_001496|transcript|GPALN_001496-T1|protein_coding||c.*4263_*4264…
Gpscaff_1	6449485	A	G	snp	0.0406504	0.0333333	0.921986	0.90566	1/1'	1/1'	0/0'	0/1'	ANN=G|missense_variant|MODERATE|GPALN_001498|GPALN_001498|transcript|GPALN_001498-T1|protein_coding|7/8|c.910T>C|p.Tyr304His|910/1210|910/1053|304/350||,G|upstream_gene_variant|MODIFIER|GPALN_001497|GPALN_001497|transcript|GPALN_001497-T1|protein_coding||c.-859T>C|||||859|,G|upstream_gene_variant|MODIFIER|GPALN_001500|GPALN_001500|transcript|GPALN_001500-T1|protein_coding||c.-3282A>G|||||3282|,G|…
Gpscaff_1	6450220	A	G	snp	0.97561	0.901515	0.113208	0.0948276	0/0'	0/1'	0/1'	0/1'	ANN=G|synonymous_variant|LOW|GPALN_001498|GPALN_001498|transcript|GPALN_001498-T1|protein_coding|3/8|c.387T>C|p.Leu129Leu|387/1210|387/1053|129/350||,G|upstream_gene_variant|MODIFIER|GPALN_001497|GPALN_001497|transcript|GPALN_001497-T1|protein_coding||c.-1594T>C|||||1594|,G|upstream_gene_variant|MODIFIER|GPALN_001500|GPALN_001500|transcript|GPALN_001500-T1|protein_coding||c.-2547A>G|||||2547|,G|u…
Gpscaff_1	6450231	C	T	snp	0.975207	0.899225	0.112245	0.0810811	0/0'	0/1'	0/1'	1/1'	ANN=T|missense_variant|MODERATE|GPALN_001498|GPALN_001498|transcript|GPALN_001498-T1|protein_coding|3/8|c.376G>A|p.Val126Ile|376/1210|376/1053|126/350||,T|upstream_gene_variant|MODIFIER|GPALN_001497|GPALN_001497|transcript|GPALN_001497-T1|protein_coding||c.-1605G>A|||||1605|,T|upstream_gene_variant|MODIFIER|GPALN_001500|GPALN_001500|transcript|GPALN_001500-T1|protein_coding||c.-2536C>T|||||2536|,…
Gpscaff_1	6450503	A	T	snp	0.195122	0.179245	0.925234	0.895652	0/1'	0/1'	0/0'	0/1'	ANN=T|upstream_gene_variant|MODIFIER|GPALN_001497|GPALN_001497|transcript|GPALN_001497-T1|protein_coding||c.-1877T>A|||||1877|,T|upstream_gene_variant|MODIFIER|GPALN_001500|GPALN_001500|transcript|GPALN_001500-T1|protein_coding||c.-2264A>T|||||2264|,T|upstream_gene_variant|MODIFIER|GPALN_001502|GPALN_001502|transcript|GPALN_001502-T1|protein_coding||c.-4417A>T|||||4237|,T|downstream_gene_variant|…
Gpscaff_1	6451260	A	T	snp	0.0117647	0.09375	0.813559	0.930233	1/1'	0/1'	0/1'	0/0'	ANN=T|upstream_gene_variant|MODIFIER|GPALN_001497|GPALN_001497|transcript|GPALN_001497-T1|protein_coding||c.-2634T>A|||||2634|,T|upstream_gene_variant|MODIFIER|GPALN_001498|GPALN_001498|transcript|GPALN_001498-T1|protein_coding||c.-553T>A|||||553|,T|upstream_gene_variant|MODIFIER|GPALN_001500|GPALN_001500|transcript|GPALN_001500-T1|protein_coding||c.-1507A>T|||||1507|,T|upstream_gene_variant|MODI…
Gpscaff_1	6451603	A	G	snp	0.12766	0.186441	0.89899	0.844444	0/1'	0/1'	0/1'	0/1'	ANN=G|upstream_gene_variant|MODIFIER|GPALN_001497|GPALN_001497|transcript|GPALN_001497-T1|protein_coding||c.-2977T>C|||||2977|,G|upstream_gene_variant|MODIFIER|GPALN_001498|GPALN_001498|transcript|GPALN_001498-T1|protein_coding||c.-896T>C|||||896|,G|upstream_gene_variant|MODIFIER|GPALN_001500|GPALN_001500|transcript|GPALN_001500-T1|protein_coding||c.-1164A>G|||||1164|,G|upstream_gene_variant|MODI…
Gpscaff_1	6451638	A	T	snp	0.028169	0.168675	0.927928	0.941176	1/1'	0/1'	0/0'	0/0'	ANN=T|upstream_gene_variant|MODIFIER|GPALN_001497|GPALN_001497|transcript|GPALN_001497-T1|protein_coding||c.-3012T>A|||||3012|,T|upstream_gene_variant|MODIFIER|GPALN_001498|GPALN_001498|transcript|GPALN_001498-T1|protein_coding||c.-931T>A|||||931|,T|upstream_gene_variant|MODIFIER|GPALN_001500|GPALN_001500|transcript|GPALN_001500-T1|protein_coding||c.-1129A>T|||||1129|,T|upstream_gene_variant|MODI…
Gpscaff_1	6451667	G	C	snp	0.0526316	0.283019	1	1	1/1'	0/1'	0/0'	0/0'	ANN=C|upstream_gene_variant|MODIFIER|GPALN_001497|GPALN_001497|transcript|GPALN_001497-T1|protein_coding||c.-3041C>G|||||3041|,C|upstream_gene_variant|MODIFIER|GPALN_001498|GPALN_001498|transcript|GPALN_001498-T1|protein_coding||c.-960C>G|||||960|,C|upstream_gene_variant|MODIFIER|GPALN_001500|GPALN_001500|transcript|GPALN_001500-T1|protein_coding||c.-1100G>C|||||1100|,C|upstream_gene_variant|MODI…
Gpscaff_1	6451756	G	C	snp	0.0833333	0.166667	0.893617	0.955357	0/1'	0/1'	0/1'	0/0'	ANN=C|upstream_gene_variant|MODIFIER|GPALN_001497|GPALN_001497|transcript|GPALN_001497-T1|protein_coding||c.-3130C>G|||||3130|,C|upstream_gene_variant|MODIFIER|GPALN_001498|GPALN_001498|transcript|GPALN_001498-T1|protein_coding||c.-1049C>G|||||1049|,C|upstream_gene_variant|MODIFIER|GPALN_001500|GPALN_001500|transcript|GPALN_001500-T1|protein_coding||c.-1011G>C|||||1011|,C|upstream_gene_variant|MO…
Gpscaff_1	6452013	C	G	snp	0.984733	0.866071	0.107438	0.0852713	0/0'	0/1'	0/1'	0/1'	ANN=G|missense_variant|MODERATE|GPALN_001499|GPALN_001499|transcript|GPALN_001499-T1|protein_coding|3/3|c.318G>C|p.Glu106Asp|318/354|318/354|106/117||,G|upstream_gene_variant|MODIFIER|GPALN_001497|GPALN_001497|transcript|GPALN_001497-T1|protein_coding||c.-3387G>C|||||3387|,G|upstream_gene_variant|MODIFIER|GPALN_001498|GPALN_001498|transcript|GPALN_001498-T1|protein_coding||c.-1306G>C|||||1306|,G|…
Gpscaff_1	6452152	A	G	snp	0.242424	0.106557	0.83871	0.904762	0/1'	0/1'	0/1'	0/1'	ANN=G|splice_region_variant&synonymous_variant|LOW|GPALN_001499|GPALN_001499|transcript|GPALN_001499-T1|protein_coding|2/3|c.240T>C|p.Asn80Asn|240/354|240/354|80/117||,G|upstream_gene_variant|MODIFIER|GPALN_001497|GPALN_001497|transcript|GPALN_001497-T1|protein_coding||c.-3526T>C|||||3526|,G|upstream_gene_variant|MODIFIER|GPALN_001498|GPALN_001498|transcript|GPALN_001498-T1|protein_coding||c.-144…
Gpscaff_1	6452218	A	G	snp	0.191011	0.118812	0.833333	0.91603	0/1'	0/1'	0/1'	0/1'	ANN=G|synonymous_variant|LOW|GPALN_001499|GPALN_001499|transcript|GPALN_001499-T1|protein_coding|2/3|c.174T>C|p.His58His|174/354|174/354|58/117||,G|upstream_gene_variant|MODIFIER|GPALN_001497|GPALN_001497|transcript|GPALN_001497-T1|protein_coding||c.-3592T>C|||||3592|,G|upstream_gene_variant|MODIFIER|GPALN_001498|GPALN_001498|transcript|GPALN_001498-T1|protein_coding||c.-1511T>C|||||1511|,G|upstr…
Gpscaff_1	6452448	T	A	snp	1	0.891892	0.107143	0.0789474	0/0'	0/1'	0/1'	1/1'	ANN=A|upstream_gene_variant|MODIFIER|GPALN_001497|GPALN_001497|transcript|GPALN_001497-T1|protein_coding||c.-3822A>T|||||3822|,A|upstream_gene_variant|MODIFIER|GPALN_001498|GPALN_001498|transcript|GPALN_001498-T1|protein_coding||c.-1741A>T|||||1741|,A|upstream_gene_variant|MODIFIER|GPALN_001499|GPALN_001499|transcript|GPALN_001499-T1|protein_coding||c.-7A>T|||||7|,A|upstream_gene_variant|MODIFIER…
Gpscaff_1	6452500	T	C	snp	0.982456	0.897059	0.132075	0.0882353	0/0'	0/1'	0/1'	0/1'	ANN=C|upstream_gene_variant|MODIFIER|GPALN_001497|GPALN_001497|transcript|GPALN_001497-T1|protein_coding||c.-3874A>G|||||3874|,C|upstream_gene_variant|MODIFIER|GPALN_001498|GPALN_001498|transcript|GPALN_001498-T1|protein_coding||c.-1793A>G|||||1793|,C|upstream_gene_variant|MODIFIER|GPALN_001499|GPALN_001499|transcript|GPALN_001499-T1|protein_coding||c.-59A>G|||||59|,C|upstream_gene_variant|MODIFI…
Gpscaff_1	6452635	C	T	snp	0.948052	0.88	0.137931	0.1375	0/0'	0/1'	0/1'	0/1'	ANN=T|upstream_gene_variant|MODIFIER|GPALN_001497|GPALN_001497|transcript|GPALN_001497-T1|protein_coding||c.-4009G>A|||||4009|,T|upstream_gene_variant|MODIFIER|GPALN_001498|GPALN_001498|transcript|GPALN_001498-T1|protein_coding||c.-1928G>A|||||1928|,T|upstream_gene_variant|MODIFIER|GPALN_001499|GPALN_001499|transcript|GPALN_001499-T1|protein_coding||c.-194G>A|||||194|,T|upstream_gene_variant|MODI…
Gpscaff_1	6453179	AGGCA	AGCA	del	0.0075188	0.0703125	0.775701	0.964602	1/1'	1/1'	0/1'	0/0'	ANN=AGCA|upstream_gene_variant|MODIFIER|GPALN_001497|GPALN_001497|transcript|GPALN_001497-T1|protein_coding||c.-4555delC|||||4555|,AGCA|upstream_gene_variant|MODIFIER|GPALN_001498|GPALN_001498|transcript|GPALN_001498-T1|protein_coding||c.-2474delC|||||2474|,AGCA|upstream_gene_variant|MODIFIER|GPALN_001499|GPALN_001499|transcript|GPALN_001499-T1|protein_coding||c.-740delC|||||740|,AGCA|upstream_ge…
Gpscaff_1	6453337	C	A	snp	0.938776	0.90411	0.0847458	0.0970149	0/0'	0/1'	0/1'	0/1'	ANN=A|upstream_gene_variant|MODIFIER|GPALN_001497|GPALN_001497|transcript|GPALN_001497-T1|protein_coding||c.-4711G>T|||||4711|,A|upstream_gene_variant|MODIFIER|GPALN_001498|GPALN_001498|transcript|GPALN_001498-T1|protein_coding||c.-2630G>T|||||2630|,A|upstream_gene_variant|MODIFIER|GPALN_001499|GPALN_001499|transcript|GPALN_001499-T1|protein_coding||c.-896G>T|||||896|,A|upstream_gene_variant|MODI…
Gpscaff_1	6453344	A	G	snp	0.193103	0.195804	0.917355	0.905109	0/1'	0/1'	0/0'	0/1'	ANN=G|upstream_gene_variant|MODIFIER|GPALN_001497|GPALN_001497|transcript|GPALN_001497-T1|protein_coding||c.-4718T>C|||||4718|,G|upstream_gene_variant|MODIFIER|GPALN_001498|GPALN_001498|transcript|GPALN_001498-T1|protein_coding||c.-2637T>C|||||2637|,G|upstream_gene_variant|MODIFIER|GPALN_001499|GPALN_001499|transcript|GPALN_001499-T1|protein_coding||c.-903T>C|||||903|,G|upstream_gene_variant|MODI…
Gpscaff_1	6453360	G	A	snp	0.176871	0.211268	0.930769	0.896104	0/1'	0/1'	0/0'	0/1'	ANN=A|upstream_gene_variant|MODIFIER|GPALN_001497|GPALN_001497|transcript|GPALN_001497-T1|protein_coding||c.-4734C>T|||||4734|,A|upstream_gene_variant|MODIFIER|GPALN_001498|GPALN_001498|transcript|GPALN_001498-T1|protein_coding||c.-2653C>T|||||2653|,A|upstream_gene_variant|MODIFIER|GPALN_001499|GPALN_001499|transcript|GPALN_001499-T1|protein_coding||c.-919C>T|||||919|,A|upstream_gene_variant|MODI…
Gpscaff_1	6453407	CGAG	CG	del	0.0606061	0.137255	0.919643	0.863636	1/1'	0/1'	0/0'	0/1'	ANN=CG|upstream_gene_variant|MODIFIER|GPALN_001497|GPALN_001497|transcript|GPALN_001497-T1|protein_coding||c.-4784_-4783delCT|||||4783|,CG|upstream_gene_variant|MODIFIER|GPALN_001498|GPALN_001498|transcript|GPALN_001498-T1|protein_coding||c.-2703_-2702delCT|||||2702|,CG|upstream_gene_variant|MODIFIER|GPALN_001499|GPALN_001499|transcript|GPALN_001499-T1|protein_coding||c.-969_-968delCT|||||968|,CG…
Gpscaff_1	6453420	A	G	snp	0.0625	0.166667	0.921053	0.860465	1/1'	0/1'	0/0'	0/1'	ANN=G|upstream_gene_variant|MODIFIER|GPALN_001497|GPALN_001497|transcript|GPALN_001497-T1|protein_coding||c.-4794T>C|||||4794|,G|upstream_gene_variant|MODIFIER|GPALN_001498|GPALN_001498|transcript|GPALN_001498-T1|protein_coding||c.-2713T>C|||||2713|,G|upstream_gene_variant|MODIFIER|GPALN_001499|GPALN_001499|transcript|GPALN_001499-T1|protein_coding||c.-979T>C|||||979|,G|upstream_gene_variant|MODI…
Gpscaff_1	6453441	A	T	snp	0.0555556	0.183673	0.91453	0.867188	1/1'	0/1'	0/1'	0/1'	ANN=T|upstream_gene_variant|MODIFIER|GPALN_001497|GPALN_001497|transcript|GPALN_001497-T1|protein_coding||c.-4815T>A|||||4815|,T|upstream_gene_variant|MODIFIER|GPALN_001498|GPALN_001498|transcript|GPALN_001498-T1|protein_coding||c.-2734T>A|||||2734|,T|upstream_gene_variant|MODIFIER|GPALN_001499|GPALN_001499|transcript|GPALN_001499-T1|protein_coding||c.-1000T>A|||||1000|,T|upstream_gene_variant|MO…
Gpscaff_1	6453449	C	A	snp	0.0379747	0.144928	0.924528	0.871212	1/1'	0/1'	0/0'	0/1'	ANN=A|upstream_gene_variant|MODIFIER|GPALN_001497|GPALN_001497|transcript|GPALN_001497-T1|protein_coding||c.-4823G>T|||||4823|,A|upstream_gene_variant|MODIFIER|GPALN_001498|GPALN_001498|transcript|GPALN_001498-T1|protein_coding||c.-2742G>T|||||2742|,A|upstream_gene_variant|MODIFIER|GPALN_001499|GPALN_001499|transcript|GPALN_001499-T1|protein_coding||c.-1008G>T|||||1008|,A|upstream_gene_variant|MO…
Gpscaff_1	6453467	C	T	snp	0.0735294	0.126761	0.924731	0.876106	1/1'	0/1'	0/0'	0/1'	ANN=T|upstream_gene_variant|MODIFIER|GPALN_001497|GPALN_001497|transcript|GPALN_001497-T1|protein_coding||c.-4841G>A|||||4841|,T|upstream_gene_variant|MODIFIER|GPALN_001498|GPALN_001498|transcript|GPALN_001498-T1|protein_coding||c.-2760G>A|||||2760|,T|upstream_gene_variant|MODIFIER|GPALN_001499|GPALN_001499|transcript|GPALN_001499-T1|protein_coding||c.-1026G>A|||||1026|,T|upstream_gene_variant|MO…
Gpscaff_1	6453539	CAAAATTC	CAAAAATTC	ins	0.0377359	0.144928	1	1	1/1'	0/1'	0/0'	0/0'	ANN=CAAAAATTC|upstream_gene_variant|MODIFIER|GPALN_001497|GPALN_001497|transcript|GPALN_001497-T1|protein_coding||c.-4918_-4917insT|||||4918|,CAAAAATTC|upstream_gene_variant|MODIFIER|GPALN_001498|GPALN_001498|transcript|GPALN_001498-T1|protein_coding||c.-2837_-2836insT|||||2837|,CAAAAATTC|upstream_gene_variant|MODIFIER|GPALN_001499|GPALN_001499|transcript|GPALN_001499-T1|protein_coding||c.-1103_-…
Gpscaff_1	6453599	G	C	snp	0.0327869	0.209302	0.989362	0.986395	1/1'	0/1'	0/0'	0/0'	ANN=C|upstream_gene_variant|MODIFIER|GPALN_001497|GPALN_001497|transcript|GPALN_001497-T1|protein_coding||c.-4973C>G|||||4973|,C|upstream_gene_variant|MODIFIER|GPALN_001498|GPALN_001498|transcript|GPALN_001498-T1|protein_coding||c.-2892C>G|||||2892|,C|upstream_gene_variant|MODIFIER|GPALN_001499|GPALN_001499|transcript|GPALN_001499-T1|protein_coding||c.-1158C>G|||||1158|,C|upstream_gene_variant|MO…
Gpscaff_1	6453786	A	G	snp	0.0434783	0.164179	0.93578	0.974359	1/1'	0/1'	0/0'	0/0'	ANN=G|upstream_gene_variant|MODIFIER|GPALN_001498|GPALN_001498|transcript|GPALN_001498-T1|protein_coding||c.-3079T>C|||||3079|,G|upstream_gene_variant|MODIFIER|GPALN_001499|GPALN_001499|transcript|GPALN_001499-T1|protein_coding||c.-1345T>C|||||1345|,G|upstream_gene_variant|MODIFIER|GPALN_001502|GPALN_001502|transcript|GPALN_001502-T1|protein_coding||c.-1134A>G|||||954|,G|upstream_gene_variant|MOD…
Gpscaff_1	6453907	T	C	snp	0.00735294	0.0633803	0.890756	0.964029	1/1'	1/1'	0/1'	0/0'	ANN=C|3_prime_UTR_variant|MODIFIER|GPALN_001501|GPALN_001501|transcript|GPALN_001501-T1|protein_coding|3/3|c.*143A>G|||||143|,C|upstream_gene_variant|MODIFIER|GPALN_001498|GPALN_001498|transcript|GPALN_001498-T1|protein_coding||c.-3200A>G|||||3200|,C|upstream_gene_variant|MODIFIER|GPALN_001499|GPALN_001499|transcript|GPALN_001499-T1|protein_coding||c.-1466A>G|||||1466|,C|upstream_gene_variant|MOD…
Gpscaff_1	6454054	T	G	snp	0.992701	0.95082	0.142857	0.0441177	0/0'	0/0'	0/1'	1/1'	ANN=G|missense_variant|MODERATE|GPALN_001501|GPALN_001501|transcript|GPALN_001501-T1|protein_coding|3/3|c.404A>C|p.Asn135Thr|404/641|404/408|135/135||,G|upstream_gene_variant|MODIFIER|GPALN_001498|GPALN_001498|transcript|GPALN_001498-T1|protein_coding||c.-3347A>C|||||3347|,G|upstream_gene_variant|MODIFIER|GPALN_001499|GPALN_001499|transcript|GPALN_001499-T1|protein_coding||c.-1613A>C|||||1613|,G|…
Gpscaff_1	6454125	CAAACAAT	CAACAAT	del	1	0.938053	0.190083	0.0504202	0/0'	0/0'	0/1'	1/1'	ANN=CAACAAT|upstream_gene_variant|MODIFIER|GPALN_001498|GPALN_001498|transcript|GPALN_001498-T1|protein_coding||c.-3421delT|||||3421|,CAACAAT|upstream_gene_variant|MODIFIER|GPALN_001499|GPALN_001499|transcript|GPALN_001499-T1|protein_coding||c.-1687delT|||||1687|,CAACAAT|upstream_gene_variant|MODIFIER|GPALN_001502|GPALN_001502|transcript|GPALN_001502-T1|protein_coding||c.-792delA|||||612|,CAACAAT…
Gpscaff_1	6454243	A	G	snp	0.993827	0.90411	0.114504	0.08	0/0'	0/1'	0/1'	1/1'	ANN=G|upstream_gene_variant|MODIFIER|GPALN_001498|GPALN_001498|transcript|GPALN_001498-T1|protein_coding||c.-3536T>C|||||3536|,G|upstream_gene_variant|MODIFIER|GPALN_001499|GPALN_001499|transcript|GPALN_001499-T1|protein_coding||c.-1802T>C|||||1802|,G|upstream_gene_variant|MODIFIER|GPALN_001502|GPALN_001502|transcript|GPALN_001502-T1|protein_coding||c.-677A>G|||||497|,G|upstream_gene_variant|MODI…
Gpscaff_1	6454330	TCGTT	ACGTA	complex	0.954198	0.9	0.163462	0.0982143	0/0'	0/1'	0/1'	0/1'	ANN=ACGTA|missense_variant|MODERATE|GPALN_001501|GPALN_001501|transcript|GPALN_001501-T1|protein_coding|2/3|c.279_283delAACGAinsTACGT|p.GluThrThr93AspThrSer|283/641|279/408|93/135||,ACGTA|upstream_gene_variant|MODIFIER|GPALN_001498|GPALN_001498|transcript|GPALN_001498-T1|protein_coding||c.-3627_-3623delAACGAinsTACGT|||||3623|,ACGTA|upstream_gene_variant|MODIFIER|GPALN_001499|GPALN_001499|transcri…
Gpscaff_1	6455905	CTTTTCA	CTTTCA	del	0.118644	0.122642	0.868132	0.920635	0/1'	0/1'	0/1'	0/0'	ANN=CTTTCA|splice_region_variant&intron_variant|LOW|GPALN_001502|GPALN_001502|transcript|GPALN_001502-T1|protein_coding|4/5|c.736-4delT||||||,CTTTCA|upstream_gene_variant|MODIFIER|GPALN_001499|GPALN_001499|transcript|GPALN_001499-T1|protein_coding||c.-3468delA|||||3468|,CTTTCA|upstream_gene_variant|MODIFIER|GPALN_001501|GPALN_001501|transcript|GPALN_001501-T1|protein_coding||c.-1233delA|||||1233|…
Gpscaff_1	6456103	C	T	snp	0.989474	0.95098	0.0877193	0.0347826	0/0'	0/0'	0/1'	1/1'	ANN=T|synonymous_variant|LOW|GPALN_001502|GPALN_001502|transcript|GPALN_001502-T1|protein_coding|6/6|c.859C>T|p.Leu287Leu|1039/1597|859/1206|287/401||,T|upstream_gene_variant|MODIFIER|GPALN_001499|GPALN_001499|transcript|GPALN_001499-T1|protein_coding||c.-3662G>A|||||3662|,T|upstream_gene_variant|MODIFIER|GPALN_001501|GPALN_001501|transcript|GPALN_001501-T1|protein_coding||c.-1427G>A|||||1427|,T|…
Gpscaff_1	6456144	C	T	snp	0.982456	0.935185	0.105263	0.0814815	0/0'	0/0'	0/1'	1/1'	ANN=T|synonymous_variant|LOW|GPALN_001502|GPALN_001502|transcript|GPALN_001502-T1|protein_coding|6/6|c.900C>T|p.Thr300Thr|1080/1597|900/1206|300/401||,T|upstream_gene_variant|MODIFIER|GPALN_001499|GPALN_001499|transcript|GPALN_001499-T1|protein_coding||c.-3703G>A|||||3703|,T|upstream_gene_variant|MODIFIER|GPALN_001501|GPALN_001501|transcript|GPALN_001501-T1|protein_coding||c.-1468G>A|||||1468|,T|…
Gpscaff_1	6456656	A	G	snp	0.984127	0.893805	0.126984	0.0720721	0/0'	0/1'	0/1'	1/1'	ANN=G|3_prime_UTR_variant|MODIFIER|GPALN_001502|GPALN_001502|transcript|GPALN_001502-T1|protein_coding|6/6|c.*206A>G|||||206|,G|upstream_gene_variant|MODIFIER|GPALN_001499|GPALN_001499|transcript|GPALN_001499-T1|protein_coding||c.-4215T>C|||||4215|,G|upstream_gene_variant|MODIFIER|GPALN_001501|GPALN_001501|transcript|GPALN_001501-T1|protein_coding||c.-1980T>C|||||1980|,G|upstream_gene_variant|MOD…
Gpscaff_1	6456670	T	A	snp	0.982143	0.899083	0.126214	0.0736842	0/0'	0/1'	0/1'	1/1'	ANN=A|upstream_gene_variant|MODIFIER|GPALN_001499|GPALN_001499|transcript|GPALN_001499-T1|protein_coding||c.-4229A>T|||||4229|,A|upstream_gene_variant|MODIFIER|GPALN_001501|GPALN_001501|transcript|GPALN_001501-T1|protein_coding||c.-1994A>T|||||1994|,A|upstream_gene_variant|MODIFIER|GPALN_001503|GPALN_001503|transcript|GPALN_001503-T1|protein_coding||c.-975T>A|||||975|,A|downstream_gene_variant|MO…
Gpscaff_1	6456675	CT	TC	mnp	0.981982	0.893204	0.134021	0.0681818	0/0'	0/1'	0/1'	1/1'	ANN=TC|upstream_gene_variant|MODIFIER|GPALN_001499|GPALN_001499|transcript|GPALN_001499-T1|protein_coding||c.-4235_-4234delAGinsGA|||||4234|,TC|upstream_gene_variant|MODIFIER|GPALN_001501|GPALN_001501|transcript|GPALN_001501-T1|protein_coding||c.-2000_-1999delAGinsGA|||||1999|,TC|upstream_gene_variant|MODIFIER|GPALN_001503|GPALN_001503|transcript|GPALN_001503-T1|protein_coding||c.-970_-969delCTin…
Gpscaff_1	6456874	C	A	snp	0.967391	0.884615	0.111111	0.104478	0/0'	0/1'	0/1'	0/1'	ANN=A|upstream_gene_variant|MODIFIER|GPALN_001499|GPALN_001499|transcript|GPALN_001499-T1|protein_coding||c.-4433G>T|||||4433|,A|upstream_gene_variant|MODIFIER|GPALN_001501|GPALN_001501|transcript|GPALN_001501-T1|protein_coding||c.-2198G>T|||||2198|,A|upstream_gene_variant|MODIFIER|GPALN_001503|GPALN_001503|transcript|GPALN_001503-T1|protein_coding||c.-771C>A|||||771|,A|downstream_gene_variant|MO…
Gpscaff_1	6457300	ATTTTTTTATGTA	ATTTTTTATGTA	del	0.965909	0.915888	0.105882	0.0322581	0/0'	0/1'	0/1'	1/1'	ANN=ATTTTTTATGTA|upstream_gene_variant|MODIFIER|GPALN_001499|GPALN_001499|transcript|GPALN_001499-T1|protein_coding||c.-4866delA|||||4866|,ATTTTTTATGTA|upstream_gene_variant|MODIFIER|GPALN_001501|GPALN_001501|transcript|GPALN_001501-T1|protein_coding||c.-2631delA|||||2631|,ATTTTTTATGTA|upstream_gene_variant|MODIFIER|GPALN_001503|GPALN_001503|transcript|GPALN_001503-T1|protein_coding||c.-338delT||…
Gpscaff_1	6457355	TCAAGCATACAT	CCAAACACC	complex	0.965517	0.933333	0.142857	0.0153846	0/0'	0/0'	0/1'	1/1'	ANN=CCAAACACC|upstream_gene_variant|MODIFIER|GPALN_001499|GPALN_001499|transcript|GPALN_001499-T1|protein_coding||c.-4925_-4914delATGTATGCTTGAinsGGTGTTTGG|||||4914|,CCAAACACC|upstream_gene_variant|MODIFIER|GPALN_001501|GPALN_001501|transcript|GPALN_001501-T1|protein_coding||c.-2690_-2679delATGTATGCTTGAinsGGTGTTTGG|||||2679|,CCAAACACC|upstream_gene_variant|MODIFIER|GPALN_001503|GPALN_001503|transc…
Gpscaff_1	6457388	GAAAATAC	GAAAAATAC	ins	0.862069	0.831933	0.0833333	0.0149254	0/1'	0/1'	0/1'	1/1'	ANN=GAAAAATAC|upstream_gene_variant|MODIFIER|GPALN_001499|GPALN_001499|transcript|GPALN_001499-T1|protein_coding||c.-4952_-4951insT|||||4952|,GAAAAATAC|upstream_gene_variant|MODIFIER|GPALN_001501|GPALN_001501|transcript|GPALN_001501-T1|protein_coding||c.-2717_-2716insT|||||2717|,GAAAAATAC|upstream_gene_variant|MODIFIER|GPALN_001503|GPALN_001503|transcript|GPALN_001503-T1|protein_coding||c.-253_-2…
Gpscaff_1	6457435	A	G	snp	0.98	0.889764	0.135802	0.0508475	0/0'	0/1'	0/1'	1/1'	ANN=G|upstream_gene_variant|MODIFIER|GPALN_001499|GPALN_001499|transcript|GPALN_001499-T1|protein_coding||c.-4994T>C|||||4994|,G|upstream_gene_variant|MODIFIER|GPALN_001501|GPALN_001501|transcript|GPALN_001501-T1|protein_coding||c.-2759T>C|||||2759|,G|upstream_gene_variant|MODIFIER|GPALN_001503|GPALN_001503|transcript|GPALN_001503-T1|protein_coding||c.-210A>G|||||210|,G|downstream_gene_variant|MO…
Gpscaff_1	6457484	GG	GAA	complex	0.991803	0.892308	0.188235	0.104651	0/0'	0/1'	0/1'	0/1'	ANN=AA|upstream_gene_variant|MODIFIER|GPALN_001501|GPALN_001501|transcript|GPALN_001501-T1|protein_coding||c.-2809delCinsTT|||||2809|,AA|upstream_gene_variant|MODIFIER|GPALN_001503|GPALN_001503|transcript|GPALN_001503-T1|protein_coding||c.-160delGinsAA|||||160|,AA|downstream_gene_variant|MODIFIER|GPALN_001500|GPALN_001500|transcript|GPALN_001500-T1|protein_coding||c.*4363delGinsAA|||||4363|,AA|do…
Gpscaff_1	6457632	T	G	snp	0.883495	0.881356	0.123288	0.153846	0/1'	0/1'	0/1'	0/1'	ANN=G|upstream_gene_variant|MODIFIER|GPALN_001501|GPALN_001501|transcript|GPALN_001501-T1|protein_coding||c.-2956A>C|||||2956|,G|upstream_gene_variant|MODIFIER|GPALN_001503|GPALN_001503|transcript|GPALN_001503-T1|protein_coding||c.-13T>G|||||13|,G|downstream_gene_variant|MODIFIER|GPALN_001500|GPALN_001500|transcript|GPALN_001500-T1|protein_coding||c.*4510T>G|||||4510|,G|downstream_gene_variant|MO…
Gpscaff_1	6457796	T	C	snp	0.0543478	0.107143	0.876923	0.858974	1/1'	0/1'	0/1'	0/1'	ANN=C|synonymous_variant|LOW|GPALN_001503|GPALN_001503|transcript|GPALN_001503-T1|protein_coding|2/19|c.93T>C|p.Ser31Ser|93/2010|93/2010|31/669||,C|upstream_gene_variant|MODIFIER|GPALN_001501|GPALN_001501|transcript|GPALN_001501-T1|protein_coding||c.-3120A>G|||||3120|,C|downstream_gene_variant|MODIFIER|GPALN_001500|GPALN_001500|transcript|GPALN_001500-T1|protein_coding||c.*4674T>C|||||4674|,C|dow…
Gpscaff_1	6457847	G	A	snp	0.974138	0.951456	0.0641026	0.0956522	0/0'	0/0'	1/1'	0/1'	ANN=A|synonymous_variant|LOW|GPALN_001503|GPALN_001503|transcript|GPALN_001503-T1|protein_coding|2/19|c.144G>A|p.Thr48Thr|144/2010|144/2010|48/669||,A|upstream_gene_variant|MODIFIER|GPALN_001501|GPALN_001501|transcript|GPALN_001501-T1|protein_coding||c.-3171C>T|||||3171|,A|downstream_gene_variant|MODIFIER|GPALN_001500|GPALN_001500|transcript|GPALN_001500-T1|protein_coding||c.*4725G>A|||||4725|,A|…
Gpscaff_1	6457959	G	A	snp	0.147727	0.160377	0.90625	0.965035	0/1'	0/1'	0/1'	0/0'	ANN=A|upstream_gene_variant|MODIFIER|GPALN_001501|GPALN_001501|transcript|GPALN_001501-T1|protein_coding||c.-3283C>T|||||3283|,A|downstream_gene_variant|MODIFIER|GPALN_001500|GPALN_001500|transcript|GPALN_001500-T1|protein_coding||c.*4837G>A|||||4837|,A|downstream_gene_variant|MODIFIER|GPALN_001502|GPALN_001502|transcript|GPALN_001502-T1|protein_coding||c.*1509G>A|||||1298|,A|downstream_gene_vari…
Gpscaff_1	6458594	G	A	snp	0.883117	0.865385	0.147368	0.110092	0/1'	0/1'	0/1'	0/1'	ANN=A|synonymous_variant|LOW|GPALN_001503|GPALN_001503|transcript|GPALN_001503-T1|protein_coding|5/19|c.456G>A|p.Ala152Ala|456/2010|456/2010|152/669||,A|upstream_gene_variant|MODIFIER|GPALN_001501|GPALN_001501|transcript|GPALN_001501-T1|protein_coding||c.-3918C>T|||||3918|,A|downstream_gene_variant|MODIFIER|GPALN_001502|GPALN_001502|transcript|GPALN_001502-T1|protein_coding||c.*2144G>A|||||1933|,…
Gpscaff_1	6458856	C	T	snp	0.0952381	0.0869565	0.846154	0.903614	0/1'	0/1'	0/1'	0/1'	ANN=T|upstream_gene_variant|MODIFIER|GPALN_001501|GPALN_001501|transcript|GPALN_001501-T1|protein_coding||c.-4180G>A|||||4180|,T|downstream_gene_variant|MODIFIER|GPALN_001502|GPALN_001502|transcript|GPALN_001502-T1|protein_coding||c.*2406C>T|||||2195|,T|downstream_gene_variant|MODIFIER|GPALN_001504|GPALN_001504|transcript|GPALN_001504-T1|protein_coding||c.*3704G>A|||||3704|,T|intron_variant|MODIF…
Gpscaff_1	6458869	T	A	snp	0.0733945	0.106557	0.839286	0.892857	1/1'	0/1'	0/1'	0/1'	ANN=A|upstream_gene_variant|MODIFIER|GPALN_001501|GPALN_001501|transcript|GPALN_001501-T1|protein_coding||c.-4193A>T|||||4193|,A|downstream_gene_variant|MODIFIER|GPALN_001502|GPALN_001502|transcript|GPALN_001502-T1|protein_coding||c.*2419T>A|||||2208|,A|downstream_gene_variant|MODIFIER|GPALN_001504|GPALN_001504|transcript|GPALN_001504-T1|protein_coding||c.*3691A>T|||||3691|,A|intron_variant|MODIF…
Gpscaff_1	6458918	T	C	snp	0.991597	0.903509	0.105882	0.104762	0/0'	0/1'	0/1'	0/1'	ANN=C|upstream_gene_variant|MODIFIER|GPALN_001501|GPALN_001501|transcript|GPALN_001501-T1|protein_coding||c.-4242A>G|||||4242|,C|downstream_gene_variant|MODIFIER|GPALN_001502|GPALN_001502|transcript|GPALN_001502-T1|protein_coding||c.*2468T>C|||||2257|,C|downstream_gene_variant|MODIFIER|GPALN_001504|GPALN_001504|transcript|GPALN_001504-T1|protein_coding||c.*3642A>G|||||3642|,C|intron_variant|MODIF…
Gpscaff_1	6458926	TTTTGTTGTTGC	TTCTTTGTTGC	complex	0.0909091	0.15625	0.942029	0.892473	0/1'	0/1'	0/0'	0/1'	ANN=CTTTGTTGC|upstream_gene_variant|MODIFIER|GPALN_001501|GPALN_001501|transcript|GPALN_001501-T1|protein_coding||c.-4261_-4252delGCAACAACAAinsGCAACAAAG|||||4252|,CTTTGTTGC|downstream_gene_variant|MODIFIER|GPALN_001502|GPALN_001502|transcript|GPALN_001502-T1|protein_coding||c.*2478_*2487delTTGTTGTTGCinsCTTTGTTGC|||||2267|,CTTTGTTGC|downstream_gene_variant|MODIFIER|GPALN_001504|GPALN_001504|transc…
Gpscaff_1	6458956	GTTTTTAG	GTTTTAG	del	1	0.882883	0.117647	0.108911	0/0'	0/1'	0/1'	0/1'	ANN=GTTTTAG|splice_region_variant&intron_variant|LOW|GPALN_001503|GPALN_001503|transcript|GPALN_001503-T1|protein_coding|6/18|c.595-3delT||||||,GTTTTAG|upstream_gene_variant|MODIFIER|GPALN_001501|GPALN_001501|transcript|GPALN_001501-T1|protein_coding||c.-4285delA|||||4285|,GTTTTAG|downstream_gene_variant|MODIFIER|GPALN_001502|GPALN_001502|transcript|GPALN_001502-T1|protein_coding||c.*2511delT||||…
Gpscaff_1	6458990	C	G	snp	0.886364	0.82906	0.0930233	0.113636	0/1'	0/1'	0/1'	0/1'	ANN=G|synonymous_variant|LOW|GPALN_001503|GPALN_001503|transcript|GPALN_001503-T1|protein_coding|7/19|c.621C>G|p.Ala207Ala|621/2010|621/2010|207/669||,G|upstream_gene_variant|MODIFIER|GPALN_001501|GPALN_001501|transcript|GPALN_001501-T1|protein_coding||c.-4314G>C|||||4314|,G|downstream_gene_variant|MODIFIER|GPALN_001502|GPALN_001502|transcript|GPALN_001502-T1|protein_coding||c.*2540C>G|||||2329|,…
Gpscaff_1	6459075	ATTTTTAG	ATTTTTTAG	ins	0.989899	0.891089	0.084507	0.104651	0/0'	0/1'	0/1'	0/1'	ANN=ATTTTTTAG|splice_acceptor_variant&intron_variant|HIGH|GPALN_001503|GPALN_001503|transcript|GPALN_001503-T1|protein_coding|7/18|c.654-3_654-2insT||||||,ATTTTTTAG|upstream_gene_variant|MODIFIER|GPALN_001501|GPALN_001501|transcript|GPALN_001501-T1|protein_coding||c.-4405_-4404insA|||||4405|,ATTTTTTAG|downstream_gene_variant|MODIFIER|GPALN_001502|GPALN_001502|transcript|GPALN_001502-T1|protein_co…
Gpscaff_1	6459104	G	A	snp	0.991304	0.896	0.0666667	0.0884956	0/0'	0/1'	1/1'	0/1'	ANN=A|synonymous_variant|LOW|GPALN_001503|GPALN_001503|transcript|GPALN_001503-T1|protein_coding|8/19|c.675G>A|p.Thr225Thr|675/2010|675/2010|225/669||,A|upstream_gene_variant|MODIFIER|GPALN_001501|GPALN_001501|transcript|GPALN_001501-T1|protein_coding||c.-4428C>T|||||4428|,A|downstream_gene_variant|MODIFIER|GPALN_001502|GPALN_001502|transcript|GPALN_001502-T1|protein_coding||c.*2654G>A|||||2443|,…
Gpscaff_1	6459161	G	A	snp	0.992063	0.87395	0.0659341	0.096	0/0'	0/1'	1/1'	0/1'	ANN=A|synonymous_variant|LOW|GPALN_001503|GPALN_001503|transcript|GPALN_001503-T1|protein_coding|8/19|c.732G>A|p.Pro244Pro|732/2010|732/2010|244/669||,A|upstream_gene_variant|MODIFIER|GPALN_001501|GPALN_001501|transcript|GPALN_001501-T1|protein_coding||c.-4485C>T|||||4485|,A|downstream_gene_variant|MODIFIER|GPALN_001502|GPALN_001502|transcript|GPALN_001502-T1|protein_coding||c.*2711G>A|||||2500|,…
Gpscaff_1	6459210	GTTTG	ATTTA	complex	0.977778	0.892473	0.0941176	0.12069	0/0'	0/1'	0/1'	0/1'	ANN=ATTTA|upstream_gene_variant|MODIFIER|GPALN_001501|GPALN_001501|transcript|GPALN_001501-T1|protein_coding||c.-4538_-4534delCAAACinsTAAAT|||||4534|,ATTTA|downstream_gene_variant|MODIFIER|GPALN_001502|GPALN_001502|transcript|GPALN_001502-T1|protein_coding||c.*2760_*2764delGTTTGinsATTTA|||||2549|,ATTTA|downstream_gene_variant|MODIFIER|GPALN_001504|GPALN_001504|transcript|GPALN_001504-T1|protein_c…
Gpscaff_1	6459269	G	A	snp	0.984127	0.904348	0.0879121	0.131148	0/0'	0/1'	0/1'	0/1'	ANN=A|upstream_gene_variant|MODIFIER|GPALN_001501|GPALN_001501|transcript|GPALN_001501-T1|protein_coding||c.-4593C>T|||||4593|,A|downstream_gene_variant|MODIFIER|GPALN_001502|GPALN_001502|transcript|GPALN_001502-T1|protein_coding||c.*2819G>A|||||2608|,A|downstream_gene_variant|MODIFIER|GPALN_001504|GPALN_001504|transcript|GPALN_001504-T1|protein_coding||c.*3291C>T|||||3291|,A|intron_variant|MODIF…
Gpscaff_1	6459348	T	C	snp	0.0267857	0.125	0.903226	0.900826	1/1'	0/1'	0/1'	0/1'	ANN=C|upstream_gene_variant|MODIFIER|GPALN_001501|GPALN_001501|transcript|GPALN_001501-T1|protein_coding||c.-4672A>G|||||4672|,C|downstream_gene_variant|MODIFIER|GPALN_001502|GPALN_001502|transcript|GPALN_001502-T1|protein_coding||c.*2898T>C|||||2687|,C|downstream_gene_variant|MODIFIER|GPALN_001504|GPALN_001504|transcript|GPALN_001504-T1|protein_coding||c.*3212A>G|||||3212|,C|intron_variant|MODIF…
Gpscaff_1	6459362	C	T	snp	0.102804	0.146789	0.896907	0.861538	0/1'	0/1'	0/1'	0/1'	ANN=T|upstream_gene_variant|MODIFIER|GPALN_001501|GPALN_001501|transcript|GPALN_001501-T1|protein_coding||c.-4686G>A|||||4686|,T|downstream_gene_variant|MODIFIER|GPALN_001502|GPALN_001502|transcript|GPALN_001502-T1|protein_coding||c.*2912C>T|||||2701|,T|downstream_gene_variant|MODIFIER|GPALN_001504|GPALN_001504|transcript|GPALN_001504-T1|protein_coding||c.*3198G>A|||||3198|,T|intron_variant|MODIF…
Gpscaff_1	6459584	C	T	snp	0.109756	0.144444	0.875	0.8875	0/1'	0/1'	0/1'	0/1'	ANN=T|synonymous_variant|LOW|GPALN_001503|GPALN_001503|transcript|GPALN_001503-T1|protein_coding|9/19|c.936C>T|p.Leu312Leu|936/2010|936/2010|312/669||,T|upstream_gene_variant|MODIFIER|GPALN_001501|GPALN_001501|transcript|GPALN_001501-T1|protein_coding||c.-4908G>A|||||4908|,T|downstream_gene_variant|MODIFIER|GPALN_001502|GPALN_001502|transcript|GPALN_001502-T1|protein_coding||c.*3134C>T|||||2923|,…
Gpscaff_1	6459724	AC	ATT	complex	0.0285714	0.176471	0.933333	0.919355	1/1'	0/1'	0/0'	0/0'	ANN=TT|downstream_gene_variant|MODIFIER|GPALN_001502|GPALN_001502|transcript|GPALN_001502-T1|protein_coding||c.*3275delCinsTT|||||3064|,TT|downstream_gene_variant|MODIFIER|GPALN_001504|GPALN_001504|transcript|GPALN_001504-T1|protein_coding||c.*2835delGinsAA|||||2835|,TT|intron_variant|MODIFIER|GPALN_001503|GPALN_001503|transcript|GPALN_001503-T1|protein_coding|9/18|c.982-93delCinsTT||||||
Gpscaff_1	6459733	ATTAC	AAC	del	0	0.181818	0.957447	0.920635	1/1'	0/1'	0/0'	0/0'	ANN=AAC|downstream_gene_variant|MODIFIER|GPALN_001502|GPALN_001502|transcript|GPALN_001502-T1|protein_coding||c.*3284_*3285delTT|||||3073|,AAC|downstream_gene_variant|MODIFIER|GPALN_001504|GPALN_001504|transcript|GPALN_001504-T1|protein_coding||c.*2825_*2826delAA|||||2826|,AAC|intron_variant|MODIFIER|GPALN_001503|GPALN_001503|transcript|GPALN_001503-T1|protein_coding|9/18|c.982-84_982-83delTT||||…
Gpscaff_1	6459742	G	A	snp	0.0263158	0.205882	0.941176	0.919355	1/1'	0/1'	0/0'	0/0'	ANN=A|downstream_gene_variant|MODIFIER|GPALN_001502|GPALN_001502|transcript|GPALN_001502-T1|protein_coding||c.*3292G>A|||||3081|,A|downstream_gene_variant|MODIFIER|GPALN_001504|GPALN_001504|transcript|GPALN_001504-T1|protein_coding||c.*2818C>T|||||2818|,A|intron_variant|MODIFIER|GPALN_001503|GPALN_001503|transcript|GPALN_001503-T1|protein_coding|9/18|c.982-76G>A||||||
Gpscaff_1	6459751	G	A	snp	0.0277778	0.189189	0.945455	0.942857	1/1'	0/1'	0/0'	0/0'	ANN=A|downstream_gene_variant|MODIFIER|GPALN_001502|GPALN_001502|transcript|GPALN_001502-T1|protein_coding||c.*3301G>A|||||3090|,A|downstream_gene_variant|MODIFIER|GPALN_001504|GPALN_001504|transcript|GPALN_001504-T1|protein_coding||c.*2809C>T|||||2809|,A|intron_variant|MODIFIER|GPALN_001503|GPALN_001503|transcript|GPALN_001503-T1|protein_coding|9/18|c.982-67G>A||||||
Gpscaff_1	6459765	A	T	snp	0.030303	0.222222	0.962963	0.939394	1/1'	0/1'	0/0'	0/0'	ANN=T|downstream_gene_variant|MODIFIER|GPALN_001502|GPALN_001502|transcript|GPALN_001502-T1|protein_coding||c.*3315A>T|||||3104|,T|downstream_gene_variant|MODIFIER|GPALN_001504|GPALN_001504|transcript|GPALN_001504-T1|protein_coding||c.*2795T>A|||||2795|,T|intron_variant|MODIFIER|GPALN_001503|GPALN_001503|transcript|GPALN_001503-T1|protein_coding|9/18|c.982-53A>T||||||
Gpscaff_1	6459829	A	G	snp	1	0.912281	0.125	0.135802	0/0'	0/1'	0/1'	0/1'	ANN=G|synonymous_variant|LOW|GPALN_001503|GPALN_001503|transcript|GPALN_001503-T1|protein_coding|10/19|c.993A>G|p.Ala331Ala|993/2010|993/2010|331/669||,G|downstream_gene_variant|MODIFIER|GPALN_001502|GPALN_001502|transcript|GPALN_001502-T1|protein_coding||c.*3379A>G|||||3168|,G|downstream_gene_variant|MODIFIER|GPALN_001504|GPALN_001504|transcript|GPALN_001504-T1|protein_coding||c.*2731T>C|||||273…
Gpscaff_1	6459853	G	A	snp	0.980198	0.869231	0.144928	0.136364	0/0'	0/1'	0/1'	0/1'	ANN=A|synonymous_variant|LOW|GPALN_001503|GPALN_001503|transcript|GPALN_001503-T1|protein_coding|10/19|c.1017G>A|p.Lys339Lys|1017/2010|1017/2010|339/669||,A|downstream_gene_variant|MODIFIER|GPALN_001502|GPALN_001502|transcript|GPALN_001502-T1|protein_coding||c.*3403G>A|||||3192|,A|downstream_gene_variant|MODIFIER|GPALN_001504|GPALN_001504|transcript|GPALN_001504-T1|protein_coding||c.*2707C>T|||||…
Gpscaff_1	6459975	G	A	snp	0.965517	0.876923	0.109091	0.0769231	0/0'	0/1'	0/1'	1/1'	ANN=A|splice_region_variant&intron_variant|LOW|GPALN_001503|GPALN_001503|transcript|GPALN_001503-T1|protein_coding|10/18|c.1039-4G>A||||||,A|downstream_gene_variant|MODIFIER|GPALN_001502|GPALN_001502|transcript|GPALN_001502-T1|protein_coding||c.*3525G>A|||||3314|,A|downstream_gene_variant|MODIFIER|GPALN_001504|GPALN_001504|transcript|GPALN_001504-T1|protein_coding||c.*2585C>T|||||2585|
Gpscaff_1	6460131	ATTTTATATC	ATTTTTTATATC	ins	0.907895	0.867924	0.0865385	0.125	0/1'	0/1'	0/1'	0/1'	ANN=ATTTTTTATATC|downstream_gene_variant|MODIFIER|GPALN_001502|GPALN_001502|transcript|GPALN_001502-T1|protein_coding||c.*3685_*3686insTT|||||3475|,ATTTTTTATATC|downstream_gene_variant|MODIFIER|GPALN_001504|GPALN_001504|transcript|GPALN_001504-T1|protein_coding||c.*2424_*2425insAA|||||2424|,ATTTTTTATATC|intron_variant|MODIFIER|GPALN_001503|GPALN_001503|transcript|GPALN_001503-T1|protein_coding|11…
Gpscaff_1	6460357	T	A	snp	0.136364	0.0714286	0.886179	0.932584	0/1'	1/1'	0/1'	0/0'	ANN=A|downstream_gene_variant|MODIFIER|GPALN_001502|GPALN_001502|transcript|GPALN_001502-T1|protein_coding||c.*3907T>A|||||3696|,A|downstream_gene_variant|MODIFIER|GPALN_001504|GPALN_001504|transcript|GPALN_001504-T1|protein_coding||c.*2203A>T|||||2203|,A|intron_variant|MODIFIER|GPALN_001503|GPALN_001503|transcript|GPALN_001503-T1|protein_coding|12/18|c.1256+16T>A||||||
Gpscaff_1	6460371	ATTTTTTGA	ATTTTTGA	del	0.0188679	0.0526316	0.917526	0.948052	1/1'	1/1'	0/0'	0/0'	ANN=ATTTTTGA|downstream_gene_variant|MODIFIER|GPALN_001502|GPALN_001502|transcript|GPALN_001502-T1|protein_coding||c.*3927delT|||||3716|,ATTTTTGA|downstream_gene_variant|MODIFIER|GPALN_001504|GPALN_001504|transcript|GPALN_001504-T1|protein_coding||c.*2183delA|||||2183|,ATTTTTGA|intron_variant|MODIFIER|GPALN_001503|GPALN_001503|transcript|GPALN_001503-T1|protein_coding|12/18|c.1256+36delT||||||
Gpscaff_1	6460381	ATTTTTTGGTC	AATTTTTTTTGTC	complex	0.02	0.0576923	0.947917	0.943662	1/1'	1/1'	0/0'	0/0'	ANN=ATTTTTTTTGTC|downstream_gene_variant|MODIFIER|GPALN_001502|GPALN_001502|transcript|GPALN_001502-T1|protein_coding||c.*3932_*3941delTTTTTTGGTCinsATTTTTTTTGTC|||||3721|,ATTTTTTTTGTC|downstream_gene_variant|MODIFIER|GPALN_001504|GPALN_001504|transcript|GPALN_001504-T1|protein_coding||c.*2169_*2178delGACCAAAAAAinsGACAAAAAAAAT|||||2178|,ATTTTTTTTGTC|intron_variant|MODIFIER|GPALN_001503|GPALN_00150…
Gpscaff_1	6460398	TTTGA	TA	del	0.0232558	0.0638298	0.970297	0.948718	1/1'	1/1'	0/0'	0/0'	ANN=TA|downstream_gene_variant|MODIFIER|GPALN_001502|GPALN_001502|transcript|GPALN_001502-T1|protein_coding||c.*3949_*3951delTTG|||||3738|,TA|downstream_gene_variant|MODIFIER|GPALN_001504|GPALN_001504|transcript|GPALN_001504-T1|protein_coding||c.*2159_*2161delCAA|||||2161|,TA|intron_variant|MODIFIER|GPALN_001503|GPALN_001503|transcript|GPALN_001503-T1|protein_coding|12/18|c.1256+58_1256+60delTTG|…
Gpscaff_1	6460732	TGCT	CGCC	complex	0.0266667	0.139535	0.953271	0.95	1/1'	0/1'	0/0'	0/0'	ANN=CGCC|downstream_gene_variant|MODIFIER|GPALN_001502|GPALN_001502|transcript|GPALN_001502-T1|protein_coding||c.*4282_*4285delTGCTinsCGCC|||||4071|,CGCC|downstream_gene_variant|MODIFIER|GPALN_001504|GPALN_001504|transcript|GPALN_001504-T1|protein_coding||c.*1825_*1828delAGCAinsGGCG|||||1828|,CGCC|intron_variant|MODIFIER|GPALN_001503|GPALN_001503|transcript|GPALN_001503-T1|protein_coding|12/18|c.…
Gpscaff_1	6460746	AGGGGGAAT	AGGGGAAT	del	0.0285714	0.144737	0.9375	0.955224	1/1'	0/1'	0/0'	0/0'	ANN=AGGGGAAT|downstream_gene_variant|MODIFIER|GPALN_001502|GPALN_001502|transcript|GPALN_001502-T1|protein_coding||c.*4301delG|||||4090|,AGGGGAAT|downstream_gene_variant|MODIFIER|GPALN_001504|GPALN_001504|transcript|GPALN_001504-T1|protein_coding||c.*1809delC|||||1809|,AGGGGAAT|intron_variant|MODIFIER|GPALN_001503|GPALN_001503|transcript|GPALN_001503-T1|protein_coding|12/18|c.1257-36delG||||||
Gpscaff_1	6460811	C	T	snp	0	0.0673077	0.967391	0.949367	1/1'	1/1'	0/0'	0/0'	ANN=T|synonymous_variant|LOW|GPALN_001503|GPALN_001503|transcript|GPALN_001503-T1|protein_coding|13/19|c.1281C>T|p.Cys427Cys|1281/2010|1281/2010|427/669||,T|downstream_gene_variant|MODIFIER|GPALN_001502|GPALN_001502|transcript|GPALN_001502-T1|protein_coding||c.*4361C>T|||||4150|,T|downstream_gene_variant|MODIFIER|GPALN_001504|GPALN_001504|transcript|GPALN_001504-T1|protein_coding||c.*1749G>A|||||…
Gpscaff_1	6461099	ATTAA	ATTTAA	ins	0.952381	0.858696	0.135593	0.208333	0/0'	0/1'	0/1'	0/1'	ANN=ATTTAA|downstream_gene_variant|MODIFIER|GPALN_001502|GPALN_001502|transcript|GPALN_001502-T1|protein_coding||c.*4651_*4652insT|||||4441|,ATTTAA|downstream_gene_variant|MODIFIER|GPALN_001504|GPALN_001504|transcript|GPALN_001504-T1|protein_coding||c.*1458_*1459insA|||||1458|,ATTTAA|intron_variant|MODIFIER|GPALN_001503|GPALN_001503|transcript|GPALN_001503-T1|protein_coding|14/18|c.1477+32_1477+3…
Gpscaff_1	6461220	C	T	snp	0.853933	0.759494	0.0476191	0.108696	0/1'	0/1'	1/1'	0/1'	ANN=T|downstream_gene_variant|MODIFIER|GPALN_001502|GPALN_001502|transcript|GPALN_001502-T1|protein_coding||c.*4770C>T|||||4559|,T|downstream_gene_variant|MODIFIER|GPALN_001504|GPALN_001504|transcript|GPALN_001504-T1|protein_coding||c.*1340G>A|||||1340|,T|intron_variant|MODIFIER|GPALN_001503|GPALN_001503|transcript|GPALN_001503-T1|protein_coding|15/18|c.1501-12C>T||||||
Gpscaff_1	6461227	G	A	snp	0.963855	0.870588	0.0568182	0.0989011	0/0'	0/1'	1/1'	0/1'	ANN=A|splice_region_variant&intron_variant|LOW|GPALN_001503|GPALN_001503|transcript|GPALN_001503-T1|protein_coding|15/18|c.1501-5G>A||||||,A|downstream_gene_variant|MODIFIER|GPALN_001502|GPALN_001502|transcript|GPALN_001502-T1|protein_coding||c.*4777G>A|||||4566|,A|downstream_gene_variant|MODIFIER|GPALN_001504|GPALN_001504|transcript|GPALN_001504-T1|protein_coding||c.*1333C>T|||||1333|
Gpscaff_1	6461300	G	A	snp	0.12844	0.194175	0.903846	0.909836	0/1'	0/1'	0/1'	0/1'	ANN=A|synonymous_variant|LOW|GPALN_001503|GPALN_001503|transcript|GPALN_001503-T1|protein_coding|16/19|c.1569G>A|p.Leu523Leu|1569/2010|1569/2010|523/669||,A|downstream_gene_variant|MODIFIER|GPALN_001502|GPALN_001502|transcript|GPALN_001502-T1|protein_coding||c.*4850G>A|||||4639|,A|downstream_gene_variant|MODIFIER|GPALN_001504|GPALN_001504|transcript|GPALN_001504-T1|protein_coding||c.*1260C>T|||||…
Gpscaff_1	6461415	A	T	snp	0.883495	0.866071	0.0843373	0.0686275	0/1'	0/1'	0/1'	1/1'	ANN=T|downstream_gene_variant|MODIFIER|GPALN_001502|GPALN_001502|transcript|GPALN_001502-T1|protein_coding||c.*4965A>T|||||4754|,T|downstream_gene_variant|MODIFIER|GPALN_001504|GPALN_001504|transcript|GPALN_001504-T1|protein_coding||c.*1145T>A|||||1145|,T|intron_variant|MODIFIER|GPALN_001503|GPALN_001503|transcript|GPALN_001503-T1|protein_coding|16/18|c.1631-34A>T||||||
Gpscaff_1	6461426	CTG	CG	del	0.908046	0.867924	0.105882	0.0405405	0/1'	0/1'	0/1'	1/1'	ANN=CG|downstream_gene_variant|MODIFIER|GPALN_001502|GPALN_001502|transcript|GPALN_001502-T1|protein_coding||c.*4977delT|||||4766|,CG|downstream_gene_variant|MODIFIER|GPALN_001504|GPALN_001504|transcript|GPALN_001504-T1|protein_coding||c.*1133delA|||||1133|,CG|intron_variant|MODIFIER|GPALN_001503|GPALN_001503|transcript|GPALN_001503-T1|protein_coding|16/18|c.1631-22delT||||||
Gpscaff_1	6461468	C	T	snp	0.94186	0.881356	0.0957447	0.0454545	0/0'	0/1'	0/1'	1/1'	ANN=T|synonymous_variant|LOW|GPALN_001503|GPALN_001503|transcript|GPALN_001503-T1|protein_coding|17/19|c.1650C>T|p.Phe550Phe|1650/2010|1650/2010|550/669||,T|downstream_gene_variant|MODIFIER|GPALN_001502|GPALN_001502|transcript|GPALN_001502-T1|protein_coding||c.*5018C>T|||||4807|,T|downstream_gene_variant|MODIFIER|GPALN_001504|GPALN_001504|transcript|GPALN_001504-T1|protein_coding||c.*1092G>A|||||…
Gpscaff_1	6461602	T	C	snp	0.147059	0.147541	0.878788	0.914729	0/1'	0/1'	0/1'	0/1'	ANN=C|downstream_gene_variant|MODIFIER|GPALN_001502|GPALN_001502|transcript|GPALN_001502-T1|protein_coding||c.*5152T>C|||||4941|,C|downstream_gene_variant|MODIFIER|GPALN_001504|GPALN_001504|transcript|GPALN_001504-T1|protein_coding||c.*958A>G|||||958|,C|intron_variant|MODIFIER|GPALN_001503|GPALN_001503|transcript|GPALN_001503-T1|protein_coding|17/18|c.1773+11T>C||||||
Gpscaff_1	6461834	TCGC	CCGT	complex	0.0659341	0.162162	0.867924	0.947368	1/1'	0/1'	0/1'	0/0'	ANN=CCGT|splice_region_variant&intron_variant|LOW|GPALN_001503|GPALN_001503|transcript|GPALN_001503-T1|protein_coding|18/18|c.1919+8_1919+11delTCGCinsCCGT||||||,CCGT|downstream_gene_variant|MODIFIER|GPALN_001504|GPALN_001504|transcript|GPALN_001504-T1|protein_coding||c.*723_*726delGCGAinsACGG|||||726|
Gpscaff_1	6461886	G	A	snp	0.970297	0.918605	0.13253	0.0705882	0/0'	0/1'	0/1'	1/1'	ANN=A|downstream_gene_variant|MODIFIER|GPALN_001504|GPALN_001504|transcript|GPALN_001504-T1|protein_coding||c.*674C>T|||||674|,A|intron_variant|MODIFIER|GPALN_001503|GPALN_001503|transcript|GPALN_001503-T1|protein_coding|18/18|c.1919+60G>A||||||
Gpscaff_1	6461922	C	T	snp	0.0733945	0.13924	0.89011	0.938053	1/1'	0/1'	0/1'	0/0'	ANN=T|downstream_gene_variant|MODIFIER|GPALN_001504|GPALN_001504|transcript|GPALN_001504-T1|protein_coding||c.*638G>A|||||638|,T|intron_variant|MODIFIER|GPALN_001503|GPALN_001503|transcript|GPALN_001503-T1|protein_coding|18/18|c.1919+96C>T||||||
Gpscaff_1	6461929	CAAAAAAAGGT	CAAAAAAAAGGT	ins	0.0721649	0.12987	0.8875	0.929293	1/1'	0/1'	0/0'	0/0'	ANN=CAAAAAAAAGGT|downstream_gene_variant|MODIFIER|GPALN_001504|GPALN_001504|transcript|GPALN_001504-T1|protein_coding||c.*623_*624insT|||||623|,CAAAAAAAAGGT|intron_variant|MODIFIER|GPALN_001503|GPALN_001503|transcript|GPALN_001503-T1|protein_coding|18/18|c.1919+110_1919+111insA||||||
Gpscaff_1	6461943	GAT	GAAT	ins	0.933333	0.886364	0.113924	0.0729167	0/0'	0/1'	0/1'	1/1'	ANN=GAAT|downstream_gene_variant|MODIFIER|GPALN_001504|GPALN_001504|transcript|GPALN_001504-T1|protein_coding||c.*615_*616insT|||||615|,GAAT|intron_variant|MODIFIER|GPALN_001503|GPALN_001503|transcript|GPALN_001503-T1|protein_coding|18/18|c.1919+118_1919+119insA||||||
Gpscaff_1	6462002	G	C	snp	0.955357	0.862385	0.0879121	0.0648148	0/0'	0/1'	0/1'	1/1'	ANN=C|downstream_gene_variant|MODIFIER|GPALN_001504|GPALN_001504|transcript|GPALN_001504-T1|protein_coding||c.*558C>G|||||558|,C|intron_variant|MODIFIER|GPALN_001503|GPALN_001503|transcript|GPALN_001503-T1|protein_coding|18/18|c.1920-100G>C||||||
Gpscaff_1	6462031	C	T	snp	0.970874	0.89916	0.119048	0.0849057	0/0'	0/1'	0/1'	0/1'	ANN=T|downstream_gene_variant|MODIFIER|GPALN_001504|GPALN_001504|transcript|GPALN_001504-T1|protein_coding||c.*529G>A|||||529|,T|intron_variant|MODIFIER|GPALN_001503|GPALN_001503|transcript|GPALN_001503-T1|protein_coding|18/18|c.1920-71C>T||||||
Gpscaff_1	6462040	A	G	snp	0.0952381	0.163636	0.887755	0.900901	0/1'	0/1'	0/1'	0/1'	ANN=G|downstream_gene_variant|MODIFIER|GPALN_001504|GPALN_001504|transcript|GPALN_001504-T1|protein_coding||c.*520T>C|||||520|,G|intron_variant|MODIFIER|GPALN_001503|GPALN_001503|transcript|GPALN_001503-T1|protein_coding|18/18|c.1920-62A>G||||||
Gpscaff_1	6462062	A	T	snp	0.0793651	0.150794	0.891089	0.89916	1/1'	0/1'	0/1'	0/1'	ANN=T|downstream_gene_variant|MODIFIER|GPALN_001504|GPALN_001504|transcript|GPALN_001504-T1|protein_coding||c.*498T>A|||||498|,T|intron_variant|MODIFIER|GPALN_001503|GPALN_001503|transcript|GPALN_001503-T1|protein_coding|18/18|c.1920-40A>T||||||
Gpscaff_1	6462186	A	G	snp	0.852459	0.811594	0.0970874	0.0689655	0/1'	0/1'	0/1'	1/1'	ANN=G|synonymous_variant|LOW|GPALN_001503|GPALN_001503|transcript|GPALN_001503-T1|protein_coding|19/19|c.2004A>G|p.Arg668Arg|2004/2010|2004/2010|668/669||,G|downstream_gene_variant|MODIFIER|GPALN_001504|GPALN_001504|transcript|GPALN_001504-T1|protein_coding||c.*374T>C|||||374|
Gpscaff_1	6462465	T	C	snp	0.983333	0.916667	0.156863	0.116505	0/0'	0/1'	0/1'	0/1'	ANN=C|downstream_gene_variant|MODIFIER|GPALN_001503|GPALN_001503|transcript|GPALN_001503-T1|protein_coding||c.*273T>C|||||273|,C|downstream_gene_variant|MODIFIER|GPALN_001504|GPALN_001504|transcript|GPALN_001504-T1|protein_coding||c.*95A>G|||||95|,C|intergenic_region|MODIFIER|GPALN_001503-GPALN_001504|GPALN_001503-GPALN_001504|intergenic_region|GPALN_001503-GPALN_001504|||n.6462465T>C||||||
Gpscaff_1	6462590	G	A	snp	0.155039	0.129771	0.899225	0.884298	0/1'	0/1'	0/1'	0/1'	ANN=A|synonymous_variant|LOW|GPALN_001504|GPALN_001504|transcript|GPALN_001504-T1|protein_coding|14/14|c.1503C>T|p.Ala501Ala|1503/1533|1503/1533|501/510||,A|downstream_gene_variant|MODIFIER|GPALN_001503|GPALN_001503|transcript|GPALN_001503-T1|protein_coding||c.*398G>A|||||398|
Gpscaff_1	6462713	C	A	snp	0.850877	0.829457	0.0666667	0.118182	0/1'	0/1'	1/1'	0/1'	ANN=A|splice_region_variant&intron_variant|LOW|GPALN_001504|GPALN_001504|transcript|GPALN_001504-T1|protein_coding|13/13|c.1438+8G>T||||||,A|downstream_gene_variant|MODIFIER|GPALN_001503|GPALN_001503|transcript|GPALN_001503-T1|protein_coding||c.*521C>A|||||521|
Gpscaff_1	6462752	C	T	snp	0.991453	0.920863	0.0769231	0.124031	0/0'	0/0'	1/1'	0/1'	ANN=T|synonymous_variant|LOW|GPALN_001504|GPALN_001504|transcript|GPALN_001504-T1|protein_coding|13/14|c.1407G>A|p.Pro469Pro|1407/1533|1407/1533|469/510||,T|downstream_gene_variant|MODIFIER|GPALN_001503|GPALN_001503|transcript|GPALN_001503-T1|protein_coding||c.*560C>T|||||560|,T|downstream_gene_variant|MODIFIER|GPALN_001505|GPALN_001505|transcript|GPALN_001505-T1|protein_coding||c.*4976G>A|||||49…
Gpscaff_1	6462923	G	A	snp	0.980392	0.897959	0.12963	0.159664	0/0'	0/1'	0/1'	0/1'	ANN=A|synonymous_variant|LOW|GPALN_001504|GPALN_001504|transcript|GPALN_001504-T1|protein_coding|12/14|c.1287C>T|p.Gly429Gly|1287/1533|1287/1533|429/510||,A|downstream_gene_variant|MODIFIER|GPALN_001503|GPALN_001503|transcript|GPALN_001503-T1|protein_coding||c.*731G>A|||||731|,A|downstream_gene_variant|MODIFIER|GPALN_001505|GPALN_001505|transcript|GPALN_001505-T1|protein_coding||c.*4805C>T|||||48…
Gpscaff_1	6463011	ATAATTGAAGTTG	AAAATTA	complex	0.989362	0.943396	0.225352	0.108108	0/0'	0/0'	0/1'	1/1'	ANN=AAATTA|downstream_gene_variant|MODIFIER|GPALN_001503|GPALN_001503|transcript|GPALN_001503-T1|protein_coding||c.*820_*831delTAATTGAAGTTGinsAAATTA|||||820|,AAATTA|downstream_gene_variant|MODIFIER|GPALN_001505|GPALN_001505|transcript|GPALN_001505-T1|protein_coding||c.*4705_*4716delCAACTTCAATTAinsTAATTT|||||4716|,AAATTA|intron_variant|MODIFIER|GPALN_001504|GPALN_001504|transcript|GPALN_001504-T1|…
Gpscaff_1	6463075	T	C	snp	0.112245	0.128205	0.828829	0.907407	0/1'	0/1'	0/1'	0/1'	ANN=C|downstream_gene_variant|MODIFIER|GPALN_001503|GPALN_001503|transcript|GPALN_001503-T1|protein_coding||c.*883T>C|||||883|,C|downstream_gene_variant|MODIFIER|GPALN_001505|GPALN_001505|transcript|GPALN_001505-T1|protein_coding||c.*4653A>G|||||4653|,C|intron_variant|MODIFIER|GPALN_001504|GPALN_001504|transcript|GPALN_001504-T1|protein_coding|11/13|c.1234-99A>G||||||
Gpscaff_1	6463081	C	T	snp	0.107843	0.134454	0.849557	0.90991	0/1'	0/1'	0/1'	0/1'	ANN=T|downstream_gene_variant|MODIFIER|GPALN_001503|GPALN_001503|transcript|GPALN_001503-T1|protein_coding||c.*889C>T|||||889|,T|downstream_gene_variant|MODIFIER|GPALN_001505|GPALN_001505|transcript|GPALN_001505-T1|protein_coding||c.*4647G>A|||||4647|,T|intron_variant|MODIFIER|GPALN_001504|GPALN_001504|transcript|GPALN_001504-T1|protein_coding|11/13|c.1234-105G>A||||||
Gpscaff_1	6463213	C	T	snp	0.185567	0.133333	0.909091	0.934579	0/1'	0/1'	0/1'	0/0'	ANN=T|downstream_gene_variant|MODIFIER|GPALN_001503|GPALN_001503|transcript|GPALN_001503-T1|protein_coding||c.*1021C>T|||||1021|,T|downstream_gene_variant|MODIFIER|GPALN_001505|GPALN_001505|transcript|GPALN_001505-T1|protein_coding||c.*4515G>A|||||4515|,T|intron_variant|MODIFIER|GPALN_001504|GPALN_001504|transcript|GPALN_001504-T1|protein_coding|11/13|c.1233+40G>A||||||
Gpscaff_1	6463334	G	A	snp	0.203252	0.23622	0.97351	0.90303	0/1'	0/1'	0/0'	0/1'	ANN=A|synonymous_variant|LOW|GPALN_001504|GPALN_001504|transcript|GPALN_001504-T1|protein_coding|11/14|c.1152C>T|p.Ile384Ile|1152/1533|1152/1533|384/510||,A|downstream_gene_variant|MODIFIER|GPALN_001503|GPALN_001503|transcript|GPALN_001503-T1|protein_coding||c.*1142G>A|||||1142|,A|downstream_gene_variant|MODIFIER|GPALN_001505|GPALN_001505|transcript|GPALN_001505-T1|protein_coding||c.*4394C>T|||||…
Gpscaff_1	6463393	T	G	snp	0.862745	0.887755	0.0851064	0.133333	0/1'	0/1'	1/1'	0/1'	ANN=G|downstream_gene_variant|MODIFIER|GPALN_001503|GPALN_001503|transcript|GPALN_001503-T1|protein_coding||c.*1201T>G|||||1201|,G|downstream_gene_variant|MODIFIER|GPALN_001505|GPALN_001505|transcript|GPALN_001505-T1|protein_coding||c.*4335A>C|||||4335|,G|intron_variant|MODIFIER|GPALN_001504|GPALN_001504|transcript|GPALN_001504-T1|protein_coding|10/13|c.1136-43A>C||||||
Gpscaff_1	6463396	C	A	snp	0.277778	0.158416	0.908163	0.87619	0/1'	0/1'	0/1'	0/1'	ANN=A|downstream_gene_variant|MODIFIER|GPALN_001503|GPALN_001503|transcript|GPALN_001503-T1|protein_coding||c.*1204C>A|||||1204|,A|downstream_gene_variant|MODIFIER|GPALN_001505|GPALN_001505|transcript|GPALN_001505-T1|protein_coding||c.*4332G>T|||||4332|,A|intron_variant|MODIFIER|GPALN_001504|GPALN_001504|transcript|GPALN_001504-T1|protein_coding|10/13|c.1136-46G>T||||||
Gpscaff_1	6463406	C	T	snp	0.852941	0.87619	0.0947368	0.0980392	0/1'	0/1'	0/1'	0/1'	ANN=T|downstream_gene_variant|MODIFIER|GPALN_001503|GPALN_001503|transcript|GPALN_001503-T1|protein_coding||c.*1214C>T|||||1214|,T|downstream_gene_variant|MODIFIER|GPALN_001505|GPALN_001505|transcript|GPALN_001505-T1|protein_coding||c.*4322G>A|||||4322|,T|intron_variant|MODIFIER|GPALN_001504|GPALN_001504|transcript|GPALN_001504-T1|protein_coding|10/13|c.1136-56G>A||||||
Gpscaff_1	6463752	GGAATGAATT	GGAATT	del	0.219512	0.142857	0.917526	0.897638	0/1'	0/1'	0/0'	0/1'	ANN=GGAATT|downstream_gene_variant|MODIFIER|GPALN_001503|GPALN_001503|transcript|GPALN_001503-T1|protein_coding||c.*1565_*1568delGAAT|||||1565|,GGAATT|downstream_gene_variant|MODIFIER|GPALN_001505|GPALN_001505|transcript|GPALN_001505-T1|protein_coding||c.*3968_*3971delATTC|||||3971|,GGAATT|intron_variant|MODIFIER|GPALN_001504|GPALN_001504|transcript|GPALN_001504-T1|protein_coding|9/13|c.1089+58_1…
Gpscaff_1	6463768	A	C	snp	0.254902	0.137405	0.892857	0.903226	0/1'	0/1'	0/1'	0/1'	ANN=C|downstream_gene_variant|MODIFIER|GPALN_001503|GPALN_001503|transcript|GPALN_001503-T1|protein_coding||c.*1576A>C|||||1576|,C|downstream_gene_variant|MODIFIER|GPALN_001505|GPALN_001505|transcript|GPALN_001505-T1|protein_coding||c.*3960T>G|||||3960|,C|intron_variant|MODIFIER|GPALN_001504|GPALN_001504|transcript|GPALN_001504-T1|protein_coding|9/13|c.1089+50T>G||||||
Gpscaff_1	6463776	C	T	snp	0.27	0.150376	0.899083	0.908333	0/1'	0/1'	0/1'	0/1'	ANN=T|downstream_gene_variant|MODIFIER|GPALN_001503|GPALN_001503|transcript|GPALN_001503-T1|protein_coding||c.*1584C>T|||||1584|,T|downstream_gene_variant|MODIFIER|GPALN_001505|GPALN_001505|transcript|GPALN_001505-T1|protein_coding||c.*3952G>A|||||3952|,T|intron_variant|MODIFIER|GPALN_001504|GPALN_001504|transcript|GPALN_001504-T1|protein_coding|9/13|c.1089+42G>A||||||
Gpscaff_1	6463808	T	C	snp	0.107527	0.157895	0.913462	0.905172	0/1'	0/1'	0/1'	0/1'	ANN=C|downstream_gene_variant|MODIFIER|GPALN_001503|GPALN_001503|transcript|GPALN_001503-T1|protein_coding||c.*1616T>C|||||1616|,C|downstream_gene_variant|MODIFIER|GPALN_001505|GPALN_001505|transcript|GPALN_001505-T1|protein_coding||c.*3920A>G|||||3920|,C|intron_variant|MODIFIER|GPALN_001504|GPALN_001504|transcript|GPALN_001504-T1|protein_coding|9/13|c.1089+10A>G||||||
Gpscaff_1	6463869	C	T	snp	0.983051	0.919355	0.0736842	0.154545	0/0'	0/0'	1/1'	0/1'	ANN=T|synonymous_variant|LOW|GPALN_001504|GPALN_001504|transcript|GPALN_001504-T1|protein_coding|9/14|c.1038G>A|p.Leu346Leu|1038/1533|1038/1533|346/510||,T|downstream_gene_variant|MODIFIER|GPALN_001503|GPALN_001503|transcript|GPALN_001503-T1|protein_coding||c.*1677C>T|||||1677|,T|downstream_gene_variant|MODIFIER|GPALN_001505|GPALN_001505|transcript|GPALN_001505-T1|protein_coding||c.*3859G>A|||||3…
Gpscaff_1	6464053	A	G	snp	0.983051	0.904762	0.178218	0.116505	0/0'	0/1'	0/1'	0/1'	ANN=G|downstream_gene_variant|MODIFIER|GPALN_001503|GPALN_001503|transcript|GPALN_001503-T1|protein_coding||c.*1861A>G|||||1861|,G|downstream_gene_variant|MODIFIER|GPALN_001505|GPALN_001505|transcript|GPALN_001505-T1|protein_coding||c.*3675T>C|||||3675|,G|intron_variant|MODIFIER|GPALN_001504|GPALN_001504|transcript|GPALN_001504-T1|protein_coding|8/13|c.990+49T>C||||||
Gpscaff_1	6464255	ATTTTGA	ATTTTTGA	ins	0.94186	0.875	0.154762	0.0909091	0/0'	0/1'	0/1'	0/1'	ANN=ATTTTTGA|downstream_gene_variant|MODIFIER|GPALN_001503|GPALN_001503|transcript|GPALN_001503-T1|protein_coding||c.*2067_*2068insT|||||2068|,ATTTTTGA|downstream_gene_variant|MODIFIER|GPALN_001505|GPALN_001505|transcript|GPALN_001505-T1|protein_coding||c.*3468_*3469insA|||||3468|,ATTTTTGA|intron_variant|MODIFIER|GPALN_001504|GPALN_001504|transcript|GPALN_001504-T1|protein_coding|7/13|c.842-10_84…
Gpscaff_1	6464321	ATTCTCC	ATTTCTCC	ins	0.0240964	0.103093	0.90625	0.904762	1/1'	0/1'	0/1'	0/1'	ANN=ATTTCTCC|downstream_gene_variant|MODIFIER|GPALN_001503|GPALN_001503|transcript|GPALN_001503-T1|protein_coding||c.*2131_*2132insT|||||2132|,ATTTCTCC|downstream_gene_variant|MODIFIER|GPALN_001505|GPALN_001505|transcript|GPALN_001505-T1|protein_coding||c.*3404_*3405insA|||||3404|,ATTTCTCC|intron_variant|MODIFIER|GPALN_001504|GPALN_001504|transcript|GPALN_001504-T1|protein_coding|7/13|c.842-74_84…
Gpscaff_1	6464352	G	A	snp	0.101449	0.173077	0.905263	0.89011	0/1'	0/1'	0/1'	0/1'	ANN=A|downstream_gene_variant|MODIFIER|GPALN_001503|GPALN_001503|transcript|GPALN_001503-T1|protein_coding||c.*2160G>A|||||2160|,A|downstream_gene_variant|MODIFIER|GPALN_001505|GPALN_001505|transcript|GPALN_001505-T1|protein_coding||c.*3376C>T|||||3376|,A|intron_variant|MODIFIER|GPALN_001504|GPALN_001504|transcript|GPALN_001504-T1|protein_coding|7/13|c.841+91C>T||||||
Gpscaff_1	6464543	C	G	snp	0.971223	0.906977	0.198347	0.130841	0/0'	0/1'	0/1'	0/1'	ANN=G|synonymous_variant|LOW|GPALN_001504|GPALN_001504|transcript|GPALN_001504-T1|protein_coding|7/14|c.741G>C|p.Ala247Ala|741/1533|741/1533|247/510||,G|downstream_gene_variant|MODIFIER|GPALN_001503|GPALN_001503|transcript|GPALN_001503-T1|protein_coding||c.*2351C>G|||||2351|,G|downstream_gene_variant|MODIFIER|GPALN_001505|GPALN_001505|transcript|GPALN_001505-T1|protein_coding||c.*3185G>C|||||3185|
Gpscaff_1	6464591	G	C	snp	0.185714	0.15	0.858586	0.912281	0/1'	0/1'	0/1'	0/1'	ANN=C|synonymous_variant|LOW|GPALN_001504|GPALN_001504|transcript|GPALN_001504-T1|protein_coding|7/14|c.693C>G|p.Gly231Gly|693/1533|693/1533|231/510||,C|downstream_gene_variant|MODIFIER|GPALN_001503|GPALN_001503|transcript|GPALN_001503-T1|protein_coding||c.*2399G>C|||||2399|,C|downstream_gene_variant|MODIFIER|GPALN_001505|GPALN_001505|transcript|GPALN_001505-T1|protein_coding||c.*3137C>G|||||3137|
Gpscaff_1	6464825	GG	TT	complex	0.970874	0.863636	0.1	0.172414	0/0'	0/1'	0/1'	0/1'	ANN=TT|downstream_gene_variant|MODIFIER|GPALN_001503|GPALN_001503|transcript|GPALN_001503-T1|protein_coding||c.*2633_*2634delGGinsTT|||||2633|,TT|downstream_gene_variant|MODIFIER|GPALN_001505|GPALN_001505|transcript|GPALN_001505-T1|protein_coding||c.*2902_*2903delCCinsAA|||||2903|,TT|intron_variant|MODIFIER|GPALN_001504|GPALN_001504|transcript|GPALN_001504-T1|protein_coding|6/13|c.675+70_675+71de…
Gpscaff_1	6464944	G	A	snp	0.968504	0.907143	0.113636	0.12931	0/0'	0/1'	0/1'	0/1'	ANN=A|synonymous_variant|LOW|GPALN_001504|GPALN_001504|transcript|GPALN_001504-T1|protein_coding|6/14|c.627C>T|p.Phe209Phe|627/1533|627/1533|209/510||,A|downstream_gene_variant|MODIFIER|GPALN_001503|GPALN_001503|transcript|GPALN_001503-T1|protein_coding||c.*2752G>A|||||2752|,A|downstream_gene_variant|MODIFIER|GPALN_001505|GPALN_001505|transcript|GPALN_001505-T1|protein_coding||c.*2784C>T|||||2784|
Gpscaff_1	6465460	TT	CG	mnp	0.989583	0.959184	0.0681818	0.15873	0/0'	0/0'	1/1'	0/1'	ANN=CG|downstream_gene_variant|MODIFIER|GPALN_001503|GPALN_001503|transcript|GPALN_001503-T1|protein_coding||c.*3268_*3269delTTinsCG|||||3268|,CG|downstream_gene_variant|MODIFIER|GPALN_001505|GPALN_001505|transcript|GPALN_001505-T1|protein_coding||c.*2267_*2268delAAinsCG|||||2268|,CG|intron_variant|MODIFIER|GPALN_001504|GPALN_001504|transcript|GPALN_001504-T1|protein_coding|4/13|c.490-12_490-11de…
Gpscaff_1	6465890	T	A	snp	0.833333	0.821705	0.114035	0.122951	0/1'	0/1'	0/1'	0/1'	ANN=A|synonymous_variant|LOW|GPALN_001504|GPALN_001504|transcript|GPALN_001504-T1|protein_coding|3/14|c.405A>T|p.Ile135Ile|405/1533|405/1533|135/510||,A|downstream_gene_variant|MODIFIER|GPALN_001503|GPALN_001503|transcript|GPALN_001503-T1|protein_coding||c.*3698T>A|||||3698|,A|downstream_gene_variant|MODIFIER|GPALN_001505|GPALN_001505|transcript|GPALN_001505-T1|protein_coding||c.*1838A>T|||||1838|
Gpscaff_1	6465914	A	G	snp	0.830645	0.830645	0.0854701	0.125	0/1'	0/1'	0/1'	0/1'	ANN=G|synonymous_variant|LOW|GPALN_001504|GPALN_001504|transcript|GPALN_001504-T1|protein_coding|3/14|c.381T>C|p.Cys127Cys|381/1533|381/1533|127/510||,G|downstream_gene_variant|MODIFIER|GPALN_001503|GPALN_001503|transcript|GPALN_001503-T1|protein_coding||c.*3722A>G|||||3722|,G|downstream_gene_variant|MODIFIER|GPALN_001505|GPALN_001505|transcript|GPALN_001505-T1|protein_coding||c.*1814T>C|||||1814|
Gpscaff_1	6466044	GCCTT	GCTT	del	0.983051	0.925	0.0666667	0.122449	0/0'	0/0'	1/1'	0/1'	ANN=GCTT|downstream_gene_variant|MODIFIER|GPALN_001503|GPALN_001503|transcript|GPALN_001503-T1|protein_coding||c.*3854delC|||||3854|,GCTT|downstream_gene_variant|MODIFIER|GPALN_001505|GPALN_001505|transcript|GPALN_001505-T1|protein_coding||c.*1682delG|||||1682|,GCTT|intron_variant|MODIFIER|GPALN_001504|GPALN_001504|transcript|GPALN_001504-T1|protein_coding|2/13|c.305-56delG||||||
Gpscaff_1	6466100	ATTATTAATTG	ATTTTATTAATTG	ins	0.851562	0.852174	0.09	0.0813954	0/1'	0/1'	0/1'	1/1'	ANN=ATTTTATTAATTG|downstream_gene_variant|MODIFIER|GPALN_001503|GPALN_001503|transcript|GPALN_001503-T1|protein_coding||c.*3910_*3911insTT|||||3911|,ATTTTATTAATTG|downstream_gene_variant|MODIFIER|GPALN_001505|GPALN_001505|transcript|GPALN_001505-T1|protein_coding||c.*1625_*1626insAA|||||1625|,ATTTTATTAATTG|intron_variant|MODIFIER|GPALN_001504|GPALN_001504|transcript|GPALN_001504-T1|protein_coding…
Gpscaff_1	6470995	T	C	snp	0.034188	0.0884956	0.792683	0.909091	1/1'	0/1'	0/1'	0/1'	ANN=C|upstream_gene_variant|MODIFIER|GPALN_001504|GPALN_001504|transcript|GPALN_001504-T1|protein_coding||c.-4280A>G|||||4280|,C|upstream_gene_variant|MODIFIER|GPALN_001505|GPALN_001505|transcript|GPALN_001505-T1|protein_coding||c.-1470A>G|||||1470|,C|upstream_gene_variant|MODIFIER|GPALN_001506|GPALN_001506|transcript|GPALN_001506-T1|protein_coding||c.-929T>C|||||929|,C|intergenic_region|MODIFIER…
Gpscaff_1	6471542	C	T	snp	0.0683761	0.153061	0.920455	0.858586	1/1'	0/1'	0/0'	0/1'	ANN=T|upstream_gene_variant|MODIFIER|GPALN_001504|GPALN_001504|transcript|GPALN_001504-T1|protein_coding||c.-4827G>A|||||4827|,T|upstream_gene_variant|MODIFIER|GPALN_001505|GPALN_001505|transcript|GPALN_001505-T1|protein_coding||c.-2017G>A|||||2017|,T|upstream_gene_variant|MODIFIER|GPALN_001506|GPALN_001506|transcript|GPALN_001506-T1|protein_coding||c.-382C>T|||||382|,T|intergenic_region|MODIFIER…
Gpscaff_1	6471550	G	A	snp	0.0446429	0.15	0.910112	0.848485	1/1'	0/1'	0/1'	0/1'	ANN=A|upstream_gene_variant|MODIFIER|GPALN_001504|GPALN_001504|transcript|GPALN_001504-T1|protein_coding||c.-4835C>T|||||4835|,A|upstream_gene_variant|MODIFIER|GPALN_001505|GPALN_001505|transcript|GPALN_001505-T1|protein_coding||c.-2025C>T|||||2025|,A|upstream_gene_variant|MODIFIER|GPALN_001506|GPALN_001506|transcript|GPALN_001506-T1|protein_coding||c.-374G>A|||||374|,A|intergenic_region|MODIFIER…
Gpscaff_1	6471594	T	C	snp	0.0659341	0.120482	0.938272	0.863158	1/1'	0/1'	0/0'	0/1'	ANN=C|upstream_gene_variant|MODIFIER|GPALN_001504|GPALN_001504|transcript|GPALN_001504-T1|protein_coding||c.-4879A>G|||||4879|,C|upstream_gene_variant|MODIFIER|GPALN_001505|GPALN_001505|transcript|GPALN_001505-T1|protein_coding||c.-2069A>G|||||2069|,C|upstream_gene_variant|MODIFIER|GPALN_001506|GPALN_001506|transcript|GPALN_001506-T1|protein_coding||c.-330T>C|||||330|,C|intergenic_region|MODIFIER…
Gpscaff_1	6471601	G	T	snp	0.0804598	0.133333	0.936709	0.864583	0/1'	0/1'	0/0'	0/1'	ANN=T|upstream_gene_variant|MODIFIER|GPALN_001504|GPALN_001504|transcript|GPALN_001504-T1|protein_coding||c.-4886C>A|||||4886|,T|upstream_gene_variant|MODIFIER|GPALN_001505|GPALN_001505|transcript|GPALN_001505-T1|protein_coding||c.-2076C>A|||||2076|,T|upstream_gene_variant|MODIFIER|GPALN_001506|GPALN_001506|transcript|GPALN_001506-T1|protein_coding||c.-323G>T|||||323|,T|intergenic_region|MODIFIER…
Gpscaff_1	6471726	A	G	snp	0.0285714	0.192308	0.906977	0.927273	1/1'	0/1'	0/1'	0/0'	ANN=G|upstream_gene_variant|MODIFIER|GPALN_001505|GPALN_001505|transcript|GPALN_001505-T1|protein_coding||c.-2201T>C|||||2201|,G|upstream_gene_variant|MODIFIER|GPALN_001506|GPALN_001506|transcript|GPALN_001506-T1|protein_coding||c.-198A>G|||||198|,G|intergenic_region|MODIFIER|GPALN_001505-GPALN_001506|GPALN_001505-GPALN_001506|intergenic_region|GPALN_001505-GPALN_001506|||n.6471726A>G||||||
Gpscaff_1	6472079	T	C	snp	0.0138889	0.171429	0.953488	0.950617	1/1'	0/1'	0/0'	0/0'	ANN=C|synonymous_variant|LOW|GPALN_001506|GPALN_001506|transcript|GPALN_001506-T1|protein_coding|1/22|c.156T>C|p.Leu52Leu|156/2313|156/2313|52/770||,C|upstream_gene_variant|MODIFIER|GPALN_001505|GPALN_001505|transcript|GPALN_001505-T1|protein_coding||c.-2554A>G|||||2554|
Gpscaff_1	6472150	C	T	snp	0.0123457	0.115385	0.864078	0.91954	1/1'	0/1'	0/1'	0/0'	ANN=T|upstream_gene_variant|MODIFIER|GPALN_001505|GPALN_001505|transcript|GPALN_001505-T1|protein_coding||c.-2625G>A|||||2625|,T|intron_variant|MODIFIER|GPALN_001506|GPALN_001506|transcript|GPALN_001506-T1|protein_coding|1/21|c.166+61C>T||||||
Gpscaff_1	6472181	A	G	snp	0.0240964	0.105263	0.864078	0.925	1/1'	0/1'	0/1'	0/0'	ANN=G|upstream_gene_variant|MODIFIER|GPALN_001505|GPALN_001505|transcript|GPALN_001505-T1|protein_coding||c.-2656T>C|||||2656|,G|intron_variant|MODIFIER|GPALN_001506|GPALN_001506|transcript|GPALN_001506-T1|protein_coding|1/21|c.167-38A>G||||||
Gpscaff_1	6472427	G	A	snp	0.0206186	0.0449438	0.863095	0.92053	1/1'	1/1'	0/1'	0/0'	ANN=A|upstream_gene_variant|MODIFIER|GPALN_001505|GPALN_001505|transcript|GPALN_001505-T1|protein_coding||c.-2902C>T|||||2902|,A|intron_variant|MODIFIER|GPALN_001506|GPALN_001506|transcript|GPALN_001506-T1|protein_coding|2/21|c.267+108G>A||||||
Gpscaff_1	6473038	ATA	ATTTA	ins	0	0.106796	0.877551	0.92562	1/1'	0/1'	0/1'	0/0'	ANN=ATTTA|upstream_gene_variant|MODIFIER|GPALN_001505|GPALN_001505|transcript|GPALN_001505-T1|protein_coding||c.-3515_-3514insAA|||||3515|,ATTTA|intron_variant|MODIFIER|GPALN_001506|GPALN_001506|transcript|GPALN_001506-T1|protein_coding|4/21|c.416-33_416-32insTT||||||
Gpscaff_1	6473354	C	T	snp	0.0215054	0.060241	0.923077	0.968085	1/1'	1/1'	0/0'	0/0'	ANN=T|upstream_gene_variant|MODIFIER|GPALN_001505|GPALN_001505|transcript|GPALN_001505-T1|protein_coding||c.-3829G>A|||||3829|,T|intron_variant|MODIFIER|GPALN_001506|GPALN_001506|transcript|GPALN_001506-T1|protein_coding|5/21|c.515+183C>T||||||
Gpscaff_1	6474256	A	G	snp	0.95	0.905882	0.0933333	0.0515464	0/0'	0/1'	0/1'	1/1'	ANN=G|synonymous_variant|LOW|GPALN_001506|GPALN_001506|transcript|GPALN_001506-T1|protein_coding|8/22|c.738A>G|p.Gly246Gly|738/2313|738/2313|246/770||,G|upstream_gene_variant|MODIFIER|GPALN_001505|GPALN_001505|transcript|GPALN_001505-T1|protein_coding||c.-4731T>C|||||4731|
Gpscaff_1	6474265	G	A	snp	0.952381	0.91579	0.0888889	0.07	0/0'	0/0'	0/1'	1/1'	ANN=A|synonymous_variant|LOW|GPALN_001506|GPALN_001506|transcript|GPALN_001506-T1|protein_coding|8/22|c.747G>A|p.Leu249Leu|747/2313|747/2313|249/770||,A|upstream_gene_variant|MODIFIER|GPALN_001505|GPALN_001505|transcript|GPALN_001505-T1|protein_coding||c.-4740C>T|||||4740|
Gpscaff_1	6474333	A	T	snp	0.032967	0.0879121	0.956522	0.89011	1/1'	0/1'	0/0'	0/1'	ANN=T|upstream_gene_variant|MODIFIER|GPALN_001505|GPALN_001505|transcript|GPALN_001505-T1|protein_coding||c.-4808T>A|||||4808|,T|intron_variant|MODIFIER|GPALN_001506|GPALN_001506|transcript|GPALN_001506-T1|protein_coding|8/21|c.780+35A>T||||||
Gpscaff_1	6474451	TAGTAAGTAC	TAGTAC	del	0.0333333	0.0898876	0.911765	0.9375	1/1'	0/1'	0/1'	0/0'	ANN=TAGTAC|upstream_gene_variant|MODIFIER|GPALN_001505|GPALN_001505|transcript|GPALN_001505-T1|protein_coding||c.-4934_-4931delTACT|||||4931|,TAGTAC|intron_variant|MODIFIER|GPALN_001506|GPALN_001506|transcript|GPALN_001506-T1|protein_coding|8/21|c.780+158_780+161delAGTA||||||
Gpscaff_1	6475244	C	T	snp	0.952381	0.967033	0.0740741	0.129412	0/0'	0/0'	1/1'	0/1'	ANN=T|synonymous_variant|LOW|GPALN_001506|GPALN_001506|transcript|GPALN_001506-T1|protein_coding|11/22|c.1215C>T|p.Phe405Phe|1215/2313|1215/2313|405/770||,T|downstream_gene_variant|MODIFIER|GPALN_001507|GPALN_001507|transcript|GPALN_001507-T1|protein_coding||c.*4828G>A|||||4828|WARNING_TRANSCRIPT_NO_STOP_CODON
Gpscaff_1	6475495	T	A	snp	0.139535	0.0795455	0.97561	0.963855	0/1'	1/1'	0/0'	0/0'	ANN=A|downstream_gene_variant|MODIFIER|GPALN_001507|GPALN_001507|transcript|GPALN_001507-T1|protein_coding||c.*4577A>T|||||4577|WARNING_TRANSCRIPT_NO_STOP_CODON,A|intron_variant|MODIFIER|GPALN_001506|GPALN_001506|transcript|GPALN_001506-T1|protein_coding|12/21|c.1327+74T>A||||||
Gpscaff_1	6476045	C	T	snp	0.970588	0.930233	0.0689655	0.0784314	0/0'	0/0'	1/1'	1/1'	ANN=T|downstream_gene_variant|MODIFIER|GPALN_001507|GPALN_001507|transcript|GPALN_001507-T1|protein_coding||c.*4027G>A|||||4027|WARNING_TRANSCRIPT_NO_STOP_CODON,T|intron_variant|MODIFIER|GPALN_001506|GPALN_001506|transcript|GPALN_001506-T1|protein_coding|14/21|c.1563-31C>T||||||
Gpscaff_1	6476216	C	T	snp	0.103774	0.15873	0.890411	0.818182	0/1'	0/1'	0/1'	0/1'	ANN=T|downstream_gene_variant|MODIFIER|GPALN_001507|GPALN_001507|transcript|GPALN_001507-T1|protein_coding||c.*3856G>A|||||3856|WARNING_TRANSCRIPT_NO_STOP_CODON,T|intron_variant|MODIFIER|GPALN_001506|GPALN_001506|transcript|GPALN_001506-T1|protein_coding|15/21|c.1609-38C>T||||||
Gpscaff_1	6476374	T	A	snp	0.95614	0.908333	0.126582	0.0733945	0/0'	0/1'	0/1'	1/1'	ANN=A|downstream_gene_variant|MODIFIER|GPALN_001507|GPALN_001507|transcript|GPALN_001507-T1|protein_coding||c.*3698A>T|||||3698|WARNING_TRANSCRIPT_NO_STOP_CODON,A|intron_variant|MODIFIER|GPALN_001506|GPALN_001506|transcript|GPALN_001506-T1|protein_coding|16/21|c.1698+31T>A||||||
Gpscaff_1	6476384	T	C	snp	0.970588	0.886957	0.106667	0.0642202	0/0'	0/1'	0/1'	1/1'	ANN=C|downstream_gene_variant|MODIFIER|GPALN_001507|GPALN_001507|transcript|GPALN_001507-T1|protein_coding||c.*3688A>G|||||3688|WARNING_TRANSCRIPT_NO_STOP_CODON,C|intron_variant|MODIFIER|GPALN_001506|GPALN_001506|transcript|GPALN_001506-T1|protein_coding|16/21|c.1699-25T>C||||||
Gpscaff_1	6476432	C	T	snp	0.966667	0.897436	0.103448	0.0603448	0/0'	0/1'	0/1'	1/1'	ANN=T|synonymous_variant|LOW|GPALN_001506|GPALN_001506|transcript|GPALN_001506-T1|protein_coding|17/22|c.1722C>T|p.Asn574Asn|1722/2313|1722/2313|574/770||,T|downstream_gene_variant|MODIFIER|GPALN_001507|GPALN_001507|transcript|GPALN_001507-T1|protein_coding||c.*3640G>A|||||3640|WARNING_TRANSCRIPT_NO_STOP_CODON
Gpscaff_1	6476573	T	A	snp	0.990566	0.945946	0.0816327	0.0803571	0/0'	0/0'	0/1'	1/1'	ANN=A|splice_region_variant&intron_variant|LOW|GPALN_001506|GPALN_001506|transcript|GPALN_001506-T1|protein_coding|18/21|c.1811+7T>A||||||,A|downstream_gene_variant|MODIFIER|GPALN_001507|GPALN_001507|transcript|GPALN_001507-T1|protein_coding||c.*3499A>T|||||3499|WARNING_TRANSCRIPT_NO_STOP_CODON
Gpscaff_1	6476579	CTAA	CA	del	1	0.980583	0.0759494	0.0842105	0/0'	0/0'	1/1'	0/1'	ANN=CA|downstream_gene_variant|MODIFIER|GPALN_001507|GPALN_001507|transcript|GPALN_001507-T1|protein_coding||c.*3491_*3492delTA|||||3492|WARNING_TRANSCRIPT_NO_STOP_CODON,CA|intron_variant|MODIFIER|GPALN_001506|GPALN_001506|transcript|GPALN_001506-T1|protein_coding|18/21|c.1811+14_1811+15delTA||||||
Gpscaff_1	6476879	C	G	snp	0.952941	0.869565	0.130435	0.0869565	0/0'	0/1'	0/1'	0/1'	ANN=G|downstream_gene_variant|MODIFIER|GPALN_001507|GPALN_001507|transcript|GPALN_001507-T1|protein_coding||c.*3193G>C|||||3193|WARNING_TRANSCRIPT_NO_STOP_CODON,G|intron_variant|MODIFIER|GPALN_001506|GPALN_001506|transcript|GPALN_001506-T1|protein_coding|19/21|c.1875+131C>G||||||
Gpscaff_1	6477029	ATTT	GTTC	complex	0.042735	0.0944882	0.797101	0.943396	1/1'	0/1'	0/1'	0/0'	ANN=GTTC|downstream_gene_variant|MODIFIER|GPALN_001507|GPALN_001507|transcript|GPALN_001507-T1|protein_coding||c.*3040_*3043delAAATinsGAAC|||||3043|WARNING_TRANSCRIPT_NO_STOP_CODON,GTTC|intron_variant|MODIFIER|GPALN_001506|GPALN_001506|transcript|GPALN_001506-T1|protein_coding|19/21|c.1876-45_1876-42delATTTinsGTTC||||||
Gpscaff_1	6477309	A	G	snp	0.0423729	0.0810811	0.903614	0.938931	1/1'	0/1'	0/1'	0/0'	ANN=G|downstream_gene_variant|MODIFIER|GPALN_001507|GPALN_001507|transcript|GPALN_001507-T1|protein_coding||c.*2763T>C|||||2763|WARNING_TRANSCRIPT_NO_STOP_CODON,G|intron_variant|MODIFIER|GPALN_001506|GPALN_001506|transcript|GPALN_001506-T1|protein_coding|21/21|c.2054+9A>G||||||
Gpscaff_1	6477363	ATTTATTTG	ATTTTATTTG	ins	0.0625	0.117188	0.902174	0.897436	1/1'	0/1'	0/1'	0/1'	ANN=ATTTTATTTG|downstream_gene_variant|MODIFIER|GPALN_001507|GPALN_001507|transcript|GPALN_001507-T1|protein_coding||c.*2705_*2706insA|||||2705|WARNING_TRANSCRIPT_NO_STOP_CODON,ATTTTATTTG|intron_variant|MODIFIER|GPALN_001506|GPALN_001506|transcript|GPALN_001506-T1|protein_coding|21/21|c.2054+66_2054+67insT||||||
Gpscaff_1	6477374	G	A	snp	0.0583333	0.117241	0.893805	0.909774	1/1'	0/1'	0/1'	0/1'	ANN=A|downstream_gene_variant|MODIFIER|GPALN_001507|GPALN_001507|transcript|GPALN_001507-T1|protein_coding||c.*2698C>T|||||2698|WARNING_TRANSCRIPT_NO_STOP_CODON,A|intron_variant|MODIFIER|GPALN_001506|GPALN_001506|transcript|GPALN_001506-T1|protein_coding|21/21|c.2054+74G>A||||||
Gpscaff_1	6477566	A	T	snp	0.0253165	0.141732	0.861386	0.884298	1/1'	0/1'	0/1'	0/1'	ANN=T|downstream_gene_variant|MODIFIER|GPALN_001507|GPALN_001507|transcript|GPALN_001507-T1|protein_coding||c.*2506T>A|||||2506|WARNING_TRANSCRIPT_NO_STOP_CODON,T|intron_variant|MODIFIER|GPALN_001506|GPALN_001506|transcript|GPALN_001506-T1|protein_coding|21/21|c.2054+266A>T||||||
Gpscaff_1	6477894	CGT	CT	del	0.978947	0.961165	0.0864198	0.160377	0/0'	0/0'	1/1'	0/1'	ANN=CT|frameshift_variant|HIGH|GPALN_001506|GPALN_001506|transcript|GPALN_001506-T1|protein_coding|22/22|c.2083delG|p.Val695fs|2083/2313|2083/2313|695/770||,CT|downstream_gene_variant|MODIFIER|GPALN_001507|GPALN_001507|transcript|GPALN_001507-T1|protein_coding||c.*2177delC|||||2177|WARNING_TRANSCRIPT_NO_STOP_CODON;LOF=(GPALN_001506|GPALN_001506|1|1.00)
Gpscaff_1	6478257	CGCA	TGCG	complex	0.96875	0.886957	0.0909091	0.0888889	0/0'	0/1'	1/1'	0/1'	ANN=TGCG|downstream_gene_variant|MODIFIER|GPALN_001506|GPALN_001506|transcript|GPALN_001506-T1|protein_coding||c.*132_*135delCGCAinsTGCG|||||132|,TGCG|downstream_gene_variant|MODIFIER|GPALN_001507|GPALN_001507|transcript|GPALN_001507-T1|protein_coding||c.*1812_*1815delTGCGinsCGCA|||||1815|WARNING_TRANSCRIPT_NO_STOP_CODON,TGCG|intergenic_region|MODIFIER|GPALN_001506-GPALN_001507|GPALN_001506-GPALN…
Gpscaff_1	6478427	G	T	snp	0.967391	0.965116	0.175	0.0777778	0/0'	0/0'	0/1'	1/1'	ANN=T|downstream_gene_variant|MODIFIER|GPALN_001506|GPALN_001506|transcript|GPALN_001506-T1|protein_coding||c.*302G>T|||||302|,T|downstream_gene_variant|MODIFIER|GPALN_001507|GPALN_001507|transcript|GPALN_001507-T1|protein_coding||c.*1645C>A|||||1645|WARNING_TRANSCRIPT_NO_STOP_CODON,T|intergenic_region|MODIFIER|GPALN_001506-GPALN_001507|GPALN_001506-GPALN_001507|intergenic_region|GPALN_001506-GPA…
Gpscaff_1	6478569	C	T	snp	0.95946	0.927273	0.0363636	0	0/0'	0/0'	1/1'	1/1'	ANN=T|downstream_gene_variant|MODIFIER|GPALN_001506|GPALN_001506|transcript|GPALN_001506-T1|protein_coding||c.*444C>T|||||444|,T|downstream_gene_variant|MODIFIER|GPALN_001507|GPALN_001507|transcript|GPALN_001507-T1|protein_coding||c.*1503G>A|||||1503|WARNING_TRANSCRIPT_NO_STOP_CODON,T|intergenic_region|MODIFIER|GPALN_001506-GPALN_001507|GPALN_001506-GPALN_001507|intergenic_region|GPALN_001506-GPA…
Gpscaff_1	6478790	TGT	TT	del	0.990291	0.912281	0.150538	0.113636	0/0'	0/1'	0/1'	0/1'	ANN=TT|downstream_gene_variant|MODIFIER|GPALN_001506|GPALN_001506|transcript|GPALN_001506-T1|protein_coding||c.*666delG|||||666|,TT|downstream_gene_variant|MODIFIER|GPALN_001507|GPALN_001507|transcript|GPALN_001507-T1|protein_coding||c.*1281delC|||||1281|WARNING_TRANSCRIPT_NO_STOP_CODON,TT|intergenic_region|MODIFIER|GPALN_001506-GPALN_001507|GPALN_001506-GPALN_001507|intergenic_region|GPALN_00150…
Gpscaff_1	6478839	C	G	snp	0.215686	0.174312	0.89899	0.888889	0/1'	0/1'	0/1'	0/1'	ANN=G|downstream_gene_variant|MODIFIER|GPALN_001506|GPALN_001506|transcript|GPALN_001506-T1|protein_coding||c.*714C>G|||||714|,G|downstream_gene_variant|MODIFIER|GPALN_001507|GPALN_001507|transcript|GPALN_001507-T1|protein_coding||c.*1233G>C|||||1233|WARNING_TRANSCRIPT_NO_STOP_CODON,G|intergenic_region|MODIFIER|GPALN_001506-GPALN_001507|GPALN_001506-GPALN_001507|intergenic_region|GPALN_001506-GPA…
Gpscaff_1	6478947	G	C	snp	0.985915	0.912698	0.0957447	0.0982143	0/0'	0/1'	0/1'	0/1'	ANN=C|downstream_gene_variant|MODIFIER|GPALN_001506|GPALN_001506|transcript|GPALN_001506-T1|protein_coding||c.*822G>C|||||822|,C|downstream_gene_variant|MODIFIER|GPALN_001507|GPALN_001507|transcript|GPALN_001507-T1|protein_coding||c.*1125C>G|||||1125|WARNING_TRANSCRIPT_NO_STOP_CODON,C|intergenic_region|MODIFIER|GPALN_001506-GPALN_001507|GPALN_001506-GPALN_001507|intergenic_region|GPALN_001506-GPA…
Gpscaff_1	6478953	C	T	snp	0.992701	0.912	0.104167	0.100917	0/0'	0/1'	0/1'	0/1'	ANN=T|downstream_gene_variant|MODIFIER|GPALN_001506|GPALN_001506|transcript|GPALN_001506-T1|protein_coding||c.*828C>T|||||828|,T|downstream_gene_variant|MODIFIER|GPALN_001507|GPALN_001507|transcript|GPALN_001507-T1|protein_coding||c.*1119G>A|||||1119|WARNING_TRANSCRIPT_NO_STOP_CODON,T|intergenic_region|MODIFIER|GPALN_001506-GPALN_001507|GPALN_001506-GPALN_001507|intergenic_region|GPALN_001506-GPA…
Gpscaff_1	6479383	C	T	snp	0.0232558	0.121739	0.848485	0.864078	1/1'	0/1'	0/1'	0/1'	ANN=T|downstream_gene_variant|MODIFIER|GPALN_001506|GPALN_001506|transcript|GPALN_001506-T1|protein_coding||c.*1258C>T|||||1258|,T|downstream_gene_variant|MODIFIER|GPALN_001507|GPALN_001507|transcript|GPALN_001507-T1|protein_coding||c.*689G>A|||||689|WARNING_TRANSCRIPT_NO_STOP_CODON,T|intergenic_region|MODIFIER|GPALN_001506-GPALN_001507|GPALN_001506-GPALN_001507|intergenic_region|GPALN_001506-GPA…
Gpscaff_1	6479400	AAA	TAG	complex	0.0176991	0.131313	0.868687	0.857143	1/1'	0/1'	0/1'	0/1'	ANN=TAG|downstream_gene_variant|MODIFIER|GPALN_001506|GPALN_001506|transcript|GPALN_001506-T1|protein_coding||c.*1275_*1277delAAAinsTAG|||||1275|,TAG|downstream_gene_variant|MODIFIER|GPALN_001507|GPALN_001507|transcript|GPALN_001507-T1|protein_coding||c.*670_*672delTTTinsCTA|||||672|WARNING_TRANSCRIPT_NO_STOP_CODON,TAG|intergenic_region|MODIFIER|GPALN_001506-GPALN_001507|GPALN_001506-GPALN_001507…
Gpscaff_1	6479585	TT	CC	mnp	0.0421053	0.075	0.93617	0.914634	1/1'	1/1'	0/0'	0/1'	ANN=CC|downstream_gene_variant|MODIFIER|GPALN_001506|GPALN_001506|transcript|GPALN_001506-T1|protein_coding||c.*1460_*1461delTTinsCC|||||1460|,CC|downstream_gene_variant|MODIFIER|GPALN_001507|GPALN_001507|transcript|GPALN_001507-T1|protein_coding||c.*486_*487delAAinsGG|||||487|WARNING_TRANSCRIPT_NO_STOP_CODON,CC|intergenic_region|MODIFIER|GPALN_001506-GPALN_001507|GPALN_001506-GPALN_001507|interg…
Gpscaff_1	6479772	G	A	snp	0.940299	0.9	0.0215054	0.00826446	0/0'	0/1'	1/1'	1/1'	ANN=A|downstream_gene_variant|MODIFIER|GPALN_001506|GPALN_001506|transcript|GPALN_001506-T1|protein_coding||c.*1647G>A|||||1647|,A|downstream_gene_variant|MODIFIER|GPALN_001507|GPALN_001507|transcript|GPALN_001507-T1|protein_coding||c.*300C>T|||||300|WARNING_TRANSCRIPT_NO_STOP_CODON,A|intergenic_region|MODIFIER|GPALN_001506-GPALN_001507|GPALN_001506-GPALN_001507|intergenic_region|GPALN_001506-GPA…
Gpscaff_1	6480024	C	G	snp	0.989691	0.914894	0.170732	0.1125	0/0'	0/1'	0/1'	0/1'	ANN=G|downstream_gene_variant|MODIFIER|GPALN_001506|GPALN_001506|transcript|GPALN_001506-T1|protein_coding||c.*1899C>G|||||1899|,G|downstream_gene_variant|MODIFIER|GPALN_001507|GPALN_001507|transcript|GPALN_001507-T1|protein_coding||c.*48G>C|||||48|WARNING_TRANSCRIPT_NO_STOP_CODON,G|intergenic_region|MODIFIER|GPALN_001506-GPALN_001507|GPALN_001506-GPALN_001507|intergenic_region|GPALN_001506-GPALN…
Gpscaff_1	6480031	GTTC	ATTT	complex	0.96875	0.89899	0.168539	0.108434	0/0'	0/1'	0/1'	0/1'	ANN=ATTT|downstream_gene_variant|MODIFIER|GPALN_001506|GPALN_001506|transcript|GPALN_001506-T1|protein_coding||c.*1906_*1909delGTTCinsATTT|||||1906|,ATTT|downstream_gene_variant|MODIFIER|GPALN_001507|GPALN_001507|transcript|GPALN_001507-T1|protein_coding||c.*38_*41delGAACinsAAAT|||||41|WARNING_TRANSCRIPT_NO_STOP_CODON,ATTT|intergenic_region|MODIFIER|GPALN_001506-GPALN_001507|GPALN_001506-GPALN_00…
Gpscaff_1	6480068	A	G	snp	0.974684	0.883929	0.103448	0.0957447	0/0'	0/1'	0/1'	0/1'	ANN=G|downstream_gene_variant|MODIFIER|GPALN_001506|GPALN_001506|transcript|GPALN_001506-T1|protein_coding||c.*1943A>G|||||1943|,G|downstream_gene_variant|MODIFIER|GPALN_001507|GPALN_001507|transcript|GPALN_001507-T1|protein_coding||c.*4T>C|||||4|WARNING_TRANSCRIPT_NO_STOP_CODON,G|intergenic_region|MODIFIER|GPALN_001506-GPALN_001507|GPALN_001506-GPALN_001507|intergenic_region|GPALN_001506-GPALN_0…
Gpscaff_1	6480078	A	G	snp	0.988506	0.882353	0.09	0.0980392	0/0'	0/1'	0/1'	0/1'	ANN=G|synonymous_variant|LOW|GPALN_001507|GPALN_001507|transcript|GPALN_001507-T1|protein_coding|41/41|c.4569T>C|p.Leu1523Leu|4628/4634|4569/4575|1523/1524||WARNING_TRANSCRIPT_NO_STOP_CODON,G|downstream_gene_variant|MODIFIER|GPALN_001506|GPALN_001506|transcript|GPALN_001506-T1|protein_coding||c.*1953A>G|||||1953|
Gpscaff_1	6480207	T	G	snp	0.0135135	0.164384	0.911504	0.927536	1/1'	0/1'	0/1'	0/0'	ANN=G|downstream_gene_variant|MODIFIER|GPALN_001506|GPALN_001506|transcript|GPALN_001506-T1|protein_coding||c.*2082T>G|||||2082|,G|intron_variant|MODIFIER|GPALN_001507|GPALN_001507|transcript|GPALN_001507-T1|protein_coding|40/40|c.4453-13A>C||||||WARNING_TRANSCRIPT_NO_STOP_CODON
Gpscaff_1	6480255	CTTTTTTAAAAATG	CTTTTTAAAAATG	del	0	0.142857	0.907407	0.90625	1/1'	0/1'	0/1'	0/1'	ANN=CTTTTTAAAAATG|downstream_gene_variant|MODIFIER|GPALN_001506|GPALN_001506|transcript|GPALN_001506-T1|protein_coding||c.*2136delT|||||2136|,CTTTTTAAAAATG|intron_variant|MODIFIER|GPALN_001507|GPALN_001507|transcript|GPALN_001507-T1|protein_coding|40/40|c.4453-67delA||||||WARNING_TRANSCRIPT_NO_STOP_CODON
Gpscaff_1	6480280	C	T	snp	0	0.146667	0.903226	0.904412	1/1'	0/1'	0/1'	0/1'	ANN=T|downstream_gene_variant|MODIFIER|GPALN_001506|GPALN_001506|transcript|GPALN_001506-T1|protein_coding||c.*2155C>T|||||2155|,T|intron_variant|MODIFIER|GPALN_001507|GPALN_001507|transcript|GPALN_001507-T1|protein_coding|40/40|c.4453-86G>A||||||WARNING_TRANSCRIPT_NO_STOP_CODON
Gpscaff_1	6480290	C	A	snp	0.0140845	0.142857	0.909836	0.915493	1/1'	0/1'	0/1'	0/1'	ANN=A|downstream_gene_variant|MODIFIER|GPALN_001506|GPALN_001506|transcript|GPALN_001506-T1|protein_coding||c.*2165C>A|||||2165|,A|intron_variant|MODIFIER|GPALN_001507|GPALN_001507|transcript|GPALN_001507-T1|protein_coding|40/40|c.4453-96G>T||||||WARNING_TRANSCRIPT_NO_STOP_CODON
Gpscaff_1	6480353	TAAAGATG	TAAGGTA	complex	0.0645161	0.2	0.95283	0.946903	1/1'	0/1'	0/0'	0/0'	ANN=GGTA|downstream_gene_variant|MODIFIER|GPALN_001506|GPALN_001506|transcript|GPALN_001506-T1|protein_coding||c.*2231_*2235delAGATGinsGGTA|||||2231|,GGTA|intron_variant|MODIFIER|GPALN_001507|GPALN_001507|transcript|GPALN_001507-T1|protein_coding|40/40|c.4452+152_4452+156delCATCTinsTACC||||||WARNING_TRANSCRIPT_NO_STOP_CODON
Gpscaff_1	6480463	T	C	snp	0.0461538	0.190476	0.911504	0.915385	1/1'	0/1'	0/1'	0/1'	ANN=C|downstream_gene_variant|MODIFIER|GPALN_001506|GPALN_001506|transcript|GPALN_001506-T1|protein_coding||c.*2338T>C|||||2338|,C|intron_variant|MODIFIER|GPALN_001507|GPALN_001507|transcript|GPALN_001507-T1|protein_coding|40/40|c.4452+49A>G||||||WARNING_TRANSCRIPT_NO_STOP_CODON
Gpscaff_1	6480855	AAT	GAC	complex	0.925373	0.936709	0.207547	0.0694445	0/0'	0/0'	0/1'	1/1'	ANN=GAC|missense_variant&splice_region_variant|MODERATE|GPALN_001507|GPALN_001507|transcript|GPALN_001507-T1|protein_coding|38/41|c.4222_4224delATTinsGTC|p.Ile1408Val|4283/4634|4222/4575|1408/1524||WARNING_TRANSCRIPT_NO_STOP_CODON,GAC|downstream_gene_variant|MODIFIER|GPALN_001506|GPALN_001506|transcript|GPALN_001506-T1|protein_coding||c.*2730_*2732delAATinsGAC|||||2730|
Gpscaff_1	6480885	G	A	snp	0.94186	0.945055	0.197183	0.0581395	0/0'	0/0'	0/1'	1/1'	ANN=A|downstream_gene_variant|MODIFIER|GPALN_001506|GPALN_001506|transcript|GPALN_001506-T1|protein_coding||c.*2760G>A|||||2760|,A|intron_variant|MODIFIER|GPALN_001507|GPALN_001507|transcript|GPALN_001507-T1|protein_coding|37/40|c.4221-27C>T||||||WARNING_TRANSCRIPT_NO_STOP_CODON
Gpscaff_1	6480893	A	T	snp	0.944444	0.957447	0.24	0.060241	0/0'	0/0'	0/1'	1/1'	ANN=T|downstream_gene_variant|MODIFIER|GPALN_001506|GPALN_001506|transcript|GPALN_001506-T1|protein_coding||c.*2768A>T|||||2768|,T|intron_variant|MODIFIER|GPALN_001507|GPALN_001507|transcript|GPALN_001507-T1|protein_coding|37/40|c.4221-35T>A||||||WARNING_TRANSCRIPT_NO_STOP_CODON
Gpscaff_1	6481034	C	T	snp	0.964286	0.912088	0.170732	0.181818	0/0'	0/1'	0/1'	0/1'	ANN=T|downstream_gene_variant|MODIFIER|GPALN_001506|GPALN_001506|transcript|GPALN_001506-T1|protein_coding||c.*2909C>T|||||2909|,T|intron_variant|MODIFIER|GPALN_001507|GPALN_001507|transcript|GPALN_001507-T1|protein_coding|37/40|c.4221-176G>A||||||WARNING_TRANSCRIPT_NO_STOP_CODON
Gpscaff_1	6481064	C	T	snp	0.983051	0.876923	0.0833333	0.130769	0/0'	0/1'	1/1'	0/1'	ANN=T|downstream_gene_variant|MODIFIER|GPALN_001506|GPALN_001506|transcript|GPALN_001506-T1|protein_coding||c.*2939C>T|||||2939|,T|intron_variant|MODIFIER|GPALN_001507|GPALN_001507|transcript|GPALN_001507-T1|protein_coding|37/40|c.4220+194G>A||||||WARNING_TRANSCRIPT_NO_STOP_CODON
Gpscaff_1	6481174	G	A	snp	0.945652	0.844156	0.0306122	0.00826446	0/0'	0/1'	1/1'	1/1'	ANN=A|downstream_gene_variant|MODIFIER|GPALN_001506|GPALN_001506|transcript|GPALN_001506-T1|protein_coding||c.*3049G>A|||||3049|,A|intron_variant|MODIFIER|GPALN_001507|GPALN_001507|transcript|GPALN_001507-T1|protein_coding|37/40|c.4220+84C>T||||||WARNING_TRANSCRIPT_NO_STOP_CODON
Gpscaff_1	6481184	C	T	snp	0.953271	0.875	0.0408163	0.0241935	0/0'	0/1'	1/1'	1/1'	ANN=T|downstream_gene_variant|MODIFIER|GPALN_001506|GPALN_001506|transcript|GPALN_001506-T1|protein_coding||c.*3059C>T|||||3059|,T|intron_variant|MODIFIER|GPALN_001507|GPALN_001507|transcript|GPALN_001507-T1|protein_coding|37/40|c.4220+74G>A||||||WARNING_TRANSCRIPT_NO_STOP_CODON
Gpscaff_1	6481323	C	T	snp	0.972603	0.900763	0.0818182	0.0697674	0/0'	0/1'	0/1'	1/1'	ANN=T|synonymous_variant|LOW|GPALN_001507|GPALN_001507|transcript|GPALN_001507-T1|protein_coding|37/41|c.4155G>A|p.Gly1385Gly|4214/4634|4155/4575|1385/1524||WARNING_TRANSCRIPT_NO_STOP_CODON,T|downstream_gene_variant|MODIFIER|GPALN_001506|GPALN_001506|transcript|GPALN_001506-T1|protein_coding||c.*3198C>T|||||3198|
Gpscaff_1	6481376	G	T	snp	0.963768	0.914729	0.128205	0.0615385	0/0'	0/0'	0/1'	1/1'	ANN=T|downstream_gene_variant|MODIFIER|GPALN_001506|GPALN_001506|transcript|GPALN_001506-T1|protein_coding||c.*3251G>T|||||3251|,T|intron_variant|MODIFIER|GPALN_001507|GPALN_001507|transcript|GPALN_001507-T1|protein_coding|36/40|c.4124-22C>A||||||WARNING_TRANSCRIPT_NO_STOP_CODON
Gpscaff_1	6481554	G	A	snp	0.975	0.802632	0.0365854	0.06	0/0'	0/1'	1/1'	1/1'	ANN=A|synonymous_variant|LOW|GPALN_001507|GPALN_001507|transcript|GPALN_001507-T1|protein_coding|36/41|c.4099C>T|p.Leu1367Leu|4158/4634|4099/4575|1367/1524||WARNING_TRANSCRIPT_NO_STOP_CODON,A|downstream_gene_variant|MODIFIER|GPALN_001506|GPALN_001506|transcript|GPALN_001506-T1|protein_coding||c.*3429G>A|||||3429|
Gpscaff_1	6482022	C	T	snp	0.981482	0.956522	0.137931	0.0810811	0/0'	0/0'	0/1'	1/1'	ANN=T|downstream_gene_variant|MODIFIER|GPALN_001506|GPALN_001506|transcript|GPALN_001506-T1|protein_coding||c.*3897C>T|||||3897|,T|intron_variant|MODIFIER|GPALN_001507|GPALN_001507|transcript|GPALN_001507-T1|protein_coding|35/40|c.3969+25G>A||||||WARNING_TRANSCRIPT_NO_STOP_CODON
Gpscaff_1	6482865	T	A	snp	0.0243902	0.132653	0.931373	0.880734	1/1'	0/1'	0/0'	0/1'	ANN=A|downstream_gene_variant|MODIFIER|GPALN_001506|GPALN_001506|transcript|GPALN_001506-T1|protein_coding||c.*4740T>A|||||4740|,A|intron_variant|MODIFIER|GPALN_001507|GPALN_001507|transcript|GPALN_001507-T1|protein_coding|34/40|c.3809+26A>T||||||WARNING_TRANSCRIPT_NO_STOP_CODON
Gpscaff_1	6482949	T	A	snp	0	0.107527	0.927083	0.884211	1/1'	0/1'	0/0'	0/1'	ANN=A|missense_variant|MODERATE|GPALN_001507|GPALN_001507|transcript|GPALN_001507-T1|protein_coding|34/41|c.3751A>T|p.Thr1251Ser|3810/4634|3751/4575|1251/1524||WARNING_TRANSCRIPT_NO_STOP_CODON,A|downstream_gene_variant|MODIFIER|GPALN_001506|GPALN_001506|transcript|GPALN_001506-T1|protein_coding||c.*4824T>A|||||4824|
Gpscaff_1	6483002	G	C	snp	0.0116279	0.106557	0.908163	0.918699	1/1'	0/1'	0/1'	0/0'	ANN=C|splice_region_variant&intron_variant|LOW|GPALN_001507|GPALN_001507|transcript|GPALN_001507-T1|protein_coding|33/40|c.3747+4C>G||||||WARNING_TRANSCRIPT_NO_STOP_CODON,C|downstream_gene_variant|MODIFIER|GPALN_001506|GPALN_001506|transcript|GPALN_001506-T1|protein_coding||c.*4877G>C|||||4877|
Gpscaff_1	6483377	TCTT	TCACAA	complex	0.970803	0.902439	0.140625	0.1	0/0'	0/1'	0/1'	0/1'	ANN=ACAA|intron_variant|MODIFIER|GPALN_001507|GPALN_001507|transcript|GPALN_001507-T1|protein_coding|31/40|c.3516-43_3516-42delAAinsTTGT||||||WARNING_TRANSCRIPT_NO_STOP_CODON
Gpscaff_1	6483406	T	G	snp	0.971631	0.86755	0.0833333	0.12381	0/0'	0/1'	1/1'	0/1'	ANN=G|intron_variant|MODIFIER|GPALN_001507|GPALN_001507|transcript|GPALN_001507-T1|protein_coding|31/40|c.3516-69A>C||||||WARNING_TRANSCRIPT_NO_STOP_CODON
Gpscaff_1	6483503	A	G	snp	0.846154	0.831933	0.0909091	0	0/1'	0/1'	0/1'	1/1'	ANN=G|intron_variant|MODIFIER|GPALN_001507|GPALN_001507|transcript|GPALN_001507-T1|protein_coding|31/40|c.3516-166T>C||||||WARNING_TRANSCRIPT_NO_STOP_CODON
Gpscaff_1	6484004	A	G	snp	0.0162602	0.0608696	0.941748	0.848485	1/1'	1/1'	0/0'	0/1'	ANN=G|intron_variant|MODIFIER|GPALN_001507|GPALN_001507|transcript|GPALN_001507-T1|protein_coding|28/40|c.3362-50T>C||||||WARNING_TRANSCRIPT_NO_STOP_CODON
Gpscaff_1	6484719	C	A	snp	0.985507	0.985714	0.0769231	0	0/0'	0/0'	1/1'	1/1'	ANN=A|intron_variant|MODIFIER|GPALN_001507|GPALN_001507|transcript|GPALN_001507-T1|protein_coding|28/40|c.3361+80G>T||||||WARNING_TRANSCRIPT_NO_STOP_CODON
Gpscaff_1	6485042	G	A	snp	0.963964	0.899281	0.0940171	0.0625	0/0'	0/1'	0/1'	1/1'	ANN=A|intron_variant|MODIFIER|GPALN_001507|GPALN_001507|transcript|GPALN_001507-T1|protein_coding|27/40|c.3201+32C>T||||||WARNING_TRANSCRIPT_NO_STOP_CODON
Gpscaff_1	6485439	C	T	snp	0.00854701	0.0530973	0.887097	0.938272	1/1'	1/1'	0/1'	0/0'	ANN=T|intron_variant|MODIFIER|GPALN_001507|GPALN_001507|transcript|GPALN_001507-T1|protein_coding|25/40|c.3007-69G>A||||||WARNING_TRANSCRIPT_NO_STOP_CODON
Gpscaff_1	6485508	T	A	snp	0.0377359	0.136364	0.892473	0.984496	1/1'	0/1'	0/1'	0/0'	ANN=A|intron_variant|MODIFIER|GPALN_001507|GPALN_001507|transcript|GPALN_001507-T1|protein_coding|25/40|c.3007-138A>T||||||WARNING_TRANSCRIPT_NO_STOP_CODON
Gpscaff_1	6485824	T	A	snp	0.0483871	0.146667	0.893333	0.896552	1/1'	0/1'	0/1'	0/1'	ANN=A|intron_variant|MODIFIER|GPALN_001507|GPALN_001507|transcript|GPALN_001507-T1|protein_coding|25/40|c.3006+16A>T||||||WARNING_TRANSCRIPT_NO_STOP_CODON
Gpscaff_1	6486004	A	G	snp	0.0606061	0.179104	0.988235	1	1/1'	0/1'	0/0'	0/0'	ANN=G|intron_variant|MODIFIER|GPALN_001507|GPALN_001507|transcript|GPALN_001507-T1|protein_coding|24/40|c.2896-54T>C||||||WARNING_TRANSCRIPT_NO_STOP_CODON
Gpscaff_1	6486018	GAAAATG	GAAAAATG	ins	0.0714286	0.142857	0.934066	0.974576	1/1'	0/1'	0/0'	0/0'	ANN=GAAAAATG|intron_variant|MODIFIER|GPALN_001507|GPALN_001507|transcript|GPALN_001507-T1|protein_coding|24/40|c.2896-73_2896-72insT||||||WARNING_TRANSCRIPT_NO_STOP_CODON
Gpscaff_1	6486890	GTATATAC	GTATATATAC	ins	0.956522	0.902174	0.180328	0.112676	0/0'	0/1'	0/1'	0/1'	ANN=GTATATATAC|intron_variant|MODIFIER|GPALN_001507|GPALN_001507|transcript|GPALN_001507-T1|protein_coding|20/40|c.2554-32_2554-31insTA||||||WARNING_TRANSCRIPT_NO_STOP_CODON
Gpscaff_1	6487059	C	T	snp	0.95082	0.888889	0.0862069	0.0909091	0/0'	0/1'	0/1'	0/1'	ANN=T|synonymous_variant|LOW|GPALN_001507|GPALN_001507|transcript|GPALN_001507-T1|protein_coding|20/41|c.2493G>A|p.Ala831Ala|2552/4634|2493/4575|831/1524||WARNING_TRANSCRIPT_NO_STOP_CODON
Gpscaff_1	6487809	C	T	snp	0.99115	0.941176	0.0603448	0.0736842	0/0'	0/0'	1/1'	1/1'	ANN=T|intron_variant|MODIFIER|GPALN_001507|GPALN_001507|transcript|GPALN_001507-T1|protein_coding|18/40|c.2255+15G>A||||||WARNING_TRANSCRIPT_NO_STOP_CODON
Gpscaff_1	6488389	C	G	snp	0.95	0.861111	0.108108	0.0561798	0/0'	0/1'	0/1'	1/1'	ANN=G|intron_variant|MODIFIER|GPALN_001507|GPALN_001507|transcript|GPALN_001507-T1|protein_coding|16/40|c.1896+62G>C||||||WARNING_TRANSCRIPT_NO_STOP_CODON
Gpscaff_1	6488584	TTTC	CTTT	complex	0.106061	0.0208333	0.916667	0.877193	0/1'	1/1'	0/1'	0/1'	ANN=CTTT|intron_variant|MODIFIER|GPALN_001507|GPALN_001507|transcript|GPALN_001507-T1|protein_coding|15/40|c.1789-29_1789-26delGAAAinsAAAG||||||WARNING_TRANSCRIPT_NO_STOP_CODON
Gpscaff_1	6489692	T	C	snp	0.934959	0.9	0.104839	0.1	0/0'	0/1'	0/1'	0/1'	ANN=C|synonymous_variant|LOW|GPALN_001507|GPALN_001507|transcript|GPALN_001507-T1|protein_coding|11/41|c.1278A>G|p.Pro426Pro|1337/4634|1278/4575|426/1524||WARNING_TRANSCRIPT_NO_STOP_CODON
Gpscaff_1	6490413	CGATA	TGATC	complex	0.971698	0.915094	0.117647	0.191489	0/0'	0/1'	0/1'	0/1'	ANN=TGATC|intron_variant|MODIFIER|GPALN_001507|GPALN_001507|transcript|GPALN_001507-T1|protein_coding|9/40|c.1086+53_1086+57delTATCGinsGATCA||||||WARNING_TRANSCRIPT_NO_STOP_CODON
Gpscaff_1	6490491	G	A	snp	0.990654	0.841667	0.125	0.149533	0/0'	0/1'	0/1'	0/1'	ANN=A|synonymous_variant|LOW|GPALN_001507|GPALN_001507|transcript|GPALN_001507-T1|protein_coding|9/41|c.1065C>T|p.Phe355Phe|1124/4634|1065/4575|355/1524||WARNING_TRANSCRIPT_NO_STOP_CODON
Gpscaff_1	6491887	G	A	snp	0.0285714	0.0581395	0.913979	0.917647	1/1'	1/1'	0/1'	0/0'	ANN=A|downstream_gene_variant|MODIFIER|GPALN_001508|GPALN_001508|transcript|GPALN_001508-T1|protein_coding||c.*4676C>T|||||4676|,A|intron_variant|MODIFIER|GPALN_001507|GPALN_001507|transcript|GPALN_001507-T1|protein_coding|4/40|c.458-114C>T||||||WARNING_TRANSCRIPT_NO_STOP_CODON
Gpscaff_1	6492017	C	T	snp	0.966292	0.891892	0.11828	0.146067	0/0'	0/1'	0/1'	0/1'	ANN=T|downstream_gene_variant|MODIFIER|GPALN_001508|GPALN_001508|transcript|GPALN_001508-T1|protein_coding||c.*4546G>A|||||4546|,T|intron_variant|MODIFIER|GPALN_001507|GPALN_001507|transcript|GPALN_001507-T1|protein_coding|4/40|c.457+147G>A||||||WARNING_TRANSCRIPT_NO_STOP_CODON
Gpscaff_1	6492221	G	A	snp	0.972727	0.894118	0.108696	0.0825688	0/0'	0/1'	0/1'	1/1'	ANN=A|synonymous_variant|LOW|GPALN_001507|GPALN_001507|transcript|GPALN_001507-T1|protein_coding|4/41|c.400C>T|p.Leu134Leu|459/4634|400/4575|134/1524||WARNING_TRANSCRIPT_NO_STOP_CODON,A|downstream_gene_variant|MODIFIER|GPALN_001508|GPALN_001508|transcript|GPALN_001508-T1|protein_coding||c.*4342C>T|||||4342|
Gpscaff_1	6492246	C	T	snp	0.972727	0.904255	0.0891089	0.0841121	0/0'	0/1'	0/1'	1/1'	ANN=T|synonymous_variant|LOW|GPALN_001507|GPALN_001507|transcript|GPALN_001507-T1|protein_coding|4/41|c.375G>A|p.Glu125Glu|434/4634|375/4575|125/1524||WARNING_TRANSCRIPT_NO_STOP_CODON,T|downstream_gene_variant|MODIFIER|GPALN_001508|GPALN_001508|transcript|GPALN_001508-T1|protein_coding||c.*4317G>A|||||4317|
Gpscaff_1	6493382	GCCCTG	GCCCCTG	ins	0.0727273	0.0943396	0.8	0.75	1/1'	0/1'	0/1'	0/1'	ANN=GCCCCTG|upstream_gene_variant|MODIFIER|GPALN_001507|GPALN_001507|transcript|GPALN_001507-T1|protein_coding||c.-266_-265insG|||||207|WARNING_TRANSCRIPT_NO_STOP_CODON,GCCCCTG|downstream_gene_variant|MODIFIER|GPALN_001508|GPALN_001508|transcript|GPALN_001508-T1|protein_coding||c.*3177_*3178insG|||||3177|,GCCCCTG|intergenic_region|MODIFIER|GPALN_001507-GPALN_001508|GPALN_001507-GPALN_001508|inter…
Gpscaff_1	6494621	AGGGTGA	AGGTGA	del	0.0309278	0.06	0.925926	0.870968	1/1'	1/1'	0/0'	0/1'	ANN=AGGTGA|upstream_gene_variant|MODIFIER|GPALN_001507|GPALN_001507|transcript|GPALN_001507-T1|protein_coding||c.-1504delC|||||1445|WARNING_TRANSCRIPT_NO_STOP_CODON,AGGTGA|downstream_gene_variant|MODIFIER|GPALN_001508|GPALN_001508|transcript|GPALN_001508-T1|protein_coding||c.*1939delC|||||1939|,AGGTGA|downstream_gene_variant|MODIFIER|GPALN_001509|GPALN_001509|transcript|GPALN_001509-T1|protein_co…
Gpscaff_1	6494979	A	G	snp	0.947368	0.890244	0.175439	0.2	0/0'	0/1'	0/1'	0/1'	ANN=G|upstream_gene_variant|MODIFIER|GPALN_001507|GPALN_001507|transcript|GPALN_001507-T1|protein_coding||c.-1859T>C|||||1800|WARNING_TRANSCRIPT_NO_STOP_CODON,G|downstream_gene_variant|MODIFIER|GPALN_001508|GPALN_001508|transcript|GPALN_001508-T1|protein_coding||c.*1584T>C|||||1584|,G|downstream_gene_variant|MODIFIER|GPALN_001509|GPALN_001509|transcript|GPALN_001509-T1|protein_coding||c.*4569T>C|…
Gpscaff_1	6495008	T	C	snp	0.96	0.896552	0.193548	0.195122	0/0'	0/1'	0/1'	0/1'	ANN=C|upstream_gene_variant|MODIFIER|GPALN_001507|GPALN_001507|transcript|GPALN_001507-T1|protein_coding||c.-1888A>G|||||1829|WARNING_TRANSCRIPT_NO_STOP_CODON,C|downstream_gene_variant|MODIFIER|GPALN_001508|GPALN_001508|transcript|GPALN_001508-T1|protein_coding||c.*1555A>G|||||1555|,C|downstream_gene_variant|MODIFIER|GPALN_001509|GPALN_001509|transcript|GPALN_001509-T1|protein_coding||c.*4540A>G|…
Gpscaff_1	6495464	AGT	ATTGT	ins	0.104167	0.0833333	0.854167	0.8	0/1'	1/1'	0/1'	0/1'	ANN=ATTGT|upstream_gene_variant|MODIFIER|GPALN_001507|GPALN_001507|transcript|GPALN_001507-T1|protein_coding||c.-2345_-2344insAA|||||2286|WARNING_TRANSCRIPT_NO_STOP_CODON,ATTGT|downstream_gene_variant|MODIFIER|GPALN_001508|GPALN_001508|transcript|GPALN_001508-T1|protein_coding||c.*1098_*1099insAA|||||1098|,ATTGT|downstream_gene_variant|MODIFIER|GPALN_001509|GPALN_001509|transcript|GPALN_001509-T1…
Gpscaff_1	6495599	A	G	snp	0.0689655	0.09375	0.918033	0.918033	1/1'	0/1'	0/0'	0/1'	ANN=G|upstream_gene_variant|MODIFIER|GPALN_001507|GPALN_001507|transcript|GPALN_001507-T1|protein_coding||c.-2479T>C|||||2420|WARNING_TRANSCRIPT_NO_STOP_CODON,G|downstream_gene_variant|MODIFIER|GPALN_001508|GPALN_001508|transcript|GPALN_001508-T1|protein_coding||c.*964T>C|||||964|,G|downstream_gene_variant|MODIFIER|GPALN_001509|GPALN_001509|transcript|GPALN_001509-T1|protein_coding||c.*3949T>C|||…
Gpscaff_1	6496186	C	T	snp	0.340426	0.171429	0.943396	0.890909	0/1'	0/1'	0/0'	0/1'	ANN=T|upstream_gene_variant|MODIFIER|GPALN_001507|GPALN_001507|transcript|GPALN_001507-T1|protein_coding||c.-3066G>A|||||3007|WARNING_TRANSCRIPT_NO_STOP_CODON,T|downstream_gene_variant|MODIFIER|GPALN_001508|GPALN_001508|transcript|GPALN_001508-T1|protein_coding||c.*377G>A|||||377|,T|downstream_gene_variant|MODIFIER|GPALN_001509|GPALN_001509|transcript|GPALN_001509-T1|protein_coding||c.*3362G>A|||…
Gpscaff_1	6496365	A	G	snp	0.266667	0.154762	0.888889	0.939394	0/1'	0/1'	0/1'	0/0'	ANN=G|upstream_gene_variant|MODIFIER|GPALN_001507|GPALN_001507|transcript|GPALN_001507-T1|protein_coding||c.-3245T>C|||||3186|WARNING_TRANSCRIPT_NO_STOP_CODON,G|downstream_gene_variant|MODIFIER|GPALN_001508|GPALN_001508|transcript|GPALN_001508-T1|protein_coding||c.*198T>C|||||198|,G|downstream_gene_variant|MODIFIER|GPALN_001509|GPALN_001509|transcript|GPALN_001509-T1|protein_coding||c.*3183T>C|||…
Gpscaff_1	6564123	T	G	snp	0.216	0.176471	0.878788	0.904255	0/1'	0/1'	0/1'	0/1'	ANN=G|downstream_gene_variant|MODIFIER|GPALN_001521|GPALN_001521|transcript|GPALN_001521-T1|protein_coding||c.*1962T>G|||||1962|,G|intron_variant|MODIFIER|GPALN_001522|GPALN_001522|transcript|GPALN_001522-T1|protein_coding|13/15|c.1312-29A>C||||||
Gpscaff_1	6564764	A	G	snp	0.872093	0.814159	0.0961538	0.142857	0/1'	0/1'	0/1'	0/1'	ANN=G|downstream_gene_variant|MODIFIER|GPALN_001521|GPALN_001521|transcript|GPALN_001521-T1|protein_coding||c.*2603A>G|||||2603|,G|intron_variant|MODIFIER|GPALN_001522|GPALN_001522|transcript|GPALN_001522-T1|protein_coding|12/15|c.1179+173T>C||||||
Gpscaff_1	6564772	CAGT	CT	del	0.892857	0.837398	0.0943396	0.19697	0/1'	0/1'	0/1'	0/1'	ANN=CT|downstream_gene_variant|MODIFIER|GPALN_001521|GPALN_001521|transcript|GPALN_001521-T1|protein_coding||c.*2612_*2613delAG|||||2612|,CT|intron_variant|MODIFIER|GPALN_001522|GPALN_001522|transcript|GPALN_001522-T1|protein_coding|12/15|c.1179+163_1179+164delCT||||||
Gpscaff_1	6564789	C	T	snp	0.159091	0.193798	0.927536	0.884615	0/1'	0/1'	0/0'	0/1'	ANN=T|downstream_gene_variant|MODIFIER|GPALN_001521|GPALN_001521|transcript|GPALN_001521-T1|protein_coding||c.*2628C>T|||||2628|,T|intron_variant|MODIFIER|GPALN_001522|GPALN_001522|transcript|GPALN_001522-T1|protein_coding|12/15|c.1179+148G>A||||||
Gpscaff_1	6564798	C	T	snp	0.865979	0.884615	0.0972222	0.168831	0/1'	0/1'	0/1'	0/1'	ANN=T|downstream_gene_variant|MODIFIER|GPALN_001521|GPALN_001521|transcript|GPALN_001521-T1|protein_coding||c.*2637C>T|||||2637|,T|intron_variant|MODIFIER|GPALN_001522|GPALN_001522|transcript|GPALN_001522-T1|protein_coding|12/15|c.1179+139G>A||||||
Gpscaff_1	6564816	G	A	snp	0.163462	0.0840336	0.878378	0.855422	0/1'	0/1'	0/1'	0/1'	ANN=A|downstream_gene_variant|MODIFIER|GPALN_001521|GPALN_001521|transcript|GPALN_001521-T1|protein_coding||c.*2655G>A|||||2655|,A|intron_variant|MODIFIER|GPALN_001522|GPALN_001522|transcript|GPALN_001522-T1|protein_coding|12/15|c.1179+121C>T||||||
Gpscaff_1	6564822	C	T	snp	0.815789	0.862595	0.102564	0.1625	0/1'	0/1'	0/1'	0/1'	ANN=T|downstream_gene_variant|MODIFIER|GPALN_001521|GPALN_001521|transcript|GPALN_001521-T1|protein_coding||c.*2661C>T|||||2661|,T|intron_variant|MODIFIER|GPALN_001522|GPALN_001522|transcript|GPALN_001522-T1|protein_coding|12/15|c.1179+115G>A||||||
Gpscaff_1	6564832	A	G	snp	0.8	0.9	0.0886076	0.134146	0/1'	0/1'	0/1'	0/1'	ANN=G|downstream_gene_variant|MODIFIER|GPALN_001521|GPALN_001521|transcript|GPALN_001521-T1|protein_coding||c.*2671A>G|||||2671|,G|intron_variant|MODIFIER|GPALN_001522|GPALN_001522|transcript|GPALN_001522-T1|protein_coding|12/15|c.1179+105T>C||||||
Gpscaff_1	6564836	C	T	snp	0.20354	0.125	0.91358	0.841463	0/1'	0/1'	0/0'	0/1'	ANN=T|downstream_gene_variant|MODIFIER|GPALN_001521|GPALN_001521|transcript|GPALN_001521-T1|protein_coding||c.*2675C>T|||||2675|,T|intron_variant|MODIFIER|GPALN_001522|GPALN_001522|transcript|GPALN_001522-T1|protein_coding|12/15|c.1179+101G>A||||||
Gpscaff_1	6564854	G	A	snp	0.840336	0.942623	0.109756	0.120482	0/1'	0/0'	0/1'	0/1'	ANN=A|downstream_gene_variant|MODIFIER|GPALN_001521|GPALN_001521|transcript|GPALN_001521-T1|protein_coding||c.*2693G>A|||||2693|,A|intron_variant|MODIFIER|GPALN_001522|GPALN_001522|transcript|GPALN_001522-T1|protein_coding|12/15|c.1179+83C>T||||||
Gpscaff_1	6570857	A	G	snp	0.741935	0.804348	0.0810811	0.144578	0/1'	0/1'	1/1'	0/1'	ANN=G|upstream_gene_variant|MODIFIER|GPALN_001522|GPALN_001522|transcript|GPALN_001522-T1|protein_coding||c.-2153T>C|||||2153|,G|downstream_gene_variant|MODIFIER|GPALN_001523|GPALN_001523|transcript|GPALN_001523-T1|protein_coding||c.*2221T>C|||||2221|,G|intergenic_region|MODIFIER|GPALN_001522-GPALN_001523|GPALN_001522-GPALN_001523|intergenic_region|GPALN_001522-GPALN_001523|||n.6570857A>G||||||
Gpscaff_1	6570869	TAAAACAT	TAAAAACAT	ins	0.694444	0.807692	0.0588235	0.144928	0/1'	0/1'	1/1'	0/1'	ANN=TAAAAACAT|upstream_gene_variant|MODIFIER|GPALN_001522|GPALN_001522|transcript|GPALN_001522-T1|protein_coding||c.-2170_-2169insT|||||2170|,TAAAAACAT|downstream_gene_variant|MODIFIER|GPALN_001523|GPALN_001523|transcript|GPALN_001523-T1|protein_coding||c.*2204_*2205insT|||||2204|,TAAAAACAT|intergenic_region|MODIFIER|GPALN_001522-GPALN_001523|GPALN_001522-GPALN_001523|intergenic_region|GPALN_0015…
Gpscaff_1	6571234	C	T	snp	0.73913	0.816327	0.101124	0.0930233	0/1'	0/1'	0/1'	0/1'	ANN=T|upstream_gene_variant|MODIFIER|GPALN_001522|GPALN_001522|transcript|GPALN_001522-T1|protein_coding||c.-2530G>A|||||2530|,T|downstream_gene_variant|MODIFIER|GPALN_001523|GPALN_001523|transcript|GPALN_001523-T1|protein_coding||c.*1844G>A|||||1844|,T|intergenic_region|MODIFIER|GPALN_001522-GPALN_001523|GPALN_001522-GPALN_001523|intergenic_region|GPALN_001522-GPALN_001523|||n.6571234C>T||||||
Gpscaff_1	6571478	A	G	snp	0.710843	0.785714	0.0744681	0.105263	0/1'	0/1'	1/1'	0/1'	ANN=G|upstream_gene_variant|MODIFIER|GPALN_001522|GPALN_001522|transcript|GPALN_001522-T1|protein_coding||c.-2774T>C|||||2774|,G|downstream_gene_variant|MODIFIER|GPALN_001523|GPALN_001523|transcript|GPALN_001523-T1|protein_coding||c.*1600T>C|||||1600|,G|intergenic_region|MODIFIER|GPALN_001522-GPALN_001523|GPALN_001522-GPALN_001523|intergenic_region|GPALN_001522-GPALN_001523|||n.6571478A>G||||||
Gpscaff_1	6571900	C	T	snp	0.22	0.150685	0.853333	0.954545	0/1'	0/1'	0/1'	0/0'	ANN=T|upstream_gene_variant|MODIFIER|GPALN_001522|GPALN_001522|transcript|GPALN_001522-T1|protein_coding||c.-3196G>A|||||3196|,T|downstream_gene_variant|MODIFIER|GPALN_001523|GPALN_001523|transcript|GPALN_001523-T1|protein_coding||c.*1178G>A|||||1178|,T|intergenic_region|MODIFIER|GPALN_001522-GPALN_001523|GPALN_001522-GPALN_001523|intergenic_region|GPALN_001522-GPALN_001523|||n.6571900C>T||||||
Gpscaff_1	6574732	GTTG	ATTT	complex	0.839695	0.820312	0.117647	0.116788	0/1'	0/1'	0/1'	0/1'	ANN=ATTT|synonymous_variant|LOW|GPALN_001523|GPALN_001523|transcript|GPALN_001523-T1|protein_coding|10/15|c.1755_1758delCAACinsAAAT|p.587|1758/2841|1755/2841|585/946||
Gpscaff_1	6574745	C	G	snp	0.797101	0.811594	0.0952381	0.105263	0/1'	0/1'	0/1'	0/1'	ANN=G|missense_variant|MODERATE|GPALN_001523|GPALN_001523|transcript|GPALN_001523-T1|protein_coding|10/15|c.1745G>C|p.Gly582Ala|1745/2841|1745/2841|582/946||
Gpscaff_1	6576665	C	T	snp	0.265957	0.127273	0.901235	0.87037	0/1'	0/1'	0/1'	0/1'	ANN=T|synonymous_variant|LOW|GPALN_001523|GPALN_001523|transcript|GPALN_001523-T1|protein_coding|4/15|c.504G>A|p.Lys168Lys|504/2841|504/2841|168/946||
Gpscaff_1	6576671	A	G	snp	0.260417	0.133333	0.915663	0.875	0/1'	0/1'	0/0'	0/1'	ANN=G|synonymous_variant|LOW|GPALN_001523|GPALN_001523|transcript|GPALN_001523-T1|protein_coding|4/15|c.498T>C|p.Cys166Cys|498/2841|498/2841|166/946||
Gpscaff_1	6576674	A	G	snp	0.75	0.885714	0.142857	0.18018	0/1'	0/1'	0/1'	0/1'	ANN=G|synonymous_variant|LOW|GPALN_001523|GPALN_001523|transcript|GPALN_001523-T1|protein_coding|4/15|c.495T>C|p.Arg165Arg|495/2841|495/2841|165/946||
Gpscaff_1	6576698	C	A	snp	0.242991	0.181102	0.909091	0.907692	0/1'	0/1'	0/1'	0/1'	ANN=A|synonymous_variant|LOW|GPALN_001523|GPALN_001523|transcript|GPALN_001523-T1|protein_coding|4/15|c.471G>T|p.Arg157Arg|471/2841|471/2841|157/946||
Gpscaff_1	6577088	C	T	snp	0.285714	0.15493	0.887324	0.972222	0/1'	0/1'	0/1'	0/0'	ANN=T|intron_variant|MODIFIER|GPALN_001523|GPALN_001523|transcript|GPALN_001523-T1|protein_coding|3/14|c.387+220G>A||||||
Gpscaff_1	6577095	T	C	snp	0.3	0.134328	0.897059	0.958904	0/1'	0/1'	0/1'	0/0'	ANN=C|intron_variant|MODIFIER|GPALN_001523|GPALN_001523|transcript|GPALN_001523-T1|protein_coding|3/14|c.387+213A>G||||||
Gpscaff_1	6580493	G	A	snp	0.166667	0.179775	0.880435	0.848485	0/1'	0/1'	0/1'	0/1'	ANN=A|upstream_gene_variant|MODIFIER|GPALN_001523|GPALN_001523|transcript|GPALN_001523-T1|protein_coding||c.-2306C>T|||||2306|,A|upstream_gene_variant|MODIFIER|GPALN_001524|GPALN_001524|transcript|GPALN_001524-T1|protein_coding||c.-1703G>A|||||1703|,A|downstream_gene_variant|MODIFIER|GPALN_001525|GPALN_001525|transcript|GPALN_001525-T1|protein_coding||c.*3277C>T|||||3108|,A|downstream_gene_varian…
Gpscaff_1	6594920	C	T	snp	0.333333	0.208333	0.923077	0.841463	0/1'	0/1'	0/0'	0/1'	ANN=T|upstream_gene_variant|MODIFIER|GPALN_001526|GPALN_001526|transcript|GPALN_001526-T1|protein_coding||c.-1387G>A|||||1387|,T|downstream_gene_variant|MODIFIER|GPALN_001527|GPALN_001527|transcript|GPALN_001527-T1|protein_coding||c.*315G>A|||||224|,T|downstream_gene_variant|MODIFIER|GPALN_001528|GPALN_001528|transcript|GPALN_001528-T1|protein_coding||c.*2318G>A|||||2062|,T|intergenic_region|MODI…
Gpscaff_1	6607232	T	C	snp	0.255319	0.198413	0.910891	0.822222	0/1'	0/1'	0/1'	0/1'	ANN=C|synonymous_variant|LOW|GPALN_001532|GPALN_001532|transcript|GPALN_001532-T1|protein_coding|3/6|c.442T>C|p.Leu148Leu|480/1245|442/1008|148/335||,C|upstream_gene_variant|MODIFIER|GPALN_001530|GPALN_001530|transcript|GPALN_001530-T1|protein_coding||c.-2916A>G|||||2847|,C|upstream_gene_variant|MODIFIER|GPALN_001531|GPALN_001531|transcript|GPALN_001531-T1|protein_coding||c.-1514A>G|||||1438|,C|u…
Gpscaff_1	6607495	ATTTGA	ATTGA	del	0.144828	0.132743	0.855769	0.82906	0/1'	0/1'	0/1'	0/1'	ANN=ATTGA|upstream_gene_variant|MODIFIER|GPALN_001530|GPALN_001530|transcript|GPALN_001530-T1|protein_coding||c.-3182delA|||||3113|,ATTGA|upstream_gene_variant|MODIFIER|GPALN_001531|GPALN_001531|transcript|GPALN_001531-T1|protein_coding||c.-1780delA|||||1704|,ATTGA|upstream_gene_variant|MODIFIER|GPALN_001534|GPALN_001534|transcript|GPALN_001534-T1|protein_coding||c.-2274delT|||||2274|,ATTGA|upstr…
Gpscaff_1	6617207	A	G	snp	0.134146	0.133333	0.894737	0.804598	0/1'	0/1'	0/1'	0/1'	ANN=G|missense_variant|MODERATE|GPALN_001537|GPALN_001537|transcript|GPALN_001537-T1|protein_coding|6/19|c.709A>G|p.Asn237Asp|709/2205|709/2205|237/734||,G|downstream_gene_variant|MODIFIER|GPALN_001535|GPALN_001535|transcript|GPALN_001535-T1|protein_coding||c.*4096A>G|||||3874|,G|downstream_gene_variant|MODIFIER|GPALN_001536|GPALN_001536|transcript|GPALN_001536-T1|protein_coding||c.*1735A>G|||||1…
Gpscaff_1	6618978	CAAATG	CAAAATG	ins	0.297297	0.207317	0.923077	0.877551	0/1'	0/1'	0/0'	0/1'	ANN=CAAAATG|downstream_gene_variant|MODIFIER|GPALN_001536|GPALN_001536|transcript|GPALN_001536-T1|protein_coding||c.*3509_*3510insA|||||3510|,CAAAATG|intron_variant|MODIFIER|GPALN_001537|GPALN_001537|transcript|GPALN_001537-T1|protein_coding|9/18|c.1312+70_1312+71insA||||||
Gpscaff_1	6621704	T	A	snp	0.282353	0.195876	0.941176	0.880952	0/1'	0/1'	0/0'	0/1'	ANN=A|downstream_gene_variant|MODIFIER|GPALN_001538|GPALN_001538|transcript|GPALN_001538-T1|protein_coding||c.*3823A>T|||||3823|,A|intron_variant|MODIFIER|GPALN_001537|GPALN_001537|transcript|GPALN_001537-T1|protein_coding|10/18|c.1414-708T>A||||||
Gpscaff_1	6621708	GAAAAAAATTG	GAAAAATTG	del	0.320513	0.202381	0.933333	0.890244	0/1'	0/1'	0/0'	0/1'	ANN=GAAAAATTG|downstream_gene_variant|MODIFIER|GPALN_001538|GPALN_001538|transcript|GPALN_001538-T1|protein_coding||c.*3812_*3813delTT|||||3813|,GAAAAATTG|intron_variant|MODIFIER|GPALN_001537|GPALN_001537|transcript|GPALN_001537-T1|protein_coding|10/18|c.1414-698_1414-697delAA||||||
Gpscaff_1	6621923	G	C	snp	0.27907	0.231481	0.956989	0.886957	0/1'	0/1'	0/0'	0/1'	ANN=C|downstream_gene_variant|MODIFIER|GPALN_001538|GPALN_001538|transcript|GPALN_001538-T1|protein_coding||c.*3604C>G|||||3604|,C|intron_variant|MODIFIER|GPALN_001537|GPALN_001537|transcript|GPALN_001537-T1|protein_coding|10/18|c.1414-489G>C||||||
Gpscaff_1	6621993	GCGAATTGA	ACGAGTTGG	complex	0.21519	0.139785	0.896552	0.882353	0/1'	0/1'	0/1'	0/1'	ANN=ACGAGTTGG|downstream_gene_variant|MODIFIER|GPALN_001538|GPALN_001538|transcript|GPALN_001538-T1|protein_coding||c.*3526_*3534delTCAATTCGCinsCCAACTCGT|||||3534|,ACGAGTTGG|intron_variant|MODIFIER|GPALN_001537|GPALN_001537|transcript|GPALN_001537-T1|protein_coding|10/18|c.1414-419_1414-411delGCGAATTGAinsACGAGTTGG||||||
Gpscaff_1	6622007	G	A	snp	0.240964	0.134831	0.898305	0.853659	0/1'	0/1'	0/1'	0/1'	ANN=A|downstream_gene_variant|MODIFIER|GPALN_001538|GPALN_001538|transcript|GPALN_001538-T1|protein_coding||c.*3520C>T|||||3520|,A|intron_variant|MODIFIER|GPALN_001537|GPALN_001537|transcript|GPALN_001537-T1|protein_coding|10/18|c.1414-405G>A||||||
Gpscaff_1	6622023	GGGGGGTTC	GCGGGGGTTC	ins	0.328125	0.164179	0.907407	0.888889	0/1'	0/1'	0/1'	0/1'	ANN=GCGGGGGTTC|downstream_gene_variant|MODIFIER|GPALN_001538|GPALN_001538|transcript|GPALN_001538-T1|protein_coding||c.*3503_*3504insG|||||3503|,GCGGGGGTTC|intron_variant|MODIFIER|GPALN_001537|GPALN_001537|transcript|GPALN_001537-T1|protein_coding|10/18|c.1414-389_1414-388insC||||||
Gpscaff_1	6628470	T	C	snp	0.745283	0.828571	0.127907	0.155556	0/1'	0/1'	0/1'	0/1'	ANN=C|upstream_gene_variant|MODIFIER|GPALN_001538|GPALN_001538|transcript|GPALN_001538-T1|protein_coding||c.-2135A>G|||||2135|,C|downstream_gene_variant|MODIFIER|GPALN_001537|GPALN_001537|transcript|GPALN_001537-T1|protein_coding||c.*3170T>C|||||3170|,C|intron_variant|MODIFIER|GPALN_001539|GPALN_001539|transcript|GPALN_001539-T1|protein_coding|3/21|c.261+94T>C||||||
Gpscaff_1	6633527	C	A	snp	0.8375	0.840426	0.115385	0.265306	0/1'	0/1'	0/1'	0/1'	ANN=A|upstream_gene_variant|MODIFIER|GPALN_001541|GPALN_001541|transcript|GPALN_001541-T1|protein_coding||c.-4018C>A|||||4018|,A|downstream_gene_variant|MODIFIER|GPALN_001540|GPALN_001540|transcript|GPALN_001540-T1|protein_coding||c.*924G>T|||||924|,A|intron_variant|MODIFIER|GPALN_001539|GPALN_001539|transcript|GPALN_001539-T1|protein_coding|21/21|c.1855-210C>A||||||
Gpscaff_1	6635169	CCACGCGA	TCACACGG	complex	0.104478	0.149254	0.85	0.811321	0/1'	0/1'	0/1'	0/1'	ANN=TCACACGG|splice_region_variant&intron_variant|LOW|GPALN_001540|GPALN_001540|transcript|GPALN_001540-T1|protein_coding|8/9|c.869+3_869+10delTCGCGTGGinsCCGTGTGA||||||,TCACACGG|upstream_gene_variant|MODIFIER|GPALN_001541|GPALN_001541|transcript|GPALN_001541-T1|protein_coding||c.-2376_-2369delCCACGCGAinsTCACACGG|||||2376|,TCACACGG|downstream_gene_variant|MODIFIER|GPALN_001539|GPALN_001539|transcr…
Gpscaff_1	6656249	T	G	snp	0.789474	0.83871	0.0769231	0.136364	0/1'	0/1'	0/1'	0/1'	ANN=G|upstream_gene_variant|MODIFIER|GPALN_001547|GPALN_001547|transcript|GPALN_001547-T1|protein_coding||c.-4974T>G|||||4974|,G|downstream_gene_variant|MODIFIER|GPALN_001544|GPALN_001544|transcript|GPALN_001544-T1|protein_coding||c.*1682T>G|||||1682|,G|downstream_gene_variant|MODIFIER|GPALN_001546|GPALN_001546|transcript|GPALN_001546-T1|protein_coding||c.*3407A>C|||||3312|,G|intron_variant|MODIF…
Gpscaff_1	6658259	CAGAG	AAGAA	complex	0.958333	0.868421	0.0909091	0.0714286	0/1'	0/1'	0/1'	1/1'	ANN=AAGAA|upstream_gene_variant|MODIFIER|GPALN_001547|GPALN_001547|transcript|GPALN_001547-T1|protein_coding||c.-2964_-2960delCAGAGinsAAGAA|||||2964|,AAGAA|downstream_gene_variant|MODIFIER|GPALN_001544|GPALN_001544|transcript|GPALN_001544-T1|protein_coding||c.*3692_*3696delCAGAGinsAAGAA|||||3692|,AAGAA|downstream_gene_variant|MODIFIER|GPALN_001546|GPALN_001546|transcript|GPALN_001546-T1|protein_c…
Gpscaff_1	6659186	AA	GG	complex	0.719298	0.769231	0.0681818	0.119048	0/1'	0/1'	1/1'	0/1'	ANN=GG|upstream_gene_variant|MODIFIER|GPALN_001547|GPALN_001547|transcript|GPALN_001547-T1|protein_coding||c.-2037_-2036delAAinsGG|||||2037|,GG|downstream_gene_variant|MODIFIER|GPALN_001544|GPALN_001544|transcript|GPALN_001544-T1|protein_coding||c.*4619_*4620delAAinsGG|||||4619|,GG|downstream_gene_variant|MODIFIER|GPALN_001546|GPALN_001546|transcript|GPALN_001546-T1|protein_coding||c.*469_*470del…
Gpscaff_1	6660750	T	G	snp	0.307692	0.0769231	0.882353	0.947368	0/1'	1/1'	0/1'	0/0'	ANN=G|upstream_gene_variant|MODIFIER|GPALN_001545|GPALN_001545|transcript|GPALN_001545-T1|protein_coding||c.-1341A>C|||||1341|,G|upstream_gene_variant|MODIFIER|GPALN_001546|GPALN_001546|transcript|GPALN_001546-T1|protein_coding||c.-747A>C|||||402|,G|upstream_gene_variant|MODIFIER|GPALN_001547|GPALN_001547|transcript|GPALN_001547-T1|protein_coding||c.-473T>G|||||473|,G|downstream_gene_variant|MODI…
Gpscaff_1	6660757	CCGTG	CG	del	0.333333	0.111111	0.888889	0.944444	0/1'	0/1'	0/1'	0/0'	ANN=CG|upstream_gene_variant|MODIFIER|GPALN_001545|GPALN_001545|transcript|GPALN_001545-T1|protein_coding||c.-1351_-1349delACG|||||1349|,CG|upstream_gene_variant|MODIFIER|GPALN_001546|GPALN_001546|transcript|GPALN_001546-T1|protein_coding||c.-757_-755delACG|||||410|,CG|upstream_gene_variant|MODIFIER|GPALN_001547|GPALN_001547|transcript|GPALN_001547-T1|protein_coding||c.-465_-463delCGT|||||465|,CG…
Gpscaff_1	6704889	T	G	snp	0.797753	0.784615	0.0555556	0.2	0/1'	0/1'	1/1'	0/1'	ANN=G|splice_region_variant&intron_variant|LOW|GPALN_001556|GPALN_001556|transcript|GPALN_001556-T1|protein_coding|4/9|c.1017-7A>C||||||,G|upstream_gene_variant|MODIFIER|GPALN_001554|GPALN_001554|transcript|GPALN_001554-T1|protein_coding||c.-4215A>C|||||3280|,G|upstream_gene_variant|MODIFIER|GPALN_001557|GPALN_001557|transcript|GPALN_001557-T1|protein_coding||c.-2739T>G|||||2739|,G|upstream_gene_…
Gpscaff_1	6707421	C	T	snp	0.684211	0.839286	0.1	0.219512	0/1'	0/1'	0/1'	0/1'	ANN=T|upstream_gene_variant|MODIFIER|GPALN_001556|GPALN_001556|transcript|GPALN_001556-T1|protein_coding||c.-937G>A|||||937|,T|upstream_gene_variant|MODIFIER|GPALN_001557|GPALN_001557|transcript|GPALN_001557-T1|protein_coding||c.-207C>T|||||207|,T|upstream_gene_variant|MODIFIER|GPALN_001558|GPALN_001558|transcript|GPALN_001558-T1|protein_coding||c.-1723C>T|||||1723|,T|downstream_gene_variant|MODI…
Gpscaff_1	6710640	G	A	snp	0.323308	0.173554	0.925926	0.803738	0/1'	0/1'	0/0'	0/1'	ANN=A|upstream_gene_variant|MODIFIER|GPALN_001556|GPALN_001556|transcript|GPALN_001556-T1|protein_coding||c.-4156C>T|||||4156|,A|upstream_gene_variant|MODIFIER|GPALN_001560|GPALN_001560|transcript|GPALN_001560-T1|protein_coding||c.-2975G>A|||||2919|,A|downstream_gene_variant|MODIFIER|GPALN_001557|GPALN_001557|transcript|GPALN_001557-T1|protein_coding||c.*1707G>A|||||1707|,A|downstream_gene_varian…
Gpscaff_1	6715610	C	T	snp	0.85	0.887641	0.179104	0.275862	0/1'	0/1'	0/1'	0/1'	ANN=T|synonymous_variant|LOW|GPALN_001560|GPALN_001560|transcript|GPALN_001560-T1|protein_coding|9/14|c.1206C>T|p.Val402Val|1262/1819|1206/1608|402/535||,T|upstream_gene_variant|MODIFIER|GPALN_001559|GPALN_001559|transcript|GPALN_001559-T1|protein_coding||c.-2397G>A|||||2395|,T|upstream_gene_variant|MODIFIER|GPALN_001561|GPALN_001561|transcript|GPALN_001561-T1|protein_coding||c.-2589C>T|||||2589|…
Gpscaff_1	6733243	G	A	snp	0.197183	0.0632911	0.825	0.690909	0/1'	1/1'	0/1'	0/1'	ANN=A|intron_variant|MODIFIER|GPALN_001563|GPALN_001563|transcript|GPALN_001563-T1|protein_coding|3/33|c.433+5388G>A||||||
Gpscaff_1	6733250	TAAAAAATC	TAAAAATC	del	0.19697	0.0526316	0.857143	0.727273	0/1'	1/1'	0/1'	0/1'	ANN=TAAAAATC|intron_variant|MODIFIER|GPALN_001563|GPALN_001563|transcript|GPALN_001563-T1|protein_coding|3/33|c.433+5401delA||||||
Gpscaff_1	6733363	C	T	snp	0.727273	0.980392	0.142857	0.307692	0/1'	0/0'	0/1'	0/1'	ANN=T|intron_variant|MODIFIER|GPALN_001563|GPALN_001563|transcript|GPALN_001563-T1|protein_coding|3/33|c.433+5508C>T||||||
Gpscaff_1	6735500	T	C	snp	0.165354	0.0826446	1	0.983051	0/1'	1/1'	0/0'	0/0'	ANN=C|intron_variant|MODIFIER|GPALN_001563|GPALN_001563|transcript|GPALN_001563-T1|protein_coding|3/33|c.434-3832T>C||||||
Gpscaff_1	6738810	ATTTTGC	ATTTTTTGC	ins	0.878049	0.943662	0.226415	0.363636	0/1'	0/0'	0/1'	0/1'	ANN=ATTTTTTGC|intron_variant|MODIFIER|GPALN_001563|GPALN_001563|transcript|GPALN_001563-T1|protein_coding|3/33|c.434-518_434-517insTT||||||
Gpscaff_1	6748210	C	T	snp	0.864583	0.885057	0.122642	0.16129	0/1'	0/1'	0/1'	0/1'	ANN=T|synonymous_variant|LOW|GPALN_001563|GPALN_001563|transcript|GPALN_001563-T1|protein_coding|31/34|c.3703C>T|p.Leu1235Leu|3703/4236|3703/4236|1235/1411||,T|downstream_gene_variant|MODIFIER|GPALN_001564|GPALN_001564|transcript|GPALN_001564-T1|protein_coding||c.*2190G>A|||||2122|
Gpscaff_1	6749162	T	A	snp	0.420561	0.255814	1	0.914286	0/1'	0/1'	0/0'	0/1'	ANN=A|downstream_gene_variant|MODIFIER|GPALN_001564|GPALN_001564|transcript|GPALN_001564-T1|protein_coding||c.*1238A>T|||||1170|,A|downstream_gene_variant|MODIFIER|GPALN_001565|GPALN_001565|transcript|GPALN_001565-T1|protein_coding||c.*4380A>T|||||4380|,A|intron_variant|MODIFIER|GPALN_001563|GPALN_001563|transcript|GPALN_001563-T1|protein_coding|33/33|c.4145-155T>A||||||
Gpscaff_1	6749753	C	T	snp	0.9	0.920455	0.190083	0.41	0/1'	0/0'	0/1'	0/1'	ANN=T|downstream_gene_variant|MODIFIER|GPALN_001563|GPALN_001563|transcript|GPALN_001563-T1|protein_coding||c.*345C>T|||||345|,T|downstream_gene_variant|MODIFIER|GPALN_001564|GPALN_001564|transcript|GPALN_001564-T1|protein_coding||c.*647G>A|||||579|,T|downstream_gene_variant|MODIFIER|GPALN_001565|GPALN_001565|transcript|GPALN_001565-T1|protein_coding||c.*3789G>A|||||3789|,T|intergenic_region|MODI…
Gpscaff_1	6749833	TCCTT	TCTT	del	0.919192	0.897959	0.184466	0.307692	0/0'	0/1'	0/1'	0/1'	ANN=TCTT|downstream_gene_variant|MODIFIER|GPALN_001563|GPALN_001563|transcript|GPALN_001563-T1|protein_coding||c.*427delC|||||427|,TCTT|downstream_gene_variant|MODIFIER|GPALN_001564|GPALN_001564|transcript|GPALN_001564-T1|protein_coding||c.*565delG|||||497|,TCTT|downstream_gene_variant|MODIFIER|GPALN_001565|GPALN_001565|transcript|GPALN_001565-T1|protein_coding||c.*3707delG|||||3707|,TCTT|interge…
Gpscaff_1	6752588	G	C	snp	0.901786	0.914062	0.2	0.33871	0/1'	0/1'	0/1'	0/1'	ANN=C|5_prime_UTR_variant|MODIFIER|GPALN_001564|GPALN_001564|transcript|GPALN_001564-T1|protein_coding|1/8|c.-99C>G|||||99|,C|upstream_gene_variant|MODIFIER|GPALN_001566|GPALN_001566|transcript|GPALN_001566-T1|protein_coding||c.-4794G>C|||||4794|,C|downstream_gene_variant|MODIFIER|GPALN_001563|GPALN_001563|transcript|GPALN_001563-T1|protein_coding||c.*3180G>C|||||3180|,C|downstream_gene_variant|M…
Gpscaff_1	6752595	C	T	snp	0.901786	0.914062	0.186916	0.358333	0/1'	0/1'	0/1'	0/1'	ANN=T|upstream_gene_variant|MODIFIER|GPALN_001564|GPALN_001564|transcript|GPALN_001564-T1|protein_coding||c.-106G>A|||||1|,T|upstream_gene_variant|MODIFIER|GPALN_001566|GPALN_001566|transcript|GPALN_001566-T1|protein_coding||c.-4787C>T|||||4787|,T|downstream_gene_variant|MODIFIER|GPALN_001563|GPALN_001563|transcript|GPALN_001563-T1|protein_coding||c.*3187C>T|||||3187|,T|downstream_gene_variant|MO…
Gpscaff_1	6754004	A	G	snp	0.822034	0.929134	0.163636	0.401515	0/1'	0/0'	0/1'	0/1'	ANN=G|synonymous_variant|LOW|GPALN_001565|GPALN_001565|transcript|GPALN_001565-T1|protein_coding|10/11|c.1059T>C|p.Arg353Arg|1059/1125|1059/1125|353/374||,G|upstream_gene_variant|MODIFIER|GPALN_001564|GPALN_001564|transcript|GPALN_001564-T1|protein_coding||c.-1515T>C|||||1410|,G|upstream_gene_variant|MODIFIER|GPALN_001566|GPALN_001566|transcript|GPALN_001566-T1|protein_coding||c.-3378A>G|||||3378…
Gpscaff_1	6754045	T	C	snp	0.663934	0.897196	0.125	0.393443	0/1'	0/1'	0/1'	0/1'	ANN=C|missense_variant|MODERATE|GPALN_001565|GPALN_001565|transcript|GPALN_001565-T1|protein_coding|10/11|c.1018A>G|p.Thr340Ala|1018/1125|1018/1125|340/374||,C|upstream_gene_variant|MODIFIER|GPALN_001564|GPALN_001564|transcript|GPALN_001564-T1|protein_coding||c.-1556A>G|||||1451|,C|upstream_gene_variant|MODIFIER|GPALN_001566|GPALN_001566|transcript|GPALN_001566-T1|protein_coding||c.-3337T>C|||||3…
Gpscaff_1	6754100	G	A	snp	0.815534	0.974026	0.147541	0.369565	0/1'	0/0'	0/1'	0/1'	ANN=A|synonymous_variant|LOW|GPALN_001565|GPALN_001565|transcript|GPALN_001565-T1|protein_coding|10/11|c.963C>T|p.Ser321Ser|963/1125|963/1125|321/374||,A|upstream_gene_variant|MODIFIER|GPALN_001564|GPALN_001564|transcript|GPALN_001564-T1|protein_coding||c.-1611C>T|||||1506|,A|upstream_gene_variant|MODIFIER|GPALN_001566|GPALN_001566|transcript|GPALN_001566-T1|protein_coding||c.-3282G>A|||||3282|,A…
Gpscaff_1	6754313	G	C	snp	0.761905	0.935484	0.190476	0.148148	0/1'	0/0'	0/1'	0/1'	ANN=C|upstream_gene_variant|MODIFIER|GPALN_001564|GPALN_001564|transcript|GPALN_001564-T1|protein_coding||c.-1824C>G|||||1719|,C|upstream_gene_variant|MODIFIER|GPALN_001566|GPALN_001566|transcript|GPALN_001566-T1|protein_coding||c.-3069G>C|||||3069|,C|downstream_gene_variant|MODIFIER|GPALN_001563|GPALN_001563|transcript|GPALN_001563-T1|protein_coding||c.*4905G>C|||||4905|,C|downstream_gene_varian…
Gpscaff_1	6759473	C	T	snp	0.778571	0.886792	0.142857	0.298611	0/1'	0/1'	0/1'	0/1'	ANN=T|upstream_gene_variant|MODIFIER|GPALN_001565|GPALN_001565|transcript|GPALN_001565-T1|protein_coding||c.-3451G>A|||||3451|,T|downstream_gene_variant|MODIFIER|GPALN_001566|GPALN_001566|transcript|GPALN_001566-T1|protein_coding||c.*955C>T|||||955|,T|intron_variant|MODIFIER|GPALN_001567|GPALN_001567|transcript|GPALN_001567-T1|protein_coding|18/20|c.3704+20G>A||||||
Gpscaff_1	6761969	C	T	snp	0.26087	0.180851	0.894737	0.75	0/1'	0/1'	0/1'	0/1'	ANN=T|downstream_gene_variant|MODIFIER|GPALN_001566|GPALN_001566|transcript|GPALN_001566-T1|protein_coding||c.*3451C>T|||||3451|,T|downstream_gene_variant|MODIFIER|GPALN_001568|GPALN_001568|transcript|GPALN_001568-T1|protein_coding||c.*4541G>A|||||4225|,T|intron_variant|MODIFIER|GPALN_001567|GPALN_001567|transcript|GPALN_001567-T1|protein_coding|11/20|c.1878+10G>A||||||
Gpscaff_1	6762788	C	T	snp	0.913044	0.906977	0.181102	0.31405	0/0'	0/1'	0/1'	0/1'	ANN=T|synonymous_variant|LOW|GPALN_001567|GPALN_001567|transcript|GPALN_001567-T1|protein_coding|8/21|c.1356G>A|p.Gly452Gly|1356/4308|1356/4308|452/1435||,T|downstream_gene_variant|MODIFIER|GPALN_001566|GPALN_001566|transcript|GPALN_001566-T1|protein_coding||c.*4270C>T|||||4270|,T|downstream_gene_variant|MODIFIER|GPALN_001568|GPALN_001568|transcript|GPALN_001568-T1|protein_coding||c.*3722G>A|||||…
Gpscaff_1	6763522	G	T	snp	0.87931	0.915385	0.202532	0.316667	0/1'	0/0'	0/1'	0/1'	ANN=T|missense_variant|MODERATE|GPALN_001567|GPALN_001567|transcript|GPALN_001567-T1|protein_coding|4/21|c.846C>A|p.Asp282Glu|846/4308|846/4308|282/1435||,T|downstream_gene_variant|MODIFIER|GPALN_001568|GPALN_001568|transcript|GPALN_001568-T1|protein_coding||c.*2988C>A|||||2672|
Gpscaff_1	6774380	T	C	snp	0.295455	0.159091	1	0.777778	0/1'	0/1'	0/0'	0/1'	ANN=C|downstream_gene_variant|MODIFIER|GPALN_001569|GPALN_001569|transcript|GPALN_001569-T1|protein_coding||c.*1294T>C|||||1294|,C|intron_variant|MODIFIER|GPALN_001570|GPALN_001570|transcript|GPALN_001570-T1|protein_coding|18/18|c.1968+61A>G||||||
Gpscaff_1	6787407	G	A	snp	0.194805	0.186047	0.916667	0.833333	0/1'	0/1'	0/0'	0/1'	ANN=A|upstream_gene_variant|MODIFIER|GPALN_001572|GPALN_001572|transcript|GPALN_001572-T1|protein_coding||c.-747C>T|||||725|,A|upstream_gene_variant|MODIFIER|GPALN_001573|GPALN_001573|transcript|GPALN_001573-T1|protein_coding||c.-255G>A|||||255|,A|downstream_gene_variant|MODIFIER|GPALN_001571|GPALN_001571|transcript|GPALN_001571-T1|protein_coding||c.*4763G>A|||||4685|,A|downstream_gene_variant|MO…
Gpscaff_1	6806060	G	A	snp	0.322034	0.192308	0.96875	0.903226	0/1'	0/1'	0/0'	0/1'	ANN=A|missense_variant|MODERATE|GPALN_001579|GPALN_001579|transcript|GPALN_001579-T1|protein_coding|7/7|c.1112G>A|p.Ser371Asn|1199/1701|1112/1287|371/428||,A|upstream_gene_variant|MODIFIER|GPALN_001581|GPALN_001581|transcript|GPALN_001581-T1|protein_coding||c.-4251G>A|||||4251|,A|downstream_gene_variant|MODIFIER|GPALN_001578|GPALN_001578|transcript|GPALN_001578-T1|protein_coding||c.*3038G>A|||||3…
Gpscaff_1	6806125	C	G	snp	0.378151	0.247706	1	0.909091	0/1'	0/1'	0/0'	0/1'	ANN=G|missense_variant|MODERATE|GPALN_001579|GPALN_001579|transcript|GPALN_001579-T1|protein_coding|7/7|c.1177C>G|p.His393Asp|1264/1701|1177/1287|393/428||,G|upstream_gene_variant|MODIFIER|GPALN_001581|GPALN_001581|transcript|GPALN_001581-T1|protein_coding||c.-4186C>G|||||4186|,G|downstream_gene_variant|MODIFIER|GPALN_001578|GPALN_001578|transcript|GPALN_001578-T1|protein_coding||c.*3103C>G|||||3…
Gpscaff_1	6806229	C	T	snp	0.410256	0.228571	0.988095	0.905983	0/1'	0/1'	0/0'	0/1'	ANN=T|synonymous_variant|LOW|GPALN_001579|GPALN_001579|transcript|GPALN_001579-T1|protein_coding|7/7|c.1281C>T|p.Ser427Ser|1368/1701|1281/1287|427/428||,T|upstream_gene_variant|MODIFIER|GPALN_001581|GPALN_001581|transcript|GPALN_001581-T1|protein_coding||c.-4082C>T|||||4082|,T|downstream_gene_variant|MODIFIER|GPALN_001578|GPALN_001578|transcript|GPALN_001578-T1|protein_coding||c.*3207C>T|||||3207…
Gpscaff_1	6807668	T	C	snp	0.463415	0.269663	1	0.903226	0/1'	0/1'	0/0'	0/1'	ANN=C|missense_variant|MODERATE|GPALN_001580|GPALN_001580|transcript|GPALN_001580-T1|protein_coding|7/8|c.1435A>G|p.Thr479Ala|1435/2447|1435/1908|479/635||,C|upstream_gene_variant|MODIFIER|GPALN_001581|GPALN_001581|transcript|GPALN_001581-T1|protein_coding||c.-2643T>C|||||2643|,C|downstream_gene_variant|MODIFIER|GPALN_001578|GPALN_001578|transcript|GPALN_001578-T1|protein_coding||c.*4646T>C|||||4…
Gpscaff_1	6808489	T	C	snp	0.446281	0.22069	0.954955	0.888	0/1'	0/1'	0/0'	0/1'	ANN=C|synonymous_variant|LOW|GPALN_001580|GPALN_001580|transcript|GPALN_001580-T1|protein_coding|5/8|c.861A>G|p.Ala287Ala|861/2447|861/1908|287/635||,C|upstream_gene_variant|MODIFIER|GPALN_001581|GPALN_001581|transcript|GPALN_001581-T1|protein_coding||c.-1822T>C|||||1822|,C|downstream_gene_variant|MODIFIER|GPALN_001579|GPALN_001579|transcript|GPALN_001579-T1|protein_coding||c.*2254T>C|||||1927|
Gpscaff_1	6809531	A	G	snp	0.390909	0.230089	0.978261	0.876033	0/1'	0/1'	0/0'	0/1'	ANN=G|missense_variant|MODERATE|GPALN_001580|GPALN_001580|transcript|GPALN_001580-T1|protein_coding|2/8|c.194T>C|p.Val65Ala|194/2447|194/1908|65/635||,G|upstream_gene_variant|MODIFIER|GPALN_001581|GPALN_001581|transcript|GPALN_001581-T1|protein_coding||c.-780A>G|||||780|,G|downstream_gene_variant|MODIFIER|GPALN_001579|GPALN_001579|transcript|GPALN_001579-T1|protein_coding||c.*3296A>G|||||2969|,G|…
Gpscaff_1	6810457	C	G	snp	0.307692	0.205479	0.959016	0.907143	0/1'	0/1'	0/0'	0/1'	ANN=G|upstream_gene_variant|MODIFIER|GPALN_001580|GPALN_001580|transcript|GPALN_001580-T1|protein_coding||c.-686G>C|||||686|,G|downstream_gene_variant|MODIFIER|GPALN_001579|GPALN_001579|transcript|GPALN_001579-T1|protein_coding||c.*4222C>G|||||3895|,G|downstream_gene_variant|MODIFIER|GPALN_001582|GPALN_001582|transcript|GPALN_001582-T1|protein_coding||c.*3551G>C|||||3551|,G|intron_variant|MODIFIE…
Gpscaff_1	6810875	G	A	snp	0.295652	0.136364	0.934426	0.897638	0/1'	0/1'	0/0'	0/1'	ANN=A|upstream_gene_variant|MODIFIER|GPALN_001580|GPALN_001580|transcript|GPALN_001580-T1|protein_coding||c.-1104C>T|||||1104|,A|downstream_gene_variant|MODIFIER|GPALN_001579|GPALN_001579|transcript|GPALN_001579-T1|protein_coding||c.*4640G>A|||||4313|,A|downstream_gene_variant|MODIFIER|GPALN_001582|GPALN_001582|transcript|GPALN_001582-T1|protein_coding||c.*3133C>T|||||3133|,A|intron_variant|MODIF…
Gpscaff_1	6810910	T	C	snp	0.333333	0.113821	0.913793	0.894309	0/1'	0/1'	0/1'	0/1'	ANN=C|upstream_gene_variant|MODIFIER|GPALN_001580|GPALN_001580|transcript|GPALN_001580-T1|protein_coding||c.-1139A>G|||||1139|,C|downstream_gene_variant|MODIFIER|GPALN_001579|GPALN_001579|transcript|GPALN_001579-T1|protein_coding||c.*4675T>C|||||4348|,C|downstream_gene_variant|MODIFIER|GPALN_001582|GPALN_001582|transcript|GPALN_001582-T1|protein_coding||c.*3098A>G|||||3098|,C|intron_variant|MODIF…
Gpscaff_1	6810921	C	T	snp	0.343434	0.12	0.896226	0.858407	0/1'	0/1'	0/1'	0/1'	ANN=T|upstream_gene_variant|MODIFIER|GPALN_001580|GPALN_001580|transcript|GPALN_001580-T1|protein_coding||c.-1150G>A|||||1150|,T|downstream_gene_variant|MODIFIER|GPALN_001579|GPALN_001579|transcript|GPALN_001579-T1|protein_coding||c.*4686C>T|||||4359|,T|downstream_gene_variant|MODIFIER|GPALN_001582|GPALN_001582|transcript|GPALN_001582-T1|protein_coding||c.*3087G>A|||||3087|,T|intron_variant|MODIF…
Gpscaff_1	6810931	TAAATG	TAAAATG	ins	0.347368	0.121739	0.907407	0.857143	0/1'	0/1'	0/1'	0/1'	ANN=TAAAATG|upstream_gene_variant|MODIFIER|GPALN_001580|GPALN_001580|transcript|GPALN_001580-T1|protein_coding||c.-1164_-1163insT|||||1164|,TAAAATG|downstream_gene_variant|MODIFIER|GPALN_001579|GPALN_001579|transcript|GPALN_001579-T1|protein_coding||c.*4699_*4700insA|||||4373|,TAAAATG|downstream_gene_variant|MODIFIER|GPALN_001582|GPALN_001582|transcript|GPALN_001582-T1|protein_coding||c.*3073_*30…
Gpscaff_1	6818979	C	T	snp	0.225352	0.242857	1	0.892857	0/1'	0/1'	0/0'	0/1'	ANN=T|upstream_gene_variant|MODIFIER|GPALN_001582|GPALN_001582|transcript|GPALN_001582-T1|protein_coding||c.-2713G>A|||||2539|,T|upstream_gene_variant|MODIFIER|GPALN_001584|GPALN_001584|transcript|GPALN_001584-T1|protein_coding||c.-2221C>T|||||2205|,T|upstream_gene_variant|MODIFIER|GPALN_001585|GPALN_001585|transcript|GPALN_001585-T1|protein_coding||c.-3846C>T|||||3846|,T|intron_variant|MODIFIER|…
Gpscaff_1	6818990	ACCCAA	GCCCGCCAA	complex	0.276923	0.292308	1	0.862069	0/1'	0/1'	0/0'	0/1'	ANN=GCCCGCCAA|upstream_gene_variant|MODIFIER|GPALN_001582|GPALN_001582|transcript|GPALN_001582-T1|protein_coding||c.-2729_-2724delTTGGGTinsTTGGCGGGC|||||2550|,GCCCGCCAA|upstream_gene_variant|MODIFIER|GPALN_001584|GPALN_001584|transcript|GPALN_001584-T1|protein_coding||c.-2210_-2205delACCCAAinsGCCCGCCAA|||||2194|,GCCCGCCAA|upstream_gene_variant|MODIFIER|GPALN_001585|GPALN_001585|transcript|GPALN_0…
Gpscaff_1	6822104	ACCCAT	ACCAT	del	0.185567	0.211765	0.914634	0.855422	0/1'	0/1'	0/1'	0/1'	ANN=ACCAT|3_prime_UTR_variant|MODIFIER|GPALN_001584|GPALN_001584|transcript|GPALN_001584-T1|protein_coding|3/3|c.*192delC|||||192|,ACCAT|upstream_gene_variant|MODIFIER|GPALN_001583|GPALN_001583|transcript|GPALN_001583-T1|protein_coding||c.-1633delG|||||1633|,ACCAT|upstream_gene_variant|MODIFIER|GPALN_001585|GPALN_001585|transcript|GPALN_001585-T1|protein_coding||c.-718delC|||||718|,ACCAT|upstream…
Gpscaff_1	6825853	T	C	snp	0.345794	0.201681	0.914286	0.8	0/1'	0/1'	0/1'	0/1'	ANN=C|synonymous_variant|LOW|GPALN_001585|GPALN_001585|transcript|GPALN_001585-T1|protein_coding|12/13|c.1641T>C|p.Pro547Pro|1641/1971|1641/1971|547/656||,C|upstream_gene_variant|MODIFIER|GPALN_001586|GPALN_001586|transcript|GPALN_001586-T1|protein_coding||c.-941T>C|||||941|,C|downstream_gene_variant|MODIFIER|GPALN_001584|GPALN_001584|transcript|GPALN_001584-T1|protein_coding||c.*3938T>C|||||3597…
Gpscaff_1	6833981	T	C	snp	0.268817	0.0842105	0.894737	0.794118	0/1'	1/1'	0/1'	0/1'	ANN=C|synonymous_variant|LOW|GPALN_001589|GPALN_001589|transcript|GPALN_001589-T1|protein_coding|3/22|c.213T>C|p.Ser71Ser|421/3427|213/3219|71/1072||,C|upstream_gene_variant|MODIFIER|GPALN_001587|GPALN_001587|transcript|GPALN_001587-T1|protein_coding||c.-4366A>G|||||4308|,C|upstream_gene_variant|MODIFIER|GPALN_001588|GPALN_001588|transcript|GPALN_001588-T1|protein_coding||c.-1500A>G|||||1469|
Gpscaff_1	6836541	T	C	snp	0.173469	0.0857143	0.829545	0.8	0/1'	0/1'	0/1'	0/1'	ANN=C|synonymous_variant|LOW|GPALN_001589|GPALN_001589|transcript|GPALN_001589-T1|protein_coding|10/22|c.1530T>C|p.Cys510Cys|1738/3427|1530/3219|510/1072||,C|upstream_gene_variant|MODIFIER|GPALN_001588|GPALN_001588|transcript|GPALN_001588-T1|protein_coding||c.-4060A>G|||||4029|
Gpscaff_1	6841825	G	A	snp	0.2	0.15534	0.955357	0.865672	0/1'	0/1'	0/0'	0/1'	ANN=A|downstream_gene_variant|MODIFIER|GPALN_001590|GPALN_001590|transcript|GPALN_001590-T1|protein_coding||c.*4994C>T|||||4994|,A|intron_variant|MODIFIER|GPALN_001589|GPALN_001589|transcript|GPALN_001589-T1|protein_coding|13/21|c.1883-252G>A||||||
Gpscaff_1	6846279	A	G	snp	0.155556	0.0990099	0.923077	0.776786	0/1'	0/1'	0/0'	0/1'	ANN=G|missense_variant|MODERATE|GPALN_001589|GPALN_001589|transcript|GPALN_001589-T1|protein_coding|21/22|c.2971A>G|p.Thr991Ala|3179/3427|2971/3219|991/1072||,G|upstream_gene_variant|MODIFIER|GPALN_001592|GPALN_001592|transcript|GPALN_001592-T1|protein_coding||c.-4302A>G|||||4302|,G|downstream_gene_variant|MODIFIER|GPALN_001590|GPALN_001590|transcript|GPALN_001590-T1|protein_coding||c.*540T>C||||…
Gpscaff_1	6846454	C	T	snp	0.292929	0.23	1	0.905263	0/1'	0/1'	0/0'	0/1'	ANN=T|synonymous_variant|LOW|GPALN_001589|GPALN_001589|transcript|GPALN_001589-T1|protein_coding|22/22|c.3097C>T|p.Leu1033Leu|3305/3427|3097/3219|1033/1072||,T|upstream_gene_variant|MODIFIER|GPALN_001592|GPALN_001592|transcript|GPALN_001592-T1|protein_coding||c.-4127C>T|||||4127|,T|downstream_gene_variant|MODIFIER|GPALN_001590|GPALN_001590|transcript|GPALN_001590-T1|protein_coding||c.*365G>A|||||…
Gpscaff_1	6847068	T	G	snp	0.11236	0.123967	0.827586	0.6875	0/1'	0/1'	0/1'	0/1'	ANN=G|missense_variant|MODERATE|GPALN_001590|GPALN_001590|transcript|GPALN_001590-T1|protein_coding|2/2|c.426A>C|p.Leu142Phe|426/675|426/675|142/224||,G|upstream_gene_variant|MODIFIER|GPALN_001592|GPALN_001592|transcript|GPALN_001592-T1|protein_coding||c.-3513T>G|||||3513|,G|downstream_gene_variant|MODIFIER|GPALN_001589|GPALN_001589|transcript|GPALN_001589-T1|protein_coding||c.*492T>G|||||492|,G|…
Gpscaff_1	6849599	CTTTAG	CATTTAG	ins	0.243243	0.09375	0.80597	0.813559	0/1'	0/1'	0/1'	0/1'	ANN=CATTTAG|upstream_gene_variant|MODIFIER|GPALN_001590|GPALN_001590|transcript|GPALN_001590-T1|protein_coding||c.-1926_-1925insT|||||1926|,CATTTAG|upstream_gene_variant|MODIFIER|GPALN_001591|GPALN_001591|transcript|GPALN_001591-T1|protein_coding||c.-232_-231insT|||||176|,CATTTAG|upstream_gene_variant|MODIFIER|GPALN_001592|GPALN_001592|transcript|GPALN_001592-T1|protein_coding||c.-982_-981insA|||…
Gpscaff_1	6850727	A	C	snp	0.128713	0.153846	0.888889	0.662921	0/1'	0/1'	0/1'	0/1'	ANN=C|upstream_gene_variant|MODIFIER|GPALN_001590|GPALN_001590|transcript|GPALN_001590-T1|protein_coding||c.-3053T>G|||||3053|,C|upstream_gene_variant|MODIFIER|GPALN_001591|GPALN_001591|transcript|GPALN_001591-T1|protein_coding||c.-1359T>G|||||1303|,C|downstream_gene_variant|MODIFIER|GPALN_001589|GPALN_001589|transcript|GPALN_001589-T1|protein_coding||c.*4151A>C|||||4151|,C|intron_variant|MODIFIE…
[truncated: 20,257 more rows]
