# Supplementary material for: The Genomic Impact of Selection for Virulence against Resistance in the Potato Cyst Nematode, Globodera pallida
Source: Genes (Basel). 2020 Nov 28;11(12):1429. doi: 10.3390/genes11121429 (PMC7760817; doi:10.3390/genes11121429)
Supplement: Supplementary file 1 [file genes-11-01429-s001.zip › Supplementary data/Supplementary Table 6-reseq_final_variants_selections_v2.xlsx]

## Sheet: var_calls & selection
Scaffold	Position	REF	ALT	Type	Gene	Description	Length	e.Value	InterPro.GO.Names	n11305 x Sv11305_MAF	n11305 x Sv8906_MAF	n11415 x Sa11415_MAF	n11415 x Sa12674_MAF	SnpEff_INFO	Selection	Other
Gpscaff_1	681027	C	T	snp	GPALN_000123	NA	159	NA	no GO terms	0.230159	0.142857	0.850575	0.810345	ANN=T|missense_variant|MODERATE|GPALN_000123|GPALN_000123|transcript|GPALN_000123-T1|protein_coding|1/5|c.74G>A|p.Ser25Asn|79/548|74/480|25/159||,T|upstream_gene_variant|MODIFIER|GPALN_000122|GPALN_000122|transcript|GPALN_000122-T1|protein_coding||c.-3032G>A|||||3032|,T|downstream_gene_variant|MODIFIER|GPALN_000124|GPALN_000124|transcript|GPALN_000124-T1|protein_coding||c.*712G>A|||||712|,T|downs…	S. vernei
Gpscaff_1	683109	G	C	snp	GPALN_000124	Protein CBG14685	105	4.6e-13	no GO terms	0.158879	0.14876	0.897436	0.608696	ANN=C|missense_variant|MODERATE|GPALN_000124|GPALN_000124|transcript|GPALN_000124-T1|protein_coding|1/4|c.34C>G|p.Leu12Val|34/318|34/318|12/105||,C|upstream_gene_variant|MODIFIER|GPALN_000123|GPALN_000123|transcript|GPALN_000123-T1|protein_coding||c.-2009C>G|||||2004|,C|upstream_gene_variant|MODIFIER|GPALN_000126|GPALN_000126|transcript|GPALN_000126-T1|protein_coding||c.-3214G>C|||||3214|,C|downs…	S. vernei
Gpscaff_1	697907	GCAT	ACAC	complex	GPALN_000131	Abnormal cell migration protein 18	1018	5.6e-31	no GO terms	0.280374	0.144928	0.855769	0.715686	ANN=ACAC|missense_variant|MODERATE|GPALN_000131|GPALN_000131|transcript|GPALN_000131-T1|protein_coding|11/18|c.1324_1327delATGCinsGTGT|p.MetPro442ValSer|1327/3057|1324/3057|442/1018||,ACAC|downstream_gene_variant|MODIFIER|GPALN_000130|GPALN_000130|transcript|GPALN_000130-T1|protein_coding||c.*3806_*3809delGCATinsACAC|||||3806|	S. vernei
Gpscaff_1	712489	T	C	snp	GPALN_000134	beta-1,3-galactosyltransferase 1-like	703	1.7e-34	P:protein glycosylation; F:galactosyltransferase activity; C:membrane	0.865079	0.875	0.164557	0.346939	ANN=C|missense_variant|MODERATE|GPALN_000134|GPALN_000134|transcript|GPALN_000134-T1|protein_coding|12/12|c.2093A>G|p.Asp698Gly|2311/2414|2093/2112|698/703||,C|downstream_gene_variant|MODIFIER|GPALN_000132|GPALN_000132|transcript|GPALN_000132-T1|protein_coding||c.*3022T>C|||||3022|,C|downstream_gene_variant|MODIFIER|GPALN_000133|GPALN_000133|transcript|GPALN_000133-T1|protein_coding||c.*577T>C|||…	H3
Gpscaff_1	723782	T	C	snp	GPALN_000136	shTK domain protein	300	4.7e-10	no GO terms	0.732673	0.819149	0.0888889	0.255814	ANN=C|missense_variant|MODERATE|GPALN_000136|GPALN_000136|transcript|GPALN_000136-T1|protein_coding|8/8|c.883A>G|p.Lys295Glu|1087/1205|883/903|295/300||,C|upstream_gene_variant|MODIFIER|GPALN_000134|GPALN_000134|transcript|GPALN_000134-T1|protein_coding||c.-4473A>G|||||4214|,C|downstream_gene_variant|MODIFIER|GPALN_000135|GPALN_000135|transcript|GPALN_000135-T1|protein_coding||c.*1532T>C|||||1532…	H3
Gpscaff_1	918121	CGCTGCTGCTG	CGCTGCTGCTGCTG	ins	GPALN_000180	Nuclear Hormone Receptor family	1400	4.2e-45	F:DNA-binding transcription factor activity; C:nucleus; P:regulation of transcription, DNA-templated; F:zinc ion binding; F:sequence-specific DNA binding	0.904762	0.955056	0.246154	0.352273	ANN=CGCTGCTGCTGCTG|conservative_inframe_insertion|MODERATE|GPALN_000180|GPALN_000180|transcript|GPALN_000180-T1|protein_coding|14/14|c.4163_4164insCAG|p.Asn1388dup|4163/4203|4163/4203|1388/1400||,CGCTGCTGCTGCTG|upstream_gene_variant|MODIFIER|GPALN_000178|GPALN_000178|transcript|GPALN_000178-T1|protein_coding||c.-4754_-4753insCAG|||||4754|,CGCTGCTGCTGCTG|downstream_gene_variant|MODIFIER|GPALN_0001…	H3
Gpscaff_1	951154	G	C	snp	GPALN_000187	solute carrier family 41 member 1-like isoform X2	521	3e-89	P:cation transport; F:cation transmembrane transporter activity	0.826923	0.864662	0.152542	0.289474	ANN=C|missense_variant|MODERATE|GPALN_000187|GPALN_000187|transcript|GPALN_000187-T1|protein_coding|2/8|c.190G>C|p.Ala64Pro|190/1566|190/1566|64/521||,C|upstream_gene_variant|MODIFIER|GPALN_000186|GPALN_000186|transcript|GPALN_000186-T1|protein_coding||c.-2759C>G|||||2759|,C|downstream_gene_variant|MODIFIER|GPALN_000188|GPALN_000188|transcript|GPALN_000188-T1|protein_coding||c.*3060C>G|||||3060|	H3
Gpscaff_1	5528667	CT	AA	mnp	GPALN_001290	BTB/POZ domain-containing protein 2	359	5.1e-19	F:protein binding	0.822222	0.923077	0.215054	0.429907	ANN=AA|missense_variant|MODERATE|GPALN_001290|GPALN_001290|transcript|GPALN_001290-T1|protein_coding|2/8|c.143_144delCTinsAA|p.Ala48Glu|143/1080|143/1080|48/359||,AA|upstream_gene_variant|MODIFIER|GPALN_001289|GPALN_001289|transcript|GPALN_001289-T1|protein_coding||c.-4653_-4652delAGinsTT|||||4652|	H3
Gpscaff_1	6116438	C	A	snp	GPALN_001421	Oxysterol-binding protein-related protein 9	748	1.2e-168	no GO terms	0.916667	0.84	0	0.0267857	ANN=A|missense_variant|MODERATE|GPALN_001421|GPALN_001421|transcript|GPALN_001421-T1|protein_coding|5/15|c.775G>T|p.Val259Leu|775/2247|775/2247|259/748||,A|upstream_gene_variant|MODIFIER|GPALN_001420|GPALN_001420|transcript|GPALN_001420-T1|protein_coding||c.-3192G>T|||||3192|,A|downstream_gene_variant|MODIFIER|GPALN_001419|GPALN_001419|transcript|GPALN_001419-T1|protein_coding||c.*4040C>A|||||404…	H3
Gpscaff_1	6116744	A	C	snp	GPALN_001421	Oxysterol-binding protein-related protein 9	748	1.2e-168	no GO terms	0.992248	0.914062	0	0.0263158	ANN=C|missense_variant|MODERATE|GPALN_001421|GPALN_001421|transcript|GPALN_001421-T1|protein_coding|4/15|c.541T>G|p.Ser181Ala|541/2247|541/2247|181/748||,C|upstream_gene_variant|MODIFIER|GPALN_001420|GPALN_001420|transcript|GPALN_001420-T1|protein_coding||c.-3498T>G|||||3498|,C|downstream_gene_variant|MODIFIER|GPALN_001419|GPALN_001419|transcript|GPALN_001419-T1|protein_coding||c.*4346A>C|||||434…	H3
Gpscaff_1	6116780	C	T	snp	GPALN_001421	Oxysterol-binding protein-related protein 9	748	1.2e-168	no GO terms	0.965278	0.922481	0	0.0340136	ANN=T|missense_variant|MODERATE|GPALN_001421|GPALN_001421|transcript|GPALN_001421-T1|protein_coding|4/15|c.505G>A|p.Val169Ile|505/2247|505/2247|169/748||,T|upstream_gene_variant|MODIFIER|GPALN_001420|GPALN_001420|transcript|GPALN_001420-T1|protein_coding||c.-3534G>A|||||3534|,T|downstream_gene_variant|MODIFIER|GPALN_001419|GPALN_001419|transcript|GPALN_001419-T1|protein_coding||c.*4382C>T|||||438…	H3
Gpscaff_1	6118731	TCTGCTGCTGCTGC	TCTGCTGCTGC	del	GPALN_001422	dorsal gland cell-specific expression protein	405	3.4e-48	no GO terms	0.05	0.159091	1	1	ANN=TCTGCTGCTGC|conservative_inframe_deletion|MODERATE|GPALN_001422|GPALN_001422|transcript|GPALN_001422-T1|protein_coding|6/6|c.1191_1193delGCA|p.Gln398del|1193/1327|1191/1218|397/405||,TCTGCTGCTGC|upstream_gene_variant|MODIFIER|GPALN_001421|GPALN_001421|transcript|GPALN_001421-T1|protein_coding||c.-1011_-1009delGCA|||||1009|,TCTGCTGCTGC|downstream_gene_variant|MODIFIER|GPALN_001423|GPALN_001423…	S. vernei
Gpscaff_1	6160554	GTGCAGCG	TTGGAGCC	complex	GPALN_001429	dorsal gland cell-specific expression protein	350	9.3e-42	no IPS match	0.0833333	0.0588235	0.971429	0.961538	ANN=TTGGAGCC|missense_variant|MODERATE|GPALN_001429|GPALN_001429|transcript|GPALN_001429-T1|protein_coding|2/5|c.191_198delCGCTGCACinsGGCTCCAA|p.SerLeuHis64TrpLeuGln|198/1053|191/1053|64/350||,TTGGAGCC|upstream_gene_variant|MODIFIER|GPALN_001431|GPALN_001431|transcript|GPALN_001431-T1|protein_coding||c.-4388_-4381delGTGCAGCGinsTTGGAGCC|||||4388|,TTGGAGCC|downstream_gene_variant|MODIFIER|GPALN_001…	S. vernei
Gpscaff_1	6160577	C	T	snp	GPALN_001429	dorsal gland cell-specific expression protein	350	9.3e-42	no IPS match	0.0833333	0.05	0.906977	0.727273	ANN=T|missense_variant|MODERATE|GPALN_001429|GPALN_001429|transcript|GPALN_001429-T1|protein_coding|2/5|c.175G>A|p.Glu59Lys|175/1053|175/1053|59/350||,T|upstream_gene_variant|MODIFIER|GPALN_001431|GPALN_001431|transcript|GPALN_001431-T1|protein_coding||c.-4365C>T|||||4365|,T|downstream_gene_variant|MODIFIER|GPALN_001428|GPALN_001428|transcript|GPALN_001428-T1|protein_coding||c.*1855C>T|||||988|,T…	S. vernei
Gpscaff_1	6169389	G	T	snp	GPALN_001432	diphosphoinositol polyphosphate phosphohydrolase 1 isoform X2	341	3.9e-21	F:hydrolase activity	0.976923	0.93007	0.137931	0.075188	ANN=T|missense_variant|MODERATE|GPALN_001432|GPALN_001432|transcript|GPALN_001432-T1|protein_coding|6/6|c.870G>T|p.Gln290His|870/1026|870/1026|290/341||,T|upstream_gene_variant|MODIFIER|GPALN_001430|GPALN_001430|transcript|GPALN_001430-T1|protein_coding||c.-4981C>A|||||4916|,T|upstream_gene_variant|MODIFIER|GPALN_001433|GPALN_001433|transcript|GPALN_001433-T1|protein_coding||c.-847G>T|||||637|,T|…	H3
Gpscaff_1	6173813	G	A	snp	GPALN_001435	Pyruvate dehydrogenase E1 component subunit beta, mitochondrial	365	5.7e-151	F:catalytic activity; F:pyruvate dehydrogenase (acetyl-transferring) activity; P:acetyl-CoA biosynthetic process from pyruvate	0.981482	0.848921	0.136364	0.118421	ANN=A|missense_variant|MODERATE|GPALN_001435|GPALN_001435|transcript|GPALN_001435-T1|protein_coding|1/10|c.73G>A|p.Ala25Thr|73/1098|73/1098|25/365||,A|downstream_gene_variant|MODIFIER|GPALN_001432|GPALN_001432|transcript|GPALN_001432-T1|protein_coding||c.*4268G>A|||||4268|,A|downstream_gene_variant|MODIFIER|GPALN_001433|GPALN_001433|transcript|GPALN_001433-T1|protein_coding||c.*2211G>A|||||2211|,…	H3
Gpscaff_1	6179427	A	G	snp	GPALN_001436	transmembrane protease serine 13	311	4.4e-19	F:serine-type endopeptidase activity; P:proteolysis	0	0.175824	1	1	ANN=G|missense_variant|MODERATE|GPALN_001436|GPALN_001436|transcript|GPALN_001436-T1|protein_coding|2/8|c.104T>C|p.Met35Thr|104/1142|104/936|35/311||,G|upstream_gene_variant|MODIFIER|GPALN_001437|GPALN_001437|transcript|GPALN_001437-T1|protein_coding||c.-2958A>G|||||2958|,G|downstream_gene_variant|MODIFIER|GPALN_001435|GPALN_001435|transcript|GPALN_001435-T1|protein_coding||c.*2890A>G|||||2890|,G…	S. vernei
Gpscaff_1	6193872	C	T	snp	GPALN_001440	BMA-MDF-1, isoform a	672	3.6e-10	P:mitotic spindle assembly checkpoint	0.141304	0.16092	0.913044	0.983333	ANN=T|missense_variant&splice_region_variant|MODERATE|GPALN_001440|GPALN_001440|transcript|GPALN_001440-T1|protein_coding|8/14|c.1145G>A|p.Arg382Lys|1145/2019|1145/2019|382/672||,T|upstream_gene_variant|MODIFIER|GPALN_001439|GPALN_001439|transcript|GPALN_001439-T1|protein_coding||c.-2205G>A|||||2205|,T|upstream_gene_variant|MODIFIER|GPALN_001441|GPALN_001441|transcript|GPALN_001441-T1|protein_cod…	S. vernei
Gpscaff_1	6235918	T	A	snp	GPALN_001453	tetratricopeptide repeat protein 14 homolog isoform X1	532	1.4e-25	F:protein binding	0.955224	0.859259	0.0967742	0.128205	ANN=A|missense_variant|MODERATE|GPALN_001453|GPALN_001453|transcript|GPALN_001453-T1|protein_coding|7/8|c.1175A>T|p.Tyr392Phe|1175/1599|1175/1599|392/532||,A|upstream_gene_variant|MODIFIER|GPALN_001451|GPALN_001451|transcript|GPALN_001451-T1|protein_coding||c.-4097A>T|||||4097|,A|upstream_gene_variant|MODIFIER|GPALN_001452|GPALN_001452|transcript|GPALN_001452-T1|protein_coding||c.-1333A>T|||||132…	H3
Gpscaff_1	6236009	G	A	snp	GPALN_001453	tetratricopeptide repeat protein 14 homolog isoform X1	532	1.4e-25	F:protein binding	0.977444	0.904	0.113208	0.180451	ANN=A|missense_variant|MODERATE|GPALN_001453|GPALN_001453|transcript|GPALN_001453-T1|protein_coding|7/8|c.1084C>T|p.Pro362Ser|1084/1599|1084/1599|362/532||,A|upstream_gene_variant|MODIFIER|GPALN_001451|GPALN_001451|transcript|GPALN_001451-T1|protein_coding||c.-4188C>T|||||4188|,A|upstream_gene_variant|MODIFIER|GPALN_001452|GPALN_001452|transcript|GPALN_001452-T1|protein_coding||c.-1424C>T|||||141…	H3
Gpscaff_1	6251665	C	T	snp	GPALN_001457	MCM2/3/5 family protein	842	3.1e-253	F:DNA binding; F:DNA helicase activity; F:ATP binding; P:DNA replication; P:DNA replication initiation; C:MCM complex	0.208333	0.125926	0.857143	0.9	ANN=T|missense_variant|MODERATE|GPALN_001457|GPALN_001457|transcript|GPALN_001457-T1|protein_coding|3/15|c.331G>A|p.Gly111Ser|331/2529|331/2529|111/842||,T|upstream_gene_variant|MODIFIER|GPALN_001456|GPALN_001456|transcript|GPALN_001456-T1|protein_coding||c.-4948G>A|||||4948|,T|upstream_gene_variant|MODIFIER|GPALN_001458|GPALN_001458|transcript|GPALN_001458-T1|protein_coding||c.-824C>T|||||824|,T…	S. vernei
Gpscaff_1	6259107	ATGCTGCTGCTGCT	ATGCTGCTGCT	del	GPALN_001460	CREB-regulated transcription coactivator 1	693	6.8e-12	F:cAMP response element binding protein binding; P:protein homotetramerization	0.0634921	0.0813954	0.871795	0.962963	ANN=ATGCTGCTGCT|conservative_inframe_deletion|MODERATE|GPALN_001460|GPALN_001460|transcript|GPALN_001460-T1|protein_coding|8/12|c.1175_1177delAGC|p.Gln393del|1177/2082|1175/2082|392/693||,ATGCTGCTGCT|downstream_gene_variant|MODIFIER|GPALN_001458|GPALN_001458|transcript|GPALN_001458-T1|protein_coding||c.*4101_*4103delGCT|||||4101|,ATGCTGCTGCT|downstream_gene_variant|MODIFIER|GPALN_001459|GPALN_001…	S. vernei
Gpscaff_1	6273130	GG	AT	mnp	GPALN_001463	NA	164	NA	no IPS match	0.905172	0.942308	0.20202	0.0769231	ANN=AT|missense_variant|MODERATE|GPALN_001463|GPALN_001463|transcript|GPALN_001463-T1|protein_coding|1/1|c.472_473delCCinsAT|p.Pro158Ile|473/495|472/495|158/164||,AT|downstream_gene_variant|MODIFIER|GPALN_001462|GPALN_001462|transcript|GPALN_001462-T1|protein_coding||c.*1757_*1758delGGinsAT|||||1757|,AT|downstream_gene_variant|MODIFIER|GPALN_001464|GPALN_001464|transcript|GPALN_001464-T1|protein_…	H3
Gpscaff_1	6291630	T	C	snp	GPALN_001464	Protein W05F2.4, isoform b	2434	8.8e-22	no GO terms	0.982659	0.978836	0.0294118	0.0603448	ANN=C|missense_variant|MODERATE|GPALN_001464|GPALN_001464|transcript|GPALN_001464-T1|protein_coding|11/32|c.2018A>G|p.Asp673Gly|2018/7305|2018/7305|673/2434||	H3
Gpscaff_1	6320948	C	T	snp	GPALN_001468	OCTopamine Receptor (GPCR)	590	1.5e-100	F:G protein-coupled receptor activity; P:G protein-coupled receptor signaling pathway; C:integral component of membrane	0.968992	0.902985	0.153846	0.150442	ANN=T|missense_variant|MODERATE|GPALN_001468|GPALN_001468|transcript|GPALN_001468-T1|protein_coding|14/14|c.1744C>T|p.His582Tyr|1744/1854|1744/1773|582/590||,T|downstream_gene_variant|MODIFIER|GPALN_001469|GPALN_001469|transcript|GPALN_001469-T1|protein_coding||c.*2518G>A|||||2518|	H3
Gpscaff_1	6323554	G	A	snp	GPALN_001469	Hsp70-binding protein 1	281	6.1e-20	no GO terms	0.944	0.892562	0.0847458	0.0940171	ANN=A|missense_variant|MODERATE|GPALN_001469|GPALN_001469|transcript|GPALN_001469-T1|protein_coding|7/7|c.758C>T|p.Ala253Val|758/846|758/846|253/281||,A|upstream_gene_variant|MODIFIER|GPALN_001470|GPALN_001470|transcript|GPALN_001470-T1|protein_coding||c.-3607G>A|||||3395|,A|downstream_gene_variant|MODIFIER|GPALN_001468|GPALN_001468|transcript|GPALN_001468-T1|protein_coding||c.*2577G>A|||||2496|	H3
Gpscaff_1	6323729	G	A	snp	GPALN_001469	Hsp70-binding protein 1	281	6.1e-20	no GO terms	0.972603	0.882353	0.150538	0.045045	ANN=A|missense_variant|MODERATE|GPALN_001469|GPALN_001469|transcript|GPALN_001469-T1|protein_coding|6/7|c.683C>T|p.Ala228Val|683/846|683/846|228/281||,A|upstream_gene_variant|MODIFIER|GPALN_001470|GPALN_001470|transcript|GPALN_001470-T1|protein_coding||c.-3432G>A|||||3220|,A|downstream_gene_variant|MODIFIER|GPALN_001468|GPALN_001468|transcript|GPALN_001468-T1|protein_coding||c.*2752G>A|||||2671|	H3
Gpscaff_1	6349236	C	G	snp	GPALN_001474	orotate phosphoribosyltransferase	500	1.4e-99	F:catalytic activity; F:orotate phosphoribosyltransferase activity; F:orotidine-5/-phosphate decarboxylase activity; P:/de novo/ pyrimidine nucleobase biosynthetic process; P:pyrimidine nucleotide biosynthetic process; P:nucleoside metabolic process; P:/de novo/ UMP biosynthetic process	0.821429	0.871795	0.15625	0.157143	ANN=G|missense_variant|MODERATE|GPALN_001474|GPALN_001474|transcript|GPALN_001474-T1|protein_coding|9/10|c.1249G>C|p.Gly417Arg|1249/1503|1249/1503|417/500||,G|upstream_gene_variant|MODIFIER|GPALN_001472|GPALN_001472|transcript|GPALN_001472-T1|protein_coding||c.-2993G>C|||||2993|,G|upstream_gene_variant|MODIFIER|GPALN_001473|GPALN_001473|transcript|GPALN_001473-T1|protein_coding||c.-1363G>C|||||63…	H3
Gpscaff_1	6353252	C	T	snp	GPALN_001475	NA	137	NA	no GO terms	0.908163	0.878505	0.113043	0.108434	ANN=T|missense_variant|MODERATE|GPALN_001475|GPALN_001475|transcript|GPALN_001475-T1|protein_coding|2/3|c.230G>A|p.Gly77Glu|230/843|230/414|77/137||,T|upstream_gene_variant|MODIFIER|GPALN_001473|GPALN_001473|transcript|GPALN_001473-T1|protein_coding||c.-5379G>A|||||4648|,T|upstream_gene_variant|MODIFIER|GPALN_001474|GPALN_001474|transcript|GPALN_001474-T1|protein_coding||c.-1468G>A|||||1468|,T|up…	H3
Gpscaff_1	6357139	T	A	snp	GPALN_001477	nuclear pore complex protein Nup155-like	1430	2.1e-177	C:nuclear pore; P:nucleocytoplasmic transport; F:structural constituent of nuclear pore	0.986111	0.902985	0.121495	0.186992	ANN=A|missense_variant|MODERATE|GPALN_001477|GPALN_001477|transcript|GPALN_001477-T1|protein_coding|20/28|c.2920A>T|p.Met974Leu|2920/4293|2920/4293|974/1430||,A|upstream_gene_variant|MODIFIER|GPALN_001475|GPALN_001475|transcript|GPALN_001475-T1|protein_coding||c.-3595A>T|||||3595|,A|downstream_gene_variant|MODIFIER|GPALN_001476|GPALN_001476|transcript|GPALN_001476-T1|protein_coding||c.*3169T>A|||…	H3
Gpscaff_1	6382912	A	C	snp	GPALN_001482	NA	406	NA	no GO terms	0.979381	0.8875	0.117647	0.0873786	ANN=C|missense_variant|MODERATE|GPALN_001482|GPALN_001482|transcript|GPALN_001482-T1|protein_coding|4/5|c.715A>C|p.Thr239Pro|985/1491|715/1221|239/406||,C|upstream_gene_variant|MODIFIER|GPALN_001480|GPALN_001480|transcript|GPALN_001480-T1|protein_coding||c.-3719T>G|||||3719|,C|upstream_gene_variant|MODIFIER|GPALN_001481|GPALN_001481|transcript|GPALN_001481-T1|protein_coding||c.-1148T>G|||||1100|,…	H3
Gpscaff_1	6393492	C	T	snp	GPALN_001485	protein, SNF2 family	1400	0	F:protein binding; F:ATP binding; C:nucleus; P:chromatin remodeling; P:regulation of transcription, DNA-templated; C:SWI/SNF complex; F:hydrolase activity, acting on acid anhydrides; F:ATPase activity; F:histone binding	0.05	0.15748	0.887931	0.929293	ANN=T|missense_variant|MODERATE|GPALN_001485|GPALN_001485|transcript|GPALN_001485-T1|protein_coding|26/29|c.3662G>A|p.Gly1221Glu|3662/4203|3662/4203|1221/1400||,T|downstream_gene_variant|MODIFIER|GPALN_001484|GPALN_001484|transcript|GPALN_001484-T1|protein_coding||c.*1400C>T|||||1400|	S. vernei
Gpscaff_1	6428692	GAC	GGCAAC	ins	GPALN_001491	NA	604	NA	no GO terms	1	0.954955	0.151515	0.0714286	ANN=GGCAAC|disruptive_inframe_insertion|MODERATE|GPALN_001491|GPALN_001491|transcript|GPALN_001491-T1|protein_coding|10/10|c.1573_1574insGCA|p.Asp525delinsGlyAsn|1574/1815|1574/1815|525/604||,GGCAAC|downstream_gene_variant|MODIFIER|GPALN_001490|GPALN_001490|transcript|GPALN_001490-T1|protein_coding||c.*3293_*3294insGCA|||||3294|,GGCAAC|downstream_gene_variant|MODIFIER|GPALN_001492|GPALN_001492|tr…	H3
Gpscaff_1	6432721	C	T	snp	GPALN_001493	MFS transporter, SP family	539	9.7e-123	F:transporter activity; C:membrane; C:integral component of membrane; F:transmembrane transporter activity; P:transmembrane transport	0.964912	0.913044	0.144231	0.152318	ANN=T|missense_variant|MODERATE|GPALN_001493|GPALN_001493|transcript|GPALN_001493-T1|protein_coding|13/13|c.1538G>A|p.Arg513Lys|1546/1802|1538/1620|513/539||,T|upstream_gene_variant|MODIFIER|GPALN_001492|GPALN_001492|transcript|GPALN_001492-T1|protein_coding||c.-1247G>A|||||1183|,T|upstream_gene_variant|MODIFIER|GPALN_001494|GPALN_001494|transcript|GPALN_001494-T1|protein_coding||c.-3362C>T|||||3…	H3
Gpscaff_1	6434063	C	G	snp	GPALN_001493	MFS transporter, SP family	539	9.7e-123	F:transporter activity; C:membrane; C:integral component of membrane; F:transmembrane transporter activity; P:transmembrane transport	0.175926	0.168317	0.868421	0.908257	ANN=G|missense_variant|MODERATE|GPALN_001493|GPALN_001493|transcript|GPALN_001493-T1|protein_coding|6/13|c.757G>C|p.Val253Leu|765/1802|757/1620|253/539||,G|upstream_gene_variant|MODIFIER|GPALN_001492|GPALN_001492|transcript|GPALN_001492-T1|protein_coding||c.-2589G>C|||||2525|,G|upstream_gene_variant|MODIFIER|GPALN_001494|GPALN_001494|transcript|GPALN_001494-T1|protein_coding||c.-2020C>G|||||2020|…	S. vernei
Gpscaff_1	6438579	C	T	snp	GPALN_001495	NA	138	NA	no GO terms	0.929203	0.854167	0.112069	0.108911	ANN=T|missense_variant|MODERATE|GPALN_001495|GPALN_001495|transcript|GPALN_001495-T1|protein_coding|1/1|c.301C>T|p.Arg101Trp|737/1052|301/417|101/138||,T|upstream_gene_variant|MODIFIER|GPALN_001493|GPALN_001493|transcript|GPALN_001493-T1|protein_coding||c.-3159G>A|||||3151|,T|upstream_gene_variant|MODIFIER|GPALN_001496|GPALN_001496|transcript|GPALN_001496-T1|protein_coding||c.-358C>T|||||358|,T|d…	H3
Gpscaff_1	6438962	T	G	snp	GPALN_001496	Prolyl 4-hydroxylase subunit alpha-2	554	6.8e-180	F:procollagen-proline 4-dioxygenase activity; F:iron ion binding; F:protein binding; C:endoplasmic reticulum; F:oxidoreductase activity; F:oxidoreductase activity, acting on single donors with incorporation of molecular oxygen, incorporation of two atoms of oxygen; F:oxidoreductase activity, acting on paired donors, with incorporation or reduction of molecular oxygen; F:L-ascorbic acid binding; P…	0.970149	0.910714	0.126866	0.0882353	ANN=G|missense_variant|MODERATE|GPALN_001496|GPALN_001496|transcript|GPALN_001496-T1|protein_coding|1/14|c.26T>G|p.Val9Gly|26/1665|26/1665|9/554||,G|upstream_gene_variant|MODIFIER|GPALN_001493|GPALN_001493|transcript|GPALN_001493-T1|protein_coding||c.-3542A>C|||||3534|,G|downstream_gene_variant|MODIFIER|GPALN_001494|GPALN_001494|transcript|GPALN_001494-T1|protein_coding||c.*2247T>G|||||2247|,G|do…	H3
Gpscaff_1	6446097	CGAGGAGC	CGAGC	del	GPALN_001497	Interferon-related developmental regulator 1	511	4.8e-63	no GO terms	0.04	0.0510204	0.924051	0.868421	ANN=CGAGC|conservative_inframe_deletion|MODERATE|GPALN_001497|GPALN_001497|transcript|GPALN_001497-T1|protein_coding|10/12|c.1152_1154delCTC|p.Ser385del|1154/1536|1152/1536|384/511||,CGAGC|downstream_gene_variant|MODIFIER|GPALN_001496|GPALN_001496|transcript|GPALN_001496-T1|protein_coding||c.*1545_*1547delGAG|||||1545|,CGAGC|downstream_gene_variant|MODIFIER|GPALN_001498|GPALN_001498|transcript|GP…	S. vernei
Gpscaff_1	6448493	GTGCT	GTGCTGCT	ins	GPALN_001497	Interferon-related developmental regulator 1	511	4.8e-63	no GO terms	0.0666667	0.15625	0.913979	0.940594	ANN=GTGCTGCT|conservative_inframe_insertion|MODERATE|GPALN_001497|GPALN_001497|transcript|GPALN_001497-T1|protein_coding|1/12|c.129_130insAGC|p.Asp43_Ser44insSer|129/1536|129/1536|43/511||,GTGCTGCT|upstream_gene_variant|MODIFIER|GPALN_001500|GPALN_001500|transcript|GPALN_001500-T1|protein_coding||c.-4272_-4270dupGCT|||||4269|,GTGCTGCT|downstream_gene_variant|MODIFIER|GPALN_001496|GPALN_001496|tra…	S. vernei
Gpscaff_1	6448502	C	A	snp	GPALN_001497	Interferon-related developmental regulator 1	511	4.8e-63	no GO terms	0.981132	0.923809	0.0989011	0.0740741	ANN=A|missense_variant|MODERATE|GPALN_001497|GPALN_001497|transcript|GPALN_001497-T1|protein_coding|1/12|c.125G>T|p.Gly42Val|125/1536|125/1536|42/511||,A|upstream_gene_variant|MODIFIER|GPALN_001500|GPALN_001500|transcript|GPALN_001500-T1|protein_coding||c.-4265C>A|||||4265|,A|downstream_gene_variant|MODIFIER|GPALN_001496|GPALN_001496|transcript|GPALN_001496-T1|protein_coding||c.*3946C>A|||||3946|…	H3
Gpscaff_1	6449485	A	G	snp	GPALN_001498	PP1 serine/threonine phosphatase	350	2.9e-43	F:hydrolase activity	0.0406504	0.0333333	0.921986	0.90566	ANN=G|missense_variant|MODERATE|GPALN_001498|GPALN_001498|transcript|GPALN_001498-T1|protein_coding|7/8|c.910T>C|p.Tyr304His|910/1210|910/1053|304/350||,G|upstream_gene_variant|MODIFIER|GPALN_001497|GPALN_001497|transcript|GPALN_001497-T1|protein_coding||c.-859T>C|||||859|,G|upstream_gene_variant|MODIFIER|GPALN_001500|GPALN_001500|transcript|GPALN_001500-T1|protein_coding||c.-3282A>G|||||3282|,G|…	S. vernei
Gpscaff_1	6450231	C	T	snp	GPALN_001498	PP1 serine/threonine phosphatase	350	2.9e-43	F:hydrolase activity	0.975207	0.899225	0.112245	0.0810811	ANN=T|missense_variant|MODERATE|GPALN_001498|GPALN_001498|transcript|GPALN_001498-T1|protein_coding|3/8|c.376G>A|p.Val126Ile|376/1210|376/1053|126/350||,T|upstream_gene_variant|MODIFIER|GPALN_001497|GPALN_001497|transcript|GPALN_001497-T1|protein_coding||c.-1605G>A|||||1605|,T|upstream_gene_variant|MODIFIER|GPALN_001500|GPALN_001500|transcript|GPALN_001500-T1|protein_coding||c.-2536C>T|||||2536|,…	H3
Gpscaff_1	6452013	C	G	snp	GPALN_001499	NA	117	NA	no GO terms	0.984733	0.866071	0.107438	0.0852713	ANN=G|missense_variant|MODERATE|GPALN_001499|GPALN_001499|transcript|GPALN_001499-T1|protein_coding|3/3|c.318G>C|p.Glu106Asp|318/354|318/354|106/117||,G|upstream_gene_variant|MODIFIER|GPALN_001497|GPALN_001497|transcript|GPALN_001497-T1|protein_coding||c.-3387G>C|||||3387|,G|upstream_gene_variant|MODIFIER|GPALN_001498|GPALN_001498|transcript|GPALN_001498-T1|protein_coding||c.-1306G>C|||||1306|,G|…	H3
Gpscaff_1	6454054	T	G	snp	GPALN_001501	NA	135	NA	no GO terms	0.992701	0.95082	0.142857	0.0441177	ANN=G|missense_variant|MODERATE|GPALN_001501|GPALN_001501|transcript|GPALN_001501-T1|protein_coding|3/3|c.404A>C|p.Asn135Thr|404/641|404/408|135/135||,G|upstream_gene_variant|MODIFIER|GPALN_001498|GPALN_001498|transcript|GPALN_001498-T1|protein_coding||c.-3347A>C|||||3347|,G|upstream_gene_variant|MODIFIER|GPALN_001499|GPALN_001499|transcript|GPALN_001499-T1|protein_coding||c.-1613A>C|||||1613|,G|…	H3
Gpscaff_1	6454330	TCGTT	ACGTA	complex	GPALN_001501	NA	135	NA	no GO terms	0.954198	0.9	0.163462	0.0982143	ANN=ACGTA|missense_variant|MODERATE|GPALN_001501|GPALN_001501|transcript|GPALN_001501-T1|protein_coding|2/3|c.279_283delAACGAinsTACGT|p.GluThrThr93AspThrSer|283/641|279/408|93/135||,ACGTA|upstream_gene_variant|MODIFIER|GPALN_001498|GPALN_001498|transcript|GPALN_001498-T1|protein_coding||c.-3627_-3623delAACGAinsTACGT|||||3623|,ACGTA|upstream_gene_variant|MODIFIER|GPALN_001499|GPALN_001499|transcri…	H3
Gpscaff_1	6477894	CGT	CT	del	GPALN_001506	bardet-Biedl syndrome 2 protein	770	4.4e-76	F:protein binding; C:BBSome; P:non-motile cilium assembly	0.978947	0.961165	0.0864198	0.160377	ANN=CT|frameshift_variant|HIGH|GPALN_001506|GPALN_001506|transcript|GPALN_001506-T1|protein_coding|22/22|c.2083delG|p.Val695fs|2083/2313|2083/2313|695/770||,CT|downstream_gene_variant|MODIFIER|GPALN_001507|GPALN_001507|transcript|GPALN_001507-T1|protein_coding||c.*2177delC|||||2177|WARNING_TRANSCRIPT_NO_STOP_CODON;LOF=(GPALN_001506|GPALN_001506|1|1.00)	H3
Gpscaff_1	6480855	AAT	GAC	complex	GPALN_001507	WD domain, G-beta repeat protein	1525	6e-154	F:protein binding	0.925373	0.936709	0.207547	0.0694445	ANN=GAC|missense_variant&splice_region_variant|MODERATE|GPALN_001507|GPALN_001507|transcript|GPALN_001507-T1|protein_coding|38/41|c.4222_4224delATTinsGTC|p.Ile1408Val|4283/4634|4222/4575|1408/1524||WARNING_TRANSCRIPT_NO_STOP_CODON,GAC|downstream_gene_variant|MODIFIER|GPALN_001506|GPALN_001506|transcript|GPALN_001506-T1|protein_coding||c.*2730_*2732delAATinsGAC|||||2730|	H3
Gpscaff_1	6482949	T	A	snp	GPALN_001507	WD domain, G-beta repeat protein	1525	6e-154	F:protein binding	0	0.107527	0.927083	0.884211	ANN=A|missense_variant|MODERATE|GPALN_001507|GPALN_001507|transcript|GPALN_001507-T1|protein_coding|34/41|c.3751A>T|p.Thr1251Ser|3810/4634|3751/4575|1251/1524||WARNING_TRANSCRIPT_NO_STOP_CODON,A|downstream_gene_variant|MODIFIER|GPALN_001506|GPALN_001506|transcript|GPALN_001506-T1|protein_coding||c.*4824T>A|||||4824|	S. vernei
Gpscaff_1	6574745	C	G	snp	GPALN_001523	Raf homolog serine/threonine-protein kinase	946	2.9e-223	F:protein kinase activity; F:ATP binding; P:protein phosphorylation; P:signal transduction; P:intracellular signal transduction	0.797101	0.811594	0.0952381	0.105263	ANN=G|missense_variant|MODERATE|GPALN_001523|GPALN_001523|transcript|GPALN_001523-T1|protein_coding|10/15|c.1745G>C|p.Gly582Ala|1745/2841|1745/2841|582/946||	H3
Gpscaff_1	6617207	A	G	snp	GPALN_001537	Glutamyl-tRNA(Gln) amidotransferase subunit A, mitochondrial	734	6.1e-104	F:amidase activity	0.134146	0.133333	0.894737	0.804598	ANN=G|missense_variant|MODERATE|GPALN_001537|GPALN_001537|transcript|GPALN_001537-T1|protein_coding|6/19|c.709A>G|p.Asn237Asp|709/2205|709/2205|237/734||,G|downstream_gene_variant|MODIFIER|GPALN_001535|GPALN_001535|transcript|GPALN_001535-T1|protein_coding||c.*4096A>G|||||3874|,G|downstream_gene_variant|MODIFIER|GPALN_001536|GPALN_001536|transcript|GPALN_001536-T1|protein_coding||c.*1735A>G|||||1…	S. vernei
Gpscaff_1	6754045	T	C	snp	GPALN_001565	Cofilin/tropomyosin-type actin-binding protein	374	5.6e-77	F:actin binding; P:negative regulation of actin filament polymerization	0.663934	0.897196	0.125	0.393443	ANN=C|missense_variant|MODERATE|GPALN_001565|GPALN_001565|transcript|GPALN_001565-T1|protein_coding|10/11|c.1018A>G|p.Thr340Ala|1018/1125|1018/1125|340/374||,C|upstream_gene_variant|MODIFIER|GPALN_001564|GPALN_001564|transcript|GPALN_001564-T1|protein_coding||c.-1556A>G|||||1451|,C|upstream_gene_variant|MODIFIER|GPALN_001566|GPALN_001566|transcript|GPALN_001566-T1|protein_coding||c.-3337T>C|||||3…	H3
Gpscaff_1	6763522	G	T	snp	GPALN_001567	CRE-GON-4 protein	1435	1.1e-29	no GO terms	0.87931	0.915385	0.202532	0.316667	ANN=T|missense_variant|MODERATE|GPALN_001567|GPALN_001567|transcript|GPALN_001567-T1|protein_coding|4/21|c.846C>A|p.Asp282Glu|846/4308|846/4308|282/1435||,T|downstream_gene_variant|MODIFIER|GPALN_001568|GPALN_001568|transcript|GPALN_001568-T1|protein_coding||c.*2988C>A|||||2672|	H3
Gpscaff_1	6806060	G	A	snp	GPALN_001579	zf-C3HC-domain-containing protein	428	4.6e-11	C:nucleus; F:zinc ion binding	0.322034	0.192308	0.96875	0.903226	ANN=A|missense_variant|MODERATE|GPALN_001579|GPALN_001579|transcript|GPALN_001579-T1|protein_coding|7/7|c.1112G>A|p.Ser371Asn|1199/1701|1112/1287|371/428||,A|upstream_gene_variant|MODIFIER|GPALN_001581|GPALN_001581|transcript|GPALN_001581-T1|protein_coding||c.-4251G>A|||||4251|,A|downstream_gene_variant|MODIFIER|GPALN_001578|GPALN_001578|transcript|GPALN_001578-T1|protein_coding||c.*3038G>A|||||3…	S. vernei
Gpscaff_1	6806125	C	G	snp	GPALN_001579	zf-C3HC-domain-containing protein	428	4.6e-11	C:nucleus; F:zinc ion binding	0.378151	0.247706	1	0.909091	ANN=G|missense_variant|MODERATE|GPALN_001579|GPALN_001579|transcript|GPALN_001579-T1|protein_coding|7/7|c.1177C>G|p.His393Asp|1264/1701|1177/1287|393/428||,G|upstream_gene_variant|MODIFIER|GPALN_001581|GPALN_001581|transcript|GPALN_001581-T1|protein_coding||c.-4186C>G|||||4186|,G|downstream_gene_variant|MODIFIER|GPALN_001578|GPALN_001578|transcript|GPALN_001578-T1|protein_coding||c.*3103C>G|||||3…	S. vernei
Gpscaff_1	6807668	T	C	snp	GPALN_001580	hypothetical protein LOAG_07141	635	7.9e-07	no GO terms	0.463415	0.269663	1	0.903226	ANN=C|missense_variant|MODERATE|GPALN_001580|GPALN_001580|transcript|GPALN_001580-T1|protein_coding|7/8|c.1435A>G|p.Thr479Ala|1435/2447|1435/1908|479/635||,C|upstream_gene_variant|MODIFIER|GPALN_001581|GPALN_001581|transcript|GPALN_001581-T1|protein_coding||c.-2643T>C|||||2643|,C|downstream_gene_variant|MODIFIER|GPALN_001578|GPALN_001578|transcript|GPALN_001578-T1|protein_coding||c.*4646T>C|||||4…	S. vernei
Gpscaff_1	6809531	A	G	snp	GPALN_001580	hypothetical protein LOAG_07141	635	7.9e-07	no GO terms	0.390909	0.230089	0.978261	0.876033	ANN=G|missense_variant|MODERATE|GPALN_001580|GPALN_001580|transcript|GPALN_001580-T1|protein_coding|2/8|c.194T>C|p.Val65Ala|194/2447|194/1908|65/635||,G|upstream_gene_variant|MODIFIER|GPALN_001581|GPALN_001581|transcript|GPALN_001581-T1|protein_coding||c.-780A>G|||||780|,G|downstream_gene_variant|MODIFIER|GPALN_001579|GPALN_001579|transcript|GPALN_001579-T1|protein_coding||c.*3296A>G|||||2969|,G|…	S. vernei
Gpscaff_1	6846279	A	G	snp	GPALN_001589	Flavin-binding monooxygenase-like protein	1072	3.5e-116	F:DNA-binding transcription factor activity; F:N,N-dimethylaniline monooxygenase activity; C:nucleus; P:regulation of transcription, DNA-templated; F:zinc ion binding; F:sequence-specific DNA binding; F:flavin adenine dinucleotide binding; F:NADP binding; P:oxidation-reduction process	0.155556	0.0990099	0.923077	0.776786	ANN=G|missense_variant|MODERATE|GPALN_001589|GPALN_001589|transcript|GPALN_001589-T1|protein_coding|21/22|c.2971A>G|p.Thr991Ala|3179/3427|2971/3219|991/1072||,G|upstream_gene_variant|MODIFIER|GPALN_001592|GPALN_001592|transcript|GPALN_001592-T1|protein_coding||c.-4302A>G|||||4302|,G|downstream_gene_variant|MODIFIER|GPALN_001590|GPALN_001590|transcript|GPALN_001590-T1|protein_coding||c.*540T>C||||…	S. vernei
Gpscaff_1	6847068	T	G	snp	GPALN_001590	NA	224	NA	no GO terms	0.11236	0.123967	0.827586	0.6875	ANN=G|missense_variant|MODERATE|GPALN_001590|GPALN_001590|transcript|GPALN_001590-T1|protein_coding|2/2|c.426A>C|p.Leu142Phe|426/675|426/675|142/224||,G|upstream_gene_variant|MODIFIER|GPALN_001592|GPALN_001592|transcript|GPALN_001592-T1|protein_coding||c.-3513T>G|||||3513|,G|downstream_gene_variant|MODIFIER|GPALN_001589|GPALN_001589|transcript|GPALN_001589-T1|protein_coding||c.*492T>G|||||492|,G|…	S. vernei
Gpscaff_1	7551268	ATTTTGTTTTTTCCA	ATTTGTTTTTTCCA	del	GPALN_001747	NA	141	NA	no GO terms	1	0.992188	0.208633	0.0854271	ANN=ATTTGTTTTTTCCA|frameshift_variant|HIGH|GPALN_001747|GPALN_001747|transcript|GPALN_001747-T1|protein_coding|1/1|c.128delA|p.Asn44fs|128/426|128/426|43/141||,ATTTGTTTTTTCCA|upstream_gene_variant|MODIFIER|GPALN_001746|GPALN_001746|transcript|GPALN_001746-T1|protein_coding||c.-2023delA|||||1815|,ATTTGTTTTTTCCA|upstream_gene_variant|MODIFIER|GPALN_001748|GPALN_001748|transcript|GPALN_001748-T1|pro…	H3
Gpscaff_1	7551192	CGGAG	TGGAA	complex	GPALN_001747	NA	141	NA	no GO terms	1	1	0.215278	0.0776699	ANN=TGGAA|missense_variant|MODERATE|GPALN_001747|GPALN_001747|transcript|GPALN_001747-T1|protein_coding|1/1|c.204_208delCTCCGinsTTCCA|p.Asp70Asn|208/426|204/426|68/141||,TGGAA|upstream_gene_variant|MODIFIER|GPALN_001746|GPALN_001746|transcript|GPALN_001746-T1|protein_coding||c.-1947_-1943delCTCCGinsTTCCA|||||1735|,TGGAA|upstream_gene_variant|MODIFIER|GPALN_001748|GPALN_001748|transcript|GPALN_001…	H3
Gpscaff_1	7561368	A	G	snp	GPALN_001749	RBP-1 protein	500	1.3e-33	F:protein binding	0.963964	0.973913	0.11236	0.0655738	ANN=G|missense_variant|MODERATE|GPALN_001749|GPALN_001749|transcript|GPALN_001749-T1|protein_coding|4/13|c.206T>C|p.Leu69Ser|467/2070|206/1503|69/500||,G|upstream_gene_variant|MODIFIER|GPALN_001750|GPALN_001750|transcript|GPALN_001750-T1|protein_coding||c.-2455A>G|||||2436|,G|downstream_gene_variant|MODIFIER|GPALN_001748|GPALN_001748|transcript|GPALN_001748-T1|protein_coding||c.*3339A>G|||||3264|…	H3
Gpscaff_1	7588348	G	C	snp	GPALN_001753	Protein lap1	1372	2.2e-22	F:protein binding	0.978102	0.992754	0.0873016	0.0416667	ANN=C|missense_variant|MODERATE|GPALN_001753|GPALN_001753|transcript|GPALN_001753-T1|protein_coding|21/22|c.3537C>G|p.His1179Gln|4354/6160|3537/4119|1179/1372||,C|upstream_gene_variant|MODIFIER|GPALN_001752|GPALN_001752|transcript|GPALN_001752-T1|protein_coding||c.-3932C>G|||||3859|	H3
Gpscaff_1	7644258	C	G	snp	GPALN_001758	NA	315	NA	no GO terms	1	1	0.2	0.0810811	ANN=G|missense_variant|MODERATE|GPALN_001758|GPALN_001758|transcript|GPALN_001758-T1|protein_coding|2/3|c.703C>G|p.Leu235Val|703/1124|703/948|235/315||,G|upstream_gene_variant|MODIFIER|GPALN_001759|GPALN_001759|transcript|GPALN_001759-T1|protein_coding||c.-4812C>G|||||4750|,G|downstream_gene_variant|MODIFIER|GPALN_001757|GPALN_001757|transcript|GPALN_001757-T1|protein_coding||c.*4793C>G|||||4793|	H3
Gpscaff_1	7651113	CG	AA	complex	GPALN_001759	NA	641	NA	no GO terms	1	1	0.0476191	0.0196078	ANN=AA|missense_variant|MODERATE|GPALN_001759|GPALN_001759|transcript|GPALN_001759-T1|protein_coding|6/16|c.1062_1063delCGinsAA|p.Glu355Lys|1124/1988|1062/1926|354/641||,AA|upstream_gene_variant|MODIFIER|GPALN_001760|GPALN_001760|transcript|GPALN_001760-T1|protein_coding||c.-4944_-4943delCGinsAA|||||4944|	H3
Gpscaff_1	7828033	AA	CT	complex	GPALN_001778	preprotein translocase subunit SecA	1453	5.6e-117	F:nucleic acid binding; F:ATP binding; P:protein targeting; P:intracellular protein transport; C:membrane; P:protein import	0.89011	0.968085	0.212121	0.214286	ANN=CT|missense_variant|MODERATE|GPALN_001778|GPALN_001778|transcript|GPALN_001778-T1|protein_coding|16/19|c.3863_3864delAAinsCT|p.Lys1288Thr|3863/4362|3863/4362|1288/1453||	H3
Gpscaff_1	7828044	GTATG	ATATA	complex	GPALN_001778	preprotein translocase subunit SecA	1453	5.6e-117	F:nucleic acid binding; F:ATP binding; P:protein targeting; P:intracellular protein transport; C:membrane; P:protein import	0.891566	0.964286	0.162162	0.178571	ANN=ATATA|missense_variant|MODERATE|GPALN_001778|GPALN_001778|transcript|GPALN_001778-T1|protein_coding|16/19|c.3874_3878delGTATGinsATATA|p.ValCys1292IleTyr|3874/4362|3874/4362|1292/1453||	H3
Gpscaff_1	7828053	G	A	snp	GPALN_001778	preprotein translocase subunit SecA	1453	5.6e-117	F:nucleic acid binding; F:ATP binding; P:protein targeting; P:intracellular protein transport; C:membrane; P:protein import	0.901099	0.94186	0.157895	0.2	ANN=A|missense_variant|MODERATE|GPALN_001778|GPALN_001778|transcript|GPALN_001778-T1|protein_coding|16/19|c.3883G>A|p.Glu1295Lys|3883/4362|3883/4362|1295/1453||	H3
Gpscaff_10	2263	A	G	snp	GPALN_001788	NA	294	NA	no IPS match	1	1	0.114286	0	ANN=G|missense_variant|MODERATE|GPALN_001788|GPALN_001788|transcript|GPALN_001788-T1|protein_coding|6/6|c.838T>C|p.Phe280Leu|838/885|838/885|280/294||,G|upstream_gene_variant|MODIFIER|GPALN_001787|GPALN_001787|transcript|GPALN_001787-T1|protein_coding||c.-449T>C|||||449|,G|downstream_gene_variant|MODIFIER|GPALN_001789|GPALN_001789|transcript|GPALN_001789-T2|protein_coding||c.*2471T>C|||||2301|,G|…	H3
Gpscaff_10	5060	C	A	snp	GPALN_001789	7TM GPCR, serpentine receptor class g (Srg) family-containing protein	346	1.6e-06	F:transmembrane signaling receptor activity; P:sensory perception of chemical stimulus; C:membrane	0.983051	0.964912	0.0377359	0	ANN=A|missense_variant|MODERATE|GPALN_001789|GPALN_001789|transcript|GPALN_001789-T2|protein_coding|5/6|c.756G>T|p.Glu252Asp|756/1211|756/1041|252/346||,A|missense_variant|MODERATE|GPALN_001789|GPALN_001789|transcript|GPALN_001789-T1|protein_coding|4/5|c.573G>T|p.Glu191Asp|593/1048|573/858|191/285||,A|upstream_gene_variant|MODIFIER|GPALN_001787|GPALN_001787|transcript|GPALN_001787-T1|protein_codi…	H3
Gpscaff_10	5351	C	A	snp	GPALN_001789	7TM GPCR, serpentine receptor class g (Srg) family-containing protein	346	1.6e-06	F:transmembrane signaling receptor activity; P:sensory perception of chemical stimulus; C:membrane	1	1	0.0952381	0.012987	ANN=A|missense_variant|MODERATE|GPALN_001789|GPALN_001789|transcript|GPALN_001789-T2|protein_coding|4/6|c.550G>T|p.Ala184Ser|550/1211|550/1041|184/346||,A|missense_variant|MODERATE|GPALN_001789|GPALN_001789|transcript|GPALN_001789-T1|protein_coding|3/5|c.367G>T|p.Ala123Ser|387/1048|367/858|123/285||,A|upstream_gene_variant|MODIFIER|GPALN_001787|GPALN_001787|transcript|GPALN_001787-T1|protein_codi…	H3
Gpscaff_10	5494	T	C	snp	GPALN_001789	7TM GPCR, serpentine receptor class g (Srg) family-containing protein	346	1.6e-06	F:transmembrane signaling receptor activity; P:sensory perception of chemical stimulus; C:membrane	0.945946	1	0.0659341	0	ANN=C|missense_variant|MODERATE|GPALN_001789|GPALN_001789|transcript|GPALN_001789-T2|protein_coding|3/6|c.511A>G|p.Thr171Ala|511/1211|511/1041|171/346||,C|missense_variant|MODERATE|GPALN_001789|GPALN_001789|transcript|GPALN_001789-T1|protein_coding|2/5|c.328A>G|p.Thr110Ala|348/1048|328/858|110/285||,C|upstream_gene_variant|MODIFIER|GPALN_001787|GPALN_001787|transcript|GPALN_001787-T1|protein_codi…	H3
Gpscaff_10	5060	C	A	snp	GPALN_001789	NA	285	NA	F:transmembrane signaling receptor activity; P:sensory perception of chemical stimulus; C:membrane	0.983051	0.964912	0.0377359	0	ANN=A|missense_variant|MODERATE|GPALN_001789|GPALN_001789|transcript|GPALN_001789-T2|protein_coding|5/6|c.756G>T|p.Glu252Asp|756/1211|756/1041|252/346||,A|missense_variant|MODERATE|GPALN_001789|GPALN_001789|transcript|GPALN_001789-T1|protein_coding|4/5|c.573G>T|p.Glu191Asp|593/1048|573/858|191/285||,A|upstream_gene_variant|MODIFIER|GPALN_001787|GPALN_001787|transcript|GPALN_001787-T1|protein_codi…	H3
Gpscaff_10	5351	C	A	snp	GPALN_001789	NA	285	NA	F:transmembrane signaling receptor activity; P:sensory perception of chemical stimulus; C:membrane	1	1	0.0952381	0.012987	ANN=A|missense_variant|MODERATE|GPALN_001789|GPALN_001789|transcript|GPALN_001789-T2|protein_coding|4/6|c.550G>T|p.Ala184Ser|550/1211|550/1041|184/346||,A|missense_variant|MODERATE|GPALN_001789|GPALN_001789|transcript|GPALN_001789-T1|protein_coding|3/5|c.367G>T|p.Ala123Ser|387/1048|367/858|123/285||,A|upstream_gene_variant|MODIFIER|GPALN_001787|GPALN_001787|transcript|GPALN_001787-T1|protein_codi…	H3
Gpscaff_10	5494	T	C	snp	GPALN_001789	NA	285	NA	F:transmembrane signaling receptor activity; P:sensory perception of chemical stimulus; C:membrane	0.945946	1	0.0659341	0	ANN=C|missense_variant|MODERATE|GPALN_001789|GPALN_001789|transcript|GPALN_001789-T2|protein_coding|3/6|c.511A>G|p.Thr171Ala|511/1211|511/1041|171/346||,C|missense_variant|MODERATE|GPALN_001789|GPALN_001789|transcript|GPALN_001789-T1|protein_coding|2/5|c.328A>G|p.Thr110Ala|348/1048|328/858|110/285||,C|upstream_gene_variant|MODIFIER|GPALN_001787|GPALN_001787|transcript|GPALN_001787-T1|protein_codi…	H3
Gpscaff_10	1470243	G	T	snp	GPALN_002049	NA	118	NA	no GO terms	0.861272	0.916256	0.158537	0.217391	ANN=T|missense_variant|MODERATE|GPALN_002049|GPALN_002049|transcript|GPALN_002049-T1|protein_coding|1/3|c.67G>T|p.Asp23Tyr|67/357|67/357|23/118||,T|upstream_gene_variant|MODIFIER|GPALN_002048|GPALN_002048|transcript|GPALN_002048-T1|protein_coding||c.-2625C>A|||||2625|,T|downstream_gene_variant|MODIFIER|GPALN_002050|GPALN_002050|transcript|GPALN_002050-T1|protein_coding||c.*3489C>A|||||3489|	H3
Gpscaff_10	1493600	A	G	snp	GPALN_002053	protein, SNF2 family	1192	3.4e-293	F:ATP binding	0.825688	0.830508	0.112069	0.10084	ANN=G|missense_variant|MODERATE|GPALN_002053|GPALN_002053|transcript|GPALN_002053-T1|protein_coding|17/21|c.2665A>G|p.Thr889Ala|2665/3579|2665/3579|889/1192||,G|upstream_gene_variant|MODIFIER|GPALN_002054|GPALN_002054|transcript|GPALN_002054-T1|protein_coding||c.-2631A>G|||||2631|	H3
Gpscaff_10	1493631	T	C	snp	GPALN_002053	protein, SNF2 family	1192	3.4e-293	F:ATP binding	0.809524	0.823529	0.0923077	0.079646	ANN=C|missense_variant|MODERATE|GPALN_002053|GPALN_002053|transcript|GPALN_002053-T1|protein_coding|17/21|c.2696T>C|p.Leu899Ser|2696/3579|2696/3579|899/1192||,C|upstream_gene_variant|MODIFIER|GPALN_002054|GPALN_002054|transcript|GPALN_002054-T1|protein_coding||c.-2600T>C|||||2600|	H3
Gpscaff_10	1493747	T	C	snp	GPALN_002053	protein, SNF2 family	1192	3.4e-293	F:ATP binding	0.826087	0.826446	0.0833333	0.097561	ANN=C|missense_variant|MODERATE|GPALN_002053|GPALN_002053|transcript|GPALN_002053-T1|protein_coding|17/21|c.2812T>C|p.Ser938Pro|2812/3579|2812/3579|938/1192||,C|upstream_gene_variant|MODIFIER|GPALN_002054|GPALN_002054|transcript|GPALN_002054-T1|protein_coding||c.-2484T>C|||||2484|	H3
Gpscaff_10	1496297	T	C	snp	GPALN_002054	Anion exchange protein 3	1243	6.3e-218	F:inorganic anion exchanger activity; P:anion transport; F:anion transmembrane transporter activity; C:membrane; C:integral component of membrane	0.837037	0.823129	0.11811	0.0731707	ANN=C|missense_variant|MODERATE|GPALN_002054|GPALN_002054|transcript|GPALN_002054-T1|protein_coding|1/25|c.67T>C|p.Ser23Pro|67/3732|67/3732|23/1243||,C|downstream_gene_variant|MODIFIER|GPALN_002053|GPALN_002053|transcript|GPALN_002053-T1|protein_coding||c.*1443T>C|||||1443|	H3
Gpscaff_105	43008	GCG	GCCG	ins	GPALN_002276	caspase domain protein	170	1.3e-28	F:cysteine-type endopeptidase activity; P:proteolysis	1	1	0.180723	0.0266667	ANN=GCCG|frameshift_variant|HIGH|GPALN_002276|GPALN_002276|transcript|GPALN_002276-T1|protein_coding|4/4|c.455_456insG|p.Pro153fs|455/513|455/513|152/170||,GCCG|upstream_gene_variant|MODIFIER|GPALN_002277|GPALN_002277|transcript|GPALN_002277-T1|protein_coding||c.-2404dupC|||||2339|,GCCG|downstream_gene_variant|MODIFIER|GPALN_002275|GPALN_002275|transcript|GPALN_002275-T1|protein_coding||c.*3780du…	H3
Gpscaff_105	87728	G	A	snp	GPALN_002285	NA	326	NA	no GO terms	1	1	0	0	ANN=A|missense_variant|MODERATE|GPALN_002285|GPALN_002285|transcript|GPALN_002285-T1|protein_coding|5/7|c.610G>A|p.Ala204Thr|610/981|610/981|204/326||,A|upstream_gene_variant|MODIFIER|GPALN_002284|GPALN_002284|transcript|GPALN_002284-T1|protein_coding||c.-2567C>T|||||2567|,A|downstream_gene_variant|MODIFIER|GPALN_002286|GPALN_002286|transcript|GPALN_002286-T1|protein_coding||c.*3953C>T|||||3719|	H3	homozygote
Gpscaff_106	18318	A	T	snp	GPALN_002290	RBP-1 protein	238	5.9e-40	F:protein binding	1	1	0.214286	0	ANN=T|missense_variant|MODERATE|GPALN_002290|GPALN_002290|transcript|GPALN_002290-T1|protein_coding|7/7|c.647T>A|p.Ile216Asn|779/1065|647/717|216/238||,T|upstream_gene_variant|MODIFIER|GPALN_002289|GPALN_002289|transcript|GPALN_002289-T1|protein_coding||c.-1723T>A|||||1723|,T|upstream_gene_variant|MODIFIER|GPALN_002291|GPALN_002291|transcript|GPALN_002291-T1|protein_coding||c.-2741A>T|||||2741|	H3
Gpscaff_106	61846	CAAAAAAATTG	CAAAAAATTG	del	GPALN_002299	NA	150	NA	no GO terms	1	1	0.142857	0	ANN=CAAAAAATTG|frameshift_variant|HIGH|GPALN_002299|GPALN_002299|transcript|GPALN_002299-T1|protein_coding|7/7|c.424delA|p.Ile142fs|458/612|424/453|142/150||,CAAAAAATTG|downstream_gene_variant|MODIFIER|GPALN_002298|GPALN_002298|transcript|GPALN_002298-T1|protein_coding||c.*4140delA|||||4140|;LOF=(GPALN_002299|GPALN_002299|1|1.00)	H3
Gpscaff_106	61752	C	T	snp	GPALN_002299	NA	150	NA	no GO terms	1	1	0.193548	0	ANN=T|missense_variant|MODERATE|GPALN_002299|GPALN_002299|transcript|GPALN_002299-T1|protein_coding|7/7|c.323C>T|p.Ala108Val|357/612|323/453|108/150||,T|downstream_gene_variant|MODIFIER|GPALN_002298|GPALN_002298|transcript|GPALN_002298-T1|protein_coding||c.*4039C>T|||||4039|	H3
Gpscaff_106	69283	AA	GG	mnp	GPALN_002300	RBP-1 protein	550	5.9e-51	F:protein binding	1	1	0.25	0	ANN=GG|missense_variant|MODERATE|GPALN_002300|GPALN_002300|transcript|GPALN_002300-T1|protein_coding|4/14|c.241_242delAAinsGG|p.Asn81Gly|241/1653|241/1653|81/550||,GG|upstream_gene_variant|MODIFIER|GPALN_002301|GPALN_002301|transcript|GPALN_002301-T1|protein_coding||c.-4798_-4797delAAinsGG|||||4798|	H3
Gpscaff_106	70310	C	A	snp	GPALN_002300	RBP-1 protein	550	5.9e-51	F:protein binding	0.984849	0.972973	0.166667	0	ANN=A|missense_variant|MODERATE|GPALN_002300|GPALN_002300|transcript|GPALN_002300-T1|protein_coding|9/14|c.793C>A|p.Leu265Met|793/1653|793/1653|265/550||,A|upstream_gene_variant|MODIFIER|GPALN_002301|GPALN_002301|transcript|GPALN_002301-T1|protein_coding||c.-3771C>A|||||3771|	H3
Gpscaff_106	71008	T	A	snp	GPALN_002300	RBP-1 protein	550	5.9e-51	F:protein binding	1	1	0.176471	0	ANN=A|missense_variant|MODERATE|GPALN_002300|GPALN_002300|transcript|GPALN_002300-T1|protein_coding|11/14|c.1099T>A|p.Ser367Thr|1099/1653|1099/1653|367/550||,A|upstream_gene_variant|MODIFIER|GPALN_002301|GPALN_002301|transcript|GPALN_002301-T1|protein_coding||c.-3073T>A|||||3073|	H3
Gpscaff_108	80813	TG	CA	complex	GPALN_002323	RBP-1 protein	723	3.6e-64	F:protein binding	0.166667	0.125	0.857143	0.846154	ANN=CA|missense_variant|MODERATE|GPALN_002323|GPALN_002323|transcript|GPALN_002323-T1|protein_coding|15/15|c.2091_2092delCAinsTG|p.Ile698Val|2092/2247|2091/2172|697/723||,CA|downstream_gene_variant|MODIFIER|GPALN_002322|GPALN_002322|transcript|GPALN_002322-T1|protein_coding||c.*1307_*1308delTGinsCA|||||1228|	S. vernei
Gpscaff_108	83132	TGT	GGC	complex	GPALN_002323	RBP-1 protein	723	3.6e-64	F:protein binding	0.863636	0.884615	0.0740741	0.272727	ANN=GGC|missense_variant|MODERATE|GPALN_002323|GPALN_002323|transcript|GPALN_002323-T1|protein_coding|5/15|c.996_998delACAinsGCC|p.His333Pro|998/2247|996/2172|332/723||,GGC|upstream_gene_variant|MODIFIER|GPALN_002324|GPALN_002324|transcript|GPALN_002324-T1|protein_coding||c.-2810_-2808delTGTinsGGC|||||2810|,GGC|downstream_gene_variant|MODIFIER|GPALN_002322|GPALN_002322|transcript|GPALN_002322-T1|…	H3
Gpscaff_108	83145	C	T	snp	GPALN_002323	RBP-1 protein	723	3.6e-64	F:protein binding	0.87234	0.886792	0.0606061	0.272727	ANN=T|missense_variant|MODERATE|GPALN_002323|GPALN_002323|transcript|GPALN_002323-T1|protein_coding|5/15|c.985G>A|p.Asp329Asn|985/2247|985/2172|329/723||,T|upstream_gene_variant|MODIFIER|GPALN_002324|GPALN_002324|transcript|GPALN_002324-T1|protein_coding||c.-2797C>T|||||2797|,T|downstream_gene_variant|MODIFIER|GPALN_002322|GPALN_002322|transcript|GPALN_002322-T1|protein_coding||c.*3639C>T|||||356…	H3
Gpscaff_108	83743	T	C	snp	GPALN_002323	RBP-1 protein	723	3.6e-64	F:protein binding	0.87037	0.903846	0.125	0.3	ANN=C|missense_variant|MODERATE|GPALN_002323|GPALN_002323|transcript|GPALN_002323-T1|protein_coding|3/15|c.731A>G|p.Lys244Arg|731/2247|731/2172|244/723||,C|upstream_gene_variant|MODIFIER|GPALN_002324|GPALN_002324|transcript|GPALN_002324-T1|protein_coding||c.-2199T>C|||||2199|,C|downstream_gene_variant|MODIFIER|GPALN_002322|GPALN_002322|transcript|GPALN_002322-T1|protein_coding||c.*4237T>C|||||415…	H3
Gpscaff_108	83821	A	T	snp	GPALN_002323	RBP-1 protein	723	3.6e-64	F:protein binding	0.814815	0.902439	0.166667	0.1	ANN=T|missense_variant|MODERATE|GPALN_002323|GPALN_002323|transcript|GPALN_002323-T1|protein_coding|3/15|c.653T>A|p.Leu218His|653/2247|653/2172|218/723||,T|upstream_gene_variant|MODIFIER|GPALN_002324|GPALN_002324|transcript|GPALN_002324-T1|protein_coding||c.-2121A>T|||||2121|,T|downstream_gene_variant|MODIFIER|GPALN_002322|GPALN_002322|transcript|GPALN_002322-T1|protein_coding||c.*4315A>T|||||423…	H3
Gpscaff_108	89190	G	C	snp	GPALN_002324	UDP-glucuronosyl UDP-glucosyltransferase domain containing protein	383	9.6e-16	F:DNA binding; P:regulation of transcription, DNA-templated; F:transferase activity, transferring hexosyl groups; F:sequence-specific DNA binding	0.0833333	0.0714286	0.882353	1	ANN=C|missense_variant|MODERATE|GPALN_002324|GPALN_002324|transcript|GPALN_002324-T1|protein_coding|7/11|c.457G>C|p.Glu153Gln|457/1152|457/1152|153/383||,C|upstream_gene_variant|MODIFIER|GPALN_002323|GPALN_002323|transcript|GPALN_002323-T1|protein_coding||c.-4288C>G|||||4288|	S. vernei
Gpscaff_11	247871	T	A	snp	GPALN_002394	NA	273	NA	no IPS match	0.828125	0.952941	0.25	0.230769	ANN=A|missense_variant|MODERATE|GPALN_002394|GPALN_002394|transcript|GPALN_002394-T1|protein_coding|3/9|c.218T>A|p.Ile73Asn|218/822|218/822|73/273||,A|upstream_gene_variant|MODIFIER|GPALN_002395|GPALN_002395|transcript|GPALN_002395-T1|protein_coding||c.-2600T>A|||||2600|,A|downstream_gene_variant|MODIFIER|GPALN_002393|GPALN_002393|transcript|GPALN_002393-T1|protein_coding||c.*964T>A|||||964|	H3
Gpscaff_11	1348468	CTGA	CA	del	GPALN_002650	Ndr domain containing protein	373	3.1e-67	no GO terms	0.27027	0.12963	0.847458	0.907895	ANN=CA|frameshift_variant|HIGH|GPALN_002650|GPALN_002650|transcript|GPALN_002650-T1|protein_coding|1/11|c.18_19delCA|p.Phe6fs|402/1598|18/1122|6/373||,CA|upstream_gene_variant|MODIFIER|GPALN_002651|GPALN_002651|transcript|GPALN_002651-T1|protein_coding||c.-1117_-1116delTG|||||1117|,CA|upstream_gene_variant|MODIFIER|GPALN_002652|GPALN_002652|transcript|GPALN_002652-T1|protein_coding||c.-4770_-4769…	S. vernei
Gpscaff_113	42251	GTCT	GT	del	GPALN_002958	NA	272	NA	no GO terms	0.115385	0.0714286	0.828571	0.738095	ANN=GT|frameshift_variant|HIGH|GPALN_002958|GPALN_002958|transcript|GPALN_002958-T1|protein_coding|1/1|c.592_593delAG|p.Arg198fs|593/819|592/819|198/272||;LOF=(GPALN_002958|GPALN_002958|1|1.00)	S. vernei
Gpscaff_12	637495	C	T	snp	GPALN_003027	Actin, acrosomal process isoform	1213	1.2e-253	no GO terms	0.158416	0.180952	0.934211	0.916667	ANN=T|missense_variant|MODERATE|GPALN_003027|GPALN_003027|transcript|GPALN_003027-T1|protein_coding|15/16|c.3439G>A|p.Glu1147Lys|3532/3735|3439/3642|1147/1213||,T|downstream_gene_variant|MODIFIER|GPALN_003026|GPALN_003026|transcript|GPALN_003026-T1|protein_coding||c.*1011C>T|||||736|	S. vernei
Gpscaff_12	644791	C	G	snp	GPALN_003027	Actin, acrosomal process isoform	1213	1.2e-253	no GO terms	0.122807	0.208333	0.948276	0.821429	ANN=G|missense_variant&splice_region_variant|MODERATE|GPALN_003027|GPALN_003027|transcript|GPALN_003027-T1|protein_coding|6/16|c.748G>C|p.Glu250Gln|841/3735|748/3642|250/1213||,G|upstream_gene_variant|MODIFIER|GPALN_003028|GPALN_003028|transcript|GPALN_003028-T1|protein_coding||c.-2186C>G|||||2186|,G|downstream_gene_variant|MODIFIER|GPALN_003029|GPALN_003029|transcript|GPALN_003029-T1|protein_cod…	S. vernei
Gpscaff_12	1113379	G	A	snp	GPALN_003072	NA	248	NA	P:regulation of transcription, DNA-templated; F:zinc ion binding; F:sequence-specific DNA binding	0.423077	0.125	0.833333	0.875	ANN=A|missense_variant|MODERATE|GPALN_003072|GPALN_003072|transcript|GPALN_003072-T1|protein_coding|3/9|c.119C>T|p.Ser40Phe|119/747|119/747|40/248||,A|upstream_gene_variant|MODIFIER|GPALN_003073|GPALN_003073|transcript|GPALN_003073-T1|protein_coding||c.-4249G>A|||||4249|	S. vernei
Gpscaff_12	1219542	A	G	snp	GPALN_003087	C. briggsae CBR-BATH-38 protein	299	2.7e-10	F:protein binding	0.0588235	0	0.755102	0.9375	ANN=G|missense_variant|MODERATE|GPALN_003087|GPALN_003087|transcript|GPALN_003087-T1|protein_coding|6/6|c.700A>G|p.Arg234Gly|700/992|700/900|234/299||,G|upstream_gene_variant|MODIFIER|GPALN_003086|GPALN_003086|transcript|GPALN_003086-T1|protein_coding||c.-4273T>C|||||4273|,G|downstream_gene_variant|MODIFIER|GPALN_003088|GPALN_003088|transcript|GPALN_003088-T1|protein_coding||c.*2106T>C|||||2045|	S. vernei
Gpscaff_12	1280011	T	A	snp	GPALN_003098	NA	287	NA	no GO terms	0.190476	0.1	0.82	0.877551	ANN=A|missense_variant|MODERATE|GPALN_003098|GPALN_003098|transcript|GPALN_003098-T1|protein_coding|4/7|c.416A>T|p.Tyr139Phe|416/864|416/864|139/287||,A|upstream_gene_variant|MODIFIER|GPALN_003099|GPALN_003099|transcript|GPALN_003099-T1|protein_coding||c.-2730T>A|||||2730|	S. vernei
Gpscaff_12	1280075	G	T	snp	GPALN_003098	NA	287	NA	no GO terms	0.121212	0.0588235	0.842105	0.779661	ANN=T|missense_variant|MODERATE|GPALN_003098|GPALN_003098|transcript|GPALN_003098-T1|protein_coding|4/7|c.352C>A|p.His118Asn|352/864|352/864|118/287||,T|upstream_gene_variant|MODIFIER|GPALN_003099|GPALN_003099|transcript|GPALN_003099-T1|protein_coding||c.-2666G>T|||||2666|	S. vernei
Gpscaff_12	1280082	G	C	snp	GPALN_003098	NA	287	NA	no GO terms	0.0967742	0.0625	0.844828	0.779661	ANN=C|missense_variant|MODERATE|GPALN_003098|GPALN_003098|transcript|GPALN_003098-T1|protein_coding|4/7|c.345C>G|p.Asn115Lys|345/864|345/864|115/287||,C|upstream_gene_variant|MODIFIER|GPALN_003099|GPALN_003099|transcript|GPALN_003099-T1|protein_coding||c.-2659G>C|||||2659|	S. vernei
Gpscaff_12	1287956	A	G	snp	GPALN_003099	MATH and BTB:POZ domain containing protein	476	1e-06	F:protein binding	0.25	0.0769231	0.866667	0.761905	ANN=G|missense_variant|MODERATE|GPALN_003099|GPALN_003099|transcript|GPALN_003099-T1|protein_coding|4/11|c.632A>G|p.Tyr211Cys|632/1431|632/1431|211/476||	S. vernei
Gpscaff_12	1604642	AC	GT	mnp	GPALN_003145	poly(A) polymerase type 3-like isoform X1	1461	4e-14	F:polynucleotide adenylyltransferase activity; C:nucleus; F:nucleotidyltransferase activity; P:RNA polyadenylation	0.133333	0.118644	0.845361	0.636364	ANN=GT|missense_variant|MODERATE|GPALN_003145|GPALN_003145|transcript|GPALN_003145-T1|protein_coding|13/23|c.2436_2437delGTinsAC|p.Ser813Pro|2437/4386|2436/4386|812/1461||	S. vernei
Gpscaff_120	3574	A	G	snp	GPALN_003281	NA	78	NA	no IPS match	0.15	0.0625	0.904762	0.866667	ANN=G|missense_variant|MODERATE|GPALN_003281|GPALN_003281|transcript|GPALN_003281-T1|protein_coding|1/2|c.29T>C|p.Leu10Ser|29/237|29/237|10/78||,G|downstream_gene_variant|MODIFIER|GPALN_003282|GPALN_003282|transcript|GPALN_003282-T1|protein_coding||c.*2750T>C|||||2750|	S. vernei
Gpscaff_120	6419	C	T	snp	GPALN_003282	NA	92	NA	no GO terms	0.170732	0.0909091	0.818182	0.876712	ANN=T|missense_variant|MODERATE|GPALN_003282|GPALN_003282|transcript|GPALN_003282-T1|protein_coding|2/2|c.184G>A|p.Val62Ile|184/279|184/279|62/92||,T|upstream_gene_variant|MODIFIER|GPALN_003281|GPALN_003281|transcript|GPALN_003281-T1|protein_coding||c.-2817G>A|||||2817|	S. vernei
Gpscaff_120	46123	C	G	snp	GPALN_003286	NA	253	NA	no GO terms	0.309278	0.213483	1	0.921053	ANN=G|missense_variant|MODERATE|GPALN_003286|GPALN_003286|transcript|GPALN_003286-T1|protein_coding|5/6|c.584G>C|p.Ser195Thr|586/764|584/762|195/253||WARNING_TRANSCRIPT_NO_START_CODON	S. vernei
Gpscaff_120	46155	C	G	snp	GPALN_003286	NA	253	NA	no GO terms	0.367816	0.229167	1	0.914286	ANN=G|missense_variant|MODERATE|GPALN_003286|GPALN_003286|transcript|GPALN_003286-T1|protein_coding|5/6|c.552G>C|p.Met184Ile|554/764|552/762|184/253||WARNING_TRANSCRIPT_NO_START_CODON	S. vernei
Gpscaff_126	14267	G	C	snp	GPALN_003299	RNA binding repeat protein, Pumilio-family	982	8.7e-21	F:RNA binding	0	0	1	1	ANN=C|missense_variant|MODERATE|GPALN_003299|GPALN_003299|transcript|GPALN_003299-T1|protein_coding|15/17|c.2701G>C|p.Glu901Gln|2701/3849|2701/2949|901/982||	S. vernei	homozygote
Gpscaff_126	20562	C	T	snp	GPALN_003300	NA	93	NA	no IPS match	0.0379747	0.131148	0.889706	0.904192	ANN=T|missense_variant|MODERATE|GPALN_003300|GPALN_003300|transcript|GPALN_003300-T1|protein_coding|1/1|c.112C>T|p.Pro38Ser|112/282|112/282|38/93||,T|upstream_gene_variant|MODIFIER|GPALN_003301|GPALN_003301|transcript|GPALN_003301-T1|protein_coding||c.-3452C>T|||||3452|,T|downstream_gene_variant|MODIFIER|GPALN_003299|GPALN_003299|transcript|GPALN_003299-T1|protein_coding||c.*4433C>T|||||3533|	S. vernei
Gpscaff_126	39036	C	T	snp	GPALN_003304	RBP-1 protein	321	1e-23	F:protein binding	0	0	1	1	ANN=T|missense_variant|MODERATE|GPALN_003304|GPALN_003304|transcript|GPALN_003304-T1|protein_coding|5/8|c.600G>A|p.Met200Ile|600/966|600/966|200/321||,T|upstream_gene_variant|MODIFIER|GPALN_003303|GPALN_003303|transcript|GPALN_003303-T1|protein_coding||c.-3169G>A|||||3169|	S. vernei	homozygote
Gpscaff_13	359574	A	T	snp	GPALN_003326	1106 effector family protein variant 1106_3E10	203	2.1e-22	no GO terms	0.265306	0.121951	0.901786	0.838461	ANN=T|missense_variant|MODERATE|GPALN_003326|GPALN_003326|transcript|GPALN_003326-T1|protein_coding|7/7|c.550A>T|p.Ile184Phe|603/769|550/612|184/203||,T|downstream_gene_variant|MODIFIER|GPALN_003325|GPALN_003325|transcript|GPALN_003325-T1|protein_coding||c.*4440A>T|||||4440|,T|downstream_gene_variant|MODIFIER|GPALN_003327|GPALN_003327|transcript|GPALN_003327-T1|protein_coding||c.*748T>A|||||748|	S. vernei
Gpscaff_13	384849	CCAC	TCTAAC	complex	GPALN_003330	NA	136	NA	no IPS match	0.111111	0.113636	0.884058	0.853933	ANN=TCTAAC|frameshift_variant&missense_variant|HIGH|GPALN_003330|GPALN_003330|transcript|GPALN_003330-T1|protein_coding|1/3|c.69_72delGTGGinsGTTAGA|p.Trp24fs|72/411|72/411|24/136||;LOF=(GPALN_003330|GPALN_003330|1|1.00)	S. vernei
Gpscaff_13	384854	CAC	CTAC	ins	GPALN_003330	NA	136	NA	no IPS match	0.111111	0.119048	0.888889	0.852273	ANN=CTAC|frameshift_variant|HIGH|GPALN_003330|GPALN_003330|transcript|GPALN_003330-T1|protein_coding|1/3|c.66_67insA|p.Ala23fs|66/411|66/411|22/136||;LOF=(GPALN_003330|GPALN_003330|1|1.00)	S. vernei
Gpscaff_13	384918	C	T	snp	GPALN_003330	NA	136	NA	no IPS match	0.113208	0.17284	0.923809	0.756098	ANN=T|start_lost|HIGH|GPALN_003330|GPALN_003330|transcript|GPALN_003330-T1|protein_coding|1/3|c.3G>A|p.Met1?|3/411|3/411|1/136||;LOF=(GPALN_003330|GPALN_003330|1|1.00)	S. vernei
Gpscaff_13	506318	T	C	snp	GPALN_003341	NA	523	NA	F:transmembrane signaling receptor activity; P:sensory perception of chemical stimulus; C:membrane	0.140845	0.04	0.762887	0.8	ANN=C|missense_variant|MODERATE|GPALN_003341|GPALN_003341|transcript|GPALN_003341-T1|protein_coding|10/11|c.1468A>G|p.Met490Val|1468/1572|1468/1572|490/523||	S. vernei
Gpscaff_13	506625	T	G	snp	GPALN_003341	NA	523	NA	F:transmembrane signaling receptor activity; P:sensory perception of chemical stimulus; C:membrane	0.113208	0.113208	0.926605	0.888889	ANN=G|missense_variant|MODERATE|GPALN_003341|GPALN_003341|transcript|GPALN_003341-T1|protein_coding|9/11|c.1292A>C|p.Asn431Thr|1292/1572|1292/1572|431/523||	S. vernei
Gpscaff_133	13995	T	C	snp	GPALN_003777	immunoglobulin domain protein	370	1.9e-16	F:nucleic acid binding	0	0	0.92	0.953488	ANN=C|missense_variant|MODERATE|GPALN_003777|GPALN_003777|transcript|GPALN_003777-T1|protein_coding|1/9|c.28A>G|p.Lys10Glu|28/1113|28/1113|10/370||,C|upstream_gene_variant|MODIFIER|GPALN_003778|GPALN_003778|transcript|GPALN_003778-T1|protein_coding||c.-1985T>C|||||1985|,C|downstream_gene_variant|MODIFIER|GPALN_003776|GPALN_003776|transcript|GPALN_003776-T1|protein_coding||c.*4475T>C|||||4475|	S. vernei	homozygote
Gpscaff_135	15433	T	C	snp	GPALN_003782	NA	394	NA	no GO terms	0.04	0	0.952381	0.954545	ANN=C|missense_variant|MODERATE|GPALN_003782|GPALN_003782|transcript|GPALN_003782-T1|protein_coding|4/6|c.640A>G|p.Ser214Gly|835/1380|640/1185|214/394||,C|downstream_gene_variant|MODIFIER|GPALN_003783|GPALN_003783|transcript|GPALN_003783-T1|protein_coding||c.*2775A>G|||||2528|,C|downstream_gene_variant|MODIFIER|GPALN_003784|GPALN_003784|transcript|GPALN_003784-T1|protein_coding||c.*4923A>G|||||49…	S. vernei
Gpscaff_14	25710	A	T	snp	GPALN_003795	NA	149	NA	no GO terms	0.166667	0.230769	0.954545	0.724138	ANN=T|missense_variant|MODERATE|GPALN_003795|GPALN_003795|transcript|GPALN_003795-T1|protein_coding|5/5|c.415T>A|p.Tyr139Asn|415/450|415/450|139/149||,T|upstream_gene_variant|MODIFIER|GPALN_003794|GPALN_003794|transcript|GPALN_003794-T1|protein_coding||c.-2612T>A|||||2612|	S. vernei
Gpscaff_14	37094	C	T	snp	GPALN_003796	helicase carboxy-terminal domain protein	485	9.2e-32	F:ATP binding; P:protein targeting; P:intracellular protein transport	1	1	0.219178	0.0705882	ANN=T|missense_variant|MODERATE|GPALN_003796|GPALN_003796|transcript|GPALN_003796-T1|protein_coding|2/9|c.215C>T|p.Thr72Ile|215/1923|215/1458|72/485||	H3
Gpscaff_14	37106	A	G	snp	GPALN_003796	helicase carboxy-terminal domain protein	485	9.2e-32	F:ATP binding; P:protein targeting; P:intracellular protein transport	0.869565	1	0.169014	0.027027	ANN=G|missense_variant|MODERATE|GPALN_003796|GPALN_003796|transcript|GPALN_003796-T1|protein_coding|2/9|c.227A>G|p.Asp76Gly|227/1923|227/1458|76/485||	H3
Gpscaff_14	37132	A	G	snp	GPALN_003796	helicase carboxy-terminal domain protein	485	9.2e-32	F:ATP binding; P:protein targeting; P:intracellular protein transport	0.840909	1	0.111111	0.027027	ANN=G|missense_variant|MODERATE|GPALN_003796|GPALN_003796|transcript|GPALN_003796-T1|protein_coding|2/9|c.253A>G|p.Ile85Val|253/1923|253/1458|85/485||	H3
Gpscaff_14	37812	G	A	snp	GPALN_003796	helicase carboxy-terminal domain protein	485	9.2e-32	F:ATP binding; P:protein targeting; P:intracellular protein transport	0.926829	0.870968	0.037037	0.0162602	ANN=A|missense_variant|MODERATE|GPALN_003796|GPALN_003796|transcript|GPALN_003796-T1|protein_coding|3/9|c.581G>A|p.Cys194Tyr|581/1923|581/1458|194/485||	H3
Gpscaff_14	38273	C	T	snp	GPALN_003796	helicase carboxy-terminal domain protein	485	9.2e-32	F:ATP binding; P:protein targeting; P:intracellular protein transport	1	1	0.025974	0.0210526	ANN=T|missense_variant|MODERATE|GPALN_003796|GPALN_003796|transcript|GPALN_003796-T1|protein_coding|4/9|c.724C>T|p.Arg242Cys|724/1923|724/1458|242/485||,T|downstream_gene_variant|MODIFIER|GPALN_003797|GPALN_003797|transcript|GPALN_003797-T1|protein_coding||c.*4986G>A|||||4816|	H3
Gpscaff_14	38832	C	G	snp	GPALN_003796	helicase carboxy-terminal domain protein	485	9.2e-32	F:ATP binding; P:protein targeting; P:intracellular protein transport	0.970588	1	0.028169	0	ANN=G|missense_variant|MODERATE|GPALN_003796|GPALN_003796|transcript|GPALN_003796-T1|protein_coding|6/9|c.868C>G|p.His290Asp|868/1923|868/1458|290/485||,G|downstream_gene_variant|MODIFIER|GPALN_003797|GPALN_003797|transcript|GPALN_003797-T1|protein_coding||c.*4427G>C|||||4257|	H3
Gpscaff_14	39241	GGTGT	AATGG	complex	GPALN_003796	helicase carboxy-terminal domain protein	485	9.2e-32	F:ATP binding; P:protein targeting; P:intracellular protein transport	0.935484	0.86	0.075	0	ANN=AATGG|missense_variant|MODERATE|GPALN_003796|GPALN_003796|transcript|GPALN_003796-T1|protein_coding|7/9|c.1140_1144delGGTGTinsAATGG|p.ValPhe381MetVal|1140/1923|1140/1458|380/485||,AATGG|downstream_gene_variant|MODIFIER|GPALN_003797|GPALN_003797|transcript|GPALN_003797-T1|protein_coding||c.*4014_*4018delACACCinsCCATT|||||3848|	H3
Gpscaff_14	43292	CAAAAATTTATG	CAAAATTTATG	del	GPALN_003797	NA	532	NA	no GO terms	1	1	0.125	0.021978	ANN=CAAAATTTATG|frameshift_variant|HIGH|GPALN_003797|GPALN_003797|transcript|GPALN_003797-T1|protein_coding|5/5|c.1561delT|p.Leu522fs|1574/1782|1561/1599|521/532||,CAAAATTTATG|upstream_gene_variant|MODIFIER|GPALN_003798|GPALN_003798|transcript|GPALN_003798-T1|protein_coding||c.-4643delA|||||4643|,CAAAATTTATG|downstream_gene_variant|MODIFIER|GPALN_003796|GPALN_003796|transcript|GPALN_003796-T1|pro…	H3
Gpscaff_14	50614	T	C	snp	GPALN_003798	A disintegrin and metalloproteinase with thrombospondin motifs gon-1	1354	2e-161	F:nucleic acid binding; F:metalloendopeptidase activity; P:rRNA processing; F:zinc ion binding; F:3/-5/ exonuclease activity	0.976744	0.8	0.0470588	0.0990099	ANN=C|missense_variant|MODERATE|GPALN_003798|GPALN_003798|transcript|GPALN_003798-T1|protein_coding|5/24|c.493T>C|p.Ser165Pro|493/5107|493/4065|165/1354||,C|upstream_gene_variant|MODIFIER|GPALN_003797|GPALN_003797|transcript|GPALN_003797-T1|protein_coding||c.-4073A>G|||||4060|	H3
Gpscaff_14	50683	GATGCCTATATC	AATGACCTTCTG	complex	GPALN_003798	A disintegrin and metalloproteinase with thrombospondin motifs gon-1	1354	2e-161	F:nucleic acid binding; F:metalloendopeptidase activity; P:rRNA processing; F:zinc ion binding; F:3/-5/ exonuclease activity	0.929825	0.851064	0.04	0.115942	ANN=AATGACCTTCTG|missense_variant|MODERATE|GPALN_003798|GPALN_003798|transcript|GPALN_003798-T1|protein_coding|5/24|c.562_573delGATGCCTATATCinsAATGACCTTCTG|p.AspAlaTyrIle188AsnAspLeuLeu|562/5107|562/4065|188/1354||,AATGACCTTCTG|upstream_gene_variant|MODIFIER|GPALN_003797|GPALN_003797|transcript|GPALN_003797-T1|protein_coding||c.-4153_-4142delGATATAGGCATCinsCAGAAGGTCATT|||||4129|	H3
Gpscaff_14	50741	G	A	snp	GPALN_003798	A disintegrin and metalloproteinase with thrombospondin motifs gon-1	1354	2e-161	F:nucleic acid binding; F:metalloendopeptidase activity; P:rRNA processing; F:zinc ion binding; F:3/-5/ exonuclease activity	0.979592	0.761905	0.0535714	0.0689655	ANN=A|missense_variant|MODERATE|GPALN_003798|GPALN_003798|transcript|GPALN_003798-T1|protein_coding|5/24|c.620G>A|p.Gly207Asp|620/5107|620/4065|207/1354||,A|upstream_gene_variant|MODIFIER|GPALN_003797|GPALN_003797|transcript|GPALN_003797-T1|protein_coding||c.-4200C>T|||||4187|	H3
Gpscaff_14	50747	T	C	snp	GPALN_003798	A disintegrin and metalloproteinase with thrombospondin motifs gon-1	1354	2e-161	F:nucleic acid binding; F:metalloendopeptidase activity; P:rRNA processing; F:zinc ion binding; F:3/-5/ exonuclease activity	0.978723	0.8	0.0652174	0.0652174	ANN=C|missense_variant|MODERATE|GPALN_003798|GPALN_003798|transcript|GPALN_003798-T1|protein_coding|5/24|c.626T>C|p.Leu209Ser|626/5107|626/4065|209/1354||,C|upstream_gene_variant|MODIFIER|GPALN_003797|GPALN_003797|transcript|GPALN_003797-T1|protein_coding||c.-4206A>G|||||4193|	H3
Gpscaff_14	50774	A	G	snp	GPALN_003798	A disintegrin and metalloproteinase with thrombospondin motifs gon-1	1354	2e-161	F:nucleic acid binding; F:metalloendopeptidase activity; P:rRNA processing; F:zinc ion binding; F:3/-5/ exonuclease activity	0.967742	0.918919	0.1	0.111111	ANN=G|missense_variant|MODERATE|GPALN_003798|GPALN_003798|transcript|GPALN_003798-T1|protein_coding|5/24|c.653A>G|p.Asp218Gly|653/5107|653/4065|218/1354||,G|upstream_gene_variant|MODIFIER|GPALN_003797|GPALN_003797|transcript|GPALN_003797-T1|protein_coding||c.-4233T>C|||||4220|	H3
Gpscaff_14	51869	C	T	snp	GPALN_003798	A disintegrin and metalloproteinase with thrombospondin motifs gon-1	1354	2e-161	F:nucleic acid binding; F:metalloendopeptidase activity; P:rRNA processing; F:zinc ion binding; F:3/-5/ exonuclease activity	1	1	0.0491803	0.0131579	ANN=T|missense_variant|MODERATE|GPALN_003798|GPALN_003798|transcript|GPALN_003798-T1|protein_coding|5/24|c.1748C>T|p.Ser583Leu|1748/5107|1748/4065|583/1354||	H3
Gpscaff_15	231964	G	A	snp	GPALN_004049	NA	52	NA	no IPS match	0.834783	0.857143	0.097561	0	ANN=A|missense_variant|MODERATE|GPALN_004049|GPALN_004049|transcript|GPALN_004049-T1|protein_coding|2/3|c.76C>T|p.His26Tyr|76/159|76/159|26/52||WARNING_TRANSCRIPT_NO_START_CODON	H3
Gpscaff_15	231988	C	T	snp	GPALN_004049	NA	52	NA	no IPS match	0.805085	0.852459	0.0851064	0	ANN=T|missense_variant&splice_region_variant|MODERATE|GPALN_004049|GPALN_004049|transcript|GPALN_004049-T1|protein_coding|2/3|c.52G>A|p.Gly18Ser|52/159|52/159|18/52||WARNING_TRANSCRIPT_NO_START_CODON	H3
Gpscaff_15	399909	CTTTTCA	CTTTCA	del	GPALN_004062	NA	287	NA	no GO terms	0.265306	0.206897	0.910112	0.755102	ANN=CTTTCA|frameshift_variant|HIGH|GPALN_004062|GPALN_004062|transcript|GPALN_004062-T1|protein_coding|1/5|c.74delA|p.Lys26fs|74/951|74/864|25/287||,CTTTCA|upstream_gene_variant|MODIFIER|GPALN_004063|GPALN_004063|transcript|GPALN_004063-T1|protein_coding||c.-2027delT|||||2027|,CTTTCA|downstream_gene_variant|MODIFIER|GPALN_004061|GPALN_004061|transcript|GPALN_004061-T1|protein_coding||c.*2737delT|…	S. vernei
Gpscaff_15	399902	T	C	snp	GPALN_004062	NA	287	NA	no GO terms	0.25	0.191919	0.921348	0.738318	ANN=C|missense_variant|MODERATE|GPALN_004062|GPALN_004062|transcript|GPALN_004062-T1|protein_coding|1/5|c.85A>G|p.Thr29Ala|85/951|85/864|29/287||,C|upstream_gene_variant|MODIFIER|GPALN_004063|GPALN_004063|transcript|GPALN_004063-T1|protein_coding||c.-2038T>C|||||2038|,C|downstream_gene_variant|MODIFIER|GPALN_004061|GPALN_004061|transcript|GPALN_004061-T1|protein_coding||c.*2726T>C|||||2415|	S. vernei
Gpscaff_15	436846	GAGCTTGATTTC	GTTCTC	complex	GPALN_004071	NA	482	NA	no GO terms	0.105882	0.0294118	0.794872	0.768518	ANN=TTCTC|missense_variant&disruptive_inframe_deletion|MODERATE|GPALN_004071|GPALN_004071|transcript|GPALN_004071-T1|protein_coding|1/6|c.78_88delGAAATCAAGCTinsGAGAA|p.Lys27_Ser30delinsArgThr|88/1449|81/1449|27/482||,TTCTC|upstream_gene_variant|MODIFIER|GPALN_004072|GPALN_004072|transcript|GPALN_004072-T1|protein_coding||c.-2058_-2048delAGCTTGATTTCinsTTCTC|||||2058|,TTCTC|downstream_gene_variant|…	S. vernei
Gpscaff_15	532070	GAACGG	AACCGC	complex	GPALN_004096	Chromatin assembly factor 1 subunit A	364	6.3e-17	no GO terms	0.172043	0.16092	0.914286	0.887641	ANN=AACCGC|missense_variant&splice_region_variant|MODERATE|GPALN_004096|GPALN_004096|transcript|GPALN_004096-T1|protein_coding|4/8|c.358_363delCCGTTCinsGCGGTT|p.ProPhe120AlaVal|385/1296|358/1095|120/364||,AACCGC|upstream_gene_variant|MODIFIER|GPALN_004094|GPALN_004094|transcript|GPALN_004094-T1|protein_coding||c.-4154_-4149delCCGTTCinsGCGGTT|||||4149|,AACCGC|upstream_gene_variant|MODIFIER|GPALN_0…	S. vernei
Gpscaff_15	596259	A	G	snp	GPALN_004113	Ectopic P granules protein 5	2550	0	P:autophagy	0.394366	0.226415	0.930693	0.810345	ANN=G|missense_variant|MODERATE|GPALN_004113|GPALN_004113|transcript|GPALN_004113-T1|protein_coding|1/44|c.49A>G|p.Thr17Ala|49/8172|49/7653|17/2550||,G|upstream_gene_variant|MODIFIER|GPALN_004111|GPALN_004111|transcript|GPALN_004111-T1|protein_coding||c.-4782T>C|||||4747|,G|downstream_gene_variant|MODIFIER|GPALN_004112|GPALN_004112|transcript|GPALN_004112-T1|protein_coding||c.*348A>G|||||348|	S. vernei
Gpscaff_15	641285	G	C	snp	GPALN_004118	RNA binding protein	615	5.2e-48	F:nucleic acid binding	0.145161	0.0520833	0.969697	0.962963	ANN=C|missense_variant|MODERATE|GPALN_004118|GPALN_004118|transcript|GPALN_004118-T1|protein_coding|9/15|c.1091C>G|p.Ala364Gly|1139/2753|1091/1848|364/615||,C|missense_variant|MODERATE|GPALN_004118|GPALN_004118|transcript|GPALN_004118-T2|protein_coding|9/14|c.1091C>G|p.Ala364Gly|1139/3043|1091/1794|364/597||,C|upstream_gene_variant|MODIFIER|GPALN_004117|GPALN_004117|transcript|GPALN_004117-T1|pro…	S. vernei
Gpscaff_15	641285	G	C	snp	GPALN_004118	RNA binding protein	597	5.1e-48	F:nucleic acid binding	0.145161	0.0520833	0.969697	0.962963	ANN=C|missense_variant|MODERATE|GPALN_004118|GPALN_004118|transcript|GPALN_004118-T1|protein_coding|9/15|c.1091C>G|p.Ala364Gly|1139/2753|1091/1848|364/615||,C|missense_variant|MODERATE|GPALN_004118|GPALN_004118|transcript|GPALN_004118-T2|protein_coding|9/14|c.1091C>G|p.Ala364Gly|1139/3043|1091/1794|364/597||,C|upstream_gene_variant|MODIFIER|GPALN_004117|GPALN_004117|transcript|GPALN_004117-T1|pro…	S. vernei
Gpscaff_15	651152	T	G	snp	GPALN_004119	Putative diacylglycerol kinase K06A1.6	2400	5.6e-271	F:NAD+ kinase activity; F:diacylglycerol kinase activity; P:signal transduction; P:protein kinase C-activating G protein-coupled receptor signaling pathway; F:kinase activity; P:intracellular signal transduction	0.205607	0.0884956	1	1	ANN=G|missense_variant|MODERATE|GPALN_004119|GPALN_004119|transcript|GPALN_004119-T1|protein_coding|5/41|c.958T>G|p.Ser320Ala|958/7886|958/7203|320/2400||	S. vernei
Gpscaff_15	669835	A	C	snp	GPALN_004119	Putative diacylglycerol kinase K06A1.6	2400	5.6e-271	F:NAD+ kinase activity; F:diacylglycerol kinase activity; P:signal transduction; P:protein kinase C-activating G protein-coupled receptor signaling pathway; F:kinase activity; P:intracellular signal transduction	0.0560748	0.0495868	1	0.972973	ANN=C|missense_variant|MODERATE|GPALN_004119|GPALN_004119|transcript|GPALN_004119-T1|protein_coding|37/41|c.6550A>C|p.Thr2184Pro|6550/7886|6550/7203|2184/2400||,C|downstream_gene_variant|MODIFIER|GPALN_004120|GPALN_004120|transcript|GPALN_004120-T1|protein_coding||c.*3057T>G|||||3057|	S. vernei
Gpscaff_15	693172	A	T	snp	GPALN_004125	NA	139	NA	no GO terms	0.104762	0.0782609	0.981982	1	ANN=T|missense_variant|MODERATE|GPALN_004125|GPALN_004125|transcript|GPALN_004125-T1|protein_coding|3/3|c.112T>A|p.Leu38Met|112/420|112/420|38/139||,T|upstream_gene_variant|MODIFIER|GPALN_004124|GPALN_004124|transcript|GPALN_004124-T1|protein_coding||c.-2986T>A|||||2986|,T|upstream_gene_variant|MODIFIER|GPALN_004126|GPALN_004126|transcript|GPALN_004126-T1|protein_coding||c.-1059A>T|||||985|,T|dow…	S. vernei
Gpscaff_15	710648	A	T	snp	GPALN_004129	TWiK family of potassium channels	2946	9.9e-145	F:potassium channel activity; F:protein binding; C:membrane; P:potassium ion transmembrane transport	0.04	0.0566038	0.978723	1	ANN=T|missense_variant|MODERATE|GPALN_004129|GPALN_004129|transcript|GPALN_004129-T1|protein_coding|21/58|c.3131A>T|p.Gln1044Leu|3200/8910|3131/8841|1044/2946||	S. vernei
Gpscaff_15	719011	TTTGA	ATCGG	complex	GPALN_004129	TWiK family of potassium channels	2946	9.9e-145	F:potassium channel activity; F:protein binding; C:membrane; P:potassium ion transmembrane transport	0.057377	0.0970874	1	1	ANN=ATCGG|missense_variant|MODERATE|GPALN_004129|GPALN_004129|transcript|GPALN_004129-T1|protein_coding|39/58|c.6177_6181delTTTGAinsATCGG|p.AsnLeuAsn2059LysSerAsp|6246/8910|6177/8841|2059/2946||	S. vernei
Gpscaff_15	730122	G	A	snp	GPALN_004131	GTP-binding domain protein	1087	2.1e-31	F:GTPase activity; F:iron ion binding; F:GTP binding; P:signal transduction; C:membrane; F:oxidoreductase activity, acting on paired donors, with incorporation or reduction of molecular oxygen; F:heme binding; P:oxidation-reduction process	0.0366972	0.0434783	1	1	ANN=A|missense_variant|MODERATE|GPALN_004131|GPALN_004131|transcript|GPALN_004131-T1|protein_coding|3/25|c.313G>A|p.Gly105Ser|313/3264|313/3264|105/1087||,A|downstream_gene_variant|MODIFIER|GPALN_004129|GPALN_004129|transcript|GPALN_004129-T1|protein_coding||c.*3928G>A|||||3928|,A|downstream_gene_variant|MODIFIER|GPALN_004130|GPALN_004130|transcript|GPALN_004130-T1|protein_coding||c.*2202G>A|||||…	S. vernei
Gpscaff_15	730360	G	C	snp	GPALN_004131	GTP-binding domain protein	1087	2.1e-31	F:GTPase activity; F:iron ion binding; F:GTP binding; P:signal transduction; C:membrane; F:oxidoreductase activity, acting on paired donors, with incorporation or reduction of molecular oxygen; F:heme binding; P:oxidation-reduction process	0.0431035	0.0223881	1	1	ANN=C|missense_variant|MODERATE|GPALN_004131|GPALN_004131|transcript|GPALN_004131-T1|protein_coding|4/25|c.404G>C|p.Gly135Ala|404/3264|404/3264|135/1087||,C|downstream_gene_variant|MODIFIER|GPALN_004129|GPALN_004129|transcript|GPALN_004129-T1|protein_coding||c.*4166G>C|||||4166|,C|downstream_gene_variant|MODIFIER|GPALN_004130|GPALN_004130|transcript|GPALN_004130-T1|protein_coding||c.*2440G>C|||||…	S. vernei
Gpscaff_15	739789	GCAACAGT	GCAACAGCAGT	ins	GPALN_004131	GTP-binding domain protein	1087	2.1e-31	F:GTPase activity; F:iron ion binding; F:GTP binding; P:signal transduction; C:membrane; F:oxidoreductase activity, acting on paired donors, with incorporation or reduction of molecular oxygen; F:heme binding; P:oxidation-reduction process	0.0982143	0.0421053	0.986842	0.967742	ANN=GCAACAGCAGT|disruptive_inframe_insertion|MODERATE|GPALN_004131|GPALN_004131|transcript|GPALN_004131-T1|protein_coding|11/25|c.1455_1457dupCAG|p.Ser486dup|1458/3264|1458/3264|486/1087||	S. vernei
Gpscaff_15	791401	G	A	snp	GPALN_004134	NA	122	NA	no IPS match	0.108696	0.107143	0.830769	0.625	ANN=A|missense_variant|MODERATE|GPALN_004134|GPALN_004134|transcript|GPALN_004134-T1|protein_coding|3/3|c.328G>A|p.Gly110Arg|328/369|328/369|110/122||,A|upstream_gene_variant|MODIFIER|GPALN_004132|GPALN_004132|transcript|GPALN_004132-T1|protein_coding||c.-2645C>T|||||2177|,A|upstream_gene_variant|MODIFIER|GPALN_004135|GPALN_004135|transcript|GPALN_004135-T1|protein_coding||c.-2655G>A|||||2519|	S. vernei
Gpscaff_15	791413	T	C	snp	GPALN_004134	NA	122	NA	no IPS match	0.102273	0.111111	0.833333	0.606061	ANN=C|missense_variant|MODERATE|GPALN_004134|GPALN_004134|transcript|GPALN_004134-T1|protein_coding|3/3|c.340T>C|p.Trp114Arg|340/369|340/369|114/122||,C|upstream_gene_variant|MODIFIER|GPALN_004132|GPALN_004132|transcript|GPALN_004132-T1|protein_coding||c.-2657A>G|||||2189|,C|upstream_gene_variant|MODIFIER|GPALN_004135|GPALN_004135|transcript|GPALN_004135-T1|protein_coding||c.-2643T>C|||||2507|	S. vernei
Gpscaff_15	847251	G	A	snp	GPALN_004148	Y-box-binding protein 3-like	397	3.9e-12	F:nucleic acid binding	0.341463	0.178571	0.978947	0.852632	ANN=A|missense_variant|MODERATE|GPALN_004148|GPALN_004148|transcript|GPALN_004148-T1|protein_coding|4/6|c.400G>A|p.Gly134Ser|400/1194|400/1194|134/397||,A|upstream_gene_variant|MODIFIER|GPALN_004150|GPALN_004150|transcript|GPALN_004150-T1|protein_coding||c.-2853G>A|||||2853|,A|downstream_gene_variant|MODIFIER|GPALN_004147|GPALN_004147|transcript|GPALN_004147-T1|protein_coding||c.*1464G>A|||||1353…	S. vernei
Gpscaff_15	876424	C	G	snp	GPALN_004158	NA	163	NA	no GO terms	0.115385	0.139535	0.84	0.685714	ANN=G|missense_variant|MODERATE|GPALN_004158|GPALN_004158|transcript|GPALN_004158-T1|protein_coding|1/3|c.57G>C|p.Leu19Phe|57/492|57/492|19/163||,G|upstream_gene_variant|MODIFIER|GPALN_004156|GPALN_004156|transcript|GPALN_004156-T1|protein_coding||c.-3882G>C|||||3807|,G|upstream_gene_variant|MODIFIER|GPALN_004159|GPALN_004159|transcript|GPALN_004159-T1|protein_coding||c.-2651C>G|||||2651|,G|downs…	S. vernei
Gpscaff_16	209531	T	C	snp	GPALN_004262	NA	153	NA	no GO terms	0.813953	0.862069	0.16129	0.162791	ANN=C|missense_variant|MODERATE|GPALN_004262|GPALN_004262|transcript|GPALN_004262-T1|protein_coding|3/3|c.434A>G|p.Tyr145Cys|434/462|434/462|145/153||,C|downstream_gene_variant|MODIFIER|GPALN_004261|GPALN_004261|transcript|GPALN_004261-T1|protein_coding||c.*2208T>C|||||2208|	H3
Gpscaff_16	223220	A	T	snp	GPALN_004263	NA	280	NA	no GO terms	0.226415	0.142857	0.902913	0.838095	ANN=T|missense_variant|MODERATE|GPALN_004263|GPALN_004263|transcript|GPALN_004263-T1|protein_coding|5/6|c.500A>T|p.Tyr167Phe|500/843|500/843|167/280||	S. vernei
Gpscaff_16	2004675	CTTCAGAAT	TTT	complex	GPALN_004380	Glutathione synthetase	516	8e-183	F:glutathione synthase activity; F:ATP binding; P:glutathione biosynthetic process; F:ligase activity	0.865385	0.948276	0.215686	0.490566	ANN=TTT|missense_variant&conservative_inframe_deletion|MODERATE|GPALN_004380|GPALN_004380|transcript|GPALN_004380-T1|protein_coding|2/12|c.191_198delCTTCAGAAinsTT|p.Ala64_Glu66delinsVal|253/1856|191/1551|64/516||INFO_REALIGN_3_PRIME,TTT|upstream_gene_variant|MODIFIER|GPALN_004379|GPALN_004379|transcript|GPALN_004379-T1|protein_coding||c.-1049_-1041delATTCTGAAGinsAAA|||||1041|,TTT|downstream_gene_…	H3
Gpscaff_161	4633	A	G	snp	GPALN_004387	NA	210	NA	no IPS match	1	1	0.25	0	ANN=G|missense_variant|MODERATE|GPALN_004387|GPALN_004387|transcript|GPALN_004387-T1|protein_coding|1/6|c.16A>G|p.Ile6Val|17/632|16/631|6/209||WARNING_TRANSCRIPT_INCOMPLETE	H3
Gpscaff_161	4640	A	G	snp	GPALN_004387	NA	210	NA	no IPS match	1	1	0.277778	0	ANN=G|missense_variant|MODERATE|GPALN_004387|GPALN_004387|transcript|GPALN_004387-T1|protein_coding|1/6|c.23A>G|p.Lys8Arg|24/632|23/631|8/209||WARNING_TRANSCRIPT_INCOMPLETE	H3
Gpscaff_161	4691	C	G	snp	GPALN_004387	NA	210	NA	no IPS match	1	1	0.291667	0	ANN=G|missense_variant|MODERATE|GPALN_004387|GPALN_004387|transcript|GPALN_004387-T1|protein_coding|1/6|c.74C>G|p.Ala25Gly|75/632|74/631|25/209||WARNING_TRANSCRIPT_INCOMPLETE	H3
Gpscaff_161	4751	A	G	snp	GPALN_004387	NA	210	NA	no IPS match	1	1	0.26087	0	ANN=G|missense_variant|MODERATE|GPALN_004387|GPALN_004387|transcript|GPALN_004387-T1|protein_coding|1/6|c.134A>G|p.Lys45Arg|135/632|134/631|45/209||WARNING_TRANSCRIPT_INCOMPLETE	H3
Gpscaff_161	4757	G	C	snp	GPALN_004387	NA	210	NA	no IPS match	1	1	0.291667	0	ANN=C|missense_variant|MODERATE|GPALN_004387|GPALN_004387|transcript|GPALN_004387-T1|protein_coding|1/6|c.140G>C|p.Ser47Thr|141/632|140/631|47/209||WARNING_TRANSCRIPT_INCOMPLETE	H3
Gpscaff_161	5500	A	C	snp	GPALN_004387	NA	210	NA	no IPS match	1	1	0.16129	0	ANN=C|missense_variant|MODERATE|GPALN_004387|GPALN_004387|transcript|GPALN_004387-T1|protein_coding|3/6|c.364A>C|p.Ile122Leu|365/632|364/631|122/209||WARNING_TRANSCRIPT_INCOMPLETE	H3
Gpscaff_161	5507	C	A	snp	GPALN_004387	NA	210	NA	no IPS match	1	1	0.16129	0	ANN=A|missense_variant|MODERATE|GPALN_004387|GPALN_004387|transcript|GPALN_004387-T1|protein_coding|3/6|c.371C>A|p.Thr124Lys|372/632|371/631|124/209||WARNING_TRANSCRIPT_INCOMPLETE	H3
Gpscaff_161	5524	T	G	snp	GPALN_004387	NA	210	NA	no IPS match	1	1	0.16129	0	ANN=G|missense_variant|MODERATE|GPALN_004387|GPALN_004387|transcript|GPALN_004387-T1|protein_coding|3/6|c.388T>G|p.Ser130Ala|389/632|388/631|130/209||WARNING_TRANSCRIPT_INCOMPLETE	H3
Gpscaff_161	5601	G	A	snp	GPALN_004387	NA	210	NA	no IPS match	1	1	0.193548	0	ANN=A|missense_variant|MODERATE|GPALN_004387|GPALN_004387|transcript|GPALN_004387-T1|protein_coding|4/6|c.406G>A|p.Asp136Asn|407/632|406/631|136/209||WARNING_TRANSCRIPT_INCOMPLETE	H3
Gpscaff_161	5647	C	A	snp	GPALN_004387	NA	210	NA	no IPS match	1	1	0.212121	0	ANN=A|missense_variant|MODERATE|GPALN_004387|GPALN_004387|transcript|GPALN_004387-T1|protein_coding|4/6|c.452C>A|p.Ala151Asp|453/632|452/631|151/209||WARNING_TRANSCRIPT_INCOMPLETE	H3
Gpscaff_17	1886686	CACC	TACT	complex	GPALN_004422	NA	69	NA	no IPS match	0.414414	0.224138	0.956522	0.826923	ANN=TACT|missense_variant|MODERATE|GPALN_004422|GPALN_004422|transcript|GPALN_004422-T1|protein_coding|1/1|c.110_113delCACCinsTACT|p.ProPro37LeuLeu|110/210|110/210|37/69||,TACT|upstream_gene_variant|MODIFIER|GPALN_004421|GPALN_004421|transcript|GPALN_004421-T1|protein_coding||c.-4905_-4902delGGTGinsAGTA|||||4902|,TACT|downstream_gene_variant|MODIFIER|GPALN_004423|GPALN_004423|transcript|GPALN_004…	S. vernei
Gpscaff_17	1886695	AA	CC	complex	GPALN_004422	NA	69	NA	no IPS match	0.440678	0.221311	0.9375	0.824561	ANN=CC|missense_variant|MODERATE|GPALN_004422|GPALN_004422|transcript|GPALN_004422-T1|protein_coding|1/1|c.119_120delAAinsCC|p.Lys40Thr|119/210|119/210|40/69||,CC|upstream_gene_variant|MODIFIER|GPALN_004421|GPALN_004421|transcript|GPALN_004421-T1|protein_coding||c.-4912_-4911delTTinsGG|||||4911|,CC|downstream_gene_variant|MODIFIER|GPALN_004423|GPALN_004423|transcript|GPALN_004423-T1|protein_codin…	S. vernei
Gpscaff_17	1886702	T	G	snp	GPALN_004422	NA	69	NA	no IPS match	0.387597	0.185714	0.918367	0.79661	ANN=G|missense_variant|MODERATE|GPALN_004422|GPALN_004422|transcript|GPALN_004422-T1|protein_coding|1/1|c.126T>G|p.Asn42Lys|126/210|126/210|42/69||,G|upstream_gene_variant|MODIFIER|GPALN_004421|GPALN_004421|transcript|GPALN_004421-T1|protein_coding||c.-4918A>C|||||4918|,G|downstream_gene_variant|MODIFIER|GPALN_004423|GPALN_004423|transcript|GPALN_004423-T1|protein_coding||c.*1078A>C|||||1078|	S. vernei
Gpscaff_17	1898912	A	G	snp	GPALN_004424	NA	215	NA	no IPS match	0.166667	0.0322581	0.783133	0.836538	ANN=G|missense_variant|MODERATE|GPALN_004424|GPALN_004424|transcript|GPALN_004424-T1|protein_coding|2/4|c.52A>G|p.Ile18Val|193/789|52/648|18/215||,G|upstream_gene_variant|MODIFIER|GPALN_004425|GPALN_004425|transcript|GPALN_004425-T1|protein_coding||c.-2351A>G|||||2340|	S. vernei
Gpscaff_170	1062	C	T	snp	GPALN_004429	NA	1074	NA	no GO terms	0.25	0.0909091	0.875	1	ANN=T|stop_gained|HIGH|GPALN_004429|GPALN_004429|transcript|GPALN_004429-T1|protein_coding|2/2|c.256C>T|p.Gln86*|601/3570|256/3225|86/1074||	S. vernei
Gpscaff_18	292194	CTAGAG	ACAGAA	complex	GPALN_004448	NA	639	NA	F:protein binding	1	1	0	0.272727	ANN=ACAGAA|missense_variant|MODERATE|GPALN_004448|GPALN_004448|transcript|GPALN_004448-T1|protein_coding|4/12|c.542_547delCTAGAGinsACAGAA|p.AlaArgAsp181AspArgAsn|542/2260|542/1920|181/639||WARNING_TRANSCRIPT_NO_START_CODON	H3
Gpscaff_18	292204	TGG	CTC	complex	GPALN_004448	NA	639	NA	F:protein binding	1	1	0	0.272727	ANN=CTC|missense_variant|MODERATE|GPALN_004448|GPALN_004448|transcript|GPALN_004448-T1|protein_coding|4/12|c.552_554delTGGinsCTC|p.Gly185Ser|552/2260|552/1920|184/639||WARNING_TRANSCRIPT_NO_START_CODON	H3
Gpscaff_18	292233	T	A	snp	GPALN_004448	NA	639	NA	F:protein binding	1	1	0	0.294118	ANN=A|missense_variant|MODERATE|GPALN_004448|GPALN_004448|transcript|GPALN_004448-T1|protein_coding|4/12|c.581T>A|p.Phe194Tyr|581/2260|581/1920|194/639||WARNING_TRANSCRIPT_NO_START_CODON	H3
Gpscaff_18	292239	G	A	snp	GPALN_004448	NA	639	NA	F:protein binding	1	1	0	0.214286	ANN=A|missense_variant|MODERATE|GPALN_004448|GPALN_004448|transcript|GPALN_004448-T1|protein_coding|4/12|c.587G>A|p.Arg196Lys|587/2260|587/1920|196/639||WARNING_TRANSCRIPT_NO_START_CODON	H3
Gpscaff_18	342531	C	A	snp	GPALN_004453	NA	228	NA	no GO terms	0.057971	0.0416667	1	0.985075	ANN=A|stop_gained|HIGH|GPALN_004453|GPALN_004453|transcript|GPALN_004453-T1|protein_coding|4/7|c.394G>T|p.Glu132*|394/999|394/687|132/228||,A|upstream_gene_variant|MODIFIER|GPALN_004452|GPALN_004452|transcript|GPALN_004452-T1|protein_coding||c.-1107G>T|||||1107|;LOF=(GPALN_004453|GPALN_004453|1|1.00);NMD=(GPALN_004453|GPALN_004453|1|1.00)	S. vernei
Gpscaff_18	389362	G	T	snp	GPALN_004457	Serpentine Receptor, class T	376	6.2e-44	no GO terms	0.0652174	0.246154	1	0.967742	ANN=T|missense_variant|MODERATE|GPALN_004457|GPALN_004457|transcript|GPALN_004457-T1|protein_coding|7/7|c.967C>A|p.Pro323Thr|967/1131|967/1131|323/376||	S. vernei
Gpscaff_18	415064	A	G	snp	GPALN_004459	NA	492	NA	no GO terms	0.0955882	0.0774194	0.90625	0.928058	ANN=G|missense_variant|MODERATE|GPALN_004459|GPALN_004459|transcript|GPALN_004459-T1|protein_coding|5/7|c.1069A>G|p.Ile357Val|1069/1479|1069/1479|357/492||,G|downstream_gene_variant|MODIFIER|GPALN_004460|GPALN_004460|transcript|GPALN_004460-T1|protein_coding||c.*1861T>C|||||1747|,G|downstream_gene_variant|MODIFIER|GPALN_004461|GPALN_004461|transcript|GPALN_004461-T1|protein_coding||c.*3650T>C||||…	S. vernei
Gpscaff_18	428003	A	G	snp	GPALN_004462	NA	352	NA	no GO terms	0.163636	0.231405	1	0.867188	ANN=G|missense_variant|MODERATE|GPALN_004462|GPALN_004462|transcript|GPALN_004462-T1|protein_coding|8/10|c.721A>G|p.Asn241Asp|721/1059|721/1059|241/352||	S. vernei
Gpscaff_18	428087	A	G	snp	GPALN_004462	NA	352	NA	no GO terms	0.143939	0.128378	0.916667	0.900901	ANN=G|missense_variant|MODERATE|GPALN_004462|GPALN_004462|transcript|GPALN_004462-T1|protein_coding|8/10|c.805A>G|p.Thr269Ala|805/1059|805/1059|269/352||	S. vernei
Gpscaff_18	428144	G	A	snp	GPALN_004462	NA	352	NA	no GO terms	0.155556	0.0979021	0.915888	0.863309	ANN=A|missense_variant|MODERATE|GPALN_004462|GPALN_004462|transcript|GPALN_004462-T1|protein_coding|8/10|c.862G>A|p.Asp288Asn|862/1059|862/1059|288/352||	S. vernei
Gpscaff_18	474120	G	C	snp	GPALN_004471	RBP-1 protein	155	5.2e-21	F:protein binding	0.173469	0.1	0.946809	0.912088	ANN=C|missense_variant|MODERATE|GPALN_004471|GPALN_004471|transcript|GPALN_004471-T1|protein_coding|4/4|c.370G>C|p.Ala124Pro|370/468|370/468|124/155||,C|upstream_gene_variant|MODIFIER|GPALN_004470|GPALN_004470|transcript|GPALN_004470-T1|protein_coding||c.-4319C>G|||||4319|,C|upstream_gene_variant|MODIFIER|GPALN_004472|GPALN_004472|transcript|GPALN_004472-T1|protein_coding||c.-2912G>C|||||2912|	S. vernei
Gpscaff_18	474184	G	A	snp	GPALN_004471	RBP-1 protein	155	5.2e-21	F:protein binding	0.215054	0.147368	1	0.857143	ANN=A|missense_variant|MODERATE|GPALN_004471|GPALN_004471|transcript|GPALN_004471-T1|protein_coding|4/4|c.434G>A|p.Gly145Glu|434/468|434/468|145/155||,A|upstream_gene_variant|MODIFIER|GPALN_004470|GPALN_004470|transcript|GPALN_004470-T1|protein_coding||c.-4383C>T|||||4383|,A|upstream_gene_variant|MODIFIER|GPALN_004472|GPALN_004472|transcript|GPALN_004472-T1|protein_coding||c.-2848G>A|||||2848|	S. vernei
Gpscaff_18	486165	A	G	snp	GPALN_004473	NA	381	NA	no GO terms	0.155689	0.0826446	0.805195	0.979592	ANN=G|missense_variant|MODERATE|GPALN_004473|GPALN_004473|transcript|GPALN_004473-T1|protein_coding|3/4|c.515A>G|p.Asp172Gly|515/1146|515/1146|172/381||,G|downstream_gene_variant|MODIFIER|GPALN_004474|GPALN_004474|transcript|GPALN_004474-T1|protein_coding||c.*3074T>C|||||3074|	S. vernei
Gpscaff_18	486435	C	A	snp	GPALN_004473	NA	381	NA	no GO terms	0.112782	0.0504202	0.818182	0.933333	ANN=A|missense_variant|MODERATE|GPALN_004473|GPALN_004473|transcript|GPALN_004473-T1|protein_coding|3/4|c.785C>A|p.Pro262His|785/1146|785/1146|262/381||,A|downstream_gene_variant|MODIFIER|GPALN_004474|GPALN_004474|transcript|GPALN_004474-T1|protein_coding||c.*2804G>T|||||2804|	S. vernei
Gpscaff_18	486990	G	A	snp	GPALN_004473	NA	381	NA	no GO terms	0.130682	0.15	0.9	0.843137	ANN=A|missense_variant|MODERATE|GPALN_004473|GPALN_004473|transcript|GPALN_004473-T1|protein_coding|4/4|c.1076G>A|p.Cys359Tyr|1076/1146|1076/1146|359/381||,A|downstream_gene_variant|MODIFIER|GPALN_004474|GPALN_004474|transcript|GPALN_004474-T1|protein_coding||c.*2249C>T|||||2249|	S. vernei
Gpscaff_18	487047	G	C	snp	GPALN_004473	NA	381	NA	no GO terms	0.103226	0.0612245	0.955556	0.77193	ANN=C|missense_variant|MODERATE|GPALN_004473|GPALN_004473|transcript|GPALN_004473-T1|protein_coding|4/4|c.1133G>C|p.Arg378Pro|1133/1146|1133/1146|378/381||,C|downstream_gene_variant|MODIFIER|GPALN_004474|GPALN_004474|transcript|GPALN_004474-T1|protein_coding||c.*2192C>G|||||2192|	S. vernei
Gpscaff_18	489351	C	T	snp	GPALN_004474	Protein SMG8	118	8.3e-11	P:nuclear-transcribed mRNA catabolic process, nonsense-mediated decay	0.101754	0.0864198	0.854545	0.830508	ANN=T|missense_variant|MODERATE|GPALN_004474|GPALN_004474|transcript|GPALN_004474-T1|protein_coding|3/3|c.245G>A|p.Arg82Lys|291/403|245/357|82/118||,T|upstream_gene_variant|MODIFIER|GPALN_004475|GPALN_004475|transcript|GPALN_004475-T1|protein_coding||c.-2944C>T|||||2944|WARNING_TRANSCRIPT_INCOMPLETE,T|downstream_gene_variant|MODIFIER|GPALN_004473|GPALN_004473|transcript|GPALN_004473-T1|protein_co…	S. vernei
Gpscaff_18	498016	A	C	snp	GPALN_004477	NA	128	NA	no IPS match	0.76	0.961538	0.208333	0.428571	ANN=C|missense_variant|MODERATE|GPALN_004477|GPALN_004477|transcript|GPALN_004477-T1|protein_coding|2/2|c.162T>G|p.Phe54Leu|162/387|162/387|54/128||,C|upstream_gene_variant|MODIFIER|GPALN_004476|GPALN_004476|transcript|GPALN_004476-T1|protein_coding||c.-303T>G|||||303|	H3
Gpscaff_18	1540007	T	C	snp	GPALN_004599	Glutathione synthetase	525	0	F:glutathione synthase activity; F:ATP binding; P:glutathione biosynthetic process; F:ligase activity	0.12037	0.125926	0.864078	0.739583	ANN=C|missense_variant|MODERATE|GPALN_004599|GPALN_004599|transcript|GPALN_004599-T1|protein_coding|11/12|c.1286T>C|p.Leu429Pro|1286/1836|1286/1578|429/525||,C|upstream_gene_variant|MODIFIER|GPALN_004598|GPALN_004598|transcript|GPALN_004598-T1|protein_coding||c.-4448A>G|||||4448|,C|upstream_gene_variant|MODIFIER|GPALN_004600|GPALN_004600|transcript|GPALN_004600-T1|protein_coding||c.-2844T>C|||||2…	S. vernei
Gpscaff_18	1543136	G	A	snp	GPALN_004600	NA	348	NA	no IPS match	0.0869565	0.0701754	0.842593	0.806723	ANN=A|missense_variant|MODERATE|GPALN_004600|GPALN_004600|transcript|GPALN_004600-T1|protein_coding|3/6|c.172G>A|p.Val58Met|172/1047|172/1047|58/348||,A|downstream_gene_variant|MODIFIER|GPALN_004599|GPALN_004599|transcript|GPALN_004599-T1|protein_coding||c.*2706G>A|||||2448|,A|downstream_gene_variant|MODIFIER|GPALN_004601|GPALN_004601|transcript|GPALN_004601-T1|protein_coding||c.*3214C>T|||||3008|	S. vernei
Gpscaff_18	1552201	C	A	snp	GPALN_004602	NA	495	NA	no GO terms	0.203947	0.0780142	0.938053	0.813333	ANN=A|missense_variant|MODERATE|GPALN_004602|GPALN_004602|transcript|GPALN_004602-T1|protein_coding|1/9|c.64C>A|p.Arg22Ser|254/2007|64/1488|22/495||,A|upstream_gene_variant|MODIFIER|GPALN_004601|GPALN_004601|transcript|GPALN_004601-T1|protein_coding||c.-924G>T|||||804|	S. vernei
Gpscaff_18	1608163	C	G	snp	GPALN_004606	NA	78	NA	no GO terms	0.325581	0.220339	0.923077	0.883929	ANN=G|missense_variant|MODERATE|GPALN_004606|GPALN_004606|transcript|GPALN_004606-T1|protein_coding|2/2|c.83C>G|p.Ala28Gly|83/237|83/237|28/78||,G|downstream_gene_variant|MODIFIER|GPALN_004607|GPALN_004607|transcript|GPALN_004607-T1|protein_coding||c.*3562G>C|||||3562|	S. vernei
Gpscaff_18	1611950	A	C	snp	GPALN_004607	FAD-binding protein	440	2.5e-76	F:D-arabinono-1,4-lactone oxidase activity; C:membrane; F:oxidoreductase activity; F:oxidoreductase activity, acting on the CH-OH group of donors, oxygen as acceptor; F:flavin adenine dinucleotide binding; P:oxidation-reduction process; F:FAD binding	0.162791	0.076087	0.89	0.747475	ANN=C|missense_variant|MODERATE|GPALN_004607|GPALN_004607|transcript|GPALN_004607-T1|protein_coding|8/9|c.1215T>G|p.His405Gln|1215/1323|1215/1323|405/440||,C|downstream_gene_variant|MODIFIER|GPALN_004606|GPALN_004606|transcript|GPALN_004606-T1|protein_coding||c.*3633A>C|||||3633|	S. vernei
Gpscaff_18	1612889	A	T	snp	GPALN_004607	FAD-binding protein	440	2.5e-76	F:D-arabinono-1,4-lactone oxidase activity; C:membrane; F:oxidoreductase activity; F:oxidoreductase activity, acting on the CH-OH group of donors, oxygen as acceptor; F:flavin adenine dinucleotide binding; P:oxidation-reduction process; F:FAD binding	0.201439	0.153846	0.919355	0.853448	ANN=T|missense_variant|MODERATE|GPALN_004607|GPALN_004607|transcript|GPALN_004607-T1|protein_coding|5/9|c.776T>A|p.Ile259Lys|776/1323|776/1323|259/440||,T|downstream_gene_variant|MODIFIER|GPALN_004606|GPALN_004606|transcript|GPALN_004606-T1|protein_coding||c.*4572A>T|||||4572|	S. vernei
Gpscaff_18	1612923	T	C	snp	GPALN_004607	FAD-binding protein	440	2.5e-76	F:D-arabinono-1,4-lactone oxidase activity; C:membrane; F:oxidoreductase activity; F:oxidoreductase activity, acting on the CH-OH group of donors, oxygen as acceptor; F:flavin adenine dinucleotide binding; P:oxidation-reduction process; F:FAD binding	0.186992	0.163793	0.918919	0.821429	ANN=C|missense_variant&splice_region_variant|MODERATE|GPALN_004607|GPALN_004607|transcript|GPALN_004607-T1|protein_coding|5/9|c.742A>G|p.Ile248Val|742/1323|742/1323|248/440||,C|downstream_gene_variant|MODIFIER|GPALN_004606|GPALN_004606|transcript|GPALN_004606-T1|protein_coding||c.*4606T>C|||||4606|	S. vernei
Gpscaff_18	1624425	T	C	snp	GPALN_004611	NA	81	NA	no IPS match	0.179487	0.153846	0.923077	0.798077	ANN=C|missense_variant|MODERATE|GPALN_004611|GPALN_004611|transcript|GPALN_004611-T1|protein_coding|1/2|c.118T>C|p.Ser40Pro|217/537|118/246|40/81||,C|downstream_gene_variant|MODIFIER|GPALN_004609|GPALN_004609|transcript|GPALN_004609-T1|protein_coding||c.*4769T>C|||||4769|,C|downstream_gene_variant|MODIFIER|GPALN_004610|GPALN_004610|transcript|GPALN_004610-T1|protein_coding||c.*2152T>C|||||2005|,C…	S. vernei
Gpscaff_18	1624540	T	C	snp	GPALN_004611	NA	81	NA	no IPS match	0.206522	0.1625	0.982906	0.856115	ANN=C|missense_variant|MODERATE|GPALN_004611|GPALN_004611|transcript|GPALN_004611-T1|protein_coding|2/2|c.175T>C|p.Cys59Arg|274/537|175/246|59/81||,C|downstream_gene_variant|MODIFIER|GPALN_004609|GPALN_004609|transcript|GPALN_004609-T1|protein_coding||c.*4884T>C|||||4884|,C|downstream_gene_variant|MODIFIER|GPALN_004610|GPALN_004610|transcript|GPALN_004610-T1|protein_coding||c.*2267T>C|||||2120|,C…	S. vernei
Gpscaff_18	1641834	A	G	snp	GPALN_004616	Ligand-Gated ion Channel	620	6.5e-107	F:transmembrane signaling receptor activity; F:ion channel activity; F:extracellular ligand-gated ion channel activity; P:ion transport; C:integral component of membrane; P:ion transmembrane transport	0.184874	0.166667	0.915385	0.827869	ANN=G|missense_variant|MODERATE|GPALN_004616|GPALN_004616|transcript|GPALN_004616-T1|protein_coding|17/17|c.1739T>C|p.Val580Ala|1808/2002|1739/1863|580/620||,G|upstream_gene_variant|MODIFIER|GPALN_004614|GPALN_004614|transcript|GPALN_004614-T1|protein_coding||c.-3921T>C|||||3921|,G|downstream_gene_variant|MODIFIER|GPALN_004615|GPALN_004615|transcript|GPALN_004615-T1|protein_coding||c.*1298A>G||||…	S. vernei
Gpscaff_18	1663168	T	G	snp	GPALN_004619	actin family protein	560	2.8e-109	no GO terms	0.12782	0.0961538	0.884298	0.905983	ANN=G|missense_variant|MODERATE|GPALN_004619|GPALN_004619|transcript|GPALN_004619-T1|protein_coding|3/14|c.203T>G|p.Leu68Trp|203/1683|203/1683|68/560||,G|downstream_gene_variant|MODIFIER|GPALN_004618|GPALN_004618|transcript|GPALN_004618-T1|protein_coding||c.*1812T>G|||||1812|,G|downstream_gene_variant|MODIFIER|GPALN_004620|GPALN_004620|transcript|GPALN_004620-T1|protein_coding||c.*4611A>C|||||461…	S. vernei
Gpscaff_18	1663608	G	A	snp	GPALN_004619	actin family protein	560	2.8e-109	no GO terms	0.223881	0.186047	0.909091	0.826087	ANN=A|missense_variant|MODERATE|GPALN_004619|GPALN_004619|transcript|GPALN_004619-T1|protein_coding|4/14|c.336G>A|p.Met112Ile|336/1683|336/1683|112/560||,A|downstream_gene_variant|MODIFIER|GPALN_004618|GPALN_004618|transcript|GPALN_004618-T1|protein_coding||c.*2252G>A|||||2252|,A|downstream_gene_variant|MODIFIER|GPALN_004620|GPALN_004620|transcript|GPALN_004620-T1|protein_coding||c.*4171C>T|||||4…	S. vernei
Gpscaff_18	1670359	T	C	snp	GPALN_004620	UNC93-like protein MFSD11	524	1.1e-99	no GO terms	0.121212	0.0603448	1	0.855856	ANN=C|missense_variant|MODERATE|GPALN_004620|GPALN_004620|transcript|GPALN_004620-T1|protein_coding|6/10|c.808A>G|p.Thr270Ala|808/1575|808/1575|270/524||,C|downstream_gene_variant|MODIFIER|GPALN_004619|GPALN_004619|transcript|GPALN_004619-T1|protein_coding||c.*2854T>C|||||2854|,C|downstream_gene_variant|MODIFIER|GPALN_004621|GPALN_004621|transcript|GPALN_004621-T1|protein_coding||c.*4824A>G|||||4…	S. vernei
Gpscaff_18	1670512	T	C	snp	GPALN_004620	UNC93-like protein MFSD11	524	1.1e-99	no GO terms	0.0887097	0.0875912	0.909091	0.809524	ANN=C|missense_variant|MODERATE|GPALN_004620|GPALN_004620|transcript|GPALN_004620-T1|protein_coding|6/10|c.655A>G|p.Ile219Val|655/1575|655/1575|219/524||,C|downstream_gene_variant|MODIFIER|GPALN_004619|GPALN_004619|transcript|GPALN_004619-T1|protein_coding||c.*3007T>C|||||3007|,C|downstream_gene_variant|MODIFIER|GPALN_004621|GPALN_004621|transcript|GPALN_004621-T1|protein_coding||c.*4671A>G|||||4…	S. vernei
Gpscaff_18	1709135	T	C	snp	GPALN_004624	NA	249	NA	F:protein binding	0.08	0.0606061	0.947917	0.885714	ANN=C|missense_variant|MODERATE|GPALN_004624|GPALN_004624|transcript|GPALN_004624-T1|protein_coding|3/4|c.362T>C|p.Ile121Thr|1007/1581|362/805|121/267||WARNING_TRANSCRIPT_MULTIPLE_STOP_CODONS,C|missense_variant|MODERATE|GPALN_004624|GPALN_004624|transcript|GPALN_004624-T2|protein_coding|3/5|c.362T>C|p.Ile121Thr|366/885|362/644|121/213||WARNING_TRANSCRIPT_INCOMPLETE,C|upstream_gene_variant|MODIFIE…	S. vernei
Gpscaff_18	1709135	T	C	snp	GPALN_004624	NA	232	NA	F:protein binding	0.08	0.0606061	0.947917	0.885714	ANN=C|missense_variant|MODERATE|GPALN_004624|GPALN_004624|transcript|GPALN_004624-T1|protein_coding|3/4|c.362T>C|p.Ile121Thr|1007/1581|362/805|121/267||WARNING_TRANSCRIPT_MULTIPLE_STOP_CODONS,C|missense_variant|MODERATE|GPALN_004624|GPALN_004624|transcript|GPALN_004624-T2|protein_coding|3/5|c.362T>C|p.Ile121Thr|366/885|362/644|121/213||WARNING_TRANSCRIPT_INCOMPLETE,C|upstream_gene_variant|MODIFIE…	S. vernei
Gpscaff_18	1726122	C	T	snp	GPALN_004625	NA	93	NA	no GO terms	0.193717	0.131455	0.84252	0.727941	ANN=T|stop_gained|HIGH|GPALN_004625|GPALN_004625|transcript|GPALN_004625-T1|protein_coding|1/3|c.40C>T|p.Gln14*|40/279|40/279|14/92||WARNING_TRANSCRIPT_NO_STOP_CODON,T|upstream_gene_variant|MODIFIER|GPALN_016282|GPALN_016282|transcript|GPALN_016282-T1|protein_coding||c.-879C>T|||||583|;LOF=(GPALN_004625|GPALN_004625|1|1.00);NMD=(GPALN_004625|GPALN_004625|1|1.00)	S. vernei
Gpscaff_18	1739600	C	G	snp	GPALN_004626	cyclin-dependent kinase 11B	803	3.7e-09	F:protein kinase activity; F:ATP binding; P:protein phosphorylation	0.345324	0.189189	0.902655	0.833333	ANN=G|missense_variant|MODERATE|GPALN_004626|GPALN_004626|transcript|GPALN_004626-T1|protein_coding|1/8|c.286C>G|p.Pro96Ala|302/2611|286/2412|96/803||	S. vernei
Gpscaff_18	1739651	C	T	snp	GPALN_004626	cyclin-dependent kinase 11B	803	3.7e-09	F:protein kinase activity; F:ATP binding; P:protein phosphorylation	0.291139	0.0779221	0.885714	0.854167	ANN=T|missense_variant|MODERATE|GPALN_004626|GPALN_004626|transcript|GPALN_004626-T1|protein_coding|1/8|c.337C>T|p.His113Tyr|353/2611|337/2412|113/803||	S. vernei
Gpscaff_18	1739748	G	A	snp	GPALN_004626	cyclin-dependent kinase 11B	803	3.7e-09	F:protein kinase activity; F:ATP binding; P:protein phosphorylation	0.23913	0.230769	0.9375	0.839695	ANN=A|missense_variant|MODERATE|GPALN_004626|GPALN_004626|transcript|GPALN_004626-T1|protein_coding|1/8|c.434G>A|p.Gly145Glu|450/2611|434/2412|145/803||	S. vernei
Gpscaff_19	1105523	G	A	snp	GPALN_004721	Protein CBG16028	297	1.1e-06	F:protein binding	0	0	0.837209	0.969697	ANN=A|missense_variant|MODERATE|GPALN_004721|GPALN_004721|transcript|GPALN_004721-T1|protein_coding|1/6|c.125C>T|p.Ser42Leu|125/894|125/894|42/297||,A|downstream_gene_variant|MODIFIER|GPALN_004720|GPALN_004720|transcript|GPALN_004720-T1|protein_coding||c.*2279G>A|||||2279|	S. vernei	homozygote
Gpscaff_2	650344	G	T	snp	GPALN_004905	SPRYSEC effector SPRY-24D4	349	1e-11	no GO terms	0.875	0.9	0.114754	0.0485437	ANN=T|missense_variant|MODERATE|GPALN_004905|GPALN_004905|transcript|GPALN_004905-T1|protein_coding|7/7|c.907C>A|p.Gln303Lys|907/1050|907/1050|303/349||,T|upstream_gene_variant|MODIFIER|GPALN_004903|GPALN_004903|transcript|GPALN_004903-T1|protein_coding||c.-2287C>A|||||2287|,T|downstream_gene_variant|MODIFIER|GPALN_004904|GPALN_004904|transcript|GPALN_004904-T1|protein_coding||c.*1357G>T|||||1256…	H3
Gpscaff_2	676097	C	T	snp	GPALN_004910	RBP-1 protein	513	6.7e-41	F:protein binding	0.2	0	0.958333	1	ANN=T|missense_variant|MODERATE|GPALN_004910|GPALN_004910|transcript|GPALN_004910-T1|protein_coding|7/10|c.922G>A|p.Glu308Lys|955/1575|922/1542|308/513||,T|upstream_gene_variant|MODIFIER|GPALN_004909|GPALN_004909|transcript|GPALN_004909-T1|protein_coding||c.-3094G>A|||||3080|	S. vernei
Gpscaff_2	742696	C	T	snp	GPALN_004915	NA	191	NA	no IPS match	0.133333	0	0.962687	0.956311	ANN=T|missense_variant|MODERATE|GPALN_004915|GPALN_004915|transcript|GPALN_004915-T1|protein_coding|2/6|c.136C>T|p.Pro46Ser|136/576|136/576|46/191||	S. vernei
Gpscaff_2	872928	C	A	snp	GPALN_004938	Adenylyl cyclase V	1182	4.7e-223	P:cyclic nucleotide biosynthetic process; F:phosphorus-oxygen lyase activity; P:intracellular signal transduction	0.123188	0.0903614	0.808824	0.830769	ANN=A|missense_variant|MODERATE|GPALN_004938|GPALN_004938|transcript|GPALN_004938-T1|protein_coding|1/22|c.229G>T|p.Ala77Ser|280/3859|229/3549|77/1182||	S. vernei
Gpscaff_2	872933	G	A	snp	GPALN_004938	Adenylyl cyclase V	1182	4.7e-223	P:cyclic nucleotide biosynthetic process; F:phosphorus-oxygen lyase activity; P:intracellular signal transduction	0.0984848	0.1	0.813433	0.834532	ANN=A|missense_variant|MODERATE|GPALN_004938|GPALN_004938|transcript|GPALN_004938-T1|protein_coding|1/22|c.224C>T|p.Ala75Val|275/3859|224/3549|75/1182||	S. vernei
Gpscaff_2	4254574	T	C	snp	GPALN_005727	NA	375	NA	no IPS match	0.672414	0.836364	0.101449	0.291139	ANN=C|missense_variant|MODERATE|GPALN_005727|GPALN_005727|transcript|GPALN_005727-T1|protein_coding|4/8|c.536A>G|p.Asp179Gly|536/1128|536/1128|179/375||,C|upstream_gene_variant|MODIFIER|GPALN_005726|GPALN_005726|transcript|GPALN_005726-T1|protein_coding||c.-4633A>G|||||4633|	H3
Gpscaff_2	4891399	G	T	snp	GPALN_005838	preprotein translocase subunit SecA	2116	1.3e-50	F:ATP binding; P:protein targeting; P:intracellular protein transport; C:membrane; P:protein import	0	0	1	1	ANN=T|missense_variant|MODERATE|GPALN_005838|GPALN_005838|transcript|GPALN_005838-T1|protein_coding|3/32|c.349G>T|p.Ala117Ser|365/6462|349/6351|117/2116||	S. vernei	homozygote
Gpscaff_2	4893969	A	G	snp	GPALN_005838	preprotein translocase subunit SecA	2116	1.3e-50	F:ATP binding; P:protein targeting; P:intracellular protein transport; C:membrane; P:protein import	0	0	1	0.982143	ANN=G|missense_variant|MODERATE|GPALN_005838|GPALN_005838|transcript|GPALN_005838-T1|protein_coding|9/32|c.1153A>G|p.Lys385Glu|1169/6462|1153/6351|385/2116||	S. vernei	homozygote
Gpscaff_2	4893978	C	G	snp	GPALN_005838	preprotein translocase subunit SecA	2116	1.3e-50	F:ATP binding; P:protein targeting; P:intracellular protein transport; C:membrane; P:protein import	0	0	1	0.982759	ANN=G|missense_variant|MODERATE|GPALN_005838|GPALN_005838|transcript|GPALN_005838-T1|protein_coding|9/32|c.1162C>G|p.Arg388Gly|1178/6462|1162/6351|388/2116||	S. vernei	homozygote
Gpscaff_2	4894017	CC	TG	complex	GPALN_005838	preprotein translocase subunit SecA	2116	1.3e-50	F:ATP binding; P:protein targeting; P:intracellular protein transport; C:membrane; P:protein import	0	0	1	0.981818	ANN=TG|missense_variant|MODERATE|GPALN_005838|GPALN_005838|transcript|GPALN_005838-T1|protein_coding|9/32|c.1201_1202delCCinsTG|p.Pro401Cys|1217/6462|1201/6351|401/2116||	S. vernei	homozygote
Gpscaff_2	4893900	A	G	snp	GPALN_005838	preprotein translocase subunit SecA	2116	1.3e-50	F:ATP binding; P:protein targeting; P:intracellular protein transport; C:membrane; P:protein import	0	0.153846	1	1	ANN=G|missense_variant|MODERATE|GPALN_005838|GPALN_005838|transcript|GPALN_005838-T1|protein_coding|9/32|c.1084A>G|p.Ile362Val|1100/6462|1084/6351|362/2116||	S. vernei
Gpscaff_2	4921205	T	G	snp	GPALN_005839	NA	196	NA	F:protein binding	0	0.0857143	0.827586	0.790698	ANN=G|missense_variant|MODERATE|GPALN_005839|GPALN_005839|transcript|GPALN_005839-T1|protein_coding|1/4|c.48A>C|p.Gln16His|48/591|48/591|16/196||	S. vernei
Gpscaff_2	5888188	G	A	snp	GPALN_005883	NA	249	NA	no IPS match	0.0333333	0	0.84	1	ANN=A|missense_variant|MODERATE|GPALN_005883|GPALN_005883|transcript|GPALN_005883-T1|protein_coding|2/4|c.203G>A|p.Arg68Lys|203/750|203/750|68/249||,A|downstream_gene_variant|MODIFIER|GPALN_005882|GPALN_005882|transcript|GPALN_005882-T1|protein_coding||c.*2853G>A|||||2635|,A|downstream_gene_variant|MODIFIER|GPALN_005884|GPALN_005884|transcript|GPALN_005884-T1|protein_coding||c.*3409C>T|||||3409|	S. vernei
Gpscaff_2	5892711	GCGACGACGAT	GCGACGAT	del	GPALN_005884	NA	383	NA	no GO terms	0.0833333	0.0833333	0.949152	0.97561	ANN=GCGACGAT|conservative_inframe_deletion|MODERATE|GPALN_005884|GPALN_005884|transcript|GPALN_005884-T1|protein_coding|3/5|c.526_528delTCG|p.Ser176del|528/1152|526/1152|176/383||,GCGACGAT|downstream_gene_variant|MODIFIER|GPALN_005883|GPALN_005883|transcript|GPALN_005883-T1|protein_coding||c.*2756_*2758delCGA|||||2756|	S. vernei
Gpscaff_2	5913405	C	G	snp	GPALN_005885	NA	665	NA	no GO terms	0	0	0.90411	0.917647	ANN=G|missense_variant|MODERATE|GPALN_005885|GPALN_005885|transcript|GPALN_005885-T1|protein_coding|12/13|c.1477C>G|p.Leu493Val|1477/1998|1477/1998|493/665||	S. vernei	homozygote
Gpscaff_2	5913415	TGG	GGT	complex	GPALN_005885	NA	665	NA	no GO terms	0	0.0454545	0.917808	0.938272	ANN=GGT|missense_variant|MODERATE|GPALN_005885|GPALN_005885|transcript|GPALN_005885-T1|protein_coding|12/13|c.1487_1489delTGGinsGGT|p.LeuVal496TrpPhe|1487/1998|1487/1998|496/665||	S. vernei
Gpscaff_2	5913418	TC	GT	complex	GPALN_005885	NA	665	NA	no GO terms	1	1	0.0821918	0.0641026	ANN=GT|missense_variant|MODERATE|GPALN_005885|GPALN_005885|transcript|GPALN_005885-T1|protein_coding|12/13|c.1490_1491delTCinsGT|p.Val497Gly|1490/1998|1490/1998|497/665||	H3
Gpscaff_2	5913686	TACGG	GACAC	complex	GPALN_005885	NA	665	NA	no GO terms	0.0294118	0.06	0.91579	0.891304	ANN=GACAC|missense_variant|MODERATE|GPALN_005885|GPALN_005885|transcript|GPALN_005885-T1|protein_coding|13/13|c.1627_1631delTACGGinsGACAC|p.TyrGly543AspThr|1627/1998|1627/1998|543/665||	S. vernei
Gpscaff_2	5913699	ATT	TTC	complex	GPALN_005885	NA	665	NA	no GO terms	0.0857143	0.203704	0.933333	0.913044	ANN=TTC|missense_variant|MODERATE|GPALN_005885|GPALN_005885|transcript|GPALN_005885-T1|protein_coding|13/13|c.1640_1642delATTinsTTC|p.TyrPhe547PheLeu|1640/1998|1640/1998|547/665||	S. vernei
Gpscaff_2	5923896	T	C	snp	GPALN_005886	NA	165	NA	no GO terms	0.190476	0.162791	0.911765	0.943396	ANN=C|missense_variant|MODERATE|GPALN_005886|GPALN_005886|transcript|GPALN_005886-T1|protein_coding|3/3|c.326T>C|p.Leu109Ser|326/663|326/498|109/165||,C|upstream_gene_variant|MODIFIER|GPALN_005887|GPALN_005887|transcript|GPALN_005887-T1|protein_coding||c.-3398T>C|||||3398|	S. vernei
Gpscaff_2	5929213	TT	AG	complex	GPALN_005887	NA	261	NA	no GO terms	0	0	0.8875	0.944954	ANN=AG|missense_variant|MODERATE|GPALN_005887|GPALN_005887|transcript|GPALN_005887-T1|protein_coding|5/6|c.352_353delTTinsAG|p.Phe118Ser|352/786|352/786|118/261||,AG|downstream_gene_variant|MODIFIER|GPALN_005886|GPALN_005886|transcript|GPALN_005886-T1|protein_coding||c.*5145_*5146delTTinsAG|||||4980|,AG|downstream_gene_variant|MODIFIER|GPALN_005888|GPALN_005888|transcript|GPALN_005888-T1|protein_…	S. vernei	homozygote
Gpscaff_2	5929133	G	A	snp	GPALN_005887	NA	261	NA	no GO terms	0.176471	0.0666667	0.965116	1	ANN=A|missense_variant|MODERATE|GPALN_005887|GPALN_005887|transcript|GPALN_005887-T1|protein_coding|5/6|c.272G>A|p.Gly91Asp|272/786|272/786|91/261||,A|downstream_gene_variant|MODIFIER|GPALN_005886|GPALN_005886|transcript|GPALN_005886-T1|protein_coding||c.*5065G>A|||||4900|,A|downstream_gene_variant|MODIFIER|GPALN_005888|GPALN_005888|transcript|GPALN_005888-T1|protein_coding||c.*1527C>T|||||1527|	S. vernei
Gpscaff_2	5929204	AC	TG	complex	GPALN_005887	NA	261	NA	no GO terms	0.09375	0.0476191	0.902439	0.944954	ANN=TG|missense_variant|MODERATE|GPALN_005887|GPALN_005887|transcript|GPALN_005887-T1|protein_coding|5/6|c.343_344delACinsTG|p.Thr115Trp|343/786|343/786|115/261||,TG|downstream_gene_variant|MODIFIER|GPALN_005886|GPALN_005886|transcript|GPALN_005886-T1|protein_coding||c.*5136_*5137delACinsTG|||||4971|,TG|downstream_gene_variant|MODIFIER|GPALN_005888|GPALN_005888|transcript|GPALN_005888-T1|protein_…	S. vernei
Gpscaff_2	5929375	GCAC	ACGA	complex	GPALN_005887	NA	261	NA	no GO terms	0.137255	0.0909091	0.933333	0.88785	ANN=ACGA|missense_variant|MODERATE|GPALN_005887|GPALN_005887|transcript|GPALN_005887-T1|protein_coding|6/6|c.442_445delGCACinsACGA|p.AlaPro148ThrThr|442/786|442/786|148/261||,ACGA|downstream_gene_variant|MODIFIER|GPALN_005888|GPALN_005888|transcript|GPALN_005888-T1|protein_coding||c.*1282_*1285delGTGCinsTCGT|||||1285|	S. vernei
Gpscaff_2	5929683	A	T	snp	GPALN_005887	NA	261	NA	no GO terms	0.110236	0.0758621	0.8	0.77551	ANN=T|missense_variant|MODERATE|GPALN_005887|GPALN_005887|transcript|GPALN_005887-T1|protein_coding|6/6|c.750A>T|p.Lys250Asn|750/786|750/786|250/261||,T|downstream_gene_variant|MODIFIER|GPALN_005888|GPALN_005888|transcript|GPALN_005888-T1|protein_coding||c.*977T>A|||||977|	S. vernei
Gpscaff_2	6011107	C	A	snp	GPALN_005895	NA	1286	NA	no GO terms	0.277778	0.25	0.972222	0.894737	ANN=A|missense_variant|MODERATE|GPALN_005895|GPALN_005895|transcript|GPALN_005895-T1|protein_coding|10/14|c.2036C>A|p.Pro679His|2036/3861|2036/3861|679/1286||	S. vernei
Gpscaff_2	6108869	G	C	snp	GPALN_005910	NA	133	NA	no GO terms	0.0384615	0	0.938462	0.978022	ANN=C|missense_variant|MODERATE|GPALN_005910|GPALN_005910|transcript|GPALN_005910-T1|protein_coding|1/3|c.73C>G|p.Gln25Glu|73/402|73/402|25/133||,C|upstream_gene_variant|MODIFIER|GPALN_005909|GPALN_005909|transcript|GPALN_005909-T1|protein_coding||c.-3144C>G|||||3144|	S. vernei
Gpscaff_2	6108878	A	G	snp	GPALN_005910	NA	133	NA	no GO terms	0.05	0	1	0.978022	ANN=G|missense_variant|MODERATE|GPALN_005910|GPALN_005910|transcript|GPALN_005910-T1|protein_coding|1/3|c.64T>C|p.Ser22Pro|64/402|64/402|22/133||,G|upstream_gene_variant|MODIFIER|GPALN_005909|GPALN_005909|transcript|GPALN_005909-T1|protein_coding||c.-3153T>C|||||3153|	S. vernei
Gpscaff_2	6108890	T	A	snp	GPALN_005910	NA	133	NA	no GO terms	0.0625	0.0588235	0.984127	1	ANN=A|missense_variant|MODERATE|GPALN_005910|GPALN_005910|transcript|GPALN_005910-T1|protein_coding|1/3|c.52A>T|p.Asn18Tyr|52/402|52/402|18/133||,A|upstream_gene_variant|MODIFIER|GPALN_005909|GPALN_005909|transcript|GPALN_005909-T1|protein_coding||c.-3165A>T|||||3165|	S. vernei
Gpscaff_2	6132284	C	G	snp	GPALN_005914	Coatomer subunit gamma	884	2e-64	P:intracellular protein transport; P:vesicle-mediated transport; C:membrane coat	0.220339	0.163934	0.888889	0.87931	ANN=G|missense_variant|MODERATE|GPALN_005914|GPALN_005914|transcript|GPALN_005914-T1|protein_coding|1/9|c.52C>G|p.His18Asp|52/2962|52/2655|18/884||,G|upstream_gene_variant|MODIFIER|GPALN_005913|GPALN_005913|transcript|GPALN_005913-T1|protein_coding||c.-474G>C|||||474|	S. vernei
Gpscaff_2	6160491	T	C	snp	GPALN_005919	NA	181	NA	no GO terms	0.105263	0.0151515	0.786517	0.935185	ANN=C|missense_variant|MODERATE|GPALN_005919|GPALN_005919|transcript|GPALN_005919-T1|protein_coding|1/4|c.50T>C|p.Ile17Thr|50/546|50/546|17/181||,C|upstream_gene_variant|MODIFIER|GPALN_005920|GPALN_005920|transcript|GPALN_005920-T1|protein_coding||c.-3145T>C|||||3145|,C|downstream_gene_variant|MODIFIER|GPALN_005917|GPALN_005917|transcript|GPALN_005917-T1|protein_coding||c.*3485T>C|||||3297|,C|dow…	S. vernei
Gpscaff_2	6160505	CTGA	GTGT	complex	GPALN_005919	NA	181	NA	no GO terms	0.113208	0.0185185	0.815217	0.934579	ANN=GTGT|missense_variant|MODERATE|GPALN_005919|GPALN_005919|transcript|GPALN_005919-T1|protein_coding|1/4|c.64_67delCTGAinsGTGT|p.LeuAsn22ValTyr|64/546|64/546|22/181||,GTGT|upstream_gene_variant|MODIFIER|GPALN_005920|GPALN_005920|transcript|GPALN_005920-T1|protein_coding||c.-3131_-3128delCTGAinsGTGT|||||3131|,GTGT|downstream_gene_variant|MODIFIER|GPALN_005917|GPALN_005917|transcript|GPALN_005917…	S. vernei
Gpscaff_2	6160877	GTGTCCACT	ATGTTCAAC	complex	GPALN_005919	NA	181	NA	no GO terms	0.172043	0.12987	0.886792	0.788462	ANN=ATGTTCAAC|missense_variant|MODERATE|GPALN_005919|GPALN_005919|transcript|GPALN_005919-T1|protein_coding|2/4|c.340_348delGTGTCCACTinsATGTTCAAC|p.ValSerThr114MetPheAsn|340/546|340/546|114/181||,ATGTTCAAC|upstream_gene_variant|MODIFIER|GPALN_005920|GPALN_005920|transcript|GPALN_005920-T1|protein_coding||c.-2759_-2751delGTGTCCACTinsATGTTCAAC|||||2759|,ATGTTCAAC|downstream_gene_variant|MODIFIER|GP…	S. vernei
Gpscaff_2	6161703	GCTCT	AAGCA	complex	GPALN_005919	NA	181	NA	no GO terms	0.0888889	0.0232558	0.945055	0.941176	ANN=AAGCA|missense_variant&splice_region_variant|MODERATE|GPALN_005919|GPALN_005919|transcript|GPALN_005919-T1|protein_coding|4/4|c.422_426delGCTCTinsAAGCA|p.GlySer141GluAla|422/546|422/546|141/181||INFO_REALIGN_3_PRIME,AAGCA|upstream_gene_variant|MODIFIER|GPALN_005920|GPALN_005920|transcript|GPALN_005920-T1|protein_coding||c.-1933_-1929delGCTCTinsAAGCA|||||1933|,AAGCA|downstream_gene_variant|MOD…	S. vernei
Gpscaff_2	6202490	A	C	snp	GPALN_005926	NA	1054	NA	no GO terms	0	0	0.915663	0.946429	ANN=C|missense_variant|MODERATE|GPALN_005926|GPALN_005926|transcript|GPALN_005926-T1|protein_coding|2/11|c.1753T>G|p.Ser585Ala|1753/3165|1753/3165|585/1054||,C|downstream_gene_variant|MODIFIER|GPALN_005927|GPALN_005927|transcript|GPALN_005927-T1|protein_coding||c.*3590T>G|||||3590|	S. vernei	homozygote
Gpscaff_2	6202511	T	A	snp	GPALN_005926	NA	1054	NA	no GO terms	0.0454545	0	0.935484	0.954955	ANN=A|missense_variant|MODERATE|GPALN_005926|GPALN_005926|transcript|GPALN_005926-T1|protein_coding|2/11|c.1732A>T|p.Thr578Ser|1732/3165|1732/3165|578/1054||,A|downstream_gene_variant|MODIFIER|GPALN_005927|GPALN_005927|transcript|GPALN_005927-T1|protein_coding||c.*3569A>T|||||3569|	S. vernei
Gpscaff_2	6224106	T	C	snp	GPALN_005931	NA	340	NA	F:protein binding	0.0909091	0	0.840909	0.859649	ANN=C|missense_variant|MODERATE|GPALN_005931|GPALN_005931|transcript|GPALN_005931-T1|protein_coding|3/7|c.256T>C|p.Phe86Leu|256/1023|256/1023|86/340||,C|downstream_gene_variant|MODIFIER|GPALN_005932|GPALN_005932|transcript|GPALN_005932-T1|protein_coding||c.*2838A>G|||||2838|	S. vernei
Gpscaff_2	6224685	A	G	snp	GPALN_005931	NA	340	NA	F:protein binding	0.214286	0	0.862069	0.948052	ANN=G|missense_variant|MODERATE|GPALN_005931|GPALN_005931|transcript|GPALN_005931-T1|protein_coding|5/7|c.613A>G|p.Lys205Glu|613/1023|613/1023|205/340||,G|downstream_gene_variant|MODIFIER|GPALN_005932|GPALN_005932|transcript|GPALN_005932-T1|protein_coding||c.*2259T>C|||||2259|	S. vernei
Gpscaff_2	6224703	G	A	snp	GPALN_005931	NA	340	NA	F:protein binding	0.133333	0	0.862069	0.928571	ANN=A|missense_variant|MODERATE|GPALN_005931|GPALN_005931|transcript|GPALN_005931-T1|protein_coding|5/7|c.631G>A|p.Ala211Thr|631/1023|631/1023|211/340||,A|downstream_gene_variant|MODIFIER|GPALN_005932|GPALN_005932|transcript|GPALN_005932-T1|protein_coding||c.*2241C>T|||||2241|	S. vernei
Gpscaff_2	6226954	C	A	snp	GPALN_005932	NA	648	NA	F:protein binding	0.962963	1	0.178571	0.0681818	ANN=A|missense_variant|MODERATE|GPALN_005932|GPALN_005932|transcript|GPALN_005932-T1|protein_coding|16/16|c.1937G>T|p.Arg646Leu|1937/1947|1937/1947|646/648||,A|downstream_gene_variant|MODIFIER|GPALN_005931|GPALN_005931|transcript|GPALN_005931-T1|protein_coding||c.*1615C>A|||||1615|	H3
Gpscaff_2	6242737	A	C	snp	GPALN_005933	NA	82	NA	no GO terms	0.117647	0	0.938462	0.949367	ANN=C|missense_variant|MODERATE|GPALN_005933|GPALN_005933|transcript|GPALN_005933-T1|protein_coding|2/2|c.233T>G|p.Val78Gly|233/249|233/249|78/82||,C|downstream_gene_variant|MODIFIER|GPALN_005934|GPALN_005934|transcript|GPALN_005934-T1|protein_coding||c.*4323T>G|||||4064|	S. vernei
Gpscaff_2	6871700	G	T	snp	GPALN_006023	NA	249	NA	no GO terms	1	1	0	0.235294	ANN=T|missense_variant|MODERATE|GPALN_006023|GPALN_006023|transcript|GPALN_006023-T1|protein_coding|2/5|c.331C>A|p.Gln111Lys|331/750|331/750|111/249||	H3
Gpscaff_20	989364	T	C	snp	GPALN_006379	patched family protein	1137	1.7e-249	C:integral component of membrane	0.411215	0.261364	0.972973	0.909091	ANN=C|missense_variant|MODERATE|GPALN_006379|GPALN_006379|transcript|GPALN_006379-T1|protein_coding|20/30|c.2254A>G|p.Thr752Ala|2447/3975|2254/3414|752/1137||,C|missense_variant|MODERATE|GPALN_006379|GPALN_006379|transcript|GPALN_006379-T2|protein_coding|19/29|c.1747A>G|p.Thr583Ala|2542/4070|1747/2907|583/968||,C|downstream_gene_variant|MODIFIER|GPALN_006377|GPALN_006377|transcript|GPALN_006377-T…	S. vernei
Gpscaff_20	989364	T	C	snp	GPALN_006379	patched family protein	968	3.6e-237	C:integral component of membrane	0.411215	0.261364	0.972973	0.909091	ANN=C|missense_variant|MODERATE|GPALN_006379|GPALN_006379|transcript|GPALN_006379-T1|protein_coding|20/30|c.2254A>G|p.Thr752Ala|2447/3975|2254/3414|752/1137||,C|missense_variant|MODERATE|GPALN_006379|GPALN_006379|transcript|GPALN_006379-T2|protein_coding|19/29|c.1747A>G|p.Thr583Ala|2542/4070|1747/2907|583/968||,C|downstream_gene_variant|MODIFIER|GPALN_006377|GPALN_006377|transcript|GPALN_006377-T…	S. vernei
Gpscaff_20	1255862	ATCCTCCTCCTCCA	ATCCTCCTCCTCCTCCA	ins	GPALN_006437	transmembrane protein	2152	2.5e-262	C:integral component of membrane	0.753425	0.777143	0.0326087	0.12	ANN=ATCCTCCTCCTCCTCCA|conservative_inframe_insertion|MODERATE|GPALN_006437|GPALN_006437|transcript|GPALN_006437-T1|protein_coding|30/33|c.5558_5559insGGA|p.Val1853dup|5558/6459|5558/6459|1853/2152||,ATCCTCCTCCTCCTCCA|downstream_gene_variant|MODIFIER|GPALN_006435|GPALN_006435|transcript|GPALN_006435-T1|protein_coding||c.*4610_*4612dupTCC|||||4438|WARNING_TRANSCRIPT_MULTIPLE_STOP_CODONS,ATCCTCCTCCT…	H3
Gpscaff_21	1431553	GG	AA	complex	GPALN_006664	RBP-1 protein	747	9.8e-49	F:protein binding	0.90625	0.98	0.231884	0.272727	ANN=AA|missense_variant|MODERATE|GPALN_006664|GPALN_006664|transcript|GPALN_006664-T1|protein_coding|8/13|c.1454_1455delCCinsTT|p.Thr485Ile|1455/2366|1454/2244|485/747||,AA|upstream_gene_variant|MODIFIER|GPALN_006665|GPALN_006665|transcript|GPALN_006665-T1|protein_coding||c.-4944_-4943delGGinsAA|||||4944|,AA|downstream_gene_variant|MODIFIER|GPALN_006663|GPALN_006663|transcript|GPALN_006663-T1|pro…	H3
Gpscaff_22	61035	A	T	snp	GPALN_006692	NA	287	NA	no GO terms	0.615385	0.904762	0.196581	0.0869565	ANN=T|missense_variant|MODERATE|GPALN_006692|GPALN_006692|transcript|GPALN_006692-T1|protein_coding|3/4|c.392T>A|p.Val131Glu|392/864|392/864|131/287||,T|downstream_gene_variant|MODIFIER|GPALN_006691|GPALN_006691|transcript|GPALN_006691-T1|protein_coding||c.*1660A>T|||||655|,T|downstream_gene_variant|MODIFIER|GPALN_006693|GPALN_006693|transcript|GPALN_006693-T1|protein_coding||c.*4874T>A|||||4874|	H3
Gpscaff_22	855815	C	T	snp	GPALN_006743	NA	235	NA	no GO terms	0.109091	0.129032	0.87931	0.754717	ANN=T|missense_variant|MODERATE|GPALN_006743|GPALN_006743|transcript|GPALN_006743-T1|protein_coding|1/3|c.19G>A|p.Asp7Asn|468/1357|19/708|7/235||,T|upstream_gene_variant|MODIFIER|GPALN_006745|GPALN_006745|transcript|GPALN_006745-T1|protein_coding||c.-2962C>T|||||2962|,T|downstream_gene_variant|MODIFIER|GPALN_006744|GPALN_006744|transcript|GPALN_006744-T1|protein_coding||c.*374G>A|||||374|	S. vernei
Gpscaff_22	1450260	TTT	ATC	complex	GPALN_006834	NA	163	NA	no IPS match	0.960526	0.984127	0.142857	0	ANN=ATC|missense_variant|MODERATE|GPALN_006834|GPALN_006834|transcript|GPALN_006834-T1|protein_coding|3/5|c.200_202delTTTinsATC|p.ValTrp67AspArg|200/492|200/492|67/163||,ATC|upstream_gene_variant|MODIFIER|GPALN_006833|GPALN_006833|transcript|GPALN_006833-T1|protein_coding||c.-2682_-2680delAAAinsGAT|||||2680|,ATC|downstream_gene_variant|MODIFIER|GPALN_006835|GPALN_006835|transcript|GPALN_006835-T1…	H3
Gpscaff_22	1450287	G	A	snp	GPALN_006834	NA	163	NA	no IPS match	0.964286	0.929577	0.0454545	0	ANN=A|missense_variant|MODERATE|GPALN_006834|GPALN_006834|transcript|GPALN_006834-T1|protein_coding|3/5|c.227G>A|p.Arg76His|227/492|227/492|76/163||,A|upstream_gene_variant|MODIFIER|GPALN_006833|GPALN_006833|transcript|GPALN_006833-T1|protein_coding||c.-2707C>T|||||2707|,A|downstream_gene_variant|MODIFIER|GPALN_006835|GPALN_006835|transcript|GPALN_006835-T1|protein_coding||c.*2552C>T|||||2423|	H3
Gpscaff_22	1451283	A	G	snp	GPALN_006834	NA	163	NA	no IPS match	0.922222	0.858696	0.0638298	0.0148148	ANN=G|missense_variant|MODERATE|GPALN_006834|GPALN_006834|transcript|GPALN_006834-T1|protein_coding|5/5|c.464A>G|p.Glu155Gly|464/492|464/492|155/163||,G|upstream_gene_variant|MODIFIER|GPALN_006833|GPALN_006833|transcript|GPALN_006833-T1|protein_coding||c.-3703T>C|||||3703|,G|downstream_gene_variant|MODIFIER|GPALN_006835|GPALN_006835|transcript|GPALN_006835-T1|protein_coding||c.*1556T>C|||||1427|	H3
Gpscaff_22	1485988	TGC	CGT	complex	GPALN_006838	NA	140	NA	no IPS match	0.971015	1	0.153846	0	ANN=CGT|missense_variant&splice_region_variant|MODERATE|GPALN_006838|GPALN_006838|transcript|GPALN_006838-T1|protein_coding|4/4|c.358_360delGCAinsACG|p.Ala120Thr|360/423|358/423|120/140||,CGT|downstream_gene_variant|MODIFIER|GPALN_006837|GPALN_006837|transcript|GPALN_006837-T1|protein_coding||c.*2074_*2076delTGCinsCGT|||||2074|	H3
Gpscaff_22	1486095	T	C	snp	GPALN_006838	NA	140	NA	no IPS match	0.973684	0.955882	0.0958904	0	ANN=C|missense_variant|MODERATE|GPALN_006838|GPALN_006838|transcript|GPALN_006838-T1|protein_coding|3/4|c.328A>G|p.Asn110Asp|328/423|328/423|110/140||,C|downstream_gene_variant|MODIFIER|GPALN_006837|GPALN_006837|transcript|GPALN_006837-T1|protein_coding||c.*2181T>C|||||2181|	H3
Gpscaff_22	1509324	T	A	snp	GPALN_006841	NA	670	NA	no GO terms	0.911392	0.878378	0.023622	0	ANN=A|missense_variant|MODERATE|GPALN_006841|GPALN_006841|transcript|GPALN_006841-T1|protein_coding|2/12|c.106T>A|p.Ser36Thr|106/2013|106/2013|36/670||,A|upstream_gene_variant|MODIFIER|GPALN_006840|GPALN_006840|transcript|GPALN_006840-T1|protein_coding||c.-4932A>T|||||4932|	H3
Gpscaff_22	1516841	A	T	snp	GPALN_006842	RBP-1 protein	272	1e-24	F:protein binding	0.958333	0.974026	0.121951	0	ANN=T|missense_variant|MODERATE|GPALN_006842|GPALN_006842|transcript|GPALN_006842-T1|protein_coding|3/3|c.665T>A|p.Val222Glu|665/819|665/819|222/272||,T|downstream_gene_variant|MODIFIER|GPALN_006841|GPALN_006841|transcript|GPALN_006841-T1|protein_coding||c.*4279A>T|||||4279|	H3
Gpscaff_22	1591995	G	A	snp	GPALN_006849	NA	189	NA	no GO terms	1	1	0.0377359	0	ANN=A|missense_variant|MODERATE|GPALN_006849|GPALN_006849|transcript|GPALN_006849-T1|protein_coding|2/4|c.325G>A|p.Gly109Arg|325/570|325/570|109/189||,A|upstream_gene_variant|MODIFIER|GPALN_006848|GPALN_006848|transcript|GPALN_006848-T1|protein_coding||c.-1912C>T|||||1912|,A|upstream_gene_variant|MODIFIER|GPALN_006850|GPALN_006850|transcript|GPALN_006850-T1|protein_coding||c.-3843G>A|||||3843|	H3
Gpscaff_22	1592164	T	C	snp	GPALN_006849	NA	189	NA	no GO terms	1	1	0.230769	0	ANN=C|missense_variant|MODERATE|GPALN_006849|GPALN_006849|transcript|GPALN_006849-T1|protein_coding|3/4|c.388T>C|p.Phe130Leu|388/570|388/570|130/189||,C|upstream_gene_variant|MODIFIER|GPALN_006848|GPALN_006848|transcript|GPALN_006848-T1|protein_coding||c.-2081A>G|||||2081|,C|upstream_gene_variant|MODIFIER|GPALN_006850|GPALN_006850|transcript|GPALN_006850-T1|protein_coding||c.-3674T>C|||||3674|	H3
Gpscaff_22	1597427	C	G	snp	GPALN_006850	NA	609	NA	no GO terms	1	1	0.08	0	ANN=G|missense_variant|MODERATE|GPALN_006850|GPALN_006850|transcript|GPALN_006850-T1|protein_coding|1/1|c.1590C>G|p.His530Gln|1590/1830|1590/1830|530/609||,G|downstream_gene_variant|MODIFIER|GPALN_006849|GPALN_006849|transcript|GPALN_006849-T1|protein_coding||c.*4648C>G|||||4648|,G|downstream_gene_variant|MODIFIER|GPALN_006851|GPALN_006851|transcript|GPALN_006851-T1|protein_coding||c.*2427G>C||||…	H3
Gpscaff_22	1597517	C	G	snp	GPALN_006850	NA	609	NA	no GO terms	1	1	0.0147059	0	ANN=G|missense_variant|MODERATE|GPALN_006850|GPALN_006850|transcript|GPALN_006850-T1|protein_coding|1/1|c.1680C>G|p.His560Gln|1680/1830|1680/1830|560/609||,G|downstream_gene_variant|MODIFIER|GPALN_006849|GPALN_006849|transcript|GPALN_006849-T1|protein_coding||c.*4738C>G|||||4738|,G|downstream_gene_variant|MODIFIER|GPALN_006851|GPALN_006851|transcript|GPALN_006851-T1|protein_coding||c.*2337G>C||||…	H3
Gpscaff_22	1600483	T	A	snp	GPALN_006851	RBP-1 protein	434	6.1e-35	F:protein binding	1	0.966667	0.0617284	0.0111111	ANN=A|missense_variant|MODERATE|GPALN_006851|GPALN_006851|transcript|GPALN_006851-T1|protein_coding|9/10|c.1132A>T|p.Arg378Trp|1132/1305|1132/1305|378/434||,A|upstream_gene_variant|MODIFIER|GPALN_006852|GPALN_006852|transcript|GPALN_006852-T1|protein_coding||c.-2535T>A|||||2535|,A|downstream_gene_variant|MODIFIER|GPALN_006850|GPALN_006850|transcript|GPALN_006850-T1|protein_coding||c.*2816T>A|||||…	H3
Gpscaff_22	1613349	T	A	snp	GPALN_006853	RBP-1 protein	543	5.8e-51	F:protein binding	1	1	0.232143	0.0336134	ANN=A|missense_variant|MODERATE|GPALN_006853|GPALN_006853|transcript|GPALN_006853-T1|protein_coding|10/14|c.982A>T|p.Arg328Trp|982/1632|982/1632|328/543||	H3
Gpscaff_22	1624982	AACA	AA	del	GPALN_006856	rbp-1 protein	418	1e-39	F:protein binding	1	1	0.0175439	0	ANN=AA|frameshift_variant|HIGH|GPALN_006856|GPALN_006856|transcript|GPALN_006856-T1|protein_coding|5/11|c.344_345delTG|p.Met115fs|345/1257|344/1257|115/418||,AA|downstream_gene_variant|MODIFIER|GPALN_006854|GPALN_006854|transcript|GPALN_006854-T1|protein_coding||c.*5002_*5003delCA|||||4893|,AA|downstream_gene_variant|MODIFIER|GPALN_006855|GPALN_006855|transcript|GPALN_006855-T1|protein_coding||c.…	H3
Gpscaff_22	1622713	ACT	GCA	complex	GPALN_006856	rbp-1 protein	418	1e-39	F:protein binding	0.890625	0.929412	0.114286	0.0681818	ANN=GCA|missense_variant|MODERATE|GPALN_006856|GPALN_006856|transcript|GPALN_006856-T1|protein_coding|9/11|c.806_808delAGTinsTGC|p.GlnSer269LeuPro|808/1257|806/1257|269/418||,GCA|downstream_gene_variant|MODIFIER|GPALN_006854|GPALN_006854|transcript|GPALN_006854-T1|protein_coding||c.*2731_*2733delACTinsGCA|||||2622|,GCA|downstream_gene_variant|MODIFIER|GPALN_006855|GPALN_006855|transcript|GPALN_00…	H3
Gpscaff_22	1623761	G	A	snp	GPALN_006856	rbp-1 protein	418	1e-39	F:protein binding	1	1	0.132353	0.0408163	ANN=A|missense_variant|MODERATE|GPALN_006856|GPALN_006856|transcript|GPALN_006856-T1|protein_coding|8/11|c.709C>T|p.His237Tyr|709/1257|709/1257|237/418||,A|downstream_gene_variant|MODIFIER|GPALN_006854|GPALN_006854|transcript|GPALN_006854-T1|protein_coding||c.*3779G>A|||||3670|,A|downstream_gene_variant|MODIFIER|GPALN_006855|GPALN_006855|transcript|GPALN_006855-T1|protein_coding||c.*2768G>A|||||2…	H3
Gpscaff_22	1624693	G	C	snp	GPALN_006856	rbp-1 protein	418	1e-39	F:protein binding	0.902439	0.86076	0.0833333	0	ANN=C|missense_variant|MODERATE|GPALN_006856|GPALN_006856|transcript|GPALN_006856-T1|protein_coding|6/11|c.484C>G|p.Leu162Val|484/1257|484/1257|162/418||,C|downstream_gene_variant|MODIFIER|GPALN_006854|GPALN_006854|transcript|GPALN_006854-T1|protein_coding||c.*4711G>C|||||4602|,C|downstream_gene_variant|MODIFIER|GPALN_006855|GPALN_006855|transcript|GPALN_006855-T1|protein_coding||c.*3700G>C|||||3…	H3
Gpscaff_22	1625022	C	T	snp	GPALN_006856	rbp-1 protein	418	1e-39	F:protein binding	0.90625	0.912088	0.0958904	0.0326087	ANN=T|missense_variant|MODERATE|GPALN_006856|GPALN_006856|transcript|GPALN_006856-T1|protein_coding|5/11|c.307G>A|p.Glu103Lys|307/1257|307/1257|103/418||,T|downstream_gene_variant|MODIFIER|GPALN_006854|GPALN_006854|transcript|GPALN_006854-T1|protein_coding||c.*5040C>T|||||4931|,T|downstream_gene_variant|MODIFIER|GPALN_006855|GPALN_006855|transcript|GPALN_006855-T1|protein_coding||c.*4029C>T|||||4…	H3
Gpscaff_22	1625121	G	T	snp	GPALN_006856	rbp-1 protein	418	1e-39	F:protein binding	1	1	0.0408163	0	ANN=T|missense_variant|MODERATE|GPALN_006856|GPALN_006856|transcript|GPALN_006856-T1|protein_coding|4/11|c.254C>A|p.Ala85Glu|254/1257|254/1257|85/418||,T|downstream_gene_variant|MODIFIER|GPALN_006855|GPALN_006855|transcript|GPALN_006855-T1|protein_coding||c.*4128G>T|||||4128|,T|downstream_gene_variant|MODIFIER|GPALN_006857|GPALN_006857|transcript|GPALN_006857-T1|protein_coding||c.*1821C>A|||||182…	H3
Gpscaff_22	1625477	T	C	snp	GPALN_006856	rbp-1 protein	418	1e-39	F:protein binding	1	1	0.126761	0.0813954	ANN=C|missense_variant|MODERATE|GPALN_006856|GPALN_006856|transcript|GPALN_006856-T1|protein_coding|2/11|c.88A>G|p.Thr30Ala|88/1257|88/1257|30/418||,C|downstream_gene_variant|MODIFIER|GPALN_006855|GPALN_006855|transcript|GPALN_006855-T1|protein_coding||c.*4484T>C|||||4484|,C|downstream_gene_variant|MODIFIER|GPALN_006857|GPALN_006857|transcript|GPALN_006857-T1|protein_coding||c.*1465A>G|||||1465|	H3
Gpscaff_22	1625642	C	T	snp	GPALN_006856	rbp-1 protein	418	1e-39	F:protein binding	1	1	0.285714	0.0888889	ANN=T|missense_variant|MODERATE|GPALN_006856|GPALN_006856|transcript|GPALN_006856-T1|protein_coding|1/11|c.61G>A|p.Glu21Lys|61/1257|61/1257|21/418||,T|downstream_gene_variant|MODIFIER|GPALN_006855|GPALN_006855|transcript|GPALN_006855-T1|protein_coding||c.*4649C>T|||||4649|,T|downstream_gene_variant|MODIFIER|GPALN_006857|GPALN_006857|transcript|GPALN_006857-T1|protein_coding||c.*1300G>A|||||1300|	H3
Gpscaff_22	1627107	A	C	snp	GPALN_006857	NA	316	NA	no GO terms	1	1	0.0892857	0.0379747	ANN=C|missense_variant|MODERATE|GPALN_006857|GPALN_006857|transcript|GPALN_006857-T1|protein_coding|9/10|c.860T>G|p.Leu287Arg|860/951|860/951|287/316||,C|upstream_gene_variant|MODIFIER|GPALN_006856|GPALN_006856|transcript|GPALN_006856-T1|protein_coding||c.-1405T>G|||||1405|	H3
Gpscaff_22	1627381	GCC	ACA	complex	GPALN_006857	NA	316	NA	no GO terms	1	1	0.0731707	0	ANN=ACA|missense_variant|MODERATE|GPALN_006857|GPALN_006857|transcript|GPALN_006857-T1|protein_coding|8/10|c.759_761delGGCinsTGT|p.MetAla253IleVal|761/951|759/951|253/316||,ACA|upstream_gene_variant|MODIFIER|GPALN_006856|GPALN_006856|transcript|GPALN_006856-T1|protein_coding||c.-1681_-1679delGGCinsTGT|||||1679|	H3
Gpscaff_22	1627405	TT	CG	mnp	GPALN_006857	NA	316	NA	no GO terms	1	1	0.0714286	0	ANN=CG|missense_variant|MODERATE|GPALN_006857|GPALN_006857|transcript|GPALN_006857-T1|protein_coding|8/10|c.736_737delAAinsCG|p.Lys246Arg|737/951|736/951|246/316||,CG|upstream_gene_variant|MODIFIER|GPALN_006856|GPALN_006856|transcript|GPALN_006856-T1|protein_coding||c.-1704_-1703delAAinsCG|||||1703|	H3
Gpscaff_23	810544	T	G	snp	GPALN_006920	Ig-like and fibronectin type-III domain-containing protein C25G4.10	607	1.4e-93	F:protein binding	0.9375	1	0.16	0.0363636	ANN=G|missense_variant|MODERATE|GPALN_006920|GPALN_006920|transcript|GPALN_006920-T1|protein_coding|2/17|c.108T>G|p.Phe36Leu|237/2978|108/1824|36/607||	H3
Gpscaff_23	823070	GTTCG	GTTTCG	ins	GPALN_006921	NA	521	NA	no GO terms	1	1	0.242424	0.0588235	ANN=GTTTCG|frameshift_variant|HIGH|GPALN_006921|GPALN_006921|transcript|GPALN_006921-T1|protein_coding|1/12|c.82_83insA|p.Arg29fs|82/1566|82/1566|28/521||,GTTTCG|upstream_gene_variant|MODIFIER|GPALN_006922|GPALN_006922|transcript|GPALN_006922-T1|protein_coding||c.-252dupT|||||173|WARNING_TRANSCRIPT_MULTIPLE_STOP_CODONS,GTTTCG|upstream_gene_variant|MODIFIER|GPALN_006922|GPALN_006922|transcript|GPA…	H3
Gpscaff_23	820820	G	T	snp	GPALN_006921	NA	521	NA	no GO terms	0.978261	0.981482	0.153846	0.0625	ANN=T|missense_variant&splice_region_variant|MODERATE|GPALN_006921|GPALN_006921|transcript|GPALN_006921-T1|protein_coding|3/12|c.150C>A|p.Asp50Glu|150/1566|150/1566|50/521||,T|upstream_gene_variant|MODIFIER|GPALN_006922|GPALN_006922|transcript|GPALN_006922-T1|protein_coding||c.-2504G>T|||||2426|WARNING_TRANSCRIPT_MULTIPLE_STOP_CODONS,T|upstream_gene_variant|MODIFIER|GPALN_006922|GPALN_006922|tran…	H3
Gpscaff_23	874927	T	C	snp	GPALN_006932	NA	211	NA	F:calcium ion binding	0.915888	0.985507	0.155556	0.0857143	ANN=C|missense_variant|MODERATE|GPALN_006932|GPALN_006932|transcript|GPALN_006932-T1|protein_coding|5/5|c.481T>C|p.Tyr161His|481/636|481/636|161/211||,C|downstream_gene_variant|MODIFIER|GPALN_006931|GPALN_006931|transcript|GPALN_006931-T1|protein_coding||c.*1701T>C|||||1701|,C|downstream_gene_variant|MODIFIER|GPALN_006933|GPALN_006933|transcript|GPALN_006933-T1|protein_coding||c.*1423A>G|||||1423|	H3
Gpscaff_23	875075	G	A	snp	GPALN_006932	NA	211	NA	F:calcium ion binding	0.0258621	0	0.767442	0.979592	ANN=A|missense_variant|MODERATE|GPALN_006932|GPALN_006932|transcript|GPALN_006932-T1|protein_coding|5/5|c.629G>A|p.Arg210His|629/636|629/636|210/211||,A|downstream_gene_variant|MODIFIER|GPALN_006931|GPALN_006931|transcript|GPALN_006931-T1|protein_coding||c.*1849G>A|||||1849|,A|downstream_gene_variant|MODIFIER|GPALN_006933|GPALN_006933|transcript|GPALN_006933-T1|protein_coding||c.*1275C>T|||||1275|	S. vernei
Gpscaff_23	881227	A	T	snp	GPALN_006933	NDT80/PhoG like DNA-binding family protein	1336	3e-157	F:DNA binding; F:DNA-binding transcription factor activity; P:regulation of transcription, DNA-templated	0.962963	0.98374	0.106796	0.0309278	ANN=T|missense_variant|MODERATE|GPALN_006933|GPALN_006933|transcript|GPALN_006933-T1|protein_coding|8/26|c.1219T>A|p.Ser407Thr|1219/4011|1219/4011|407/1336||,T|upstream_gene_variant|MODIFIER|GPALN_006934|GPALN_006934|transcript|GPALN_006934-T1|protein_coding||c.-4705A>T|||||4487|	H3
Gpscaff_23	965803	C	T	snp	GPALN_006942	G protein-coupled receptor	481	2.7e-07	F:G protein-coupled receptor activity; P:G protein-coupled receptor signaling pathway; C:integral component of membrane	0.807018	0.8125	0.0512821	0.233333	ANN=T|missense_variant|MODERATE|GPALN_006942|GPALN_006942|transcript|GPALN_006942-T1|protein_coding|5/12|c.574G>A|p.Ala192Thr|720/1592|574/1446|192/481||,T|downstream_gene_variant|MODIFIER|GPALN_006943|GPALN_006943|transcript|GPALN_006943-T1|protein_coding||c.*3623G>A|||||3623|	H3
Gpscaff_23	970573	C	T	snp	GPALN_006943	NA	195	NA	no GO terms	0.726027	0.873134	0.105769	0.254237	ANN=T|missense_variant|MODERATE|GPALN_006943|GPALN_006943|transcript|GPALN_006943-T1|protein_coding|3/8|c.202G>A|p.Glu68Lys|202/588|202/588|68/195||,T|upstream_gene_variant|MODIFIER|GPALN_006942|GPALN_006942|transcript|GPALN_006942-T1|protein_coding||c.-3619G>A|||||3473|	H3
Gpscaff_23	1077920	T	G	snp	GPALN_006956	NA	278	NA	no IPS match	0	0	1	0.896552	ANN=G|missense_variant|MODERATE|GPALN_006956|GPALN_006956|transcript|GPALN_006956-T1|protein_coding|1/7|c.52T>G|p.Ser18Ala|52/837|52/837|18/278||,G|downstream_gene_variant|MODIFIER|GPALN_006955|GPALN_006955|transcript|GPALN_006955-T1|protein_coding||c.*2040T>G|||||2040|	S. vernei
Gpscaff_24	1246487	GC	TT	complex	GPALN_007124	NA	99	NA	no GO terms	0.1875	0.181818	0.886792	0.976744	ANN=TT|stop_gained|HIGH|GPALN_007124|GPALN_007124|transcript|GPALN_007124-T1|protein_coding|2/3|c.108_109delGCinsTT|p.Gln37*|108/300|108/300|36/99||,TT|downstream_gene_variant|MODIFIER|GPALN_007125|GPALN_007125|transcript|GPALN_007125-T1|protein_coding||c.*1916_*1917delGCinsAA|||||1701|;LOF=(GPALN_007124|GPALN_007124|1|1.00);NMD=(GPALN_007124|GPALN_007124|1|1.00)	S. vernei
Gpscaff_24	1255751	G	C	snp	GPALN_007126	RBP-1 protein	317	7.6e-43	F:protein binding	0	0.0833333	0.807692	0.857143	ANN=C|missense_variant|MODERATE|GPALN_007126|GPALN_007126|transcript|GPALN_007126-T1|protein_coding|6/9|c.572C>G|p.Ala191Gly|572/954|572/954|191/317||,C|upstream_gene_variant|MODIFIER|GPALN_007125|GPALN_007125|transcript|GPALN_007125-T1|protein_coding||c.-4899C>G|||||4257|,C|upstream_gene_variant|MODIFIER|GPALN_007127|GPALN_007127|transcript|GPALN_007127-T1|protein_coding||c.-4208G>C|||||4208|	S. vernei
Gpscaff_24	1256308	A	T	snp	GPALN_007126	RBP-1 protein	317	7.6e-43	F:protein binding	0	0.192308	0.9	0.847826	ANN=T|missense_variant&splice_region_variant|MODERATE|GPALN_007126|GPALN_007126|transcript|GPALN_007126-T1|protein_coding|3/9|c.279T>A|p.Asn93Lys|279/954|279/954|93/317||,T|upstream_gene_variant|MODIFIER|GPALN_007125|GPALN_007125|transcript|GPALN_007125-T1|protein_coding||c.-5456T>A|||||4814|,T|upstream_gene_variant|MODIFIER|GPALN_007127|GPALN_007127|transcript|GPALN_007127-T1|protein_coding||c.-…	S. vernei
Gpscaff_24	1360312	G	A	snp	GPALN_007145	BTB/POZ domain-containing protein 2	824	8.1e-28	F:protein binding	1	1	0.0476191	0.243902	ANN=A|missense_variant|MODERATE|GPALN_007145|GPALN_007145|transcript|GPALN_007145-T1|protein_coding|9/19|c.1040G>A|p.Gly347Glu|1193/2628|1040/2475|347/824||	H3
Gpscaff_24	1360596	T	G	snp	GPALN_007145	BTB/POZ domain-containing protein 2	824	8.1e-28	F:protein binding	1	0.888889	0.0588235	0.21875	ANN=G|missense_variant|MODERATE|GPALN_007145|GPALN_007145|transcript|GPALN_007145-T1|protein_coding|10/19|c.1215T>G|p.Asn405Lys|1368/2628|1215/2475|405/824||	H3
Gpscaff_24	1360902	T	A	snp	GPALN_007145	BTB/POZ domain-containing protein 2	824	8.1e-28	F:protein binding	1	0.857143	0.132653	0.223077	ANN=A|missense_variant|MODERATE|GPALN_007145|GPALN_007145|transcript|GPALN_007145-T1|protein_coding|10/19|c.1521T>A|p.Asn507Lys|1674/2628|1521/2475|507/824||	H3
Gpscaff_24	1361217	TC	GA	complex	GPALN_007145	BTB/POZ domain-containing protein 2	824	8.1e-28	F:protein binding	1	0.95	0.012987	0.0561798	ANN=GA|missense_variant|MODERATE|GPALN_007145|GPALN_007145|transcript|GPALN_007145-T1|protein_coding|11/19|c.1653_1654delTCinsGA|p.AsnGln551LysLys|1806/2628|1653/2475|551/824||	H3
Gpscaff_24	1361537	GA	CG	mnp	GPALN_007145	BTB/POZ domain-containing protein 2	824	8.1e-28	F:protein binding	1	1	0	0.0208333	ANN=CG|missense_variant|MODERATE|GPALN_007145|GPALN_007145|transcript|GPALN_007145-T1|protein_coding|12/19|c.1725_1726delGAinsCG|p.LeuIle575PheVal|1878/2628|1725/2475|575/824||	H3
Gpscaff_24	1386611	T	C	snp	GPALN_007149	RBP-1 protein	173	2.4e-38	F:protein binding	0.914286	0.837209	0	0	ANN=C|missense_variant&splice_region_variant|MODERATE|GPALN_007149|GPALN_007149|transcript|GPALN_007149-T1|protein_coding|2/4|c.98T>C|p.Val33Ala|98/522|98/522|33/173||,C|downstream_gene_variant|MODIFIER|GPALN_007148|GPALN_007148|transcript|GPALN_007148-T1|protein_coding||c.*4422T>C|||||4422|	H3	homozygote
Gpscaff_24	1387288	ATTTAAA	ATTTTAAA	ins	GPALN_007149	RBP-1 protein	173	2.4e-38	F:protein binding	1	1	0.0246914	0	ANN=ATTTTAAA|frameshift_variant&stop_gained|HIGH|GPALN_007149|GPALN_007149|transcript|GPALN_007149-T1|protein_coding|4/4|c.507dupT|p.Lys170fs|508/522|508/522|170/173||	H3
Gpscaff_24	1399858	C	T	snp	GPALN_007150	RBP-1 protein	146	1.6e-16	F:protein binding	1	1	0	0	ANN=T|missense_variant|MODERATE|GPALN_007150|GPALN_007150|transcript|GPALN_007150-T1|protein_coding|4/4|c.334G>A|p.Asp112Asn|334/441|334/441|112/146||	H3	homozygote
Gpscaff_24	1401474	A	C	snp	GPALN_007150	RBP-1 protein	146	1.6e-16	F:protein binding	1	1	0	0	ANN=C|missense_variant|MODERATE|GPALN_007150|GPALN_007150|transcript|GPALN_007150-T1|protein_coding|2/4|c.150T>G|p.Phe50Leu|150/441|150/441|50/146||	H3	homozygote
Gpscaff_24	1401639	A	T	snp	GPALN_007150	RBP-1 protein	146	1.6e-16	F:protein binding	1	1	0	0	ANN=T|missense_variant|MODERATE|GPALN_007150|GPALN_007150|transcript|GPALN_007150-T1|protein_coding|1/4|c.62T>A|p.Ile21Lys|62/441|62/441|21/146||	H3	homozygote
Gpscaff_24	1400036	C	T	snp	GPALN_007150	RBP-1 protein	146	1.6e-16	F:protein binding	1	1	0.0212766	0	ANN=T|missense_variant|MODERATE|GPALN_007150|GPALN_007150|transcript|GPALN_007150-T1|protein_coding|3/4|c.271G>A|p.Ala91Thr|271/441|271/441|91/146||	H3
Gpscaff_24	1401391	T	C	snp	GPALN_007150	RBP-1 protein	146	1.6e-16	F:protein binding	1	1	0.031746	0	ANN=C|missense_variant|MODERATE|GPALN_007150|GPALN_007150|transcript|GPALN_007150-T1|protein_coding|2/4|c.233A>G|p.Gln78Arg|233/441|233/441|78/146||	H3
Gpscaff_24	1401428	T	A	snp	GPALN_007150	RBP-1 protein	146	1.6e-16	F:protein binding	1	1	0.0125	0	ANN=A|missense_variant|MODERATE|GPALN_007150|GPALN_007150|transcript|GPALN_007150-T1|protein_coding|2/4|c.196A>T|p.Arg66Trp|196/441|196/441|66/146||	H3
Gpscaff_24	1407533	C	A	snp	GPALN_007151	NA	420	NA	no GO terms	1	1	0	0	ANN=A|missense_variant|MODERATE|GPALN_007151|GPALN_007151|transcript|GPALN_007151-T1|protein_coding|12/12|c.1138G>T|p.Gly380Cys|1138/1263|1138/1263|380/420||	H3	homozygote
Gpscaff_24	1407616	T	A	snp	GPALN_007151	NA	420	NA	no GO terms	1	1	0	0	ANN=A|missense_variant|MODERATE|GPALN_007151|GPALN_007151|transcript|GPALN_007151-T1|protein_coding|11/12|c.1118A>T|p.Glu373Val|1118/1263|1118/1263|373/420||	H3	homozygote
Gpscaff_24	1416605	A	G	snp	GPALN_007152	Aspartic peptidase family and Aspartic peptidase domain-containing protein	307	2.5e-35	F:aspartic-type endopeptidase activity; P:proteolysis	1	1	0.206897	0.0357143	ANN=G|missense_variant|MODERATE|GPALN_007152|GPALN_007152|transcript|GPALN_007152-T1|protein_coding|4/7|c.590A>G|p.Asn197Ser|637/1217|590/924|197/307||,G|upstream_gene_variant|MODIFIER|GPALN_007151|GPALN_007151|transcript|GPALN_007151-T1|protein_coding||c.-3777T>C|||||3777|,G|upstream_gene_variant|MODIFIER|GPALN_007153|GPALN_007153|transcript|GPALN_007153-T1|protein_coding||c.-4061A>G|||||4061|	H3
Gpscaff_24	1421780	T	C	snp	GPALN_007153	RBP-1 protein	212	1.8e-48	F:protein binding	1	1	0.0540541	0.0851064	ANN=C|missense_variant|MODERATE|GPALN_007153|GPALN_007153|transcript|GPALN_007153-T1|protein_coding|4/5|c.517T>C|p.Cys173Arg|517/639|517/639|173/212||,C|upstream_gene_variant|MODIFIER|GPALN_007154|GPALN_007154|transcript|GPALN_007154-T1|protein_coding||c.-1141T>C|||||1141|,C|downstream_gene_variant|MODIFIER|GPALN_007152|GPALN_007152|transcript|GPALN_007152-T1|protein_coding||c.*4446T>C|||||4150|,…	H3
Gpscaff_24	1423328	C	A	snp	GPALN_007154	NA	130	NA	no IPS match	1	1	0.106383	0.0701754	ANN=A|missense_variant|MODERATE|GPALN_007154|GPALN_007154|transcript|GPALN_007154-T1|protein_coding|2/3|c.243C>A|p.Asn81Lys|243/393|243/393|81/130||,A|downstream_gene_variant|MODIFIER|GPALN_007153|GPALN_007153|transcript|GPALN_007153-T1|protein_coding||c.*1263C>A|||||1263|,A|downstream_gene_variant|MODIFIER|GPALN_007155|GPALN_007155|transcript|GPALN_007155-T1|protein_coding||c.*2625G>T|||||2625|	H3
Gpscaff_24	1433478	A	G	snp	GPALN_007155	rbp-1 protein	332	1.3e-16	F:protein binding	0.992537	1	0.015873	0.0291262	ANN=G|missense_variant|MODERATE|GPALN_007155|GPALN_007155|transcript|GPALN_007155-T1|protein_coding|1/9|c.59T>C|p.Val20Ala|59/999|59/999|20/332||	H3
Gpscaff_25	12502	C	G	snp	GPALN_007159	NA	371	NA	no IPS match	0.328358	0.112903	0.918367	0.98	ANN=G|missense_variant|MODERATE|GPALN_007159|GPALN_007159|transcript|GPALN_007159-T1|protein_coding|10/11|c.782C>G|p.Thr261Arg|782/1116|782/1116|261/371||,G|downstream_gene_variant|MODIFIER|GPALN_007160|GPALN_007160|transcript|GPALN_007160-T1|protein_coding||c.*876G>C|||||876|	S. vernei
Gpscaff_25	337518	C	T	snp	GPALN_007190	chromodomain Y-like protein	197	2.1e-06	no GO terms	1	0.942857	0.05	0.307692	ANN=T|missense_variant|MODERATE|GPALN_007190|GPALN_007190|transcript|GPALN_007190-T1|protein_coding|4/4|c.388G>A|p.Val130Met|388/594|388/594|130/197||,T|upstream_gene_variant|MODIFIER|GPALN_007188|GPALN_007188|transcript|GPALN_007188-T1|protein_coding||c.-4411G>A|||||4411|,T|upstream_gene_variant|MODIFIER|GPALN_007189|GPALN_007189|transcript|GPALN_007189-T1|protein_coding||c.-2776G>A|||||2711|,T|…	H3
Gpscaff_25	1262747	A	T	snp	GPALN_007379	dorsal gland cell-specific expression protein	331	2.3e-42	no IPS match	0.715447	0.787879	0.0803571	0.145299	ANN=T|missense_variant|MODERATE|GPALN_007379|GPALN_007379|transcript|GPALN_007379-T1|protein_coding|4/4|c.830T>A|p.Leu277Gln|830/996|830/996|277/331||,T|upstream_gene_variant|MODIFIER|GPALN_007380|GPALN_007380|transcript|GPALN_007380-T1|protein_coding||c.-2607A>T|||||2607|,T|downstream_gene_variant|MODIFIER|GPALN_007376|GPALN_007376|transcript|GPALN_007376-T1|protein_coding||c.*4755A>T|||||4315|,…	H3
Gpscaff_25	1266718	A	G	snp	GPALN_007380	dorsal gland cell-specific expression protein	572	3.6e-27	no GO terms	0.84252	0.793103	0.0707071	0.115942	ANN=G|missense_variant|MODERATE|GPALN_007380|GPALN_007380|transcript|GPALN_007380-T1|protein_coding|4/10|c.383A>G|p.Tyr128Cys|383/1719|383/1719|128/572||,G|upstream_gene_variant|MODIFIER|GPALN_007379|GPALN_007379|transcript|GPALN_007379-T1|protein_coding||c.-2695T>C|||||2695|,G|upstream_gene_variant|MODIFIER|GPALN_007381|GPALN_007381|transcript|GPALN_007381-T1|protein_coding||c.-3395A>G|||||3395|…	H3
Gpscaff_25	1279851	A	T	snp	GPALN_007382	NA	990	NA	no GO terms	0.708738	0.826087	0.0150376	0.117647	ANN=T|missense_variant|MODERATE|GPALN_007382|GPALN_007382|transcript|GPALN_007382-T1|protein_coding|12/17|c.1546A>T|p.Met516Leu|1556/3621|1546/2973|516/990||,T|upstream_gene_variant|MODIFIER|GPALN_007383|GPALN_007383|transcript|GPALN_007383-T1|protein_coding||c.-4134A>T|||||4109|WARNING_TRANSCRIPT_MULTIPLE_STOP_CODONS,T|upstream_gene_variant|MODIFIER|GPALN_007383|GPALN_007383|transcript|GPALN_007…	H3
Gpscaff_25	1285294	A	G	snp	GPALN_007383	3-oxoacyl-acyl-carrier-protein reductase	330	1e-21	no GO terms	0.198347	0.231481	0.965517	0.877778	ANN=G|missense_variant|MODERATE|GPALN_007383|GPALN_007383|transcript|GPALN_007383-T1|protein_coding|4/6|c.767A>G|p.Asp256Gly|792/1306|767/1047|256/348||WARNING_TRANSCRIPT_MULTIPLE_STOP_CODONS,G|synonymous_variant|LOW|GPALN_007383|GPALN_007383|transcript|GPALN_007383-T3|protein_coding|5/6|c.420A>G|p.Gly140Gly|535/1109|420/585|140/194||,G|3_prime_UTR_variant|MODIFIER|GPALN_007383|GPALN_007383|trans…	S. vernei
Gpscaff_25	1285294	A	G	snp	GPALN_007383	L-xylulose reductase-like	244	2.9e-10	no GO terms	0.198347	0.231481	0.965517	0.877778	ANN=G|missense_variant|MODERATE|GPALN_007383|GPALN_007383|transcript|GPALN_007383-T1|protein_coding|4/6|c.767A>G|p.Asp256Gly|792/1306|767/1047|256/348||WARNING_TRANSCRIPT_MULTIPLE_STOP_CODONS,G|synonymous_variant|LOW|GPALN_007383|GPALN_007383|transcript|GPALN_007383-T3|protein_coding|5/6|c.420A>G|p.Gly140Gly|535/1109|420/585|140/194||,G|3_prime_UTR_variant|MODIFIER|GPALN_007383|GPALN_007383|trans…	S. vernei
Gpscaff_25	1285294	A	G	snp	GPALN_007383	L-xylulose reductase-like	194	1e-10	no GO terms	0.198347	0.231481	0.965517	0.877778	ANN=G|missense_variant|MODERATE|GPALN_007383|GPALN_007383|transcript|GPALN_007383-T1|protein_coding|4/6|c.767A>G|p.Asp256Gly|792/1306|767/1047|256/348||WARNING_TRANSCRIPT_MULTIPLE_STOP_CODONS,G|synonymous_variant|LOW|GPALN_007383|GPALN_007383|transcript|GPALN_007383-T3|protein_coding|5/6|c.420A>G|p.Gly140Gly|535/1109|420/585|140/194||,G|3_prime_UTR_variant|MODIFIER|GPALN_007383|GPALN_007383|trans…	S. vernei
Gpscaff_25	1296289	C	T	snp	GPALN_007386	NA	844	NA	no GO terms	0.0775194	0.198582	0.965812	0.931034	ANN=T|missense_variant|MODERATE|GPALN_007386|GPALN_007386|transcript|GPALN_007386-T1|protein_coding|2/9|c.371G>A|p.Gly124Glu|431/2848|371/2535|124/844||,T|missense_variant|MODERATE|GPALN_007386|GPALN_007386|transcript|GPALN_007386-T3|protein_coding|1/6|c.242G>A|p.Gly81Glu|242/2539|242/2175|81/724||,T|5_prime_UTR_variant|MODIFIER|GPALN_007386|GPALN_007386|transcript|GPALN_007386-T2|protein_coding|…	S. vernei
Gpscaff_25	1296289	C	T	snp	GPALN_007386	NA	702	NA	no GO terms	0.0775194	0.198582	0.965812	0.931034	ANN=T|missense_variant|MODERATE|GPALN_007386|GPALN_007386|transcript|GPALN_007386-T1|protein_coding|2/9|c.371G>A|p.Gly124Glu|431/2848|371/2535|124/844||,T|missense_variant|MODERATE|GPALN_007386|GPALN_007386|transcript|GPALN_007386-T3|protein_coding|1/6|c.242G>A|p.Gly81Glu|242/2539|242/2175|81/724||,T|5_prime_UTR_variant|MODIFIER|GPALN_007386|GPALN_007386|transcript|GPALN_007386-T2|protein_coding|…	S. vernei
Gpscaff_25	1296289	C	T	snp	GPALN_007386	NA	724	NA	no GO terms	0.0775194	0.198582	0.965812	0.931034	ANN=T|missense_variant|MODERATE|GPALN_007386|GPALN_007386|transcript|GPALN_007386-T1|protein_coding|2/9|c.371G>A|p.Gly124Glu|431/2848|371/2535|124/844||,T|missense_variant|MODERATE|GPALN_007386|GPALN_007386|transcript|GPALN_007386-T3|protein_coding|1/6|c.242G>A|p.Gly81Glu|242/2539|242/2175|81/724||,T|5_prime_UTR_variant|MODIFIER|GPALN_007386|GPALN_007386|transcript|GPALN_007386-T2|protein_coding|…	S. vernei
Gpscaff_25	1309405	G	A	snp	GPALN_007389	zinc finger, C2H2 type	951	1.6e-27	F:nucleic acid binding	0.00819672	0.106061	0.883333	0.891892	ANN=A|missense_variant|MODERATE|GPALN_007389|GPALN_007389|transcript|GPALN_007389-T1|protein_coding|8/15|c.1594G>A|p.Asp532Asn|1594/2856|1594/2856|532/951||,A|downstream_gene_variant|MODIFIER|GPALN_007390|GPALN_007390|transcript|GPALN_007390-T1|protein_coding||c.*2859C>T|||||2859|	S. vernei
Gpscaff_25	1310429	T	C	snp	GPALN_007389	zinc finger, C2H2 type	951	1.6e-27	F:nucleic acid binding	0.939394	0.833333	0.0990991	0.159722	ANN=C|missense_variant|MODERATE|GPALN_007389|GPALN_007389|transcript|GPALN_007389-T1|protein_coding|11/15|c.2266T>C|p.Phe756Leu|2266/2856|2266/2856|756/951||,C|downstream_gene_variant|MODIFIER|GPALN_007390|GPALN_007390|transcript|GPALN_007390-T1|protein_coding||c.*1835A>G|||||1835|	H3
Gpscaff_25	1367693	A	G	snp	GPALN_007406	immunoglobulin I-set domain protein	1205	5.2e-76	F:chromatin binding; P:regulation of gene expression	0.0921053	0.212329	0.915254	0.865672	ANN=G|missense_variant|MODERATE|GPALN_007406|GPALN_007406|transcript|GPALN_007406-T1|protein_coding|8/23|c.1099A>G|p.Lys367Glu|1273/3792|1099/3618|367/1205||,G|upstream_gene_variant|MODIFIER|GPALN_007403|GPALN_007403|transcript|GPALN_007403-T1|protein_coding||c.-4987T>C|||||4987|,G|upstream_gene_variant|MODIFIER|GPALN_007405|GPALN_007405|transcript|GPALN_007405-T1|protein_coding||c.-3409T>C|||||3…	S. vernei
Gpscaff_26	667819	A	G	snp	GPALN_007417	NA	478	NA	F:DNA binding; F:protein binding; P:DNA-templated transcription, initiation	0.984375	0.802817	0.0512821	0.0833333	ANN=G|missense_variant|MODERATE|GPALN_007417|GPALN_007417|transcript|GPALN_007417-T1|protein_coding|1/5|c.82A>G|p.Ile28Val|82/1437|82/1437|28/478||	H3
Gpscaff_26	667885	A	C	snp	GPALN_007417	NA	478	NA	F:DNA binding; F:protein binding; P:DNA-templated transcription, initiation	0.028169	0.149254	0.943662	0.895105	ANN=C|missense_variant|MODERATE|GPALN_007417|GPALN_007417|transcript|GPALN_007417-T1|protein_coding|1/5|c.148A>C|p.Thr50Pro|148/1437|148/1437|50/478||	S. vernei
Gpscaff_26	892185	T	G	snp	GPALN_007439	RBP-1 protein	330	1.3e-50	F:protein binding	0.163934	0.149254	0.886076	0.970874	ANN=G|missense_variant|MODERATE|GPALN_007439|GPALN_007439|transcript|GPALN_007439-T1|protein_coding|4/8|c.416A>C|p.Lys139Thr|416/1087|416/993|139/330||,G|upstream_gene_variant|MODIFIER|GPALN_007437|GPALN_007437|transcript|GPALN_007437-T1|protein_coding||c.-3985A>C|||||3985|,G|upstream_gene_variant|MODIFIER|GPALN_007440|GPALN_007440|transcript|GPALN_007440-T1|protein_coding||c.-4054T>G|||||4023|,G…	S. vernei
Gpscaff_26	892366	T	C	snp	GPALN_007439	RBP-1 protein	330	1.3e-50	F:protein binding	1	0.992424	0.106383	0.0818182	ANN=C|missense_variant|MODERATE|GPALN_007439|GPALN_007439|transcript|GPALN_007439-T1|protein_coding|4/8|c.235A>G|p.Thr79Ala|235/1087|235/993|79/330||,C|upstream_gene_variant|MODIFIER|GPALN_007437|GPALN_007437|transcript|GPALN_007437-T1|protein_coding||c.-4166A>G|||||4166|,C|upstream_gene_variant|MODIFIER|GPALN_007440|GPALN_007440|transcript|GPALN_007440-T1|protein_coding||c.-3873T>C|||||3842|,C|d…	H3
Gpscaff_26	897876	A	G	snp	GPALN_007440	NA	338	NA	no GO terms	0.896226	0.913462	0.17284	0.030303	ANN=G|missense_variant|MODERATE|GPALN_007440|GPALN_007440|transcript|GPALN_007440-T1|protein_coding|4/6|c.524A>G|p.Glu175Gly|555/1235|524/1017|175/338||,G|upstream_gene_variant|MODIFIER|GPALN_007439|GPALN_007439|transcript|GPALN_007439-T1|protein_coding||c.-4879T>C|||||4879|,G|downstream_gene_variant|MODIFIER|GPALN_007441|GPALN_007441|transcript|GPALN_007441-T1|protein_coding||c.*4323T>C|||||4323|	H3
Gpscaff_26	909126	G	A	snp	GPALN_007442	RBP-1 protein	685	7.1e-46	F:protein binding	0.882353	0.978723	0.147059	0.0909091	ANN=A|missense_variant|MODERATE|GPALN_007442|GPALN_007442|transcript|GPALN_007442-T1|protein_coding|9/16|c.862G>A|p.Gly288Arg|862/2218|862/2058|288/685||,A|upstream_gene_variant|MODIFIER|GPALN_007441|GPALN_007441|transcript|GPALN_007441-T1|protein_coding||c.-4432C>T|||||4432|	H3
Gpscaff_26	909630	AGGAA	ACAAAAGGGAA	ins	GPALN_007442	RBP-1 protein	685	7.1e-46	F:protein binding	0.95082	0.978947	0.133333	0	ANN=ACAAAAGGGAA|conservative_inframe_insertion|MODERATE|GPALN_007442|GPALN_007442|transcript|GPALN_007442-T1|protein_coding|10/16|c.1092_1093insCAAAAG|p.Ala364_Gly365insGlnLys|1093/2218|1093/2058|365/685||,ACAAAAGGGAA|upstream_gene_variant|MODIFIER|GPALN_007441|GPALN_007441|transcript|GPALN_007441-T1|protein_coding||c.-4937_-4936insCTTTTG|||||4937|	H3
Gpscaff_26	909640	G	A	snp	GPALN_007442	RBP-1 protein	685	7.1e-46	F:protein binding	0.171875	0.0978261	0.888889	1	ANN=A|missense_variant|MODERATE|GPALN_007442|GPALN_007442|transcript|GPALN_007442-T1|protein_coding|10/16|c.1102G>A|p.Glu368Lys|1102/2218|1102/2058|368/685||,A|upstream_gene_variant|MODIFIER|GPALN_007441|GPALN_007441|transcript|GPALN_007441-T1|protein_coding||c.-4946C>T|||||4946|	S. vernei
Gpscaff_26	911121	GTTTA	ATTTG	complex	GPALN_007442	RBP-1 protein	685	7.1e-46	F:protein binding	0.990099	1	0.0636943	0.0060241	ANN=ATTTG|missense_variant|MODERATE|GPALN_007442|GPALN_007442|transcript|GPALN_007442-T1|protein_coding|16/16|c.1952_1956delGTTTAinsATTTG|p.Gly651Asp|1952/2218|1952/2058|651/685||	H3
Gpscaff_26	918627	C	T	snp	GPALN_007443	NA	951	NA	F:carbohydrate binding	0.803419	0.839695	0.097561	0	ANN=T|missense_variant|MODERATE|GPALN_007443|GPALN_007443|transcript|GPALN_007443-T1|protein_coding|22/23|c.2761G>A|p.Val921Met|2761/2856|2761/2856|921/951||	H3
Gpscaff_26	918635	A	T	snp	GPALN_007443	NA	951	NA	F:carbohydrate binding	0.831776	0.849206	0.1	0	ANN=T|missense_variant|MODERATE|GPALN_007443|GPALN_007443|transcript|GPALN_007443-T1|protein_coding|22/23|c.2753T>A|p.Ile918Lys|2753/2856|2753/2856|918/951||	H3
Gpscaff_26	918674	G	A	snp	GPALN_007443	NA	951	NA	F:carbohydrate binding	0.852941	0.844037	0.125	0	ANN=A|missense_variant|MODERATE|GPALN_007443|GPALN_007443|transcript|GPALN_007443-T1|protein_coding|22/23|c.2714C>T|p.Thr905Ile|2714/2856|2714/2856|905/951||	H3
Gpscaff_26	918946	GTTATG	GTATTCGTG	complex	GPALN_007443	NA	951	NA	F:carbohydrate binding	0.971831	0.931818	0.137255	0	ANN=ATTCGTG|missense_variant&conservative_inframe_insertion|MODERATE|GPALN_007443|GPALN_007443|transcript|GPALN_007443-T1|protein_coding|21/23|c.2613_2616delCATAinsCACGAAT|p.Ile872delinsThrAsn|2616/2856|2616/2856|872/951||	H3
Gpscaff_26	921386	C	T	snp	GPALN_007443	NA	951	NA	F:carbohydrate binding	1	1	0.170213	0.04	ANN=T|missense_variant|MODERATE|GPALN_007443|GPALN_007443|transcript|GPALN_007443-T1|protein_coding|18/23|c.2131G>A|p.Glu711Lys|2131/2856|2131/2856|711/951||	H3
Gpscaff_26	922329	C	A	snp	GPALN_007443	NA	951	NA	F:carbohydrate binding	1	1	0.21875	0.0714286	ANN=A|missense_variant|MODERATE|GPALN_007443|GPALN_007443|transcript|GPALN_007443-T1|protein_coding|17/23|c.1999G>T|p.Val667Leu|1999/2856|1999/2856|667/951||	H3
Gpscaff_26	932049	T	C	snp	GPALN_007445	RBP-1 protein	299	1.7e-23	F:protein binding	1	1	0.13	0.0512821	ANN=C|missense_variant|MODERATE|GPALN_007445|GPALN_007445|transcript|GPALN_007445-T1|protein_coding|6/8|c.715A>G|p.Lys239Glu|715/900|715/900|239/299||,C|upstream_gene_variant|MODIFIER|GPALN_007443|GPALN_007443|transcript|GPALN_007443-T1|protein_coding||c.-3524A>G|||||3524|,C|upstream_gene_variant|MODIFIER|GPALN_007446|GPALN_007446|transcript|GPALN_007446-T1|protein_coding||c.-3998T>C|||||3998|,C|…	H3
Gpscaff_26	932054	G	T	snp	GPALN_007445	RBP-1 protein	299	1.7e-23	F:protein binding	1	1	0.123711	0.0517241	ANN=T|missense_variant|MODERATE|GPALN_007445|GPALN_007445|transcript|GPALN_007445-T1|protein_coding|6/8|c.710C>A|p.Thr237Asn|710/900|710/900|237/299||,T|upstream_gene_variant|MODIFIER|GPALN_007443|GPALN_007443|transcript|GPALN_007443-T1|protein_coding||c.-3529C>A|||||3529|,T|upstream_gene_variant|MODIFIER|GPALN_007446|GPALN_007446|transcript|GPALN_007446-T1|protein_coding||c.-3993G>T|||||3993|,T|…	H3
Gpscaff_26	932061	T	G	snp	GPALN_007445	RBP-1 protein	299	1.7e-23	F:protein binding	1	1	0.145833	0.0181818	ANN=G|missense_variant|MODERATE|GPALN_007445|GPALN_007445|transcript|GPALN_007445-T1|protein_coding|6/8|c.703A>C|p.Lys235Gln|703/900|703/900|235/299||,G|upstream_gene_variant|MODIFIER|GPALN_007443|GPALN_007443|transcript|GPALN_007443-T1|protein_coding||c.-3536A>C|||||3536|,G|upstream_gene_variant|MODIFIER|GPALN_007446|GPALN_007446|transcript|GPALN_007446-T1|protein_coding||c.-3986T>G|||||3986|,G|…	H3
Gpscaff_26	932490	A	G	snp	GPALN_007445	RBP-1 protein	299	1.7e-23	F:protein binding	0.935714	0.902597	0.149606	0.0243902	ANN=G|missense_variant|MODERATE|GPALN_007445|GPALN_007445|transcript|GPALN_007445-T1|protein_coding|4/8|c.470T>C|p.Phe157Ser|470/900|470/900|157/299||,G|upstream_gene_variant|MODIFIER|GPALN_007443|GPALN_007443|transcript|GPALN_007443-T1|protein_coding||c.-3965T>C|||||3965|,G|upstream_gene_variant|MODIFIER|GPALN_007446|GPALN_007446|transcript|GPALN_007446-T1|protein_coding||c.-3557A>G|||||3557|,G|…	H3
Gpscaff_26	944592	G	A	snp	GPALN_007448	Muramidase (phage lambda lysozyme)	426	2.6e-14	F:ATP-dependent peptidase activity; F:serine-type endopeptidase activity; P:proteolysis	1	1	0.0869565	0.0784314	ANN=A|missense_variant|MODERATE|GPALN_007448|GPALN_007448|transcript|GPALN_007448-T1|protein_coding|4/6|c.737C>T|p.Thr246Met|737/1281|737/1281|246/426||,A|upstream_gene_variant|MODIFIER|GPALN_007447|GPALN_007447|transcript|GPALN_007447-T1|protein_coding||c.-3438C>T|||||3438|	H3
Gpscaff_26	951902	TTGC	CTTT	complex	GPALN_007448	Muramidase (phage lambda lysozyme)	426	2.6e-14	F:ATP-dependent peptidase activity; F:serine-type endopeptidase activity; P:proteolysis	0.948905	0.868056	0.146341	0.0909091	ANN=CTTT|missense_variant|MODERATE|GPALN_007448|GPALN_007448|transcript|GPALN_007448-T1|protein_coding|1/6|c.268_271delGCAAinsAAAG|p.AlaLys90LysGlu|271/1281|268/1281|90/426||	H3
Gpscaff_26	951914	C	A	snp	GPALN_007448	Muramidase (phage lambda lysozyme)	426	2.6e-14	F:ATP-dependent peptidase activity; F:serine-type endopeptidase activity; P:proteolysis	0.94964	0.873333	0.102564	0.107143	ANN=A|missense_variant|MODERATE|GPALN_007448|GPALN_007448|transcript|GPALN_007448-T1|protein_coding|1/6|c.259G>T|p.Ala87Ser|259/1281|259/1281|87/426||	H3
Gpscaff_26	951926	T	C	snp	GPALN_007448	Muramidase (phage lambda lysozyme)	426	2.6e-14	F:ATP-dependent peptidase activity; F:serine-type endopeptidase activity; P:proteolysis	0.956204	0.893333	0.176471	0.191489	ANN=C|missense_variant|MODERATE|GPALN_007448|GPALN_007448|transcript|GPALN_007448-T1|protein_coding|1/6|c.247A>G|p.Lys83Glu|247/1281|247/1281|83/426||	H3
Gpscaff_26	969367	C	T	snp	GPALN_007449	membrane protein	277	4.5e-07	no GO terms	1	1	0.16129	0.0147059	ANN=T|missense_variant|MODERATE|GPALN_007449|GPALN_007449|transcript|GPALN_007449-T1|protein_coding|3/5|c.742G>A|p.Val248Met|742/834|742/834|248/277||,T|upstream_gene_variant|MODIFIER|GPALN_007450|GPALN_007450|transcript|GPALN_007450-T1|protein_coding||c.-3585C>T|||||3585|,T|downstream_gene_variant|MODIFIER|GPALN_016316|GPALN_016316|transcript|GPALN_016316-T1|protein_coding||c.*3846C>T|||||3286|	H3
Gpscaff_26	969381	C	T	snp	GPALN_007449	membrane protein	277	4.5e-07	no GO terms	1	1	0.188679	0.0178571	ANN=T|missense_variant|MODERATE|GPALN_007449|GPALN_007449|transcript|GPALN_007449-T1|protein_coding|3/5|c.728G>A|p.Ser243Asn|728/834|728/834|243/277||,T|upstream_gene_variant|MODIFIER|GPALN_007450|GPALN_007450|transcript|GPALN_007450-T1|protein_coding||c.-3571C>T|||||3571|,T|downstream_gene_variant|MODIFIER|GPALN_016316|GPALN_016316|transcript|GPALN_016316-T1|protein_coding||c.*3860C>T|||||3300|	H3
Gpscaff_26	969406	G	T	snp	GPALN_007449	membrane protein	277	4.5e-07	no GO terms	0.991304	1	0.2	0.0517241	ANN=T|missense_variant|MODERATE|GPALN_007449|GPALN_007449|transcript|GPALN_007449-T1|protein_coding|3/5|c.703C>A|p.Gln235Lys|703/834|703/834|235/277||,T|upstream_gene_variant|MODIFIER|GPALN_007450|GPALN_007450|transcript|GPALN_007450-T1|protein_coding||c.-3546G>T|||||3546|,T|downstream_gene_variant|MODIFIER|GPALN_016316|GPALN_016316|transcript|GPALN_016316-T1|protein_coding||c.*3885G>T|||||3325|	H3
Gpscaff_26	969465	T	A	snp	GPALN_007449	membrane protein	277	4.5e-07	no GO terms	1	1	0.134021	0.0503597	ANN=A|missense_variant|MODERATE|GPALN_007449|GPALN_007449|transcript|GPALN_007449-T1|protein_coding|3/5|c.644A>T|p.Lys215Met|644/834|644/834|215/277||,A|upstream_gene_variant|MODIFIER|GPALN_007450|GPALN_007450|transcript|GPALN_007450-T1|protein_coding||c.-3487T>A|||||3487|,A|downstream_gene_variant|MODIFIER|GPALN_016316|GPALN_016316|transcript|GPALN_016316-T1|protein_coding||c.*3944T>A|||||3384|	H3
Gpscaff_26	969513	TTC	ACA	complex	GPALN_007449	membrane protein	277	4.5e-07	no GO terms	1	1	0.135922	0.0526316	ANN=ACA|missense_variant|MODERATE|GPALN_007449|GPALN_007449|transcript|GPALN_007449-T1|protein_coding|3/5|c.594_596delGAAinsTGT|p.GlnLys198HisVal|596/834|594/834|198/277||,ACA|upstream_gene_variant|MODIFIER|GPALN_007450|GPALN_007450|transcript|GPALN_007450-T1|protein_coding||c.-3439_-3437delTTCinsACA|||||3439|,ACA|downstream_gene_variant|MODIFIER|GPALN_016316|GPALN_016316|transcript|GPALN_016316-…	H3
Gpscaff_26	969533	A	T	snp	GPALN_007449	membrane protein	277	4.5e-07	no GO terms	1	0.992958	0.122302	0.0233645	ANN=T|missense_variant|MODERATE|GPALN_007449|GPALN_007449|transcript|GPALN_007449-T1|protein_coding|3/5|c.576T>A|p.Asn192Lys|576/834|576/834|192/277||,T|upstream_gene_variant|MODIFIER|GPALN_007450|GPALN_007450|transcript|GPALN_007450-T1|protein_coding||c.-3419A>T|||||3419|,T|downstream_gene_variant|MODIFIER|GPALN_016316|GPALN_016316|transcript|GPALN_016316-T1|protein_coding||c.*4012A>T|||||3452|	H3
Gpscaff_26	969548	T	G	snp	GPALN_007449	membrane protein	277	4.5e-07	no GO terms	1	1	0.109375	0.0280374	ANN=G|missense_variant|MODERATE|GPALN_007449|GPALN_007449|transcript|GPALN_007449-T1|protein_coding|3/5|c.561A>C|p.Lys187Asn|561/834|561/834|187/277||,G|upstream_gene_variant|MODIFIER|GPALN_007450|GPALN_007450|transcript|GPALN_007450-T1|protein_coding||c.-3404T>G|||||3404|,G|downstream_gene_variant|MODIFIER|GPALN_016316|GPALN_016316|transcript|GPALN_016316-T1|protein_coding||c.*4027T>G|||||3467|	H3
Gpscaff_26	969568	T	C	snp	GPALN_007449	membrane protein	277	4.5e-07	no GO terms	1	1	0.108844	0.0276498	ANN=C|missense_variant|MODERATE|GPALN_007449|GPALN_007449|transcript|GPALN_007449-T1|protein_coding|3/5|c.541A>G|p.Lys181Glu|541/834|541/834|181/277||,C|upstream_gene_variant|MODIFIER|GPALN_007450|GPALN_007450|transcript|GPALN_007450-T1|protein_coding||c.-3384T>C|||||3384|,C|downstream_gene_variant|MODIFIER|GPALN_016316|GPALN_016316|transcript|GPALN_016316-T1|protein_coding||c.*4047T>C|||||3487|	H3
Gpscaff_26	969599	TAATGTTTC	GAATTTTTT	complex	GPALN_007449	membrane protein	277	4.5e-07	no GO terms	1	1	0.0745342	0.0380435	ANN=GAATTTTTT|missense_variant|MODERATE|GPALN_007449|GPALN_007449|transcript|GPALN_007449-T1|protein_coding|3/5|c.502_510delGAAACATTAinsAAAAAATTC|p.GluThrLeu168LysLysPhe|510/834|502/834|168/277||,GAATTTTTT|upstream_gene_variant|MODIFIER|GPALN_007450|GPALN_007450|transcript|GPALN_007450-T1|protein_coding||c.-3353_-3345delTAATGTTTCinsGAATTTTTT|||||3353|,GAATTTTTT|downstream_gene_variant|MODIFIER|GP…	H3
Gpscaff_26	969613	TAA	CAC	complex	GPALN_007449	membrane protein	277	4.5e-07	no GO terms	1	1	0.0833333	0.0451977	ANN=CAC|missense_variant|MODERATE|GPALN_007449|GPALN_007449|transcript|GPALN_007449-T1|protein_coding|3/5|c.494_496delTTAinsGTG|p.LeuMet165ArgVal|496/834|494/834|165/277||,CAC|upstream_gene_variant|MODIFIER|GPALN_007450|GPALN_007450|transcript|GPALN_007450-T1|protein_coding||c.-3339_-3337delTAAinsCAC|||||3339|,CAC|downstream_gene_variant|MODIFIER|GPALN_016316|GPALN_016316|transcript|GPALN_016316-…	H3
Gpscaff_26	969642	C	T	snp	GPALN_007449	membrane protein	277	4.5e-07	no GO terms	1	1	0.0731707	0.0386266	ANN=T|missense_variant|MODERATE|GPALN_007449|GPALN_007449|transcript|GPALN_007449-T1|protein_coding|3/5|c.467G>A|p.Arg156His|467/834|467/834|156/277||,T|upstream_gene_variant|MODIFIER|GPALN_007450|GPALN_007450|transcript|GPALN_007450-T1|protein_coding||c.-3310C>T|||||3310|,T|downstream_gene_variant|MODIFIER|GPALN_016316|GPALN_016316|transcript|GPALN_016316-T1|protein_coding||c.*4121C>T|||||3561|	H3
Gpscaff_26	969647	CCT	TCC	complex	GPALN_007449	membrane protein	277	4.5e-07	no GO terms	0.989474	1	0.0754717	0.0363636	ANN=TCC|missense_variant|MODERATE|GPALN_007449|GPALN_007449|transcript|GPALN_007449-T1|protein_coding|3/5|c.460_462delAGGinsGGA|p.Arg154Gly|462/834|460/834|154/277||,TCC|upstream_gene_variant|MODIFIER|GPALN_007450|GPALN_007450|transcript|GPALN_007450-T1|protein_coding||c.-3305_-3303delCCTinsTCC|||||3305|,TCC|downstream_gene_variant|MODIFIER|GPALN_016316|GPALN_016316|transcript|GPALN_016316-T1|pro…	H3
Gpscaff_26	969676	C	T	snp	GPALN_007449	membrane protein	277	4.5e-07	no GO terms	1	1	0.0775194	0.0427807	ANN=T|missense_variant&splice_region_variant|MODERATE|GPALN_007449|GPALN_007449|transcript|GPALN_007449-T1|protein_coding|3/5|c.433G>A|p.Asp145Asn|433/834|433/834|145/277||,T|upstream_gene_variant|MODIFIER|GPALN_007450|GPALN_007450|transcript|GPALN_007450-T1|protein_coding||c.-3276C>T|||||3276|,T|downstream_gene_variant|MODIFIER|GPALN_016316|GPALN_016316|transcript|GPALN_016316-T1|protein_coding|…	H3
Gpscaff_26	983837	C	A	snp	GPALN_007452	RBP-1 protein	734	6.5e-45	F:protein binding	0.909091	0.764706	0	0.108696	ANN=A|missense_variant|MODERATE|GPALN_007452|GPALN_007452|transcript|GPALN_007452-T1|protein_coding|5/16|c.713C>A|p.Thr238Asn|713/2205|713/2205|238/734||,A|upstream_gene_variant|MODIFIER|GPALN_007451|GPALN_007451|transcript|GPALN_007451-T1|protein_coding||c.-4026G>T|||||4026|	H3
Gpscaff_26	1004471	ACT	GCC	complex	GPALN_007454	RBP-1 protein	324	1.4e-47	F:protein binding	0.0869565	0	0.897436	0.868852	ANN=GCC|missense_variant|MODERATE|GPALN_007454|GPALN_007454|transcript|GPALN_007454-T1|protein_coding|3/7|c.407_409delACTinsGCC|p.AsnSer136SerPro|451/1073|407/975|136/324||,GCC|upstream_gene_variant|MODIFIER|GPALN_007453|GPALN_007453|transcript|GPALN_007453-T1|protein_coding||c.-1858_-1856delAGTinsGGC|||||1795|	S. vernei
Gpscaff_26	1012821	C	T	snp	GPALN_007455	NA	94	NA	no IPS match	0.0857143	0.0208333	0.930556	0.932432	ANN=T|missense_variant|MODERATE|GPALN_007455|GPALN_007455|transcript|GPALN_007455-T1|protein_coding|1/4|c.52G>A|p.Val18Ile|75/474|52/285|18/94||,T|upstream_gene_variant|MODIFIER|GPALN_007455|GPALN_007455|transcript|GPALN_007455-T2|protein_coding||c.-760G>A|||||12|	S. vernei
Gpscaff_26	1012830	C	T	snp	GPALN_007455	NA	94	NA	no IPS match	0.0666667	0	0.942857	0.945205	ANN=T|missense_variant|MODERATE|GPALN_007455|GPALN_007455|transcript|GPALN_007455-T1|protein_coding|1/4|c.43G>A|p.Glu15Lys|66/474|43/285|15/94||,T|upstream_gene_variant|MODIFIER|GPALN_007455|GPALN_007455|transcript|GPALN_007455-T2|protein_coding||c.-769G>A|||||21|	S. vernei
Gpscaff_26	1012842	T	C	snp	GPALN_007455	NA	94	NA	no IPS match	0.0833333	0	0.945946	0.9375	ANN=C|missense_variant|MODERATE|GPALN_007455|GPALN_007455|transcript|GPALN_007455-T1|protein_coding|1/4|c.31A>G|p.Ile11Val|54/474|31/285|11/94||,C|upstream_gene_variant|MODIFIER|GPALN_007455|GPALN_007455|transcript|GPALN_007455-T2|protein_coding||c.-781A>G|||||33|	S. vernei
Gpscaff_26	1012851	G	T	snp	GPALN_007455	NA	94	NA	no IPS match	0.1	0	0.958333	0.940299	ANN=T|missense_variant|MODERATE|GPALN_007455|GPALN_007455|transcript|GPALN_007455-T1|protein_coding|1/4|c.22C>A|p.Pro8Thr|45/474|22/285|8/94||,T|upstream_gene_variant|MODIFIER|GPALN_007455|GPALN_007455|transcript|GPALN_007455-T2|protein_coding||c.-790C>A|||||42|	S. vernei
Gpscaff_26	1012857	G	T	snp	GPALN_007455	NA	94	NA	no IPS match	0.0714286	0	0.96	0.952381	ANN=T|missense_variant|MODERATE|GPALN_007455|GPALN_007455|transcript|GPALN_007455-T1|protein_coding|1/4|c.16C>A|p.Leu6Met|39/474|16/285|6/94||,T|upstream_gene_variant|MODIFIER|GPALN_007455|GPALN_007455|transcript|GPALN_007455-T2|protein_coding||c.-796C>A|||||48|	S. vernei
Gpscaff_26	1012863	G	T	snp	GPALN_007455	NA	94	NA	no IPS match	0.133333	0	0.9375	0.95082	ANN=T|missense_variant|MODERATE|GPALN_007455|GPALN_007455|transcript|GPALN_007455-T1|protein_coding|1/4|c.10C>A|p.Gln4Lys|33/474|10/285|4/94||,T|upstream_gene_variant|MODIFIER|GPALN_007455|GPALN_007455|transcript|GPALN_007455-T2|protein_coding||c.-802C>A|||||54|	S. vernei
Gpscaff_26	1018828	T	G	snp	GPALN_007456	RBP-4 protein	270	2.6e-07	F:protein binding	0.0666667	0.0526316	0.971015	0.985075	ANN=G|missense_variant|MODERATE|GPALN_007456|GPALN_007456|transcript|GPALN_007456-T1|protein_coding|1/5|c.197T>G|p.Phe66Cys|197/813|197/813|66/270||	S. vernei
Gpscaff_26	1031568	G	C	snp	GPALN_007457	nuclear receptor NHR-91	834	5.3e-112	F:DNA binding; F:DNA-binding transcription factor activity; F:steroid hormone receptor activity; C:nucleus; P:regulation of transcription, DNA-templated; F:zinc ion binding; F:sequence-specific DNA binding	0.0769231	0.125	0.851485	0.854839	ANN=C|missense_variant|MODERATE|GPALN_007457|GPALN_007457|transcript|GPALN_007457-T1|protein_coding|3/22|c.560G>C|p.Gly187Ala|936/3140|560/2505|187/834||	S. vernei
Gpscaff_26	1031774	C	G	snp	GPALN_007457	nuclear receptor NHR-91	834	5.3e-112	F:DNA binding; F:DNA-binding transcription factor activity; F:steroid hormone receptor activity; C:nucleus; P:regulation of transcription, DNA-templated; F:zinc ion binding; F:sequence-specific DNA binding	0.0909091	0.0776699	0.89899	0.891892	ANN=G|missense_variant|MODERATE|GPALN_007457|GPALN_007457|transcript|GPALN_007457-T1|protein_coding|4/22|c.605C>G|p.Ala202Gly|981/3140|605/2505|202/834||	S. vernei
Gpscaff_26	1031796	G	A	snp	GPALN_007457	nuclear receptor NHR-91	834	5.3e-112	F:DNA binding; F:DNA-binding transcription factor activity; F:steroid hormone receptor activity; C:nucleus; P:regulation of transcription, DNA-templated; F:zinc ion binding; F:sequence-specific DNA binding	0.080292	0.105263	0.884211	0.904762	ANN=A|missense_variant|MODERATE|GPALN_007457|GPALN_007457|transcript|GPALN_007457-T1|protein_coding|4/22|c.627G>A|p.Met209Ile|1003/3140|627/2505|209/834||	S. vernei
Gpscaff_26	1040603	T	A	snp	GPALN_007457	nuclear receptor NHR-91	834	5.3e-112	F:DNA binding; F:DNA-binding transcription factor activity; F:steroid hormone receptor activity; C:nucleus; P:regulation of transcription, DNA-templated; F:zinc ion binding; F:sequence-specific DNA binding	0.0777778	0.118182	0.963415	0.911504	ANN=A|missense_variant|MODERATE|GPALN_007457|GPALN_007457|transcript|GPALN_007457-T1|protein_coding|16/22|c.1807T>A|p.Ser603Thr|2183/3140|1807/2505|603/834||,A|downstream_gene_variant|MODIFIER|GPALN_007458|GPALN_007458|transcript|GPALN_007458-T1|protein_coding||c.*3361A>T|||||3361|	S. vernei
Gpscaff_26	1040611	AAATAATTG	AAATTG	del	GPALN_007457	nuclear receptor NHR-91	834	5.3e-112	F:DNA binding; F:DNA-binding transcription factor activity; F:steroid hormone receptor activity; C:nucleus; P:regulation of transcription, DNA-templated; F:zinc ion binding; F:sequence-specific DNA binding	0.0769231	0.186813	0.95	0.915094	ANN=AAATTG|conservative_inframe_deletion&splice_region_variant|MODERATE|GPALN_007457|GPALN_007457|transcript|GPALN_007457-T1|protein_coding|16/22|c.1819_1821delAAT|p.Asn607del|2195/3140|1819/2505|607/834||,AAATTG|downstream_gene_variant|MODIFIER|GPALN_007458|GPALN_007458|transcript|GPALN_007458-T1|protein_coding||c.*3347_*3349delATT|||||3349|	S. vernei
Gpscaff_26	1045320	T	G	snp	GPALN_007458	RBP-1 protein	648	2e-42	F:protein binding	0.0819672	0.119403	0.989691	0.968421	ANN=G|missense_variant|MODERATE|GPALN_007458|GPALN_007458|transcript|GPALN_007458-T1|protein_coding|8/11|c.1467A>C|p.Gln489His|1467/1947|1467/1947|489/648||,G|upstream_gene_variant|MODIFIER|GPALN_007459|GPALN_007459|transcript|GPALN_007459-T1|protein_coding||c.-4147T>G|||||4147|,G|downstream_gene_variant|MODIFIER|GPALN_007457|GPALN_007457|transcript|GPALN_007457-T1|protein_coding||c.*2581T>G|||||…	S. vernei
Gpscaff_26	1046330	G	T	snp	GPALN_007458	RBP-1 protein	648	2e-42	F:protein binding	0.0212766	0.0918367	0.809917	0.858268	ANN=T|missense_variant|MODERATE|GPALN_007458|GPALN_007458|transcript|GPALN_007458-T1|protein_coding|4/11|c.874C>A|p.His292Asn|874/1947|874/1947|292/648||,T|upstream_gene_variant|MODIFIER|GPALN_007459|GPALN_007459|transcript|GPALN_007459-T1|protein_coding||c.-3137G>T|||||3137|,T|downstream_gene_variant|MODIFIER|GPALN_007457|GPALN_007457|transcript|GPALN_007457-T1|protein_coding||c.*3591G>T|||||333…	S. vernei
Gpscaff_26	1046872	A	G	snp	GPALN_007458	RBP-1 protein	648	2e-42	F:protein binding	0.0849057	0.182353	0.953846	0.90411	ANN=G|missense_variant|MODERATE|GPALN_007458|GPALN_007458|transcript|GPALN_007458-T1|protein_coding|4/11|c.332T>C|p.Leu111Ser|332/1947|332/1947|111/648||,G|upstream_gene_variant|MODIFIER|GPALN_007459|GPALN_007459|transcript|GPALN_007459-T1|protein_coding||c.-2595A>G|||||2595|,G|downstream_gene_variant|MODIFIER|GPALN_007457|GPALN_007457|transcript|GPALN_007457-T1|protein_coding||c.*4133A>G|||||387…	S. vernei
Gpscaff_26	1094259	G	A	snp	GPALN_007466	Core-2/I-Branching enzyme	649	1.3e-52	F:acetylglucosaminyltransferase activity; C:membrane	0.115385	0.0588235	0.785714	0.807692	ANN=A|missense_variant|MODERATE|GPALN_007466|GPALN_007466|transcript|GPALN_007466-T1|protein_coding|5/15|c.476G>A|p.Gly159Glu|476/2188|476/1950|159/649||,A|downstream_gene_variant|MODIFIER|GPALN_007467|GPALN_007467|transcript|GPALN_007467-T1|protein_coding||c.*5095C>T|||||4610|	S. vernei
Gpscaff_26	1139532	G	C	snp	GPALN_007473	superoxide dismutase	438	1.3e-61	F:superoxide dismutase activity; P:superoxide metabolic process; F:metal ion binding; P:oxidation-reduction process	0	0.0909091	0.891892	0.884615	ANN=C|missense_variant|MODERATE|GPALN_007473|GPALN_007473|transcript|GPALN_007473-T1|protein_coding|10/14|c.781G>C|p.Val261Leu|1688/2465|781/1362|261/453||WARNING_TRANSCRIPT_MULTIPLE_STOP_CODONS,C|missense_variant|MODERATE|GPALN_007473|GPALN_007473|transcript|GPALN_007473-T2|protein_coding|10/15|c.781G>C|p.Val261Leu|1672/2404|781/1115|261/370||WARNING_TRANSCRIPT_INCOMPLETE,C|downstream_gene_varia…	S. vernei
Gpscaff_26	1139541	GCG	ACC	complex	GPALN_007473	superoxide dismutase	438	1.3e-61	F:superoxide dismutase activity; P:superoxide metabolic process; F:metal ion binding; P:oxidation-reduction process	0	0.0769231	0.868421	0.88	ANN=ACC|missense_variant|MODERATE|GPALN_007473|GPALN_007473|transcript|GPALN_007473-T1|protein_coding|10/14|c.790_792delGCGinsACC|p.Ala264Thr|1697/2465|790/1362|264/453||WARNING_TRANSCRIPT_MULTIPLE_STOP_CODONS,ACC|missense_variant|MODERATE|GPALN_007473|GPALN_007473|transcript|GPALN_007473-T2|protein_coding|10/15|c.790_792delGCGinsACC|p.Ala264Thr|1681/2404|790/1115|264/370||WARNING_TRANSCRIPT_INCO…	S. vernei
Gpscaff_26	1139532	G	C	snp	GPALN_007473	superoxide dismutase	386	1.4e-46	F:superoxide dismutase activity; P:superoxide metabolic process; F:metal ion binding; P:oxidation-reduction process	0	0.0909091	0.891892	0.884615	ANN=C|missense_variant|MODERATE|GPALN_007473|GPALN_007473|transcript|GPALN_007473-T1|protein_coding|10/14|c.781G>C|p.Val261Leu|1688/2465|781/1362|261/453||WARNING_TRANSCRIPT_MULTIPLE_STOP_CODONS,C|missense_variant|MODERATE|GPALN_007473|GPALN_007473|transcript|GPALN_007473-T2|protein_coding|10/15|c.781G>C|p.Val261Leu|1672/2404|781/1115|261/370||WARNING_TRANSCRIPT_INCOMPLETE,C|downstream_gene_varia…	S. vernei
Gpscaff_26	1139541	GCG	ACC	complex	GPALN_007473	superoxide dismutase	386	1.4e-46	F:superoxide dismutase activity; P:superoxide metabolic process; F:metal ion binding; P:oxidation-reduction process	0	0.0769231	0.868421	0.88	ANN=ACC|missense_variant|MODERATE|GPALN_007473|GPALN_007473|transcript|GPALN_007473-T1|protein_coding|10/14|c.790_792delGCGinsACC|p.Ala264Thr|1697/2465|790/1362|264/453||WARNING_TRANSCRIPT_MULTIPLE_STOP_CODONS,ACC|missense_variant|MODERATE|GPALN_007473|GPALN_007473|transcript|GPALN_007473-T2|protein_coding|10/15|c.790_792delGCGinsACC|p.Ala264Thr|1681/2404|790/1115|264/370||WARNING_TRANSCRIPT_INCO…	S. vernei
Gpscaff_28	561701	CA	TT	complex	GPALN_007726	Regulator of G-protein signaling rgs-7	557	2.8e-32	no GO terms	0	0	0.904762	0.944444	ANN=TT|missense_variant|MODERATE|GPALN_007726|GPALN_007726|transcript|GPALN_007726-T1|protein_coding|8/10|c.1206_1207delCAinsTT|p.Ile403Phe|1206/1674|1206/1674|402/557||	S. vernei	homozygote
Gpscaff_28	1091514	CGGCGGCGA	CGCGGCGA	del	GPALN_007762	NA	106	NA	no IPS match	0.8	0.925926	0	0	ANN=CGCGGCGA|frameshift_variant|HIGH|GPALN_007762|GPALN_007762|transcript|GPALN_007762-T1|protein_coding|2/2|c.221delG|p.Gly74fs|221/321|221/321|74/106||;LOF=(GPALN_007762|GPALN_007762|1|1.00)	H3	homozygote
Gpscaff_28	1091502	ACTGC	GCTGA	complex	GPALN_007762	NA	106	NA	no IPS match	0.714286	0.92	0	0	ANN=GCTGA|missense_variant|MODERATE|GPALN_007762|GPALN_007762|transcript|GPALN_007762-T1|protein_coding|2/2|c.207_211delACTGCinsGCTGA|p.Leu71Ile|207/321|207/321|69/106||	H3	homozygote
Gpscaff_28	1091477	G	T	snp	GPALN_007762	NA	106	NA	no IPS match	0.72	0.909091	0.184211	0.125	ANN=T|missense_variant|MODERATE|GPALN_007762|GPALN_007762|transcript|GPALN_007762-T1|protein_coding|2/2|c.182G>T|p.Gly61Val|182/321|182/321|61/106||	H3
Gpscaff_29	651439	T	C	snp	GPALN_007901	ubiquitin-conjugating enzyme family protein	936	5.9e-152	no GO terms	0.0409836	0.134615	0.887324	0.90625	ANN=C|missense_variant|MODERATE|GPALN_007901|GPALN_007901|transcript|GPALN_007901-T1|protein_coding|1/14|c.355A>G|p.Ser119Gly|381/2978|355/2811|119/936||,C|downstream_gene_variant|MODIFIER|GPALN_007902|GPALN_007902|transcript|GPALN_007902-T1|protein_coding||c.*2829A>G|||||2829|	S. vernei
Gpscaff_29	676872	G	A	snp	GPALN_007906	lon protease homolog, mitochondrial	790	5.1e-80	F:ATP-dependent peptidase activity; F:serine-type endopeptidase activity; F:ATP binding; P:proteolysis; P:attachment of GPI anchor to protein; P:protein catabolic process; C:GPI-anchor transamidase complex	0.0898876	0.170732	0.971154	0.834951	ANN=A|stop_gained|HIGH|GPALN_007906|GPALN_007906|transcript|GPALN_007906-T1|protein_coding|2/13|c.187C>T|p.Gln63*|187/2373|187/2373|63/790||,A|upstream_gene_variant|MODIFIER|GPALN_007907|GPALN_007907|transcript|GPALN_007907-T1|protein_coding||c.-1218G>A|||||1218|;LOF=(GPALN_007906|GPALN_007906|1|1.00);NMD=(GPALN_007906|GPALN_007906|1|1.00)	S. vernei
Gpscaff_29	715718	C	T	snp	GPALN_007916	Muscarinic acetylcholine receptor gar-3	800	4e-80	F:G protein-coupled receptor activity; C:integral component of plasma membrane; P:G protein-coupled receptor signaling pathway; C:integral component of membrane; F:G protein-coupled acetylcholine receptor activity	0.965517	0.857143	0.0892857	0.220779	ANN=T|missense_variant|MODERATE|GPALN_007916|GPALN_007916|transcript|GPALN_007916-T1|protein_coding|2/17|c.328C>T|p.Pro110Ser|328/2403|328/2403|110/800||,T|upstream_gene_variant|MODIFIER|GPALN_007915|GPALN_007915|transcript|GPALN_007915-T1|protein_coding||c.-4651G>A|||||4651|	H3
Gpscaff_29	718580	AA	CG	mnp	GPALN_007916	Muscarinic acetylcholine receptor gar-3	800	4e-80	F:G protein-coupled receptor activity; C:integral component of plasma membrane; P:G protein-coupled receptor signaling pathway; C:integral component of membrane; F:G protein-coupled acetylcholine receptor activity	0.0747663	0.122449	0.95614	0.905983	ANN=CG|missense_variant|MODERATE|GPALN_007916|GPALN_007916|transcript|GPALN_007916-T1|protein_coding|11/17|c.1277_1278delAAinsCG|p.Gln426Pro|1277/2403|1277/2403|426/800||,CG|downstream_gene_variant|MODIFIER|GPALN_007917|GPALN_007917|transcript|GPALN_007917-T1|protein_coding||c.*2211_*2212delTTinsCG|||||2212|	S. vernei
Gpscaff_29	734935	A	C	snp	GPALN_007921	NA	378	NA	no GO terms	0.0347826	0.096	0.901961	0.836879	ANN=C|missense_variant|MODERATE|GPALN_007921|GPALN_007921|transcript|GPALN_007921-T1|protein_coding|1/2|c.493T>G|p.Leu165Val|920/1564|493/1137|165/378||,C|upstream_gene_variant|MODIFIER|GPALN_007919|GPALN_007919|transcript|GPALN_007919-T1|protein_coding||c.-3731T>G|||||3731|,C|upstream_gene_variant|MODIFIER|GPALN_007920|GPALN_007920|transcript|GPALN_007920-T1|protein_coding||c.-1260T>G|||||1260|,…	S. vernei
Gpscaff_29	735274	T	C	snp	GPALN_007921	NA	378	NA	no GO terms	0.277027	0.243243	0.977444	0.893939	ANN=C|missense_variant|MODERATE|GPALN_007921|GPALN_007921|transcript|GPALN_007921-T1|protein_coding|1/2|c.154A>G|p.Thr52Ala|581/1564|154/1137|52/378||,C|upstream_gene_variant|MODIFIER|GPALN_007919|GPALN_007919|transcript|GPALN_007919-T1|protein_coding||c.-4070A>G|||||4070|,C|upstream_gene_variant|MODIFIER|GPALN_007920|GPALN_007920|transcript|GPALN_007920-T1|protein_coding||c.-1599A>G|||||1599|,C|…	S. vernei
Gpscaff_29	742300	T	C	snp	GPALN_007923	Kazal-type serine protease inhibitor domain protein	1063	1.6e-89	F:protein binding	0.0390625	0.0833333	0.918919	0.801527	ANN=C|missense_variant|MODERATE|GPALN_007923|GPALN_007923|transcript|GPALN_007923-T1|protein_coding|18/21|c.2581A>G|p.Ser861Gly|2581/3192|2581/3192|861/1063||,C|upstream_gene_variant|MODIFIER|GPALN_007922|GPALN_007922|transcript|GPALN_007922-T1|protein_coding||c.-1948A>G|||||1948|	S. vernei
Gpscaff_29	742316	AGG	GGT	complex	GPALN_007923	Kazal-type serine protease inhibitor domain protein	1063	1.6e-89	F:protein binding	0.0625	0.135417	0.990991	0.895833	ANN=GGT|missense_variant|MODERATE|GPALN_007923|GPALN_007923|transcript|GPALN_007923-T1|protein_coding|18/21|c.2563_2565delCCTinsACC|p.Pro855Thr|2565/3192|2563/3192|855/1063||,GGT|upstream_gene_variant|MODIFIER|GPALN_007922|GPALN_007922|transcript|GPALN_007922-T1|protein_coding||c.-1966_-1964delCCTinsACC|||||1964|	S. vernei
Gpscaff_29	756821	G	C	snp	GPALN_007927	CRE-GEI-15 protein	611	4e-32	no GO terms	0.037037	0.145455	0.964286	0.905263	ANN=C|missense_variant&splice_region_variant|MODERATE|GPALN_007927|GPALN_007927|transcript|GPALN_007927-T1|protein_coding|10/10|c.1627C>G|p.Pro543Ala|1627/1836|1627/1836|543/611||,C|upstream_gene_variant|MODIFIER|GPALN_007924|GPALN_007924|transcript|GPALN_007924-T1|protein_coding||c.-4869C>G|||||4869|,C|upstream_gene_variant|MODIFIER|GPALN_007925|GPALN_007925|transcript|GPALN_007925-T1|protein_co…	S. vernei
Gpscaff_29	757085	A	G	snp	GPALN_007927	CRE-GEI-15 protein	611	4e-32	no GO terms	0.0776699	0.121951	0.942857	0.9125	ANN=G|missense_variant|MODERATE|GPALN_007927|GPALN_007927|transcript|GPALN_007927-T1|protein_coding|9/10|c.1499T>C|p.Leu500Ser|1499/1836|1499/1836|500/611||,G|upstream_gene_variant|MODIFIER|GPALN_007925|GPALN_007925|transcript|GPALN_007925-T1|protein_coding||c.-3712T>C|||||3476|,G|downstream_gene_variant|MODIFIER|GPALN_007926|GPALN_007926|transcript|GPALN_007926-T1|protein_coding||c.*975A>G|||||9…	S. vernei
Gpscaff_29	757718	G	T	snp	GPALN_007927	CRE-GEI-15 protein	611	4e-32	no GO terms	0.0421053	0.153226	0.982759	0.842105	ANN=T|missense_variant|MODERATE|GPALN_007927|GPALN_007927|transcript|GPALN_007927-T1|protein_coding|6/10|c.1095C>A|p.Asn365Lys|1095/1836|1095/1836|365/611||,T|upstream_gene_variant|MODIFIER|GPALN_007925|GPALN_007925|transcript|GPALN_007925-T1|protein_coding||c.-4345C>A|||||4109|,T|downstream_gene_variant|MODIFIER|GPALN_007926|GPALN_007926|transcript|GPALN_007926-T1|protein_coding||c.*1608G>T|||||…	S. vernei
Gpscaff_29	768511	A	T	snp	GPALN_007929	NA	232	NA	no GO terms	0.0900901	0.147287	0.991379	0.9	ANN=T|missense_variant|MODERATE|GPALN_007929|GPALN_007929|transcript|GPALN_007929-T1|protein_coding|2/2|c.652T>A|p.Cys218Ser|1141/1194|652/699|218/232||,T|upstream_gene_variant|MODIFIER|GPALN_007930|GPALN_007930|transcript|GPALN_007930-T1|protein_coding||c.-1933A>T|||||1933|,T|downstream_gene_variant|MODIFIER|GPALN_007931|GPALN_007931|transcript|GPALN_007931-T1|protein_coding||c.*4023T>A|||||4023|	S. vernei
Gpscaff_29	781214	A	G	snp	GPALN_007934	AcetylCholine Receptor	1300	3.3e-169	F:nucleic acid binding; F:transmembrane signaling receptor activity; F:ion channel activity; F:extracellular ligand-gated ion channel activity; P:ion transport; C:integral component of membrane; F:acetylcholine-gated cation-selective channel activity; P:ion transmembrane transport; C:postsynaptic membrane	0.0875912	0.0632911	1	0.88	ANN=G|missense_variant|MODERATE|GPALN_007934|GPALN_007934|transcript|GPALN_007934-T1|protein_coding|3/33|c.589A>G|p.Thr197Ala|994/4308|589/3903|197/1300||,G|downstream_gene_variant|MODIFIER|GPALN_007932|GPALN_007932|transcript|GPALN_007932-T1|protein_coding||c.*4909A>G|||||4909|,G|downstream_gene_variant|MODIFIER|GPALN_007933|GPALN_007933|transcript|GPALN_007933-T1|protein_coding||c.*1318A>G|||||…	S. vernei
Gpscaff_29	799090	T	C	snp	GPALN_007938	Protein CBG14498	319	1.7e-21	no GO terms	0.319328	0.178862	0.894737	0.790909	ANN=C|missense_variant|MODERATE|GPALN_007938|GPALN_007938|transcript|GPALN_007938-T1|protein_coding|3/5|c.584T>C|p.Leu195Ser|584/960|584/960|195/319||,C|upstream_gene_variant|MODIFIER|GPALN_007937|GPALN_007937|transcript|GPALN_007937-T1|protein_coding||c.-2907A>G|||||2872|,C|downstream_gene_variant|MODIFIER|GPALN_007939|GPALN_007939|transcript|GPALN_007939-T1|protein_coding||c.*697A>G|||||697|	S. vernei
Gpscaff_29	800162	G	A	snp	GPALN_007939	trehalase	924	7.7e-128	F:catalytic activity; F:alpha,alpha-trehalase activity; P:trehalose metabolic process	0.389706	0.207547	0.983193	0.838028	ANN=A|missense_variant|MODERATE|GPALN_007939|GPALN_007939|transcript|GPALN_007939-T1|protein_coding|16/17|c.2444C>T|p.Ala815Val|2444/2775|2444/2775|815/924||,A|upstream_gene_variant|MODIFIER|GPALN_007937|GPALN_007937|transcript|GPALN_007937-T1|protein_coding||c.-3979C>T|||||3944|,A|downstream_gene_variant|MODIFIER|GPALN_007938|GPALN_007938|transcript|GPALN_007938-T1|protein_coding||c.*519G>A|||||…	S. vernei
Gpscaff_29	800595	A	G	snp	GPALN_007939	trehalase	924	7.7e-128	F:catalytic activity; F:alpha,alpha-trehalase activity; P:trehalose metabolic process	0.106383	0.0930233	0.851852	0.6	ANN=G|missense_variant|MODERATE|GPALN_007939|GPALN_007939|transcript|GPALN_007939-T1|protein_coding|16/17|c.2011T>C|p.Ser671Pro|2011/2775|2011/2775|671/924||,G|upstream_gene_variant|MODIFIER|GPALN_007937|GPALN_007937|transcript|GPALN_007937-T1|protein_coding||c.-4412T>C|||||4377|,G|downstream_gene_variant|MODIFIER|GPALN_007938|GPALN_007938|transcript|GPALN_007938-T1|protein_coding||c.*952A>G|||||…	S. vernei
Gpscaff_29	807884	A	G	snp	GPALN_007940	DNA-binding protein D-ETS-4	528	1.5e-56	F:DNA-binding transcription factor activity; C:nucleus; P:regulation of transcription, DNA-templated; F:sequence-specific DNA binding	0.264286	0.202703	0.98	0.878049	ANN=G|missense_variant|MODERATE|GPALN_007940|GPALN_007940|transcript|GPALN_007940-T1|protein_coding|2/11|c.182A>G|p.Glu61Gly|182/1587|182/1587|61/528||,G|upstream_gene_variant|MODIFIER|GPALN_007939|GPALN_007939|transcript|GPALN_007939-T1|protein_coding||c.-3428T>C|||||3428|,G|downstream_gene_variant|MODIFIER|GPALN_007941|GPALN_007941|transcript|GPALN_007941-T1|protein_coding||c.*3220T>C|||||3220|	S. vernei
Gpscaff_29	816494	A	T	snp	GPALN_007942	NA	275	NA	F:metalloendopeptidase activity; F:ATP binding; P:proteolysis	0.0434783	0.139535	0.925926	0.888889	ANN=T|missense_variant|MODERATE|GPALN_007942|GPALN_007942|transcript|GPALN_007942-T1|protein_coding|2/7|c.97T>A|p.Leu33Met|97/828|97/828|33/275||,T|upstream_gene_variant|MODIFIER|GPALN_007941|GPALN_007941|transcript|GPALN_007941-T1|protein_coding||c.-2813T>A|||||2813|,T|upstream_gene_variant|MODIFIER|GPALN_007943|GPALN_007943|transcript|GPALN_007943-T1|protein_coding||c.-1830A>T|||||1830|	S. vernei
Gpscaff_29	826867	A	G	snp	GPALN_007943	Armadillo-like helical domain and Armadillo-type fold domain-containing protein	2213	0	no GO terms	0.296	0.192593	0.920455	0.766423	ANN=G|missense_variant|MODERATE|GPALN_007943|GPALN_007943|transcript|GPALN_007943-T1|protein_coding|36/40|c.5731A>G|p.Ile1911Val|5731/6642|5731/6642|1911/2213||,G|downstream_gene_variant|MODIFIER|GPALN_007944|GPALN_007944|transcript|GPALN_007944-T1|protein_coding||c.*1598T>C|||||1598|,G|downstream_gene_variant|MODIFIER|GPALN_007945|GPALN_007945|transcript|GPALN_007945-T1|protein_coding||c.*2340T>…	S. vernei
Gpscaff_29	871028	CCT	TCC	complex	GPALN_007957	protein, SNF2 family	1566	1e-212	F:ATP binding	0.0183486	0.123894	0.947368	0.947368	ANN=TCC|missense_variant|MODERATE|GPALN_007957|GPALN_007957|transcript|GPALN_007957-T1|protein_coding|3/27|c.416_418delAGGinsGGA|p.GluAla139GlyThr|418/4701|416/4701|139/1566||,TCC|downstream_gene_variant|MODIFIER|GPALN_007958|GPALN_007958|transcript|GPALN_007958-T1|protein_coding||c.*781_*783delAGGinsGGA|||||724|	S. vernei
Gpscaff_29	938135	T	C	snp	GPALN_007970	NA	498	NA	no GO terms	0.0526316	0.165414	0.973214	0.913793	ANN=C|missense_variant|MODERATE|GPALN_007970|GPALN_007970|transcript|GPALN_007970-T1|protein_coding|2/7|c.143T>C|p.Phe48Ser|143/1497|143/1497|48/498||,C|upstream_gene_variant|MODIFIER|GPALN_007968|GPALN_007968|transcript|GPALN_007968-T1|protein_coding||c.-4459A>G|||||4449|,C|downstream_gene_variant|MODIFIER|GPALN_007969|GPALN_007969|transcript|GPALN_007969-T1|protein_coding||c.*1617T>C|||||1617|,…	S. vernei
Gpscaff_29	975962	T	C	snp	GPALN_007981	CX module	267	4.7e-38	no GO terms	0.0196078	0.110169	0.891566	0.835616	ANN=C|missense_variant|MODERATE|GPALN_007981|GPALN_007981|transcript|GPALN_007981-T1|protein_coding|3/7|c.325A>G|p.Ser109Gly|325/804|325/804|109/267||,C|upstream_gene_variant|MODIFIER|GPALN_007979|GPALN_007979|transcript|GPALN_007979-T1|protein_coding||c.-4623A>G|||||4623|,C|upstream_gene_variant|MODIFIER|GPALN_007980|GPALN_007980|transcript|GPALN_007980-T1|protein_coding||c.-1496A>G|||||1496|,C|…	S. vernei
Gpscaff_29	980417	C	A	snp	GPALN_007984	mitogen-activated protein kinase kinase kinase 7-like	507	3.8e-60	F:magnesium ion binding; F:protein kinase activity; F:MAP kinase kinase kinase activity; F:ATP binding; P:protein phosphorylation; P:signal transduction	0.0446429	0.0915493	0.866667	0.742268	ANN=A|missense_variant|MODERATE|GPALN_007984|GPALN_007984|transcript|GPALN_007984-T1|protein_coding|1/14|c.76C>A|p.Arg26Ser|76/1524|76/1524|26/507||,A|upstream_gene_variant|MODIFIER|GPALN_007981|GPALN_007981|transcript|GPALN_007981-T1|protein_coding||c.-3919G>T|||||3919|,A|upstream_gene_variant|MODIFIER|GPALN_007982|GPALN_007982|transcript|GPALN_007982-T1|protein_coding||c.-1838G>T|||||1838|,A|up…	S. vernei
Gpscaff_29	986826	A	C	snp	GPALN_007986	protein FAM26F-like	331	1.5e-62	no GO terms	0.0487805	0.188525	0.978947	0.901786	ANN=C|missense_variant|MODERATE|GPALN_007986|GPALN_007986|transcript|GPALN_007986-T1|protein_coding|4/7|c.482T>G|p.Leu161Trp|482/996|482/996|161/331||,C|upstream_gene_variant|MODIFIER|GPALN_007987|GPALN_007987|transcript|GPALN_007987-T1|protein_coding||c.-1572A>C|||||1572|,C|downstream_gene_variant|MODIFIER|GPALN_007984|GPALN_007984|transcript|GPALN_007984-T1|protein_coding||c.*4065A>C|||||4065|,…	S. vernei
Gpscaff_29	986882	G	T	snp	GPALN_007986	protein FAM26F-like	331	1.5e-62	no GO terms	0.0737705	0.101562	0.988764	0.929134	ANN=T|missense_variant&splice_region_variant|MODERATE|GPALN_007986|GPALN_007986|transcript|GPALN_007986-T1|protein_coding|3/7|c.466C>A|p.Pro156Thr|466/996|466/996|156/331||,T|upstream_gene_variant|MODIFIER|GPALN_007987|GPALN_007987|transcript|GPALN_007987-T1|protein_coding||c.-1516G>T|||||1516|,T|downstream_gene_variant|MODIFIER|GPALN_007984|GPALN_007984|transcript|GPALN_007984-T1|protein_coding|…	S. vernei
Gpscaff_29	1008606	A	T	snp	GPALN_007994	NA	235	NA	no GO terms	0.0610687	0.0564516	0.91129	0.703704	ANN=T|missense_variant|MODERATE|GPALN_007994|GPALN_007994|transcript|GPALN_007994-T1|protein_coding|3/3|c.570A>T|p.Glu190Asp|570/708|570/708|190/235||,T|upstream_gene_variant|MODIFIER|GPALN_007993|GPALN_007993|transcript|GPALN_007993-T1|protein_coding||c.-3841T>A|||||3841|,T|upstream_gene_variant|MODIFIER|GPALN_007995|GPALN_007995|transcript|GPALN_007995-T1|protein_coding||c.-1985A>T|||||1985|,T|…	S. vernei
Gpscaff_29	1034853	C	T	snp	GPALN_008005	Cation transporter family protein	561	1.1e-164	F:transmembrane signaling receptor activity; F:ion channel activity; F:extracellular ligand-gated ion channel activity; P:ion transport; C:integral component of membrane; P:ion transmembrane transport	0.906977	0.874074	0.0617284	0.239583	ANN=T|missense_variant|MODERATE|GPALN_008005|GPALN_008005|transcript|GPALN_008005-T1|protein_coding|2/17|c.145C>T|p.Leu49Phe|145/1686|145/1686|49/561||,T|upstream_gene_variant|MODIFIER|GPALN_008004|GPALN_008004|transcript|GPALN_008004-T1|protein_coding||c.-928G>A|||||928|,T|downstream_gene_variant|MODIFIER|GPALN_008003|GPALN_008003|transcript|GPALN_008003-T1|protein_coding||c.*3845C>T|||||3845|,T…	H3
Gpscaff_29	1037707	T	C	snp	GPALN_008006	cache domain-containing protein	1299	3.1e-236	no GO terms	0.138462	0.0846154	0.84466	0.840336	ANN=C|missense_variant|MODERATE|GPALN_008006|GPALN_008006|transcript|GPALN_008006-T1|protein_coding|33/33|c.3860A>G|p.Glu1287Gly|3860/3900|3860/3900|1287/1299||,C|upstream_gene_variant|MODIFIER|GPALN_008004|GPALN_008004|transcript|GPALN_008004-T1|protein_coding||c.-3782A>G|||||3782|,C|downstream_gene_variant|MODIFIER|GPALN_008005|GPALN_008005|transcript|GPALN_008005-T1|protein_coding||c.*211T>C||…	S. vernei
Gpscaff_29	1041380	T	C	snp	GPALN_008006	cache domain-containing protein	1299	3.1e-236	no GO terms	0.0306122	0.13913	0.97561	0.954128	ANN=C|missense_variant|MODERATE|GPALN_008006|GPALN_008006|transcript|GPALN_008006-T1|protein_coding|16/33|c.1913A>G|p.Gln638Arg|1913/3900|1913/3900|638/1299||,C|downstream_gene_variant|MODIFIER|GPALN_008005|GPALN_008005|transcript|GPALN_008005-T1|protein_coding||c.*3884T>C|||||3884|	S. vernei
Gpscaff_29	1051148	G	A	snp	GPALN_008007	Chloride channel protein	1033	4.8e-195	F:voltage-gated chloride channel activity; P:chloride transport; C:membrane; P:transmembrane transport	0.339286	0.211382	0.958333	0.910569	ANN=A|missense_variant|MODERATE|GPALN_008007|GPALN_008007|transcript|GPALN_008007-T1|protein_coding|8/23|c.1039G>A|p.Val347Ile|1039/3102|1039/3102|347/1033||,A|upstream_gene_variant|MODIFIER|GPALN_008008|GPALN_008008|transcript|GPALN_008008-T1|protein_coding||c.-3934G>A|||||3851|	S. vernei
Gpscaff_29	1093600	T	C	snp	GPALN_008018	photoreceptor-specific nuclear receptor	832	1.4e-64	F:DNA binding; F:DNA-binding transcription factor activity; F:steroid hormone receptor activity; C:nucleus; P:regulation of transcription, DNA-templated; F:zinc ion binding; F:sequence-specific DNA binding	0.028777	0.0932203	0.888889	0.755245	ANN=C|missense_variant|MODERATE|GPALN_008018|GPALN_008018|transcript|GPALN_008018-T1|protein_coding|8/16|c.1081T>C|p.Ser361Pro|1081/2499|1081/2499|361/832||,C|downstream_gene_variant|MODIFIER|GPALN_008019|GPALN_008019|transcript|GPALN_008019-T1|protein_coding||c.*4302A>G|||||4080|,C|downstream_gene_variant|MODIFIER|GPALN_008019|GPALN_008019|transcript|GPALN_008019-T2|protein_coding||c.*4775A>G|||…	S. vernei
Gpscaff_29	1104703	T	G	snp	GPALN_008020	Translational activator GCN1	2449	0	P:regulation of translation; F:protein kinase regulator activity; F:protein kinase binding; P:positive regulation of kinase activity; F:ribosome binding	0.0754717	0.117117	0.907407	0.776923	ANN=G|missense_variant|MODERATE|GPALN_008020|GPALN_008020|transcript|GPALN_008020-T1|protein_coding|10/53|c.1705T>G|p.Phe569Val|1705/7350|1705/7350|569/2449||,G|upstream_gene_variant|MODIFIER|GPALN_008019|GPALN_008019|transcript|GPALN_008019-T1|protein_coding||c.-4632A>C|||||4632|,G|upstream_gene_variant|MODIFIER|GPALN_008019|GPALN_008019|transcript|GPALN_008019-T2|protein_coding||c.-4632A>C|||||…	S. vernei
Gpscaff_29	1108254	T	G	snp	GPALN_008020	Translational activator GCN1	2449	0	P:regulation of translation; F:protein kinase regulator activity; F:protein kinase binding; P:positive regulation of kinase activity; F:ribosome binding	0.0645161	0.117284	0.906977	0.804348	ANN=G|missense_variant|MODERATE|GPALN_008020|GPALN_008020|transcript|GPALN_008020-T1|protein_coding|27/53|c.4257T>G|p.Ile1419Met|4257/7350|4257/7350|1419/2449||	S. vernei
Gpscaff_29	1125574	G	A	snp	GPALN_008024	NA	215	NA	no GO terms	0.0405405	0.0725806	0.929134	0.835821	ANN=A|missense_variant|MODERATE|GPALN_008024|GPALN_008024|transcript|GPALN_008024-T1|protein_coding|1/6|c.358G>A|p.Ala120Thr|358/648|358/648|120/215||,A|upstream_gene_variant|MODIFIER|GPALN_008025|GPALN_008025|transcript|GPALN_008025-T1|protein_coding||c.-1579G>A|||||1238|,A|upstream_gene_variant|MODIFIER|GPALN_008026|GPALN_008026|transcript|GPALN_008026-T1|protein_coding||c.-4150G>A|||||4150|,A|…	S. vernei
Gpscaff_29	1128578	G	A	snp	GPALN_008025	WH2 domain-containing protein family protein	594	3.9e-56	F:actin binding; C:cytoskeleton; P:actin cytoskeleton organization	0.0652174	0.111111	0.891304	0.786885	ANN=A|missense_variant|MODERATE|GPALN_008025|GPALN_008025|transcript|GPALN_008025-T1|protein_coding|5/7|c.1078G>A|p.Ala360Thr|1419/2126|1078/1785|360/594||,A|upstream_gene_variant|MODIFIER|GPALN_008026|GPALN_008026|transcript|GPALN_008026-T1|protein_coding||c.-1146G>A|||||1146|,A|downstream_gene_variant|MODIFIER|GPALN_008023|GPALN_008023|transcript|GPALN_008023-T1|protein_coding||c.*4928G>A|||||4…	S. vernei
Gpscaff_29	1128901	AC	GT	mnp	GPALN_008025	WH2 domain-containing protein family protein	594	3.9e-56	F:actin binding; C:cytoskeleton; P:actin cytoskeleton organization	0.0841121	0.119048	0.966942	0.883333	ANN=GT|missense_variant|MODERATE|GPALN_008025|GPALN_008025|transcript|GPALN_008025-T1|protein_coding|5/7|c.1401_1402delACinsGT|p.Pro468Ser|1742/2126|1401/1785|467/594||,GT|upstream_gene_variant|MODIFIER|GPALN_008026|GPALN_008026|transcript|GPALN_008026-T1|protein_coding||c.-823_-822delACinsGT|||||823|,GT|downstream_gene_variant|MODIFIER|GPALN_008023|GPALN_008023|transcript|GPALN_008023-T1|protein…	S. vernei
Gpscaff_29	1131152	A	G	snp	GPALN_008026	polyprenyl synthetase	356	1.1e-69	F:dimethylallyltranstransferase activity; F:geranyltranstransferase activity; P:isoprenoid biosynthetic process; P:geranyl diphosphate biosynthetic process; P:farnesyl diphosphate biosynthetic process	0.0471698	0.0990099	0.844037	0.826389	ANN=G|missense_variant|MODERATE|GPALN_008026|GPALN_008026|transcript|GPALN_008026-T1|protein_coding|6/8|c.634A>G|p.Ile212Val|634/1071|634/1071|212/356||,G|downstream_gene_variant|MODIFIER|GPALN_008025|GPALN_008025|transcript|GPALN_008025-T1|protein_coding||c.*1711A>G|||||1711|,G|downstream_gene_variant|MODIFIER|GPALN_008027|GPALN_008027|transcript|GPALN_008027-T1|protein_coding||c.*724T>C|||||724|	S. vernei
Gpscaff_29	1138673	G	T	snp	GPALN_008028	putative alkylated DNA repair protein AlkB	316	2.2e-58	F:oxidoreductase activity; P:oxidation-reduction process	0.0789474	0.124088	0.890909	0.745763	ANN=T|missense_variant|MODERATE|GPALN_008028|GPALN_008028|transcript|GPALN_008028-T1|protein_coding|4/4|c.933C>A|p.Asn311Lys|933/951|933/951|311/316||,T|upstream_gene_variant|MODIFIER|GPALN_008027|GPALN_008027|transcript|GPALN_008027-T1|protein_coding||c.-1243C>A|||||1243|,T|upstream_gene_variant|MODIFIER|GPALN_008030|GPALN_008030|transcript|GPALN_008030-T1|protein_coding||c.-4267G>T|||||4267|,T|…	S. vernei
Gpscaff_29	1138726	C	G	snp	GPALN_008028	putative alkylated DNA repair protein AlkB	316	2.2e-58	F:oxidoreductase activity; P:oxidation-reduction process	0.0625	0.0857143	0.904762	0.733333	ANN=G|missense_variant|MODERATE|GPALN_008028|GPALN_008028|transcript|GPALN_008028-T1|protein_coding|4/4|c.880G>C|p.Gly294Arg|880/951|880/951|294/316||,G|upstream_gene_variant|MODIFIER|GPALN_008027|GPALN_008027|transcript|GPALN_008027-T1|protein_coding||c.-1296G>C|||||1296|,G|upstream_gene_variant|MODIFIER|GPALN_008030|GPALN_008030|transcript|GPALN_008030-T1|protein_coding||c.-4214C>G|||||4214|,G|…	S. vernei
Gpscaff_29	1139768	T	C	snp	GPALN_008028	putative alkylated DNA repair protein AlkB	316	2.2e-58	F:oxidoreductase activity; P:oxidation-reduction process	0.0550459	0.0948276	0.893805	0.795699	ANN=C|missense_variant|MODERATE|GPALN_008028|GPALN_008028|transcript|GPALN_008028-T1|protein_coding|1/4|c.145A>G|p.Thr49Ala|145/951|145/951|49/316||,C|upstream_gene_variant|MODIFIER|GPALN_008027|GPALN_008027|transcript|GPALN_008027-T1|protein_coding||c.-2338A>G|||||2338|,C|upstream_gene_variant|MODIFIER|GPALN_008030|GPALN_008030|transcript|GPALN_008030-T1|protein_coding||c.-3172T>C|||||3172|,C|do…	S. vernei
Gpscaff_29	1144561	A	T	snp	GPALN_008030	ThiF family protein	583	1.6e-155	F:ubiquitin-like modifier activating enzyme activity; P:protein sumoylation; F:SUMO activating enzyme activity	0.080292	0.14094	0.972477	0.955414	ANN=T|missense_variant|MODERATE|GPALN_008030|GPALN_008030|transcript|GPALN_008030-T1|protein_coding|7/9|c.1249A>T|p.Thr417Ser|1249/1752|1249/1752|417/583||,T|upstream_gene_variant|MODIFIER|GPALN_008028|GPALN_008028|transcript|GPALN_008028-T1|protein_coding||c.-4649T>A|||||4649|,T|upstream_gene_variant|MODIFIER|GPALN_008029|GPALN_008029|transcript|GPALN_008029-T1|protein_coding||c.-2648T>A|||||264…	S. vernei
Gpscaff_29	1144926	T	C	snp	GPALN_008030	ThiF family protein	583	1.6e-155	F:ubiquitin-like modifier activating enzyme activity; P:protein sumoylation; F:SUMO activating enzyme activity	0.0697674	0.153226	1	0.92562	ANN=C|missense_variant|MODERATE|GPALN_008030|GPALN_008030|transcript|GPALN_008030-T1|protein_coding|9/9|c.1423T>C|p.Cys475Arg|1423/1752|1423/1752|475/583||,C|upstream_gene_variant|MODIFIER|GPALN_008029|GPALN_008029|transcript|GPALN_008029-T1|protein_coding||c.-3013A>G|||||3013|,C|upstream_gene_variant|MODIFIER|GPALN_008031|GPALN_008031|transcript|GPALN_008031-T1|protein_coding||c.-550T>C|||||550|…	S. vernei
Gpscaff_29	1157832	T	A	snp	GPALN_008034	putative phage head-tail adaptor	1107	1.7e-129	P:intracellular protein transport; F:Ran GTPase binding; P:nuclear export	0.105769	0.0714286	0.93617	0.814815	ANN=A|missense_variant|MODERATE|GPALN_008034|GPALN_008034|transcript|GPALN_008034-T1|protein_coding|19/26|c.2317A>T|p.Thr773Ser|2317/3324|2317/3324|773/1107||,A|downstream_gene_variant|MODIFIER|GPALN_008033|GPALN_008033|transcript|GPALN_008033-T1|protein_coding||c.*1987T>A|||||1987|,A|downstream_gene_variant|MODIFIER|GPALN_008035|GPALN_008035|transcript|GPALN_008035-T1|protein_coding||c.*4198A>T|…	S. vernei
Gpscaff_29	1214149	T	C	snp	GPALN_008049	GTP-ase activating protein for Arf containing protein	822	2e-127	F:GTPase activator activity; F:protein binding	0.962687	0.915584	0.028777	0.0268456	ANN=C|missense_variant|MODERATE|GPALN_008049|GPALN_008049|transcript|GPALN_008049-T1|protein_coding|13/17|c.1519A>G|p.Thr507Ala|1752/2702|1519/2469|507/822||,C|upstream_gene_variant|MODIFIER|GPALN_008050|GPALN_008050|transcript|GPALN_008050-T1|protein_coding||c.-3471T>C|||||3471|,C|downstream_gene_variant|MODIFIER|GPALN_008047|GPALN_008047|transcript|GPALN_008047-T1|protein_coding||c.*3516T>C||||…	H3
Gpscaff_3	470375	C	T	snp	GPALN_008079	NA	527	NA	no GO terms	0.890323	0.970414	0.25	0.312057	ANN=T|missense_variant|MODERATE|GPALN_008079|GPALN_008079|transcript|GPALN_008079-T1|protein_coding|10/10|c.1577C>T|p.Ser526Leu|1589/1778|1577/1584|526/527||,T|upstream_gene_variant|MODIFIER|GPALN_008080|GPALN_008080|transcript|GPALN_008080-T1|protein_coding||c.-1789C>T|||||1789|	H3
Gpscaff_3	499987	A	G	snp	GPALN_008086	NA	336	NA	no GO terms	0.163265	0.0952381	0.808219	0.828571	ANN=G|missense_variant|MODERATE|GPALN_008086|GPALN_008086|transcript|GPALN_008086-T1|protein_coding|1/3|c.64A>G|p.Lys22Glu|122/1133|64/1011|22/336||,G|missense_variant|MODERATE|GPALN_008086|GPALN_008086|transcript|GPALN_008086-T2|protein_coding|1/3|c.64A>G|p.Lys22Glu|122/1090|64/1011|22/336||,G|upstream_gene_variant|MODIFIER|GPALN_008085|GPALN_008085|transcript|GPALN_008085-T1|protein_coding||c.-…	S. vernei
Gpscaff_3	499987	A	G	snp	GPALN_008086	NA	336	NA	no GO terms	0.163265	0.0952381	0.808219	0.828571	ANN=G|missense_variant|MODERATE|GPALN_008086|GPALN_008086|transcript|GPALN_008086-T1|protein_coding|1/3|c.64A>G|p.Lys22Glu|122/1133|64/1011|22/336||,G|missense_variant|MODERATE|GPALN_008086|GPALN_008086|transcript|GPALN_008086-T2|protein_coding|1/3|c.64A>G|p.Lys22Glu|122/1090|64/1011|22/336||,G|upstream_gene_variant|MODIFIER|GPALN_008085|GPALN_008085|transcript|GPALN_008085-T1|protein_coding||c.-…	S. vernei
Gpscaff_3	567051	TTTTT	ATTTG	complex	GPALN_008094	NA	283	NA	no GO terms	0.318182	0.0740741	0.878788	0.780822	ANN=ATTTG|missense_variant|MODERATE|GPALN_008094|GPALN_008094|transcript|GPALN_008094-T1|protein_coding|1/6|c.8_12delAAAAAinsCAAAT|p.LysLys3ThrAsn|12/852|8/852|3/283||,ATTTG|downstream_gene_variant|MODIFIER|GPALN_008093|GPALN_008093|transcript|GPALN_008093-T1|protein_coding||c.*1833_*1837delTTTTTinsATTTG|||||1748|,ATTTG|downstream_gene_variant|MODIFIER|GPALN_008095|GPALN_008095|transcript|GPALN_0…	S. vernei
Gpscaff_3	591485	TA	AG	mnp	GPALN_008101	NA	469	NA	no GO terms	0.136364	0.0886076	0.816667	0.785047	ANN=AG|missense_variant|MODERATE|GPALN_008101|GPALN_008101|transcript|GPALN_008101-T1|protein_coding|5/6|c.1075_1076delTAinsCT|p.Tyr359Leu|1076/1613|1075/1410|359/469||,AG|upstream_gene_variant|MODIFIER|GPALN_008098|GPALN_008098|transcript|GPALN_008098-T1|protein_coding||c.-4092_-4091delTAinsCT|||||4091|,AG|upstream_gene_variant|MODIFIER|GPALN_008099|GPALN_008099|transcript|GPALN_008099-T1|protei…	S. vernei
Gpscaff_3	599523	C	T	snp	GPALN_008103	NA	467	NA	no GO terms	0.15	0.205882	0.946237	0.886364	ANN=T|missense_variant|MODERATE|GPALN_008103|GPALN_008103|transcript|GPALN_008103-T1|protein_coding|6/6|c.1393G>A|p.Val465Met|1393/1404|1393/1404|465/467||,T|upstream_gene_variant|MODIFIER|GPALN_008102|GPALN_008102|transcript|GPALN_008102-T1|protein_coding||c.-2114G>A|||||2114|	S. vernei
Gpscaff_3	599556	C	A	snp	GPALN_008103	NA	467	NA	no GO terms	0.142857	0.155556	0.938776	0.862745	ANN=A|missense_variant|MODERATE|GPALN_008103|GPALN_008103|transcript|GPALN_008103-T1|protein_coding|6/6|c.1360G>T|p.Val454Phe|1360/1404|1360/1404|454/467||,A|upstream_gene_variant|MODIFIER|GPALN_008102|GPALN_008102|transcript|GPALN_008102-T1|protein_coding||c.-2147G>T|||||2147|	S. vernei
Gpscaff_3	599573	A	G	snp	GPALN_008103	NA	467	NA	no GO terms	0.117647	0.112903	0.875	0.80198	ANN=G|missense_variant|MODERATE|GPALN_008103|GPALN_008103|transcript|GPALN_008103-T1|protein_coding|6/6|c.1343T>C|p.Leu448Ser|1343/1404|1343/1404|448/467||,G|upstream_gene_variant|MODIFIER|GPALN_008102|GPALN_008102|transcript|GPALN_008102-T1|protein_coding||c.-2164T>C|||||2164|	S. vernei
Gpscaff_3	601330	A	G	snp	GPALN_008103	NA	467	NA	no GO terms	0.0571429	0.104167	0.818182	0.73494	ANN=G|missense_variant|MODERATE|GPALN_008103|GPALN_008103|transcript|GPALN_008103-T1|protein_coding|1/6|c.586T>C|p.Ser196Pro|586/1404|586/1404|196/467||,G|upstream_gene_variant|MODIFIER|GPALN_008102|GPALN_008102|transcript|GPALN_008102-T1|protein_coding||c.-3921T>C|||||3921|,G|upstream_gene_variant|MODIFIER|GPALN_008104|GPALN_008104|transcript|GPALN_008104-T1|protein_coding||c.-4701A>G|||||4701|	S. vernei
Gpscaff_3	601833	G	A	snp	GPALN_008103	NA	467	NA	no GO terms	0.333333	0.277778	1	0.897059	ANN=A|missense_variant|MODERATE|GPALN_008103|GPALN_008103|transcript|GPALN_008103-T1|protein_coding|1/6|c.83C>T|p.Pro28Leu|83/1404|83/1404|28/467||,A|upstream_gene_variant|MODIFIER|GPALN_008102|GPALN_008102|transcript|GPALN_008102-T1|protein_coding||c.-4424C>T|||||4424|,A|upstream_gene_variant|MODIFIER|GPALN_008104|GPALN_008104|transcript|GPALN_008104-T1|protein_coding||c.-4198G>A|||||4198|	S. vernei
Gpscaff_3	601890	T	C	snp	GPALN_008103	NA	467	NA	no GO terms	0.282051	0.0434783	0.948052	0.861538	ANN=C|missense_variant|MODERATE|GPALN_008103|GPALN_008103|transcript|GPALN_008103-T1|protein_coding|1/6|c.26A>G|p.Lys9Arg|26/1404|26/1404|9/467||,C|upstream_gene_variant|MODIFIER|GPALN_008102|GPALN_008102|transcript|GPALN_008102-T1|protein_coding||c.-4481A>G|||||4481|,C|upstream_gene_variant|MODIFIER|GPALN_008104|GPALN_008104|transcript|GPALN_008104-T1|protein_coding||c.-4141T>C|||||4141|	S. vernei
Gpscaff_3	843520	T	G	snp	GPALN_008151	NA	2318	NA	no GO terms	0.0754717	0.126984	0.82906	0.716535	ANN=G|missense_variant|MODERATE|GPALN_008151|GPALN_008151|transcript|GPALN_008151-T1|protein_coding|3/16|c.828T>G|p.Asn276Lys|835/6964|828/6957|276/2318||,G|upstream_gene_variant|MODIFIER|GPALN_008150|GPALN_008150|transcript|GPALN_008150-T1|protein_coding||c.-4222A>C|||||4075|	S. vernei
Gpscaff_3	844407	T	C	snp	GPALN_008151	NA	2318	NA	no GO terms	0.0697674	0.113208	0.849057	0.832	ANN=C|missense_variant|MODERATE|GPALN_008151|GPALN_008151|transcript|GPALN_008151-T1|protein_coding|5/16|c.1519T>C|p.Ser507Pro|1526/6964|1519/6957|507/2318||,C|upstream_gene_variant|MODIFIER|GPALN_008150|GPALN_008150|transcript|GPALN_008150-T1|protein_coding||c.-5109A>G|||||4962|	S. vernei
Gpscaff_3	846843	C	A	snp	GPALN_008151	NA	2318	NA	no GO terms	0.116788	0.0991735	0.881818	0.776978	ANN=A|missense_variant|MODERATE|GPALN_008151|GPALN_008151|transcript|GPALN_008151-T1|protein_coding|5/16|c.3955C>A|p.Leu1319Ile|3962/6964|3955/6957|1319/2318||	S. vernei
Gpscaff_3	847240	T	C	snp	GPALN_008151	NA	2318	NA	no GO terms	0.161765	0.0632911	0.931373	0.831933	ANN=C|missense_variant|MODERATE|GPALN_008151|GPALN_008151|transcript|GPALN_008151-T1|protein_coding|5/16|c.4352T>C|p.Leu1451Ser|4359/6964|4352/6957|1451/2318||	S. vernei
Gpscaff_3	1516656	G	C	snp	GPALN_008301	Hsp20/alpha crystallin family protein	252	1.9e-12	no GO terms	0.15	0	0.761905	0.902439	ANN=C|missense_variant|MODERATE|GPALN_008301|GPALN_008301|transcript|GPALN_008301-T1|protein_coding|2/6|c.224C>G|p.Ala75Gly|224/963|224/759|75/252||,C|upstream_gene_variant|MODIFIER|GPALN_008302|GPALN_008302|transcript|GPALN_008302-T1|protein_coding||c.-2086G>C|||||2086|,C|downstream_gene_variant|MODIFIER|GPALN_008300|GPALN_008300|transcript|GPALN_008300-T1|protein_coding||c.*1577G>C|||||1454|,C|…	S. vernei
Gpscaff_3	1871765	G	A	snp	GPALN_008384	CRE-CLN-3.2 protein	518	1.5e-104	C:membrane	0.805825	0.882979	0.13924	0.1625	ANN=A|missense_variant|MODERATE|GPALN_008384|GPALN_008384|transcript|GPALN_008384-T1|protein_coding|1/10|c.56G>A|p.Arg19Gln|59/2193|56/1557|19/518||,A|upstream_gene_variant|MODIFIER|GPALN_008383|GPALN_008383|transcript|GPALN_008383-T1|protein_coding||c.-847C>T|||||847|,A|downstream_gene_variant|MODIFIER|GPALN_008385|GPALN_008385|transcript|GPALN_008385-T1|protein_coding||c.*5070C>T|||||4836|	H3
Gpscaff_3	1871780	GAGAAGAT	GAGAT	del	GPALN_008384	CRE-CLN-3.2 protein	518	1.5e-104	C:membrane	0.815217	0.918605	0.138462	0.226667	ANN=GAGAT|disruptive_inframe_deletion|MODERATE|GPALN_008384|GPALN_008384|transcript|GPALN_008384-T1|protein_coding|1/10|c.75_77delAGA|p.Glu25del|78/2193|75/1557|25/518||,GAGAT|upstream_gene_variant|MODIFIER|GPALN_008383|GPALN_008383|transcript|GPALN_008383-T1|protein_coding||c.-868_-866delTCT|||||866|,GAGAT|downstream_gene_variant|MODIFIER|GPALN_008385|GPALN_008385|transcript|GPALN_008385-T1|prot…	H3
Gpscaff_3	2127211	C	T	snp	GPALN_008448	Activating signal cointegrator 1 complex subunit 1	536	5.4e-33	F:nucleic acid binding; F:RNA binding	0.717391	0.901639	0.0645161	0.272727	ANN=T|missense_variant|MODERATE|GPALN_008448|GPALN_008448|transcript|GPALN_008448-T1|protein_coding|1/14|c.89G>A|p.Cys30Tyr|89/1611|89/1611|30/536||,T|upstream_gene_variant|MODIFIER|GPALN_008449|GPALN_008449|transcript|GPALN_008449-T1|protein_coding||c.-357C>T|||||357|,T|downstream_gene_variant|MODIFIER|GPALN_008447|GPALN_008447|transcript|GPALN_008447-T1|protein_coding||c.*3926C>T|||||3926|,T|do…	H3
Gpscaff_3	2779471	C	G	snp	GPALN_008602	Bm5419, isoform c	892	1.6e-101	no GO terms	0.237624	0.106195	0.953488	0.876033	ANN=G|missense_variant|MODERATE|GPALN_008602|GPALN_008602|transcript|GPALN_008602-T1|protein_coding|5/15|c.866G>C|p.Gly289Ala|866/2679|866/2679|289/892||,G|downstream_gene_variant|MODIFIER|GPALN_008601|GPALN_008601|transcript|GPALN_008601-T1|protein_coding||c.*4018C>G|||||4018|,G|downstream_gene_variant|MODIFIER|GPALN_008603|GPALN_008603|transcript|GPALN_008603-T1|protein_coding||c.*3390G>C|||||3…	S. vernei
Gpscaff_3	2794753	A	C	snp	GPALN_008608	Vacuolar protein sorting-associated protein 41 -like protein	1296	2e-150	F:protein binding; P:intracellular protein transport; P:vesicle-mediated transport	0.1	0.122137	0.84466	0.872549	ANN=C|missense_variant|MODERATE|GPALN_008608|GPALN_008608|transcript|GPALN_008608-T1|protein_coding|17/27|c.2155T>G|p.Phe719Val|2155/3891|2155/3891|719/1296||,C|upstream_gene_variant|MODIFIER|GPALN_008606|GPALN_008606|transcript|GPALN_008606-T1|protein_coding||c.-3675T>G|||||3675|,C|upstream_gene_variant|MODIFIER|GPALN_008609|GPALN_008609|transcript|GPALN_008609-T1|protein_coding||c.-3682A>C|||||…	S. vernei
Gpscaff_3	2794883	T	C	snp	GPALN_008608	Vacuolar protein sorting-associated protein 41 -like protein	1296	2e-150	F:protein binding; P:intracellular protein transport; P:vesicle-mediated transport	0.179104	0.146341	0.897436	0.896226	ANN=C|missense_variant|MODERATE|GPALN_008608|GPALN_008608|transcript|GPALN_008608-T1|protein_coding|16/27|c.2105A>G|p.Glu702Gly|2105/3891|2105/3891|702/1296||,C|upstream_gene_variant|MODIFIER|GPALN_008606|GPALN_008606|transcript|GPALN_008606-T1|protein_coding||c.-3805A>G|||||3805|,C|upstream_gene_variant|MODIFIER|GPALN_008609|GPALN_008609|transcript|GPALN_008609-T1|protein_coding||c.-3552T>C|||||…	S. vernei
Gpscaff_3	2862223	G	A	snp	GPALN_008626	NA	265	NA	no GO terms	0	0	1	1	ANN=A|missense_variant|MODERATE|GPALN_008626|GPALN_008626|transcript|GPALN_008626-T1|protein_coding|6/6|c.633G>A|p.Met211Ile|663/886|633/798|211/265||,A|upstream_gene_variant|MODIFIER|GPALN_008625|GPALN_008625|transcript|GPALN_008625-T1|protein_coding||c.-3335C>T|||||3335|,A|downstream_gene_variant|MODIFIER|GPALN_008627|GPALN_008627|transcript|GPALN_008627-T1|protein_coding||c.*850C>T|||||850|,A|…	S. vernei	homozygote
Gpscaff_3	2882474	T	C	snp	GPALN_008633	DEAD/DEAH box helicase	767	6.4e-88	F:nucleic acid binding; F:ATP binding	0.0967742	0.1125	0.886598	0.8	ANN=C|missense_variant|MODERATE|GPALN_008633|GPALN_008633|transcript|GPALN_008633-T1|protein_coding|6/17|c.638T>C|p.Val213Ala|638/2304|638/2304|213/767||,C|upstream_gene_variant|MODIFIER|GPALN_008632|GPALN_008632|transcript|GPALN_008632-T1|protein_coding||c.-2034A>G|||||1904|,C|upstream_gene_variant|MODIFIER|GPALN_008634|GPALN_008634|transcript|GPALN_008634-T1|protein_coding||c.-3059T>C|||||2877|	S. vernei
Gpscaff_3	2885730	G	C	snp	GPALN_008634	Mediator complex, subunit Med27 family-containing protein	368	2e-18	no GO terms	0.0747663	0.174603	0.887755	0.888889	ANN=C|missense_variant|MODERATE|GPALN_008634|GPALN_008634|transcript|GPALN_008634-T1|protein_coding|2/7|c.157G>C|p.Ala53Pro|339/1568|157/1107|53/368||,C|downstream_gene_variant|MODIFIER|GPALN_008633|GPALN_008633|transcript|GPALN_008633-T1|protein_coding||c.*606G>C|||||606|,C|downstream_gene_variant|MODIFIER|GPALN_008635|GPALN_008635|transcript|GPALN_008635-T1|protein_coding||c.*3366C>G|||||3366|	S. vernei
Gpscaff_3	2893347	C	G	snp	GPALN_008635	Rap GTPase activating protein 1	1747	3.5e-174	F:GTPase activator activity; F:GTPase regulator activity; P:regulation of small GTPase mediated signal transduction	0.129496	0.107914	0.826087	0.82963	ANN=G|missense_variant|MODERATE|GPALN_008635|GPALN_008635|transcript|GPALN_008635-T1|protein_coding|11/24|c.2629G>C|p.Ala877Pro|2629/5244|2629/5244|877/1747||,G|downstream_gene_variant|MODIFIER|GPALN_008634|GPALN_008634|transcript|GPALN_008634-T1|protein_coding||c.*4961C>G|||||4682|	S. vernei
Gpscaff_3	2895075	G	A	snp	GPALN_008635	Rap GTPase activating protein 1	1747	3.5e-174	F:GTPase activator activity; F:GTPase regulator activity; P:regulation of small GTPase mediated signal transduction	0.140625	0.159664	0.967742	0.895238	ANN=A|missense_variant|MODERATE|GPALN_008635|GPALN_008635|transcript|GPALN_008635-T1|protein_coding|9/24|c.1577C>T|p.Ala526Val|1577/5244|1577/5244|526/1747||	S. vernei
Gpscaff_3	2918099	A	G	snp	GPALN_008636	zinc finger, C2H2 type	1162	2.3e-52	F:nucleic acid binding	0.108527	0.125	0.844262	0.865248	ANN=G|missense_variant|MODERATE|GPALN_008636|GPALN_008636|transcript|GPALN_008636-T1|protein_coding|8/17|c.1879A>G|p.Thr627Ala|1879/3489|1879/3489|627/1162||,G|downstream_gene_variant|MODIFIER|GPALN_008637|GPALN_008637|transcript|GPALN_008637-T1|protein_coding||c.*4020T>C|||||3725|	S. vernei
Gpscaff_3	3675023	T	G	snp	GPALN_008830	Cdc37 Hsp90 binding domain protein	369	7.9e-92	F:protein kinase binding	0.305785	0.230089	0.947368	0.87069	ANN=G|missense_variant|MODERATE|GPALN_008830|GPALN_008830|transcript|GPALN_008830-T1|protein_coding|5/6|c.781T>G|p.Ser261Ala|781/1110|781/1110|261/369||,G|upstream_gene_variant|MODIFIER|GPALN_008827|GPALN_008827|transcript|GPALN_008827-T1|protein_coding||c.-4870A>C|||||4870|,G|upstream_gene_variant|MODIFIER|GPALN_008828|GPALN_008828|transcript|GPALN_008828-T1|protein_coding||c.-2735A>C|||||2735|,…	S. vernei
Gpscaff_3	3873074	G	T	snp	GPALN_008878	Basement membrane proteoglycan	2579	0	F:protein binding	0.277372	0.0983607	0.808333	0.721804	ANN=T|missense_variant|MODERATE|GPALN_008878|GPALN_008878|transcript|GPALN_008878-T1|protein_coding|17/45|c.2570C>A|p.Ser857Tyr|2640/7810|2570/7740|857/2579||	S. vernei
Gpscaff_3	4638942	C	T	snp	GPALN_009045	Probable ATP-citrate synthase	1115	0	F:catalytic activity; F:ATP citrate synthase activity; F:ATP binding; P:acetyl-CoA biosynthetic process; P:citrate metabolic process; F:transferase activity, transferring acyl groups, acyl groups converted into alkyl on transfer; F:cofactor binding	0.651163	0.846154	0.0254237	0.0833333	ANN=T|missense_variant|MODERATE|GPALN_009045|GPALN_009045|transcript|GPALN_009045-T1|protein_coding|4/22|c.497G>A|p.Ser166Asn|538/3775|497/3348|166/1115||,T|downstream_gene_variant|MODIFIER|GPALN_009046|GPALN_009046|transcript|GPALN_009046-T1|protein_coding||c.*4273G>A|||||3840|	H3
Gpscaff_3	4665195	G	A	snp	GPALN_009050	EF hand family protein	1475	6.6e-182	F:GTPase activity; F:calcium ion binding; F:GTP binding	0.32	0.157895	0.992593	0.863354	ANN=A|missense_variant|MODERATE|GPALN_009050|GPALN_009050|transcript|GPALN_009050-T1|protein_coding|10/32|c.1237G>A|p.Val413Ile|1237/4428|1237/4428|413/1475||	S. vernei
Gpscaff_3	4768435	T	C	snp	GPALN_009069	Ion channel	678	7.5e-80	F:potassium channel activity; C:membrane; P:potassium ion transmembrane transport	0.0121951	0.113924	0.945205	0.989011	ANN=C|missense_variant|MODERATE|GPALN_009069|GPALN_009069|transcript|GPALN_009069-T1|protein_coding|10/10|c.1904A>G|p.Tyr635Cys|2046/2577|1904/2141|635/712||WARNING_TRANSCRIPT_MULTIPLE_STOP_CODONS,C|missense_variant|MODERATE|GPALN_009069|GPALN_009069|transcript|GPALN_009069-T2|protein_coding|9/10|c.1994A>G|p.Tyr665Cys|2136/2565|1994/2031|665/676||WARNING_TRANSCRIPT_MULTIPLE_STOP_CODONS,C|splice_r…	S. vernei
Gpscaff_3	4768435	T	C	snp	GPALN_009069	Ion channel	646	1.7e-65	F:potassium channel activity; C:membrane; P:potassium ion transmembrane transport	0.0121951	0.113924	0.945205	0.989011	ANN=C|missense_variant|MODERATE|GPALN_009069|GPALN_009069|transcript|GPALN_009069-T1|protein_coding|10/10|c.1904A>G|p.Tyr635Cys|2046/2577|1904/2141|635/712||WARNING_TRANSCRIPT_MULTIPLE_STOP_CODONS,C|missense_variant|MODERATE|GPALN_009069|GPALN_009069|transcript|GPALN_009069-T2|protein_coding|9/10|c.1994A>G|p.Tyr665Cys|2136/2565|1994/2031|665/676||WARNING_TRANSCRIPT_MULTIPLE_STOP_CODONS,C|splice_r…	S. vernei
Gpscaff_3	4829029	T	G	snp	GPALN_009081	PaTched Related family	977	3.8e-242	C:integral component of membrane	0	0.0508475	0.959677	0.944444	ANN=G|missense_variant|MODERATE|GPALN_009081|GPALN_009081|transcript|GPALN_009081-T1|protein_coding|15/19|c.2315A>C|p.Tyr772Ser|2315/2934|2315/2934|772/977||,G|upstream_gene_variant|MODIFIER|GPALN_009079|GPALN_009079|transcript|GPALN_009079-T1|protein_coding||c.-4259A>C|||||4259|,G|downstream_gene_variant|MODIFIER|GPALN_009080|GPALN_009080|transcript|GPALN_009080-T1|protein_coding||c.*1245T>G||||…	S. vernei
Gpscaff_3	4921612	T	C	snp	GPALN_009105	Ecotropic viral integration site 5 -like protein	971	9.9e-227	F:GTPase activator activity; P:regulation of GTPase activity	0.0103093	0.00869565	0.979592	0.931818	ANN=C|missense_variant|MODERATE|GPALN_009105|GPALN_009105|transcript|GPALN_009105-T1|protein_coding|11/17|c.1669A>G|p.Thr557Ala|1763/3090|1669/2916|557/971||,C|upstream_gene_variant|MODIFIER|GPALN_009104|GPALN_009104|transcript|GPALN_009104-T1|protein_coding||c.-3883A>G|||||3883|	S. vernei
Gpscaff_3	4936058	C	T	snp	GPALN_009107	GTPase-activating protein and VPS9 domain-containing protein 1	1269	1.4e-220	P:signal transduction; P:regulation of GTPase activity	0.03125	0.0454545	0.991735	0.903226	ANN=T|missense_variant|MODERATE|GPALN_009107|GPALN_009107|transcript|GPALN_009107-T1|protein_coding|4/26|c.406G>A|p.Ala136Thr|644/4048|406/3810|136/1269||,T|upstream_gene_variant|MODIFIER|GPALN_009108|GPALN_009108|transcript|GPALN_009108-T1|protein_coding||c.-4903C>T|||||4616|	S. vernei
Gpscaff_3	4943735	A	G	snp	GPALN_009109	hypothetical protein LOAG_06517	310	6.3e-18	no GO terms	0	0.0258621	0.967033	0.947826	ANN=G|missense_variant&splice_region_variant|MODERATE|GPALN_009109|GPALN_009109|transcript|GPALN_009109-T1|protein_coding|1/5|c.125A>G|p.His42Arg|125/933|125/933|42/310||,G|downstream_gene_variant|MODIFIER|GPALN_009108|GPALN_009108|transcript|GPALN_009108-T1|protein_coding||c.*1394A>G|||||1115|,G|downstream_gene_variant|MODIFIER|GPALN_009110|GPALN_009110|transcript|GPALN_009110-T1|protein_coding|…	S. vernei
Gpscaff_3	4948382	A	G	snp	GPALN_009109	hypothetical protein LOAG_06517	310	6.3e-18	no GO terms	0	0.0227273	0.991453	0.929936	ANN=G|missense_variant|MODERATE|GPALN_009109|GPALN_009109|transcript|GPALN_009109-T1|protein_coding|5/5|c.875A>G|p.Gln292Arg|875/933|875/933|292/310||,G|upstream_gene_variant|MODIFIER|GPALN_009111|GPALN_009111|transcript|GPALN_009111-T1|protein_coding||c.-2088A>G|||||2088|,G|downstream_gene_variant|MODIFIER|GPALN_009110|GPALN_009110|transcript|GPALN_009110-T1|protein_coding||c.*336T>C|||||336|,G|…	S. vernei
Gpscaff_3	4950496	T	A	snp	GPALN_009111	NA	119	NA	no GO terms	0.991525	0.973913	0.0857143	0.0784314	ANN=A|missense_variant|MODERATE|GPALN_009111|GPALN_009111|transcript|GPALN_009111-T1|protein_coding|1/3|c.27T>A|p.Phe9Leu|27/360|27/360|9/119||,A|upstream_gene_variant|MODIFIER|GPALN_009110|GPALN_009110|transcript|GPALN_009110-T1|protein_coding||c.-544A>T|||||544|,A|downstream_gene_variant|MODIFIER|GPALN_009109|GPALN_009109|transcript|GPALN_009109-T1|protein_coding||c.*2056T>A|||||2056|,A|downstr…	H3
Gpscaff_3	5045103	C	T	snp	GPALN_009138	hypothetical protein PRIPAC_34178	828	9.9e-10	no GO terms	0.984	0.954545	0.00787402	0.0679612	ANN=T|missense_variant|MODERATE|GPALN_009138|GPALN_009138|transcript|GPALN_009138-T1|protein_coding|9/18|c.1289G>A|p.Arg430Lys|1289/2487|1289/2487|430/828||,T|upstream_gene_variant|MODIFIER|GPALN_009137|GPALN_009137|transcript|GPALN_009137-T1|protein_coding||c.-4542G>A|||||4271|,T|upstream_gene_variant|MODIFIER|GPALN_009139|GPALN_009139|transcript|GPALN_009139-T1|protein_coding||c.-3698C>T|||||36…	H3
Gpscaff_3	5071196	A	C	snp	GPALN_009141	histone-lysine N-methyltransferase NSD2 isoform X1	717	1.5e-54	F:protein binding	0	0.0181818	0.990291	0.92233	ANN=C|missense_variant|MODERATE|GPALN_009141|GPALN_009141|transcript|GPALN_009141-T1|protein_coding|3/16|c.284T>G|p.Leu95Arg|284/2154|284/2154|95/717||,C|upstream_gene_variant|MODIFIER|GPALN_009142|GPALN_009142|transcript|GPALN_009142-T1|protein_coding||c.-1037A>C|||||1037|,C|upstream_gene_variant|MODIFIER|GPALN_009143|GPALN_009143|transcript|GPALN_009143-T1|protein_coding||c.-3987A>C|||||3987|,C…	S. vernei
Gpscaff_3	5205309	C	T	snp	GPALN_009169	RhoGAP domain protein	873	1.6e-130	P:signal transduction	0	0.0473373	1	0.892857	ANN=T|missense_variant|MODERATE|GPALN_009169|GPALN_009169|transcript|GPALN_009169-T1|protein_coding|3/11|c.1028C>T|p.Pro343Leu|1089/2918|1028/2691|343/896||WARNING_TRANSCRIPT_MULTIPLE_STOP_CODONS,T|missense_variant|MODERATE|GPALN_009169|GPALN_009169|transcript|GPALN_009169-T2|protein_coding|3/12|c.1028C>T|p.Pro343Leu|1089/2849|1028/2003|343/666||WARNING_TRANSCRIPT_INCOMPLETE,T|upstream_gene_varia…	S. vernei
Gpscaff_3	5205309	C	T	snp	GPALN_009169	RhoGAP domain-containing protein	690	7.9e-77	P:signal transduction	0	0.0473373	1	0.892857	ANN=T|missense_variant|MODERATE|GPALN_009169|GPALN_009169|transcript|GPALN_009169-T1|protein_coding|3/11|c.1028C>T|p.Pro343Leu|1089/2918|1028/2691|343/896||WARNING_TRANSCRIPT_MULTIPLE_STOP_CODONS,T|missense_variant|MODERATE|GPALN_009169|GPALN_009169|transcript|GPALN_009169-T2|protein_coding|3/12|c.1028C>T|p.Pro343Leu|1089/2849|1028/2003|343/666||WARNING_TRANSCRIPT_INCOMPLETE,T|upstream_gene_varia…	S. vernei
Gpscaff_3	5236878	G	T	snp	GPALN_009175	Kunitz/Bovine pancreatic trypsin inhibitor domain protein	1796	0	F:serine-type endopeptidase inhibitor activity	0.991525	0.976	0	0.0578512	ANN=T|missense_variant|MODERATE|GPALN_009175|GPALN_009175|transcript|GPALN_009175-T1|protein_coding|35/35|c.5354C>A|p.Ala1785Glu|5354/5391|5354/5391|1785/1796||,T|downstream_gene_variant|MODIFIER|GPALN_009172|GPALN_009172|transcript|GPALN_009172-T1|protein_coding||c.*3556G>T|||||3556|,T|downstream_gene_variant|MODIFIER|GPALN_009173|GPALN_009173|transcript|GPALN_009173-T1|protein_coding||c.*2066G>…	H3
Gpscaff_3	5752981	C	G	snp	GPALN_009286	Myoblast growth factor receptor egl-15	1372	3.2e-207	F:protein kinase activity; F:protein tyrosine kinase activity; F:ATP binding; P:protein phosphorylation	0.976744	0.977612	0.188034	0.0583942	ANN=G|missense_variant|MODERATE|GPALN_009286|GPALN_009286|transcript|GPALN_009286-T1|protein_coding|12/30|c.1908C>G|p.Phe636Leu|1908/4119|1908/4119|636/1372||,G|downstream_gene_variant|MODIFIER|GPALN_009287|GPALN_009287|transcript|GPALN_009287-T1|protein_coding||c.*3701G>C|||||3701|	H3
Gpscaff_3	5762334	TAAAAAAGT	TAAAAAGT	del	GPALN_009288	Protein kinase C-like 2	670	2.2e-286	F:protein kinase activity; F:protein serine/threonine kinase activity; F:protein kinase C activity; F:ATP binding; P:protein phosphorylation; F:zinc ion binding; P:intracellular signal transduction	1	1	0.119565	0.0495868	ANN=TAAAAAGT|frameshift_variant|HIGH|GPALN_009288|GPALN_009288|transcript|GPALN_009288-T3|protein_coding|18/19|c.1995delT|p.Leu667fs|2404/3684|1995/2013|665/670||,TAAAAAGT|upstream_gene_variant|MODIFIER|GPALN_009287|GPALN_009287|transcript|GPALN_009287-T1|protein_coding||c.-2716delT|||||2716|,TAAAAAGT|intron_variant|MODIFIER|GPALN_009288|GPALN_009288|transcript|GPALN_009288-T1|protein_coding|19/2…	H3
Gpscaff_3	5767514	T	C	snp	GPALN_009288	Protein kinase C-like 2	886	0	F:protein kinase activity; F:protein serine/threonine kinase activity; F:ATP binding; P:protein phosphorylation; P:intracellular signal transduction	0.990909	0.984962	0.0588235	0.129496	ANN=C|missense_variant|MODERATE|GPALN_009288|GPALN_009288|transcript|GPALN_009288-T1|protein_coding|2/21|c.64A>G|p.Thr22Ala|658/4275|64/3333|22/1110||WARNING_TRANSCRIPT_MULTIPLE_STOP_CODONS,C|missense_variant|MODERATE|GPALN_009288|GPALN_009288|transcript|GPALN_009288-T2|protein_coding|1/20|c.64A>G|p.Thr22Ala|715/3660|64/2484|22/827||WARNING_TRANSCRIPT_NO_STOP_CODON,C|upstream_gene_variant|MODIFIE…	H3
Gpscaff_3	5767514	T	C	snp	GPALN_009288	Protein kinase C-like 2	901	0	F:protein kinase activity; F:protein serine/threonine kinase activity; F:ATP binding; P:protein phosphorylation; P:intracellular signal transduction	0.990909	0.984962	0.0588235	0.129496	ANN=C|missense_variant|MODERATE|GPALN_009288|GPALN_009288|transcript|GPALN_009288-T1|protein_coding|2/21|c.64A>G|p.Thr22Ala|658/4275|64/3333|22/1110||WARNING_TRANSCRIPT_MULTIPLE_STOP_CODONS,C|missense_variant|MODERATE|GPALN_009288|GPALN_009288|transcript|GPALN_009288-T2|protein_coding|1/20|c.64A>G|p.Thr22Ala|715/3660|64/2484|22/827||WARNING_TRANSCRIPT_NO_STOP_CODON,C|upstream_gene_variant|MODIFIE…	H3
Gpscaff_3	5786225	ACA	ATCA	ins	GPALN_009295	Vacuolar protein sorting-associated protein 53 homolog	816	7.8e-233	C:GARP complex; P:retrograde transport, endosome to Golgi	0.992366	1	0.214286	0.0705882	ANN=ATCA|frameshift_variant|HIGH|GPALN_009295|GPALN_009295|transcript|GPALN_009295-T1|protein_coding|13/14|c.2267_2268insT|p.Ile757fs|2501/3048|2268/2631|756/876||WARNING_TRANSCRIPT_MULTIPLE_STOP_CODONS,ATCA|upstream_gene_variant|MODIFIER|GPALN_009296|GPALN_009296|transcript|GPALN_009296-T1|protein_coding||c.-3333_-3332insT|||||3332|,ATCA|intron_variant|MODIFIER|GPALN_009295|GPALN_009295|transcri…	H3
Gpscaff_3	6151287	A	G	snp	GPALN_009374	Leucine-rich repeat neuronal protein 2	846	6.7e-78	F:protein binding	0.916667	0.975	0.1375	0.1	ANN=G|missense_variant|MODERATE|GPALN_009374|GPALN_009374|transcript|GPALN_009374-T1|protein_coding|10/16|c.1315A>G|p.Thr439Ala|1315/2541|1315/2541|439/846||,G|downstream_gene_variant|MODIFIER|GPALN_009375|GPALN_009375|transcript|GPALN_009375-T1|protein_coding||c.*2701T>C|||||2592|,G|downstream_gene_variant|MODIFIER|GPALN_009376|GPALN_009376|transcript|GPALN_009376-T1|protein_coding||c.*5261T>C||…	H3
Gpscaff_3	6602170	C	T	snp	GPALN_009452	NA	157	NA	F:calcium ion binding	1	1	0.0666667	0.153846	ANN=T|missense_variant|MODERATE|GPALN_009452|GPALN_009452|transcript|GPALN_009452-T1|protein_coding|2/4|c.83G>A|p.Cys28Tyr|229/964|83/474|28/157||,T|upstream_gene_variant|MODIFIER|GPALN_009454|GPALN_009454|transcript|GPALN_009454-T1|protein_coding||c.-3781C>T|||||3781|,T|downstream_gene_variant|MODIFIER|GPALN_009451|GPALN_009451|transcript|GPALN_009451-T1|protein_coding||c.*938C>T|||||938|,T|down…	H3
Gpscaff_3	6625279	GTTCC	TTTCT	complex	GPALN_009458	RBP-1 protein	513	1.3e-47	F:protein binding	1	1	0.3	0.0833333	ANN=TTTCT|missense_variant|MODERATE|GPALN_009458|GPALN_009458|transcript|GPALN_009458-T1|protein_coding|11/13|c.1166_1170delGGAACinsAGAAA|p.GlyAsn389GluLys|1170/1622|1166/1542|389/513||,TTTCT|upstream_gene_variant|MODIFIER|GPALN_009459|GPALN_009459|transcript|GPALN_009459-T1|protein_coding||c.-3131_-3127delGTTCCinsTTTCT|||||3131|,TTTCT|downstream_gene_variant|MODIFIER|GPALN_009457|GPALN_009457|tr…	H3
Gpscaff_3	6671791	G	T	snp	GPALN_009466	Soluble calcium-activated nucleotidase 1	412	1.2e-48	F:calcium ion binding; F:nucleoside-diphosphatase activity	1	1	0.0851064	0.078125	ANN=T|missense_variant|MODERATE|GPALN_009466|GPALN_009466|transcript|GPALN_009466-T1|protein_coding|3/11|c.175G>T|p.Gly59Cys|218/1282|175/1239|59/412||,T|upstream_gene_variant|MODIFIER|GPALN_009465|GPALN_009465|transcript|GPALN_009465-T1|protein_coding||c.-2822C>A|||||2822|,T|downstream_gene_variant|MODIFIER|GPALN_009467|GPALN_009467|transcript|GPALN_009467-T1|protein_coding||c.*3084C>A|||||2942|	H3
Gpscaff_3	6686133	C	A	snp	GPALN_009468	rbp-1 protein	724	1.2e-46	F:protein binding	0.807692	1	0.132231	0.0670732	ANN=A|missense_variant|MODERATE|GPALN_009468|GPALN_009468|transcript|GPALN_009468-T1|protein_coding|10/13|c.1694C>A|p.Ser565Tyr|1694/2175|1694/2175|565/724||,A|downstream_gene_variant|MODIFIER|GPALN_009469|GPALN_009469|transcript|GPALN_009469-T1|protein_coding||c.*3082G>T|||||3041|,A|downstream_gene_variant|MODIFIER|GPALN_009469|GPALN_009469|transcript|GPALN_009469-T2|protein_coding||c.*4167G>T||…	H3
Gpscaff_3	6686221	G	T	snp	GPALN_009468	rbp-1 protein	724	1.2e-46	F:protein binding	0.893617	0.973684	0.172131	0.0314465	ANN=T|missense_variant|MODERATE|GPALN_009468|GPALN_009468|transcript|GPALN_009468-T1|protein_coding|10/13|c.1782G>T|p.Lys594Asn|1782/2175|1782/2175|594/724||,T|downstream_gene_variant|MODIFIER|GPALN_009469|GPALN_009469|transcript|GPALN_009469-T1|protein_coding||c.*2994C>A|||||2953|,T|downstream_gene_variant|MODIFIER|GPALN_009469|GPALN_009469|transcript|GPALN_009469-T2|protein_coding||c.*4079C>A||…	H3
Gpscaff_3	6692415	GCGC	CCGA	complex	GPALN_009469	NA	852	NA	no GO terms	0.166667	0.175824	0.888889	0.814815	ANN=CCGA|missense_variant|MODERATE|GPALN_009469|GPALN_009469|transcript|GPALN_009469-T1|protein_coding|6/15|c.829_832delGCGCinsTCGG|p.AlaGln277SerGlu|832/2600|829/2559|277/852||,CCGA|missense_variant|MODERATE|GPALN_009469|GPALN_009469|transcript|GPALN_009469-T2|protein_coding|6/13|c.829_832delGCGCinsTCGG|p.AlaGln277SerGlu|832/2360|829/2310|277/769||,CCGA|missense_variant|MODERATE|GPALN_009469|GPA…	S. vernei
Gpscaff_3	6692415	GCGC	CCGA	complex	GPALN_009469	NA	769	NA	no GO terms	0.166667	0.175824	0.888889	0.814815	ANN=CCGA|missense_variant|MODERATE|GPALN_009469|GPALN_009469|transcript|GPALN_009469-T1|protein_coding|6/15|c.829_832delGCGCinsTCGG|p.AlaGln277SerGlu|832/2600|829/2559|277/852||,CCGA|missense_variant|MODERATE|GPALN_009469|GPALN_009469|transcript|GPALN_009469-T2|protein_coding|6/13|c.829_832delGCGCinsTCGG|p.AlaGln277SerGlu|832/2360|829/2310|277/769||,CCGA|missense_variant|MODERATE|GPALN_009469|GPA…	S. vernei
Gpscaff_3	6692415	GCGC	CCGA	complex	GPALN_009469	NA	728	NA	no GO terms	0.166667	0.175824	0.888889	0.814815	ANN=CCGA|missense_variant|MODERATE|GPALN_009469|GPALN_009469|transcript|GPALN_009469-T1|protein_coding|6/15|c.829_832delGCGCinsTCGG|p.AlaGln277SerGlu|832/2600|829/2559|277/852||,CCGA|missense_variant|MODERATE|GPALN_009469|GPALN_009469|transcript|GPALN_009469-T2|protein_coding|6/13|c.829_832delGCGCinsTCGG|p.AlaGln277SerGlu|832/2360|829/2310|277/769||,CCGA|missense_variant|MODERATE|GPALN_009469|GPA…	S. vernei
Gpscaff_3	6698560	ATTCTTCG	ATCTTCG	del	GPALN_009470	NA	387	NA	F:protein binding	0.0461538	0.0327869	0.846154	1	ANN=ATCTTCG|frameshift_variant|HIGH|GPALN_009470|GPALN_009470|transcript|GPALN_009470-T1|protein_coding|7/10|c.740delT|p.Phe247fs|740/1164|740/1164|247/387||,ATCTTCG|upstream_gene_variant|MODIFIER|GPALN_009469|GPALN_009469|transcript|GPALN_009469-T1|protein_coding||c.-4860delA|||||4860|,ATCTTCG|upstream_gene_variant|MODIFIER|GPALN_009471|GPALN_009471|transcript|GPALN_009471-T1|protein_coding||c.-…	S. vernei
Gpscaff_3	6696596	G	A	snp	GPALN_009470	NA	387	NA	F:protein binding	0.27027	0.0322581	0.918367	1	ANN=A|missense_variant&splice_region_variant|MODERATE|GPALN_009470|GPALN_009470|transcript|GPALN_009470-T1|protein_coding|1/10|c.7G>A|p.Gly3Arg|7/1164|7/1164|3/387||,A|upstream_gene_variant|MODIFIER|GPALN_009469|GPALN_009469|transcript|GPALN_009469-T1|protein_coding||c.-2894C>T|||||2894|,A|upstream_gene_variant|MODIFIER|GPALN_009469|GPALN_009469|transcript|GPALN_009469-T2|protein_coding||c.-2894C…	S. vernei
Gpscaff_3	6696897	G	A	snp	GPALN_009470	NA	387	NA	F:protein binding	0.195122	0.0980392	0.892857	1	ANN=A|missense_variant|MODERATE|GPALN_009470|GPALN_009470|transcript|GPALN_009470-T1|protein_coding|2/10|c.128G>A|p.Ser43Asn|128/1164|128/1164|43/387||,A|upstream_gene_variant|MODIFIER|GPALN_009469|GPALN_009469|transcript|GPALN_009469-T1|protein_coding||c.-3195C>T|||||3195|,A|upstream_gene_variant|MODIFIER|GPALN_009471|GPALN_009471|transcript|GPALN_009471-T1|protein_coding||c.-4907G>A|||||4907|,A…	S. vernei
Gpscaff_3	6697728	A	T	snp	GPALN_009470	NA	387	NA	F:protein binding	0.951613	0.986667	0.075	0	ANN=T|missense_variant|MODERATE|GPALN_009470|GPALN_009470|transcript|GPALN_009470-T1|protein_coding|5/10|c.458A>T|p.Asn153Ile|458/1164|458/1164|153/387||,T|upstream_gene_variant|MODIFIER|GPALN_009469|GPALN_009469|transcript|GPALN_009469-T1|protein_coding||c.-4026T>A|||||4026|,T|upstream_gene_variant|MODIFIER|GPALN_009471|GPALN_009471|transcript|GPALN_009471-T1|protein_coding||c.-4076A>T|||||4076|…	H3
Gpscaff_3	6706929	GACA	GA	del	GPALN_009473	RBP-1 protein	314	1.9e-25	F:protein binding	0.926829	0.984375	0.243243	0.0555556	ANN=GA|frameshift_variant|HIGH|GPALN_009473|GPALN_009473|transcript|GPALN_009473-T1|protein_coding|7/8|c.693_694delCA|p.Asp231fs|693/1599|693/945|231/314||,GA|downstream_gene_variant|MODIFIER|GPALN_009471|GPALN_009471|transcript|GPALN_009471-T1|protein_coding||c.*4414_*4415delCA|||||4414|,GA|downstream_gene_variant|MODIFIER|GPALN_009472|GPALN_009472|transcript|GPALN_009472-T1|protein_coding||c.*3…	H3
Gpscaff_3	6706944	TAC	TC	del	GPALN_009473	RBP-1 protein	314	1.9e-25	F:protein binding	0.931818	0.983051	0.142857	0.0208333	ANN=TC|frameshift_variant|HIGH|GPALN_009473|GPALN_009473|transcript|GPALN_009473-T1|protein_coding|7/8|c.707delA|p.Tyr236fs|707/1599|707/945|236/314||,TC|downstream_gene_variant|MODIFIER|GPALN_009471|GPALN_009471|transcript|GPALN_009471-T1|protein_coding||c.*4428delA|||||4428|,TC|downstream_gene_variant|MODIFIER|GPALN_009472|GPALN_009472|transcript|GPALN_009472-T1|protein_coding||c.*3520delA|||||…	H3
Gpscaff_3	6759670	A	G	snp	GPALN_009482	NA	106	NA	no GO terms	1	1	0.266667	0	ANN=G|missense_variant|MODERATE|GPALN_009482|GPALN_009482|transcript|GPALN_009482-T1|protein_coding|1/2|c.113T>C|p.Leu38Pro|113/321|113/321|38/106||,G|downstream_gene_variant|MODIFIER|GPALN_009483|GPALN_009483|transcript|GPALN_009483-T1|protein_coding||c.*1864T>C|||||1864|	H3
Gpscaff_3	6775737	A	G	snp	GPALN_009485	dorsal gland cell-specific expression protein	317	5.3e-20	F:protein binding	0.939024	0.939024	0.109091	0	ANN=G|missense_variant|MODERATE|GPALN_009485|GPALN_009485|transcript|GPALN_009485-T1|protein_coding|3/5|c.332A>G|p.His111Arg|332/954|332/954|111/317||	H3
Gpscaff_3	6775762	AAAT	CAAC	complex	GPALN_009485	dorsal gland cell-specific expression protein	317	5.3e-20	F:protein binding	1	1	0.222222	0	ANN=CAAC|missense_variant|MODERATE|GPALN_009485|GPALN_009485|transcript|GPALN_009485-T1|protein_coding|3/5|c.357_360delAAATinsCAAC|p.Glu119Asp|357/954|357/954|119/317||	H3
Gpscaff_3	6776022	T	C	snp	GPALN_009485	dorsal gland cell-specific expression protein	317	5.3e-20	F:protein binding	0.785714	0.908046	0.138158	0.0707071	ANN=C|missense_variant&splice_region_variant|MODERATE|GPALN_009485|GPALN_009485|transcript|GPALN_009485-T1|protein_coding|3/5|c.617T>C|p.Met206Thr|617/954|617/954|206/317||	H3
Gpscaff_3	6776195	G	A	snp	GPALN_009485	dorsal gland cell-specific expression protein	317	5.3e-20	F:protein binding	0.92	0.95	0.22619	0.0625	ANN=A|missense_variant|MODERATE|GPALN_009485|GPALN_009485|transcript|GPALN_009485-T1|protein_coding|4/5|c.733G>A|p.Val245Met|733/954|733/954|245/317||	H3
Gpscaff_3	6783189	C	T	snp	GPALN_009486	Zinc finger domain containing protein	460	1.7e-06	no GO terms	0.324074	0.131313	0.865741	0.858974	ANN=T|missense_variant|MODERATE|GPALN_009486|GPALN_009486|transcript|GPALN_009486-T1|protein_coding|4/6|c.952G>A|p.Val318Ile|952/1383|952/1383|318/460||	S. vernei
Gpscaff_3	6907177	C	G	snp	GPALN_009493	Regulator of Microtubule Dynamics	570	7.3e-12	F:protein binding	0.30303	0.0526316	0.942029	0.986487	ANN=G|missense_variant|MODERATE|GPALN_009493|GPALN_009493|transcript|GPALN_009493-T1|protein_coding|8/11|c.1238G>C|p.Gly413Ala|1245/1807|1238/1713|413/570||,G|downstream_gene_variant|MODIFIER|GPALN_009492|GPALN_009492|transcript|GPALN_009492-T1|protein_coding||c.*1549C>G|||||1514|	S. vernei
Gpscaff_3	6938186	C	A	snp	GPALN_009498	NA	292	NA	no GO terms	0.80303	0.926471	0.132653	0.276423	ANN=A|missense_variant|MODERATE|GPALN_009498|GPALN_009498|transcript|GPALN_009498-T1|protein_coding|1/7|c.50G>T|p.Ser17Ile|50/879|50/879|17/292||	H3
Gpscaff_3	6945875	G	A	snp	GPALN_009500	NA	367	NA	no GO terms	0.154472	0.144144	0.855856	0.696	ANN=A|missense_variant|MODERATE|GPALN_009500|GPALN_009500|transcript|GPALN_009500-T1|protein_coding|2/4|c.212G>A|p.Ser71Asn|216/1113|212/1104|71/367||,A|upstream_gene_variant|MODIFIER|GPALN_009499|GPALN_009499|transcript|GPALN_009499-T1|protein_coding||c.-1591C>T|||||1574|	S. vernei
Gpscaff_3	7102554	C	T	snp	GPALN_009525	NA	239	NA	no GO terms	1	1	0.0778443	0.0519481	ANN=T|missense_variant|MODERATE|GPALN_009525|GPALN_009525|transcript|GPALN_009525-T1|protein_coding|5/5|c.683G>A|p.Arg228Lys|683/720|683/720|228/239||,T|upstream_gene_variant|MODIFIER|GPALN_009524|GPALN_009524|transcript|GPALN_009524-T1|protein_coding||c.-4486G>A|||||4486|,T|upstream_gene_variant|MODIFIER|GPALN_009526|GPALN_009526|transcript|GPALN_009526-T1|protein_coding||c.-2193C>T|||||2193|,T|…	H3
Gpscaff_31	54511	AT	TG	mnp	GPALN_009672	RBP-1 protein	753	1.4e-95	F:protein binding; P:carbohydrate metabolic process; F:chitin binding	0.794521	0.882979	0.178571	0.04	ANN=TG|start_lost|HIGH|GPALN_009672|GPALN_009672|transcript|GPALN_009672-T1|protein_coding|1/18|c.1_2delATinsTG|p.Met1?|1/2262|1/2262|1/753||INFO_REALIGN_3_PRIME,TG|upstream_gene_variant|MODIFIER|GPALN_009671|GPALN_009671|transcript|GPALN_009671-T1|protein_coding||c.-2484_-2483delATinsCA|||||2349|;LOF=(GPALN_009672|GPALN_009672|1|1.00)	H3
Gpscaff_31	54538	A	C	snp	GPALN_009672	RBP-1 protein	753	1.4e-95	F:protein binding; P:carbohydrate metabolic process; F:chitin binding	1	1	0.166667	0.0384615	ANN=C|missense_variant|MODERATE|GPALN_009672|GPALN_009672|transcript|GPALN_009672-T1|protein_coding|1/18|c.28A>C|p.Ile10Leu|28/2262|28/2262|10/753||,C|upstream_gene_variant|MODIFIER|GPALN_009671|GPALN_009671|transcript|GPALN_009671-T1|protein_coding||c.-2510T>G|||||2376|	H3
Gpscaff_31	57439	A	G	snp	GPALN_009672	RBP-1 protein	753	1.4e-95	F:protein binding; P:carbohydrate metabolic process; F:chitin binding	1	1	0.0833333	0.121212	ANN=G|missense_variant|MODERATE|GPALN_009672|GPALN_009672|transcript|GPALN_009672-T1|protein_coding|5/18|c.439A>G|p.Ile147Val|439/2262|439/2262|147/753||	H3
Gpscaff_31	57556	A	T	snp	GPALN_009672	RBP-1 protein	753	1.4e-95	F:protein binding; P:carbohydrate metabolic process; F:chitin binding	1	1	0	0.09375	ANN=T|missense_variant|MODERATE|GPALN_009672|GPALN_009672|transcript|GPALN_009672-T1|protein_coding|5/18|c.556A>T|p.Ile186Phe|556/2262|556/2262|186/753||	H3
Gpscaff_31	62904	G	C	snp	GPALN_009672	RBP-1 protein	753	1.4e-95	F:protein binding; P:carbohydrate metabolic process; F:chitin binding	1	1	0.153846	0	ANN=C|missense_variant|MODERATE|GPALN_009672|GPALN_009672|transcript|GPALN_009672-T1|protein_coding|17/18|c.2120G>C|p.Gly707Ala|2120/2262|2120/2262|707/753||,C|downstream_gene_variant|MODIFIER|GPALN_009673|GPALN_009673|transcript|GPALN_009673-T1|protein_coding||c.*1892C>G|||||1892|	H3
Gpscaff_31	121741	A	C	snp	GPALN_009680	EF hand	905	8e-162	F:calcium ion binding	1	1	0.121622	0.0659341	ANN=C|missense_variant|MODERATE|GPALN_009680|GPALN_009680|transcript|GPALN_009680-T1|protein_coding|8/23|c.1280T>G|p.Leu427Arg|1280/2718|1280/2718|427/905||	H3
Gpscaff_31	122320	G	C	snp	GPALN_009680	EF hand	905	8e-162	F:calcium ion binding	0.93578	0.990196	0.043956	0.0353982	ANN=C|missense_variant|MODERATE|GPALN_009680|GPALN_009680|transcript|GPALN_009680-T1|protein_coding|7/23|c.1140C>G|p.His380Gln|1140/2718|1140/2718|380/905||	H3
Gpscaff_31	134559	A	C	snp	GPALN_009681	RBP-1 protein	309	2.2e-31	F:protein binding	0.980519	1	0.147368	0.0588235	ANN=C|missense_variant|MODERATE|GPALN_009681|GPALN_009681|transcript|GPALN_009681-T1|protein_coding|5/5|c.874A>C|p.Ile292Leu|949/1301|874/930|292/309||,C|downstream_gene_variant|MODIFIER|GPALN_009682|GPALN_009682|transcript|GPALN_009682-T1|protein_coding||c.*1316T>G|||||1055|	H3
Gpscaff_31	140829	CA	TG	mnp	GPALN_009683	RBP-1 protein	246	1.5e-46	F:protein binding	1	1	0.106383	0.0645161	ANN=TG|missense_variant&splice_region_variant|MODERATE|GPALN_009683|GPALN_009683|transcript|GPALN_009683-T1|protein_coding|3/5|c.293_294delTGinsCA|p.Met98Thr|294/920|293/741|98/246||,TG|upstream_gene_variant|MODIFIER|GPALN_009682|GPALN_009682|transcript|GPALN_009682-T1|protein_coding||c.-3306_-3305delTGinsCA|||||3235|,TG|upstream_gene_variant|MODIFIER|GPALN_009684|GPALN_009684|transcript|GPALN_00…	H3
Gpscaff_31	147416	C	T	snp	GPALN_009684	Zyg eleven-related protein 1	501	2.7e-95	no GO terms	0.95	0.971963	0.22619	0.0762712	ANN=T|missense_variant|MODERATE|GPALN_009684|GPALN_009684|transcript|GPALN_009684-T1|protein_coding|9/10|c.1240C>T|p.Pro414Ser|1274/1783|1240/1506|414/501||,T|downstream_gene_variant|MODIFIER|GPALN_009685|GPALN_009685|transcript|GPALN_009685-T1|protein_coding||c.*3479G>A|||||3479|	H3
Gpscaff_31	154522	T	C	snp	GPALN_009685	Beta-1,3-galactosyltransferase brn	440	8.3e-56	P:protein glycosylation; F:galactosyltransferase activity; C:membrane	1	1	0.0689655	0.216495	ANN=C|missense_variant|MODERATE|GPALN_009685|GPALN_009685|transcript|GPALN_009685-T1|protein_coding|1/8|c.130A>G|p.Asn44Asp|130/1323|130/1323|44/440||,C|downstream_gene_variant|MODIFIER|GPALN_009686|GPALN_009686|transcript|GPALN_009686-T1|protein_coding||c.*874A>G|||||874|	H3
Gpscaff_31	177026	T	C	snp	GPALN_009689	NA	226	NA	no GO terms	0.979798	0.955556	0.159091	0.0666667	ANN=C|missense_variant|MODERATE|GPALN_009689|GPALN_009689|transcript|GPALN_009689-T1|protein_coding|7/8|c.497T>C|p.Met166Thr|551/790|497/681|166/226||,C|upstream_gene_variant|MODIFIER|GPALN_009690|GPALN_009690|transcript|GPALN_009690-T1|protein_coding||c.-1527T>C|||||1527|,C|downstream_gene_variant|MODIFIER|GPALN_009688|GPALN_009688|transcript|GPALN_009688-T1|protein_coding||c.*1810T>C|||||1703|	H3
Gpscaff_31	178020	AC	TA	mnp	GPALN_009689	NA	226	NA	no GO terms	0.909091	0.880435	0.0823529	0.0409836	ANN=TA|missense_variant|MODERATE|GPALN_009689|GPALN_009689|transcript|GPALN_009689-T1|protein_coding|8/8|c.676_677delACinsTA|p.Thr226Tyr|730/790|676/681|226/226||,TA|upstream_gene_variant|MODIFIER|GPALN_009690|GPALN_009690|transcript|GPALN_009690-T1|protein_coding||c.-533_-532delACinsTA|||||533|,TA|downstream_gene_variant|MODIFIER|GPALN_009688|GPALN_009688|transcript|GPALN_009688-T1|protein_codin…	H3
Gpscaff_31	210239	A	T	snp	GPALN_009696	carbonyl reductase [NADPH] 1-like	279	2e-79	no GO terms	1	1	0.131148	0.0614035	ANN=T|missense_variant|MODERATE|GPALN_009696|GPALN_009696|transcript|GPALN_009696-T1|protein_coding|3/7|c.149A>T|p.Glu50Val|149/840|149/840|50/279||,T|upstream_gene_variant|MODIFIER|GPALN_009697|GPALN_009697|transcript|GPALN_009697-T1|protein_coding||c.-2848A>T|||||2848|,T|downstream_gene_variant|MODIFIER|GPALN_009694|GPALN_009694|transcript|GPALN_009694-T1|protein_coding||c.*4882A>T|||||4882|,T|…	H3
Gpscaff_31	213919	G	T	snp	GPALN_009697	RNA polymerase II subunit A C-terminal domain phosphatase SSU72	813	1.2e-79	F:phosphoprotein phosphatase activity; F:protein binding; C:nucleus; P:mRNA processing	1	1	0.114583	0.00943396	ANN=T|missense_variant&splice_region_variant|MODERATE|GPALN_009697|GPALN_009697|transcript|GPALN_009697-T1|protein_coding|4/17|c.633G>T|p.Glu211Asp|633/2442|633/2442|211/813||,T|downstream_gene_variant|MODIFIER|GPALN_009696|GPALN_009696|transcript|GPALN_009696-T1|protein_coding||c.*2789G>T|||||2789|	H3
Gpscaff_31	219544	C	T	snp	GPALN_009697	RNA polymerase II subunit A C-terminal domain phosphatase SSU72	813	1.2e-79	F:phosphoprotein phosphatase activity; F:protein binding; C:nucleus; P:mRNA processing	0.906977	0.917808	0.0697674	0.0588235	ANN=T|missense_variant|MODERATE|GPALN_009697|GPALN_009697|transcript|GPALN_009697-T1|protein_coding|8/17|c.1240C>T|p.Pro414Ser|1240/2442|1240/2442|414/813||	H3
Gpscaff_31	231225	A	G	snp	GPALN_009699	NA	740	NA	no GO terms	0.836538	0.825397	0.102564	0.0291971	ANN=G|missense_variant|MODERATE|GPALN_009699|GPALN_009699|transcript|GPALN_009699-T1|protein_coding|2/17|c.196A>G|p.Ile66Val|196/2223|196/2223|66/740||,G|upstream_gene_variant|MODIFIER|GPALN_009698|GPALN_009698|transcript|GPALN_009698-T1|protein_coding||c.-1930T>C|||||1930|	H3
Gpscaff_31	231595	C	T	snp	GPALN_009699	NA	740	NA	no GO terms	0.863636	0.936842	0.0617284	0.0854701	ANN=T|missense_variant|MODERATE|GPALN_009699|GPALN_009699|transcript|GPALN_009699-T1|protein_coding|4/17|c.383C>T|p.Pro128Leu|383/2223|383/2223|128/740||,T|upstream_gene_variant|MODIFIER|GPALN_009698|GPALN_009698|transcript|GPALN_009698-T1|protein_coding||c.-2300G>A|||||2300|,T|upstream_gene_variant|MODIFIER|GPALN_009700|GPALN_009700|transcript|GPALN_009700-T1|protein_coding||c.-4715C>T|||||4715|	H3
Gpscaff_31	292198	C	T	snp	GPALN_009710	NA	524	NA	F:DNA binding	0.924812	0.915584	0.125874	0.06	ANN=T|missense_variant&splice_region_variant|MODERATE|GPALN_009710|GPALN_009710|transcript|GPALN_009710-T1|protein_coding|8/8|c.1448G>A|p.Cys483Tyr|1519/1807|1448/1575|483/524||,T|upstream_gene_variant|MODIFIER|GPALN_009709|GPALN_009709|transcript|GPALN_009709-T1|protein_coding||c.-1835G>A|||||1709|	H3
Gpscaff_31	306882	T	G	snp	GPALN_009712	RBP-1 protein	579	2.6e-49	F:protein binding	1	0.96	0.103448	0.0434783	ANN=G|missense_variant|MODERATE|GPALN_009712|GPALN_009712|transcript|GPALN_009712-T1|protein_coding|9/12|c.1230A>C|p.Glu410Asp|1263/1936|1230/1740|410/579||,G|upstream_gene_variant|MODIFIER|GPALN_009713|GPALN_009713|transcript|GPALN_009713-T1|protein_coding||c.-4396T>G|||||4396|	H3
Gpscaff_31	313162	G	T	snp	GPALN_009714	RBP-1 protein	517	1.2e-42	F:protein binding	0.851064	0.848684	0.10101	0.0620155	ANN=T|missense_variant|MODERATE|GPALN_009714|GPALN_009714|transcript|GPALN_009714-T1|protein_coding|9/9|c.1536C>A|p.Asn512Lys|1536/1554|1536/1554|512/517||,T|upstream_gene_variant|MODIFIER|GPALN_009712|GPALN_009712|transcript|GPALN_009712-T1|protein_coding||c.-3628C>A|||||3595|,T|downstream_gene_variant|MODIFIER|GPALN_009713|GPALN_009713|transcript|GPALN_009713-T1|protein_coding||c.*777G>T|||||77…	H3
Gpscaff_31	315486	C	T	snp	GPALN_009714	RBP-1 protein	517	1.2e-42	F:protein binding	0.977941	0.980392	0.0852713	0.0431035	ANN=T|missense_variant|MODERATE|GPALN_009714|GPALN_009714|transcript|GPALN_009714-T1|protein_coding|2/9|c.412G>A|p.Glu138Lys|412/1554|412/1554|138/517||,T|upstream_gene_variant|MODIFIER|GPALN_009716|GPALN_009716|transcript|GPALN_009716-T1|protein_coding||c.-3549C>T|||||3549|,T|downstream_gene_variant|MODIFIER|GPALN_009713|GPALN_009713|transcript|GPALN_009713-T1|protein_coding||c.*3101C>T|||||3101…	H3
Gpscaff_31	336308	AAATGC	AC	del	GPALN_009719	preprotein translocase subunit SecA	1153	1.2e-125	F:ATP binding; P:protein targeting; P:intracellular protein transport; C:membrane; P:protein import	1	1	0.135135	0.0808081	ANN=AC|frameshift_variant|HIGH|GPALN_009719|GPALN_009719|transcript|GPALN_009719-T1|protein_coding|3/16|c.177_180delCATT|p.Ile60fs|180/3462|177/3462|59/1153||,AC|upstream_gene_variant|MODIFIER|GPALN_009720|GPALN_009720|transcript|GPALN_009720-T1|protein_coding||c.-2277_-2274delAATG|||||2277|;LOF=(GPALN_009719|GPALN_009719|1|1.00)	H3
Gpscaff_31	331165	T	G	snp	GPALN_009719	preprotein translocase subunit SecA	1153	1.2e-125	F:ATP binding; P:protein targeting; P:intracellular protein transport; C:membrane; P:protein import	0.942857	0.977273	0	0.230769	ANN=G|missense_variant|MODERATE|GPALN_009719|GPALN_009719|transcript|GPALN_009719-T1|protein_coding|13/16|c.2679A>C|p.Glu893Asp|2679/3462|2679/3462|893/1153||,G|downstream_gene_variant|MODIFIER|GPALN_009718|GPALN_009718|transcript|GPALN_009718-T1|protein_coding||c.*3456T>G|||||3456|	H3
Gpscaff_31	331188	TG	GA	complex	GPALN_009719	preprotein translocase subunit SecA	1153	1.2e-125	F:ATP binding; P:protein targeting; P:intracellular protein transport; C:membrane; P:protein import	0.954545	0.963636	0	0.2	ANN=GA|missense_variant|MODERATE|GPALN_009719|GPALN_009719|transcript|GPALN_009719-T1|protein_coding|13/16|c.2655_2656delCAinsTC|p.Lys886Gln|2656/3462|2655/3462|885/1153||,GA|downstream_gene_variant|MODIFIER|GPALN_009718|GPALN_009718|transcript|GPALN_009718-T1|protein_coding||c.*3479_*3480delTGinsGA|||||3479|	H3
Gpscaff_31	331211	T	A	snp	GPALN_009719	preprotein translocase subunit SecA	1153	1.2e-125	F:ATP binding; P:protein targeting; P:intracellular protein transport; C:membrane; P:protein import	0.941176	0.965517	0	0.103448	ANN=A|missense_variant|MODERATE|GPALN_009719|GPALN_009719|transcript|GPALN_009719-T1|protein_coding|13/16|c.2633A>T|p.Asn878Ile|2633/3462|2633/3462|878/1153||,A|downstream_gene_variant|MODIFIER|GPALN_009718|GPALN_009718|transcript|GPALN_009718-T1|protein_coding||c.*3502T>A|||||3502|	H3
Gpscaff_31	331230	AGTTTGGC	TGTGTGGG	complex	GPALN_009719	preprotein translocase subunit SecA	1153	1.2e-125	F:ATP binding; P:protein targeting; P:intracellular protein transport; C:membrane; P:protein import	0.895833	0.962963	0	0.0857143	ANN=TGTGTGGG|missense_variant|MODERATE|GPALN_009719|GPALN_009719|transcript|GPALN_009719-T1|protein_coding|13/16|c.2607_2614delGCCAAACTinsCCCACACA|p.ArgProAsnSer869SerProHisThr|2614/3462|2607/3462|869/1153||,TGTGTGGG|downstream_gene_variant|MODIFIER|GPALN_009718|GPALN_009718|transcript|GPALN_009718-T1|protein_coding||c.*3521_*3528delAGTTTGGCinsTGTGTGGG|||||3521|	H3
Gpscaff_31	331261	CCAT	GCTC	complex	GPALN_009719	preprotein translocase subunit SecA	1153	1.2e-125	F:ATP binding; P:protein targeting; P:intracellular protein transport; C:membrane; P:protein import	0.895833	0.953846	0.0588235	0.0588235	ANN=GCTC|missense_variant|MODERATE|GPALN_009719|GPALN_009719|transcript|GPALN_009719-T1|protein_coding|13/16|c.2580_2583delATGGinsGAGC|p.Trp861Ser|2583/3462|2580/3462|860/1153||,GCTC|downstream_gene_variant|MODIFIER|GPALN_009718|GPALN_009718|transcript|GPALN_009718-T1|protein_coding||c.*3552_*3555delCCATinsGCTC|||||3552|	H3
Gpscaff_31	331276	CTCATTA	ATCCGTT	complex	GPALN_009719	preprotein translocase subunit SecA	1153	1.2e-125	F:ATP binding; P:protein targeting; P:intracellular protein transport; C:membrane; P:protein import	0.895833	0.955882	0.0476191	0.027027	ANN=ATCCGTT|missense_variant|MODERATE|GPALN_009719|GPALN_009719|transcript|GPALN_009719-T1|protein_coding|13/16|c.2562_2568delTAATGAGinsAACGGAT|p.AsnGlu855ThrAsp|2568/3462|2562/3462|854/1153||,ATCCGTT|downstream_gene_variant|MODIFIER|GPALN_009718|GPALN_009718|transcript|GPALN_009718-T1|protein_coding||c.*3567_*3573delCTCATTAinsATCCGTT|||||3567|	H3
Gpscaff_31	334059	GTCAT	TCCAG	complex	GPALN_009719	preprotein translocase subunit SecA	1153	1.2e-125	F:ATP binding; P:protein targeting; P:intracellular protein transport; C:membrane; P:protein import	0.941176	0.963636	0.111111	0.0416667	ANN=TCCAG|missense_variant|MODERATE|GPALN_009719|GPALN_009719|transcript|GPALN_009719-T1|protein_coding|9/16|c.1420_1424delATGACinsCTGGA|p.MetThr474LeuAsp|1424/3462|1420/3462|474/1153||,TCCAG|upstream_gene_variant|MODIFIER|GPALN_009720|GPALN_009720|transcript|GPALN_009720-T1|protein_coding||c.-4527_-4523delGTCATinsTCCAG|||||4527|	H3
Gpscaff_31	334499	C	T	snp	GPALN_009719	preprotein translocase subunit SecA	1153	1.2e-125	F:ATP binding; P:protein targeting; P:intracellular protein transport; C:membrane; P:protein import	0.958333	0.808511	0.016129	0	ANN=T|missense_variant|MODERATE|GPALN_009719|GPALN_009719|transcript|GPALN_009719-T1|protein_coding|8/16|c.1117G>A|p.Glu373Lys|1117/3462|1117/3462|373/1153||,T|upstream_gene_variant|MODIFIER|GPALN_009720|GPALN_009720|transcript|GPALN_009720-T1|protein_coding||c.-4087C>T|||||4087|	H3
Gpscaff_31	334532	T	G	snp	GPALN_009719	preprotein translocase subunit SecA	1153	1.2e-125	F:ATP binding; P:protein targeting; P:intracellular protein transport; C:membrane; P:protein import	0.980769	0.864865	0.130435	0.0491803	ANN=G|missense_variant|MODERATE|GPALN_009719|GPALN_009719|transcript|GPALN_009719-T1|protein_coding|8/16|c.1084A>C|p.Lys362Gln|1084/3462|1084/3462|362/1153||,G|upstream_gene_variant|MODIFIER|GPALN_009720|GPALN_009720|transcript|GPALN_009720-T1|protein_coding||c.-4054T>G|||||4054|	H3
Gpscaff_31	334541	T	C	snp	GPALN_009719	preprotein translocase subunit SecA	1153	1.2e-125	F:ATP binding; P:protein targeting; P:intracellular protein transport; C:membrane; P:protein import	0.97619	0.871795	0.0666667	0	ANN=C|missense_variant|MODERATE|GPALN_009719|GPALN_009719|transcript|GPALN_009719-T1|protein_coding|8/16|c.1075A>G|p.Lys359Glu|1075/3462|1075/3462|359/1153||,C|upstream_gene_variant|MODIFIER|GPALN_009720|GPALN_009720|transcript|GPALN_009720-T1|protein_coding||c.-4045T>C|||||4045|	H3
Gpscaff_31	334893	C	T	snp	GPALN_009719	preprotein translocase subunit SecA	1153	1.2e-125	F:ATP binding; P:protein targeting; P:intracellular protein transport; C:membrane; P:protein import	0.884058	0.942857	0.0681818	0.0410959	ANN=T|missense_variant|MODERATE|GPALN_009719|GPALN_009719|transcript|GPALN_009719-T1|protein_coding|7/16|c.979G>A|p.Glu327Lys|979/3462|979/3462|327/1153||,T|upstream_gene_variant|MODIFIER|GPALN_009720|GPALN_009720|transcript|GPALN_009720-T1|protein_coding||c.-3693C>T|||||3693|	H3
Gpscaff_31	334984	TT	GC	mnp	GPALN_009719	preprotein translocase subunit SecA	1153	1.2e-125	F:ATP binding; P:protein targeting; P:intracellular protein transport; C:membrane; P:protein import	0.790323	0.847458	0.106383	0.0224719	ANN=GC|missense_variant|MODERATE|GPALN_009719|GPALN_009719|transcript|GPALN_009719-T1|protein_coding|7/16|c.887_888delAAinsGC|p.Gln296Arg|888/3462|887/3462|296/1153||,GC|upstream_gene_variant|MODIFIER|GPALN_009720|GPALN_009720|transcript|GPALN_009720-T1|protein_coding||c.-3602_-3601delTTinsGC|||||3602|	H3
Gpscaff_31	335009	T	G	snp	GPALN_009719	preprotein translocase subunit SecA	1153	1.2e-125	F:ATP binding; P:protein targeting; P:intracellular protein transport; C:membrane; P:protein import	0.813559	0.849057	0.0923077	0.0291262	ANN=G|missense_variant|MODERATE|GPALN_009719|GPALN_009719|transcript|GPALN_009719-T1|protein_coding|7/16|c.863A>C|p.Glu288Ala|863/3462|863/3462|288/1153||,G|upstream_gene_variant|MODIFIER|GPALN_009720|GPALN_009720|transcript|GPALN_009720-T1|protein_coding||c.-3577T>G|||||3577|	H3
Gpscaff_31	335063	ATCAAA	GTCAGG	complex	GPALN_009719	preprotein translocase subunit SecA	1153	1.2e-125	F:ATP binding; P:protein targeting; P:intracellular protein transport; C:membrane; P:protein import	0.796296	0.928571	0.14	0.0163934	ANN=GTCAGG|missense_variant|MODERATE|GPALN_009719|GPALN_009719|transcript|GPALN_009719-T1|protein_coding|7/16|c.804_809delTTTGATinsCCTGAC|p.Met270Thr|809/3462|804/3462|268/1153||,GTCAGG|upstream_gene_variant|MODIFIER|GPALN_009720|GPALN_009720|transcript|GPALN_009720-T1|protein_coding||c.-3523_-3518delATCAAAinsGTCAGG|||||3523|	H3
Gpscaff_31	335073	C	T	snp	GPALN_009719	preprotein translocase subunit SecA	1153	1.2e-125	F:ATP binding; P:protein targeting; P:intracellular protein transport; C:membrane; P:protein import	0.810345	0.934426	0.137255	0.03125	ANN=T|missense_variant|MODERATE|GPALN_009719|GPALN_009719|transcript|GPALN_009719-T1|protein_coding|7/16|c.799G>A|p.Gly267Ser|799/3462|799/3462|267/1153||,T|upstream_gene_variant|MODIFIER|GPALN_009720|GPALN_009720|transcript|GPALN_009720-T1|protein_coding||c.-3513C>T|||||3513|	H3
Gpscaff_31	335086	C	A	snp	GPALN_009719	preprotein translocase subunit SecA	1153	1.2e-125	F:ATP binding; P:protein targeting; P:intracellular protein transport; C:membrane; P:protein import	0.813559	0.901639	0.142857	0.0277778	ANN=A|missense_variant|MODERATE|GPALN_009719|GPALN_009719|transcript|GPALN_009719-T1|protein_coding|7/16|c.786G>T|p.Met262Ile|786/3462|786/3462|262/1153||,A|upstream_gene_variant|MODIFIER|GPALN_009720|GPALN_009720|transcript|GPALN_009720-T1|protein_coding||c.-3500C>A|||||3500|	H3
Gpscaff_31	358327	ATG	ATTG	ins	GPALN_009724	RNA exonuclease 4	503	1.6e-31	F:nucleic acid binding	0.923077	0.78125	0.04	0.0446429	ANN=ATTG|frameshift_variant|HIGH|GPALN_009724|GPALN_009724|transcript|GPALN_009724-T1|protein_coding|2/7|c.248_249insA|p.Leu84fs|317/1581|248/1512|83/503||,ATTG|downstream_gene_variant|MODIFIER|GPALN_009723|GPALN_009723|transcript|GPALN_009723-T1|protein_coding||c.*4054dupT|||||4055|;LOF=(GPALN_009724|GPALN_009724|1|1.00)	H3
Gpscaff_31	359182	CGC	CTGC	ins	GPALN_009724	RNA exonuclease 4	503	1.6e-31	F:nucleic acid binding	0.883117	0.881356	0.122222	0.0373832	ANN=CTGC|frameshift_variant|HIGH|GPALN_009724|GPALN_009724|transcript|GPALN_009724-T1|protein_coding|1/7|c.157_158insA|p.Arg53fs|226/1581|157/1512|53/503||,CTGC|downstream_gene_variant|MODIFIER|GPALN_009723|GPALN_009723|transcript|GPALN_009723-T1|protein_coding||c.*4908_*4909insT|||||4909|;LOF=(GPALN_009724|GPALN_009724|1|1.00)	H3
Gpscaff_31	359177	C	T	snp	GPALN_009724	RNA exonuclease 4	503	1.6e-31	F:nucleic acid binding	0.107143	0.133333	0.891304	0.962963	ANN=T|missense_variant|MODERATE|GPALN_009724|GPALN_009724|transcript|GPALN_009724-T1|protein_coding|1/7|c.163G>A|p.Gly55Arg|232/1581|163/1512|55/503||,T|downstream_gene_variant|MODIFIER|GPALN_009723|GPALN_009723|transcript|GPALN_009723-T1|protein_coding||c.*4903C>T|||||4903|	S. vernei
Gpscaff_31	905537	GAAAAT	GAAAG	complex	GPALN_009786	NA	236	NA	no GO terms	0.927536	0.820896	0.09375	0.326087	ANN=G|frameshift_variant&missense_variant|HIGH|GPALN_009786|GPALN_009786|transcript|GPALN_009786-T1|protein_coding|6/6|c.586_587delATinsG|p.Ile196fs|586/711|586/711|196/236||,G|upstream_gene_variant|MODIFIER|GPALN_009785|GPALN_009785|transcript|GPALN_009785-T1|protein_coding||c.-3217_-3216delATinsC|||||3216|,G|downstream_gene_variant|MODIFIER|GPALN_009784|GPALN_009784|transcript|GPALN_009784-T1|p…	H3
Gpscaff_31	1146219	ACAAC	GCAAT	complex	GPALN_009814	RBP-1 protein	148	7.4e-33	F:protein binding	1	1	0.3	0	ANN=GCAAT|missense_variant|MODERATE|GPALN_009814|GPALN_009814|transcript|GPALN_009814-T1|protein_coding|3/3|c.427_431delGTTGTinsATTGC|p.ValVal143IleAla|431/447|427/447|143/148||,GCAAT|upstream_gene_variant|MODIFIER|GPALN_009812|GPALN_009812|transcript|GPALN_009812-T1|protein_coding||c.-4316_-4312delGTTGTinsATTGC|||||4312|,GCAAT|upstream_gene_variant|MODIFIER|GPALN_009815|GPALN_009815|transcript|G…	H3
Gpscaff_31	1146300	G	A	snp	GPALN_009814	RBP-1 protein	148	7.4e-33	F:protein binding	1	1	0.227273	0.037037	ANN=A|missense_variant|MODERATE|GPALN_009814|GPALN_009814|transcript|GPALN_009814-T1|protein_coding|3/3|c.350C>T|p.Ala117Val|350/447|350/447|117/148||,A|upstream_gene_variant|MODIFIER|GPALN_009812|GPALN_009812|transcript|GPALN_009812-T1|protein_coding||c.-4393C>T|||||4393|,A|upstream_gene_variant|MODIFIER|GPALN_009815|GPALN_009815|transcript|GPALN_009815-T1|protein_coding||c.-4360G>A|||||4326|,A|…	H3
Gpscaff_31	1146484	AGCTG	CGCTT	complex	GPALN_009814	RBP-1 protein	148	7.4e-33	F:protein binding	1	1	0.0967742	0	ANN=CGCTT|missense_variant|MODERATE|GPALN_009814|GPALN_009814|transcript|GPALN_009814-T1|protein_coding|2/3|c.310_314delCAGCTinsAAGCG|p.GlnLeu104LysArg|314/447|310/447|104/148||,CGCTT|upstream_gene_variant|MODIFIER|GPALN_009812|GPALN_009812|transcript|GPALN_009812-T1|protein_coding||c.-4581_-4577delCAGCTinsAAGCG|||||4577|,CGCTT|upstream_gene_variant|MODIFIER|GPALN_009815|GPALN_009815|transcript|G…	H3
Gpscaff_31	1146508	C	A	snp	GPALN_009814	RBP-1 protein	148	7.4e-33	F:protein binding	1	1	0.153846	0	ANN=A|missense_variant|MODERATE|GPALN_009814|GPALN_009814|transcript|GPALN_009814-T1|protein_coding|2/3|c.290G>T|p.Ser97Ile|290/447|290/447|97/148||,A|upstream_gene_variant|MODIFIER|GPALN_009812|GPALN_009812|transcript|GPALN_009812-T1|protein_coding||c.-4601G>T|||||4601|,A|upstream_gene_variant|MODIFIER|GPALN_009815|GPALN_009815|transcript|GPALN_009815-T1|protein_coding||c.-4152C>A|||||4118|,A|do…	H3
Gpscaff_31	1146563	A	G	snp	GPALN_009814	RBP-1 protein	148	7.4e-33	F:protein binding	1	1	0.258064	0	ANN=G|missense_variant|MODERATE|GPALN_009814|GPALN_009814|transcript|GPALN_009814-T1|protein_coding|2/3|c.235T>C|p.Ser79Pro|235/447|235/447|79/148||,G|upstream_gene_variant|MODIFIER|GPALN_009812|GPALN_009812|transcript|GPALN_009812-T1|protein_coding||c.-4656T>C|||||4656|,G|upstream_gene_variant|MODIFIER|GPALN_009815|GPALN_009815|transcript|GPALN_009815-T1|protein_coding||c.-4097A>G|||||4063|,G|do…	H3
Gpscaff_31	1146577	C	A	snp	GPALN_009814	RBP-1 protein	148	7.4e-33	F:protein binding	1	1	0.272727	0	ANN=A|missense_variant|MODERATE|GPALN_009814|GPALN_009814|transcript|GPALN_009814-T1|protein_coding|2/3|c.221G>T|p.Ser74Ile|221/447|221/447|74/148||,A|upstream_gene_variant|MODIFIER|GPALN_009812|GPALN_009812|transcript|GPALN_009812-T1|protein_coding||c.-4670G>T|||||4670|,A|upstream_gene_variant|MODIFIER|GPALN_009815|GPALN_009815|transcript|GPALN_009815-T1|protein_coding||c.-4083C>A|||||4049|,A|do…	H3
Gpscaff_32	892282	G	A	snp	GPALN_009915	RBP-1 protein	233	2.4e-46	F:protein binding	1	1	0.1	0.0729167	ANN=A|missense_variant|MODERATE|GPALN_009915|GPALN_009915|transcript|GPALN_009915-T1|protein_coding|3/6|c.173C>T|p.Ala58Val|173/702|173/702|58/233||,A|upstream_gene_variant|MODIFIER|GPALN_009916|GPALN_009916|transcript|GPALN_009916-T1|protein_coding||c.-3302G>A|||||3302|	H3
Gpscaff_32	894401	T	A	snp	GPALN_009915	RBP-1 protein	233	2.4e-46	F:protein binding	0.153846	0	1	1	ANN=A|missense_variant|MODERATE|GPALN_009915|GPALN_009915|transcript|GPALN_009915-T1|protein_coding|1/6|c.7A>T|p.Thr3Ser|7/702|7/702|3/233||,A|upstream_gene_variant|MODIFIER|GPALN_009916|GPALN_009916|transcript|GPALN_009916-T1|protein_coding||c.-1183T>A|||||1183|	S. vernei
Gpscaff_32	903243	A	T	snp	GPALN_009917	RBP-1 protein	424	4.1e-52	F:protein binding	0.313725	0.114754	0.875	1	ANN=T|missense_variant|MODERATE|GPALN_009917|GPALN_009917|transcript|GPALN_009917-T1|protein_coding|6/8|c.891T>A|p.Asn297Lys|1066/1582|891/1275|297/424||,T|upstream_gene_variant|MODIFIER|GPALN_009918|GPALN_009918|transcript|GPALN_009918-T1|protein_coding||c.-4854A>T|||||4661|	S. vernei
Gpscaff_33	254513	T	C	snp	GPALN_009962	NA	906	NA	F:transferase activity	0.193548	0.133333	0.87234	0.916667	ANN=C|missense_variant|MODERATE|GPALN_009962|GPALN_009962|transcript|GPALN_009962-T1|protein_coding|3/5|c.647T>C|p.Val216Ala|1619/3693|647/2721|216/906||,C|upstream_gene_variant|MODIFIER|GPALN_009961|GPALN_009961|transcript|GPALN_009961-T1|protein_coding||c.-2349A>G|||||2347|,C|downstream_gene_variant|MODIFIER|GPALN_009960|GPALN_009960|transcript|GPALN_009960-T1|protein_coding||c.*4630T>C|||||431…	S. vernei
Gpscaff_33	254518	A	G	snp	GPALN_009962	NA	906	NA	F:transferase activity	0.1875	0.0714286	0.833333	0.907895	ANN=G|missense_variant|MODERATE|GPALN_009962|GPALN_009962|transcript|GPALN_009962-T1|protein_coding|3/5|c.652A>G|p.Thr218Ala|1624/3693|652/2721|218/906||,G|upstream_gene_variant|MODIFIER|GPALN_009961|GPALN_009961|transcript|GPALN_009961-T1|protein_coding||c.-2354T>C|||||2352|,G|downstream_gene_variant|MODIFIER|GPALN_009960|GPALN_009960|transcript|GPALN_009960-T1|protein_coding||c.*4635A>G|||||431…	S. vernei
Gpscaff_34	88022	T	A	snp	GPALN_010112	group XV phospholipase A2-like	448	2.3e-29	P:lipid metabolic process; F:O-acyltransferase activity	0.106667	0.186275	0.890411	0.85	ANN=A|missense_variant|MODERATE|GPALN_010112|GPALN_010112|transcript|GPALN_010112-T1|protein_coding|7/9|c.837T>A|p.Asp279Glu|837/1347|837/1347|279/448||,A|downstream_gene_variant|MODIFIER|GPALN_010113|GPALN_010113|transcript|GPALN_010113-T1|protein_coding||c.*3071A>T|||||3071|	S. vernei
Gpscaff_34	97970	C	A	snp	GPALN_010114	NA	475	NA	F:DNA-binding transcription factor activity; P:regulation of transcription, DNA-templated	0.239316	0.174312	0.919355	0.795181	ANN=A|missense_variant|MODERATE|GPALN_010114|GPALN_010114|transcript|GPALN_010114-T1|protein_coding|4/11|c.340C>A|p.Pro114Thr|361/2351|340/1428|114/475||,A|upstream_gene_variant|MODIFIER|GPALN_010113|GPALN_010113|transcript|GPALN_010113-T1|protein_coding||c.-3281G>T|||||3281|,A|upstream_gene_variant|MODIFIER|GPALN_010115|GPALN_010115|transcript|GPALN_010115-T1|protein_coding||c.-4109C>A|||||3954|	S. vernei
Gpscaff_34	135436	TAT	CAA	complex	GPALN_010123	NA	465	NA	F:protein binding	0.338462	0.244444	0.991453	0.91791	ANN=CAA|missense_variant|MODERATE|GPALN_010123|GPALN_010123|transcript|GPALN_010123-T1|protein_coding|4/6|c.679_681delTATinsCAA|p.Tyr227Gln|679/1537|679/1398|227/465||,CAA|downstream_gene_variant|MODIFIER|GPALN_010124|GPALN_010124|transcript|GPALN_010124-T1|protein_coding||c.*3499_*3501delATAinsTTG|||||3501|	S. vernei
Gpscaff_34	138965	G	T	snp	GPALN_010124	dorsal gland cell-specific expression protein	264	4.6e-17	no IPS match	0.762295	0.843137	0.097561	0.212121	ANN=T|missense_variant|MODERATE|GPALN_010124|GPALN_010124|transcript|GPALN_010124-T1|protein_coding|7/7|c.767C>A|p.Thr256Lys|767/795|767/795|256/264||,T|downstream_gene_variant|MODIFIER|GPALN_010123|GPALN_010123|transcript|GPALN_010123-T1|protein_coding||c.*2589G>T|||||2450|,T|downstream_gene_variant|MODIFIER|GPALN_010125|GPALN_010125|transcript|GPALN_010125-T1|protein_coding||c.*4478C>A|||||4380|	H3
Gpscaff_34	138974	AT	TC	mnp	GPALN_010124	dorsal gland cell-specific expression protein	264	4.6e-17	no IPS match	0.303922	0.182796	0.921053	0.758621	ANN=TC|missense_variant|MODERATE|GPALN_010124|GPALN_010124|transcript|GPALN_010124-T1|protein_coding|7/7|c.757_758delATinsGA|p.Ile253Asp|758/795|757/795|253/264||,TC|downstream_gene_variant|MODIFIER|GPALN_010123|GPALN_010123|transcript|GPALN_010123-T1|protein_coding||c.*2598_*2599delATinsTC|||||2459|,TC|downstream_gene_variant|MODIFIER|GPALN_010125|GPALN_010125|transcript|GPALN_010125-T1|protein_…	S. vernei
Gpscaff_34	139154	GC	CG	complex	GPALN_010124	dorsal gland cell-specific expression protein	264	4.6e-17	no IPS match	0.324786	0.258064	0.972222	0.761905	ANN=CG|missense_variant|MODERATE|GPALN_010124|GPALN_010124|transcript|GPALN_010124-T1|protein_coding|6/7|c.737_738delGCinsCG|p.Ser246Thr|738/795|737/795|246/264||,CG|downstream_gene_variant|MODIFIER|GPALN_010123|GPALN_010123|transcript|GPALN_010123-T1|protein_coding||c.*2778_*2779delGCinsCG|||||2639|,CG|downstream_gene_variant|MODIFIER|GPALN_010125|GPALN_010125|transcript|GPALN_010125-T1|protein_…	S. vernei
Gpscaff_34	139281	C	T	snp	GPALN_010124	dorsal gland cell-specific expression protein	264	4.6e-17	no IPS match	0.198276	0.217391	1	0.792453	ANN=T|missense_variant|MODERATE|GPALN_010124|GPALN_010124|transcript|GPALN_010124-T1|protein_coding|6/7|c.611G>A|p.Gly204Glu|611/795|611/795|204/264||,T|downstream_gene_variant|MODIFIER|GPALN_010123|GPALN_010123|transcript|GPALN_010123-T1|protein_coding||c.*2905C>T|||||2766|,T|downstream_gene_variant|MODIFIER|GPALN_010125|GPALN_010125|transcript|GPALN_010125-T1|protein_coding||c.*4162G>A|||||4064|	S. vernei
Gpscaff_34	139459	TTTT	GTTC	complex	GPALN_010124	dorsal gland cell-specific expression protein	264	4.6e-17	no IPS match	0.647059	0.826667	0	0.297297	ANN=GTTC|missense_variant|MODERATE|GPALN_010124|GPALN_010124|transcript|GPALN_010124-T1|protein_coding|5/7|c.586_589delAAAAinsGAAC|p.LysThr196GluPro|589/795|586/795|196/264||,GTTC|downstream_gene_variant|MODIFIER|GPALN_010123|GPALN_010123|transcript|GPALN_010123-T1|protein_coding||c.*3083_*3086delTTTTinsGTTC|||||2944|,GTTC|downstream_gene_variant|MODIFIER|GPALN_010125|GPALN_010125|transcript|GPAL…	H3
Gpscaff_34	139871	C	T	snp	GPALN_010124	dorsal gland cell-specific expression protein	264	4.6e-17	no IPS match	0.743802	0.747826	0.0344828	0.290323	ANN=T|missense_variant|MODERATE|GPALN_010124|GPALN_010124|transcript|GPALN_010124-T1|protein_coding|4/7|c.230G>A|p.Gly77Asp|230/795|230/795|77/264||,T|downstream_gene_variant|MODIFIER|GPALN_010123|GPALN_010123|transcript|GPALN_010123-T1|protein_coding||c.*3495C>T|||||3356|,T|downstream_gene_variant|MODIFIER|GPALN_010125|GPALN_010125|transcript|GPALN_010125-T1|protein_coding||c.*3572G>A|||||3474|	H3
Gpscaff_34	140009	T	C	snp	GPALN_010124	dorsal gland cell-specific expression protein	264	4.6e-17	no IPS match	0.279661	0.221154	0.928571	0.645161	ANN=C|missense_variant|MODERATE|GPALN_010124|GPALN_010124|transcript|GPALN_010124-T1|protein_coding|4/7|c.92A>G|p.Gln31Arg|92/795|92/795|31/264||,C|downstream_gene_variant|MODIFIER|GPALN_010123|GPALN_010123|transcript|GPALN_010123-T1|protein_coding||c.*3633T>C|||||3494|,C|downstream_gene_variant|MODIFIER|GPALN_010125|GPALN_010125|transcript|GPALN_010125-T1|protein_coding||c.*3434A>G|||||3336|	S. vernei
Gpscaff_34	140110	C	T	snp	GPALN_010124	dorsal gland cell-specific expression protein	264	4.6e-17	no IPS match	0.387387	0.258824	1	0.866667	ANN=T|missense_variant|MODERATE|GPALN_010124|GPALN_010124|transcript|GPALN_010124-T1|protein_coding|3/7|c.37G>A|p.Gly13Arg|37/795|37/795|13/264||,T|downstream_gene_variant|MODIFIER|GPALN_010123|GPALN_010123|transcript|GPALN_010123-T1|protein_coding||c.*3734C>T|||||3595|,T|downstream_gene_variant|MODIFIER|GPALN_010125|GPALN_010125|transcript|GPALN_010125-T1|protein_coding||c.*3333G>A|||||3235|	S. vernei
Gpscaff_34	377061	A	C	snp	GPALN_010149	NA	212	NA	no IPS match	0.205128	0	0.75	0.5625	ANN=C|missense_variant&splice_region_variant|MODERATE|GPALN_010149|GPALN_010149|transcript|GPALN_010149-T1|protein_coding|4/8|c.210T>G|p.Cys70Trp|210/639|210/639|70/212||	S. vernei
Gpscaff_34	389514	CTTTC	CTTTTA	complex	GPALN_010151	NA	147	NA	no IPS match	1	1	0.181818	0	ANN=TA|frameshift_variant&synonymous_variant|HIGH|GPALN_010151|GPALN_010151|transcript|GPALN_010151-T1|protein_coding|1/6|c.21delGinsTA|p.Leu7fs|21/444|21/444|7/147||,TA|downstream_gene_variant|MODIFIER|GPALN_010150|GPALN_010150|transcript|GPALN_010150-T1|protein_coding||c.*4939delCinsTA|||||4939|	H3
Gpscaff_34	389500	C	A	snp	GPALN_010151	NA	147	NA	no IPS match	1	1	0.178571	0	ANN=A|missense_variant|MODERATE|GPALN_010151|GPALN_010151|transcript|GPALN_010151-T1|protein_coding|1/6|c.39G>T|p.Leu13Phe|39/444|39/444|13/147||,A|downstream_gene_variant|MODIFIER|GPALN_010150|GPALN_010150|transcript|GPALN_010150-T1|protein_coding||c.*4921C>A|||||4921|	H3
Gpscaff_34	389528	A	G	snp	GPALN_010151	NA	147	NA	no IPS match	1	1	0.166667	0	ANN=G|missense_variant|MODERATE|GPALN_010151|GPALN_010151|transcript|GPALN_010151-T1|protein_coding|1/6|c.11T>C|p.Val4Ala|11/444|11/444|4/147||,G|downstream_gene_variant|MODIFIER|GPALN_010150|GPALN_010150|transcript|GPALN_010150-T1|protein_coding||c.*4949A>G|||||4949|	H3
Gpscaff_34	389535	C	A	snp	GPALN_010151	NA	147	NA	no IPS match	1	1	0.181818	0	ANN=A|missense_variant|MODERATE|GPALN_010151|GPALN_010151|transcript|GPALN_010151-T1|protein_coding|1/6|c.4G>T|p.Val2Phe|4/444|4/444|2/147||,A|downstream_gene_variant|MODIFIER|GPALN_010150|GPALN_010150|transcript|GPALN_010150-T1|protein_coding||c.*4956C>A|||||4956|	H3
Gpscaff_35	69302	GACGG	AACGC	complex	GPALN_010208	RBP-1 protein	507	5.5e-43	F:protein binding	0.846154	0.944444	0.148148	0.0526316	ANN=AACGC|missense_variant|MODERATE|GPALN_010208|GPALN_010208|transcript|GPALN_010208-T1|protein_coding|12/14|c.1247_1251delCCGTCinsGCGTT|p.Ala416Gly|1251/1524|1247/1524|416/507||	H3
Gpscaff_35	78684	C	A	snp	GPALN_010210	NA	109	NA	no GO terms	1	1	0	0.166667	ANN=A|missense_variant|MODERATE|GPALN_010210|GPALN_010210|transcript|GPALN_010210-T1|protein_coding|1/2|c.154G>T|p.Ala52Ser|154/330|154/330|52/109||,A|downstream_gene_variant|MODIFIER|GPALN_010209|GPALN_010209|transcript|GPALN_010209-T1|protein_coding||c.*908C>A|||||908|,A|downstream_gene_variant|MODIFIER|GPALN_010211|GPALN_010211|transcript|GPALN_010211-T1|protein_coding||c.*2286G>T|||||2286|	H3
Gpscaff_35	78704	G	T	snp	GPALN_010210	NA	109	NA	no GO terms	1	1	0	0.230769	ANN=T|missense_variant|MODERATE|GPALN_010210|GPALN_010210|transcript|GPALN_010210-T1|protein_coding|1/2|c.134C>A|p.Ala45Asp|134/330|134/330|45/109||,T|downstream_gene_variant|MODIFIER|GPALN_010209|GPALN_010209|transcript|GPALN_010209-T1|protein_coding||c.*928G>T|||||928|,T|downstream_gene_variant|MODIFIER|GPALN_010211|GPALN_010211|transcript|GPALN_010211-T1|protein_coding||c.*2266C>A|||||2266|	H3
Gpscaff_35	103188	T	C	snp	GPALN_010213	NA	93	NA	no GO terms	0.916667	1	0.296296	0.0344828	ANN=C|missense_variant|MODERATE|GPALN_010213|GPALN_010213|transcript|GPALN_010213-T1|protein_coding|2/2|c.182T>C|p.Met61Thr|182/282|182/282|61/93||,C|downstream_gene_variant|MODIFIER|GPALN_010212|GPALN_010212|transcript|GPALN_010212-T1|protein_coding||c.*4694T>C|||||4694|WARNING_TRANSCRIPT_INCOMPLETE	H3
Gpscaff_35	103233	G	T	snp	GPALN_010213	NA	93	NA	no GO terms	0.88	1	0.195122	0.0434783	ANN=T|missense_variant|MODERATE|GPALN_010213|GPALN_010213|transcript|GPALN_010213-T1|protein_coding|2/2|c.227G>T|p.Arg76Met|227/282|227/282|76/93||,T|downstream_gene_variant|MODIFIER|GPALN_010212|GPALN_010212|transcript|GPALN_010212-T1|protein_coding||c.*4739G>T|||||4739|WARNING_TRANSCRIPT_INCOMPLETE	H3
Gpscaff_35	103239	A	T	snp	GPALN_010213	NA	93	NA	no GO terms	0.88	1	0.205128	0.0447761	ANN=T|missense_variant|MODERATE|GPALN_010213|GPALN_010213|transcript|GPALN_010213-T1|protein_coding|2/2|c.233A>T|p.His78Leu|233/282|233/282|78/93||,T|downstream_gene_variant|MODIFIER|GPALN_010212|GPALN_010212|transcript|GPALN_010212-T1|protein_coding||c.*4745A>T|||||4745|WARNING_TRANSCRIPT_INCOMPLETE	H3
Gpscaff_35	127978	A	T	snp	GPALN_010217	NA	136	NA	F:protein binding	0.972603	0.995475	0.141304	0.0144231	ANN=T|missense_variant|MODERATE|GPALN_010217|GPALN_010217|transcript|GPALN_010217-T1|protein_coding|3/4|c.268A>T|p.Ile90Leu|268/411|268/411|90/136||,T|upstream_gene_variant|MODIFIER|GPALN_010216|GPALN_010216|transcript|GPALN_010216-T1|protein_coding||c.-2309T>A|||||2309|	H3
Gpscaff_35	147702	C	G	snp	GPALN_010219	B-cell lymphoma 3 protein	384	2.1e-07	F:protein binding	1	1	0.097561	0.00980392	ANN=G|missense_variant|MODERATE|GPALN_010219|GPALN_010219|transcript|GPALN_010219-T1|protein_coding|1/8|c.128G>C|p.Arg43Thr|180/1816|128/1155|43/384||	H3
Gpscaff_35	147736	AC	TT	mnp	GPALN_010219	B-cell lymphoma 3 protein	384	2.1e-07	F:protein binding	1	1	0.0227273	0.00884956	ANN=TT|missense_variant|MODERATE|GPALN_010219|GPALN_010219|transcript|GPALN_010219-T1|protein_coding|1/8|c.93_94delGTinsAA|p.Cys32Ser|146/1816|93/1155|31/384||	H3
Gpscaff_35	147744	G	A	snp	GPALN_010219	B-cell lymphoma 3 protein	384	2.1e-07	F:protein binding	1	1	0.00980392	0.00704225	ANN=A|missense_variant|MODERATE|GPALN_010219|GPALN_010219|transcript|GPALN_010219-T1|protein_coding|1/8|c.86C>T|p.Ala29Val|138/1816|86/1155|29/384||	H3
Gpscaff_35	147754	T	A	snp	GPALN_010219	B-cell lymphoma 3 protein	384	2.1e-07	F:protein binding	1	1	0	0.0128205	ANN=A|missense_variant|MODERATE|GPALN_010219|GPALN_010219|transcript|GPALN_010219-T1|protein_coding|1/8|c.76A>T|p.Thr26Ser|128/1816|76/1155|26/384||	H3
Gpscaff_35	147774	T	C	snp	GPALN_010219	B-cell lymphoma 3 protein	384	2.1e-07	F:protein binding	1	1	0.0078125	0.00591716	ANN=C|missense_variant|MODERATE|GPALN_010219|GPALN_010219|transcript|GPALN_010219-T1|protein_coding|1/8|c.56A>G|p.Asp19Gly|108/1816|56/1155|19/384||	H3
Gpscaff_35	147780	CGG	TGA	complex	GPALN_010219	B-cell lymphoma 3 protein	384	2.1e-07	F:protein binding	1	1	0.00970874	0.0070922	ANN=TGA|missense_variant|MODERATE|GPALN_010219|GPALN_010219|transcript|GPALN_010219-T1|protein_coding|1/8|c.48_50delCCGinsTCA|p.Arg17Gln|102/1816|48/1155|16/384||	H3
Gpscaff_35	147804	A	G	snp	GPALN_010219	B-cell lymphoma 3 protein	384	2.1e-07	F:protein binding	1	1	0.0196078	0.005	ANN=G|missense_variant|MODERATE|GPALN_010219|GPALN_010219|transcript|GPALN_010219-T1|protein_coding|1/8|c.26T>C|p.Leu9Ser|78/1816|26/1155|9/384||	H3
Gpscaff_35	147823	C	G	snp	GPALN_010219	B-cell lymphoma 3 protein	384	2.1e-07	F:protein binding	1	1	0.0542169	0.00480769	ANN=G|missense_variant|MODERATE|GPALN_010219|GPALN_010219|transcript|GPALN_010219-T1|protein_coding|1/8|c.7G>C|p.Glu3Gln|59/1816|7/1155|3/384||	H3
Gpscaff_35	156762	C	T	snp	GPALN_010220	preprotein translocase subunit SecA	1645	5.8e-118	F:protein binding; F:ATP binding; P:protein targeting; P:intracellular protein transport; C:membrane; P:protein import	1	1	0.135338	0.0629921	ANN=T|missense_variant|MODERATE|GPALN_010220|GPALN_010220|transcript|GPALN_010220-T1|protein_coding|5/25|c.491C>T|p.Pro164Leu|491/4938|491/4938|164/1645||	H3
Gpscaff_35	156954	A	G	snp	GPALN_010220	preprotein translocase subunit SecA	1645	5.8e-118	F:protein binding; F:ATP binding; P:protein targeting; P:intracellular protein transport; C:membrane; P:protein import	1	1	0.0916667	0.0179372	ANN=G|missense_variant|MODERATE|GPALN_010220|GPALN_010220|transcript|GPALN_010220-T1|protein_coding|6/25|c.550A>G|p.Asn184Asp|550/4938|550/4938|184/1645||	H3
Gpscaff_35	156965	TA	CC	mnp	GPALN_010220	preprotein translocase subunit SecA	1645	5.8e-118	F:protein binding; F:ATP binding; P:protein targeting; P:intracellular protein transport; C:membrane; P:protein import	1	1	0.079646	0.0188679	ANN=CC|missense_variant|MODERATE|GPALN_010220|GPALN_010220|transcript|GPALN_010220-T1|protein_coding|6/25|c.561_562delTAinsCC|p.Ile188Leu|561/4938|561/4938|187/1645||	H3
Gpscaff_35	156978	A	T	snp	GPALN_010220	preprotein translocase subunit SecA	1645	5.8e-118	F:protein binding; F:ATP binding; P:protein targeting; P:intracellular protein transport; C:membrane; P:protein import	0.989796	0.982143	0.0625	0.0153061	ANN=T|missense_variant|MODERATE|GPALN_010220|GPALN_010220|transcript|GPALN_010220-T1|protein_coding|6/25|c.574A>T|p.Met192Leu|574/4938|574/4938|192/1645||	H3
Gpscaff_35	156989	ACCCTC	GTCCTT	complex	GPALN_010220	preprotein translocase subunit SecA	1645	5.8e-118	F:protein binding; F:ATP binding; P:protein targeting; P:intracellular protein transport; C:membrane; P:protein import	0.990196	0.955357	0.108434	0.015625	ANN=GTCCTT|missense_variant|MODERATE|GPALN_010220|GPALN_010220|transcript|GPALN_010220-T1|protein_coding|6/25|c.585_590delACCCTCinsGTCCTT|p.ProSer196SerPhe|585/4938|585/4938|195/1645||	H3
Gpscaff_35	156999	AC	GA	mnp	GPALN_010220	preprotein translocase subunit SecA	1645	5.8e-118	F:protein binding; F:ATP binding; P:protein targeting; P:intracellular protein transport; C:membrane; P:protein import	1	0.983607	0.0941176	0.0155039	ANN=GA|missense_variant|MODERATE|GPALN_010220|GPALN_010220|transcript|GPALN_010220-T1|protein_coding|6/25|c.595_596delACinsGA|p.Thr199Asp|595/4938|595/4938|199/1645||	H3
Gpscaff_35	159860	A	T	snp	GPALN_010220	preprotein translocase subunit SecA	1645	5.8e-118	F:protein binding; F:ATP binding; P:protein targeting; P:intracellular protein transport; C:membrane; P:protein import	0.804082	0.808118	0.0964467	0.0138889	ANN=T|missense_variant|MODERATE|GPALN_010220|GPALN_010220|transcript|GPALN_010220-T1|protein_coding|9/25|c.1173A>T|p.Lys391Asn|1173/4938|1173/4938|391/1645||	H3
Gpscaff_35	159878	ACTT	GGAG	mnp	GPALN_010220	preprotein translocase subunit SecA	1645	5.8e-118	F:protein binding; F:ATP binding; P:protein targeting; P:intracellular protein transport; C:membrane; P:protein import	0.865217	0.827869	0.126866	0.0220588	ANN=GGAG|missense_variant|MODERATE|GPALN_010220|GPALN_010220|transcript|GPALN_010220-T1|protein_coding|9/25|c.1191_1194delACTTinsGGAG|p.Leu398Glu|1191/4938|1191/4938|397/1645||	H3
Gpscaff_35	161475	TTC	ACT	mnp	GPALN_010220	preprotein translocase subunit SecA	1645	5.8e-118	F:protein binding; F:ATP binding; P:protein targeting; P:intracellular protein transport; C:membrane; P:protein import	1	1	0.122642	0.0294118	ANN=ACT|missense_variant|MODERATE|GPALN_010220|GPALN_010220|transcript|GPALN_010220-T1|protein_coding|12/25|c.1699_1701delTTCinsACT|p.Phe567Thr|1699/4938|1699/4938|567/1645||	H3
Gpscaff_35	161553	G	A	snp	GPALN_010220	preprotein translocase subunit SecA	1645	5.8e-118	F:protein binding; F:ATP binding; P:protein targeting; P:intracellular protein transport; C:membrane; P:protein import	1	1	0.068323	0	ANN=A|missense_variant|MODERATE|GPALN_010220|GPALN_010220|transcript|GPALN_010220-T1|protein_coding|12/25|c.1777G>A|p.Ala593Thr|1777/4938|1777/4938|593/1645||	H3
Gpscaff_35	164013	A	C	snp	GPALN_010220	preprotein translocase subunit SecA	1645	5.8e-118	F:protein binding; F:ATP binding; P:protein targeting; P:intracellular protein transport; C:membrane; P:protein import	0.993976	1	0.0989011	0.0495049	ANN=C|missense_variant|MODERATE|GPALN_010220|GPALN_010220|transcript|GPALN_010220-T1|protein_coding|16/25|c.2646A>C|p.Glu882Asp|2646/4938|2646/4938|882/1645||	H3
Gpscaff_35	164076	CCA	TCG	complex	GPALN_010220	preprotein translocase subunit SecA	1645	5.8e-118	F:protein binding; F:ATP binding; P:protein targeting; P:intracellular protein transport; C:membrane; P:protein import	1	1	0.0854701	0.0444444	ANN=TCG|missense_variant|MODERATE|GPALN_010220|GPALN_010220|transcript|GPALN_010220-T1|protein_coding|16/25|c.2709_2711delCCAinsTCG|p.Gln904Arg|2709/4938|2709/4938|903/1645||	H3
Gpscaff_35	164108	A	T	snp	GPALN_010220	preprotein translocase subunit SecA	1645	5.8e-118	F:protein binding; F:ATP binding; P:protein targeting; P:intracellular protein transport; C:membrane; P:protein import	1	1	0.0447761	0.0240964	ANN=T|missense_variant|MODERATE|GPALN_010220|GPALN_010220|transcript|GPALN_010220-T1|protein_coding|16/25|c.2741A>T|p.Tyr914Phe|2741/4938|2741/4938|914/1645||	H3
Gpscaff_35	165979	AA	CT	mnp	GPALN_010220	preprotein translocase subunit SecA	1645	5.8e-118	F:protein binding; F:ATP binding; P:protein targeting; P:intracellular protein transport; C:membrane; P:protein import	0.782427	0.846639	0.101449	0.0162162	ANN=CT|missense_variant|MODERATE|GPALN_010220|GPALN_010220|transcript|GPALN_010220-T1|protein_coding|17/25|c.2864_2865delAAinsCT|p.Glu955Ala|2864/4938|2864/4938|955/1645||	H3
Gpscaff_35	169094	A	T	snp	GPALN_010220	preprotein translocase subunit SecA	1645	5.8e-118	F:protein binding; F:ATP binding; P:protein targeting; P:intracellular protein transport; C:membrane; P:protein import	1	1	0.0860927	0.0100503	ANN=T|missense_variant&splice_region_variant|MODERATE|GPALN_010220|GPALN_010220|transcript|GPALN_010220-T1|protein_coding|22/25|c.4021A>T|p.Ser1341Cys|4021/4938|4021/4938|1341/1645||,T|downstream_gene_variant|MODIFIER|GPALN_010221|GPALN_010221|transcript|GPALN_010221-T1|protein_coding||c.*4439T>A|||||4269|	H3
Gpscaff_35	169099	T	A	snp	GPALN_010220	preprotein translocase subunit SecA	1645	5.8e-118	F:protein binding; F:ATP binding; P:protein targeting; P:intracellular protein transport; C:membrane; P:protein import	1	1	0.0723684	0.010101	ANN=A|missense_variant|MODERATE|GPALN_010220|GPALN_010220|transcript|GPALN_010220-T1|protein_coding|22/25|c.4026T>A|p.Asn1342Lys|4026/4938|4026/4938|1342/1645||,A|downstream_gene_variant|MODIFIER|GPALN_010221|GPALN_010221|transcript|GPALN_010221-T1|protein_coding||c.*4434A>T|||||4264|	H3
Gpscaff_35	170377	GCAA	AAAG	complex	GPALN_010220	preprotein translocase subunit SecA	1645	5.8e-118	F:protein binding; F:ATP binding; P:protein targeting; P:intracellular protein transport; C:membrane; P:protein import	0.849785	0.870445	0.107143	0.0140845	ANN=AAAG|missense_variant|MODERATE|GPALN_010220|GPALN_010220|transcript|GPALN_010220-T1|protein_coding|23/25|c.4510_4513delGCAAinsAAAG|p.AlaLys1504LysGlu|4510/4938|4510/4938|1504/1645||,AAAG|downstream_gene_variant|MODIFIER|GPALN_010221|GPALN_010221|transcript|GPALN_010221-T1|protein_coding||c.*3153_*3156delTTGCinsCTTT|||||2986|	H3
Gpscaff_35	170471	C	G	snp	GPALN_010220	preprotein translocase subunit SecA	1645	5.8e-118	F:protein binding; F:ATP binding; P:protein targeting; P:intracellular protein transport; C:membrane; P:protein import	0.989071	1	0.25	0.03125	ANN=G|missense_variant|MODERATE|GPALN_010220|GPALN_010220|transcript|GPALN_010220-T1|protein_coding|23/25|c.4604C>G|p.Pro1535Arg|4604/4938|4604/4938|1535/1645||,G|downstream_gene_variant|MODIFIER|GPALN_010221|GPALN_010221|transcript|GPALN_010221-T1|protein_coding||c.*3062G>C|||||2892|	H3
Gpscaff_35	175279	TGCCC	TGCCGCCC	ins	GPALN_010221	RBP-1 protein	370	5.9e-47	F:protein binding	1	1	0.192982	0.0746269	ANN=TGCCGCCC|conservative_inframe_insertion|MODERATE|GPALN_010221|GPALN_010221|transcript|GPALN_010221-T1|protein_coding|1/9|c.30_31insGGC|p.Glu10dup|65/1318|30/1113|10/370||,TGCCGCCC|upstream_gene_variant|MODIFIER|GPALN_010222|GPALN_010222|transcript|GPALN_010222-T1|protein_coding||c.-1337_-1335dupGCC|||||1334|,TGCCGCCC|downstream_gene_variant|MODIFIER|GPALN_010220|GPALN_010220|transcript|GPALN_…	H3
Gpscaff_35	197869	GT	AG	complex	GPALN_010226	histone-lysine N-methyltransferase EHMT2 isoform X1	409	8.6e-23	F:protein binding	0.925676	0.923077	0.0259067	0.00340136	ANN=AG|missense_variant|MODERATE|GPALN_010226|GPALN_010226|transcript|GPALN_010226-T1|protein_coding|7/8|c.931_932delGTinsAG|p.Val311Arg|998/1380|931/1230|311/409||	H3
Gpscaff_35	252604	TGGAA	TGGAGGAA	ins	GPALN_010231	RBP-1 protein	1212	4.1e-44	F:protein binding	0.982456	1	0.0833333	0.0198676	ANN=TGGAGGAA|disruptive_inframe_insertion|MODERATE|GPALN_010231|GPALN_010231|transcript|GPALN_010231-T1|protein_coding|22/25|c.3075_3077dupGGA|p.Glu1026dup|3078/3639|3078/3639|1026/1212||,TGGAGGAA|upstream_gene_variant|MODIFIER|GPALN_010232|GPALN_010232|transcript|GPALN_010232-T1|protein_coding||c.-2745_-2743dupGGA|||||2742|	H3
Gpscaff_35	252617	ACA	ACAACAGCA	ins	GPALN_010231	RBP-1 protein	1212	4.1e-44	F:protein binding	0.980769	1	0.107143	0.0700637	ANN=ACAACAGCA|disruptive_inframe_insertion|MODERATE|GPALN_010231|GPALN_010231|transcript|GPALN_010231-T1|protein_coding|22/25|c.3092_3093insGCAACA|p.Gln1031_Lys1032insGlnGln|3093/3639|3093/3639|1031/1212||INFO_REALIGN_3_PRIME,ACAACAGCA|upstream_gene_variant|MODIFIER|GPALN_010232|GPALN_010232|transcript|GPALN_010232-T1|protein_coding||c.-2731_-2730insACAGCA|||||2730|	H3
Gpscaff_35	252627	G	A	snp	GPALN_010231	RBP-1 protein	1212	4.1e-44	F:protein binding	0.982143	1	0.0928571	0.015625	ANN=A|missense_variant|MODERATE|GPALN_010231|GPALN_010231|transcript|GPALN_010231-T1|protein_coding|22/25|c.3097G>A|p.Val1033Met|3097/3639|3097/3639|1033/1212||,A|upstream_gene_variant|MODIFIER|GPALN_010232|GPALN_010232|transcript|GPALN_010232-T1|protein_coding||c.-2723G>A|||||2723|	H3
Gpscaff_35	266184	C	T	snp	GPALN_010233	NA	110	NA	F:protein binding	1	1	0.138889	0	ANN=T|missense_variant|MODERATE|GPALN_010233|GPALN_010233|transcript|GPALN_010233-T1|protein_coding|3/3|c.257G>A|p.Arg86Gln|257/333|257/333|86/110||,T|downstream_gene_variant|MODIFIER|GPALN_010234|GPALN_010234|transcript|GPALN_010234-T1|protein_coding||c.*2515G>A|||||2515|	H3
Gpscaff_35	275658	GGTG	GG	del	GPALN_010234	zinc finger, C2H2 type	618	1.6e-25	F:nucleic acid binding	1	1	0.171429	0.0217391	ANN=GG|frameshift_variant|HIGH|GPALN_010234|GPALN_010234|transcript|GPALN_010234-T1|protein_coding|1/10|c.9_10delCA|p.Thr4fs|10/1857|9/1857|3/618||	H3
Gpscaff_35	269420	AGACGACGACGACGACG	AGACGACGACGACG	del	GPALN_010234	zinc finger, C2H2 type	618	1.6e-25	F:nucleic acid binding	0.818182	0.852273	0.12766	0	ANN=AGACGACGACGACG|conservative_inframe_deletion|MODERATE|GPALN_010234|GPALN_010234|transcript|GPALN_010234-T1|protein_coding|8/10|c.1286_1288delCGT|p.Ser430del|1288/1857|1286/1857|429/618||,AGACGACGACGACG|upstream_gene_variant|MODIFIER|GPALN_010233|GPALN_010233|transcript|GPALN_010233-T1|protein_coding||c.-2757_-2755delCGT|||||2755|	H3
Gpscaff_35	281799	G	A	snp	GPALN_010235	NA	141	NA	no GO terms	1	1	0.0377359	0	ANN=A|missense_variant|MODERATE|GPALN_010235|GPALN_010235|transcript|GPALN_010235-T1|protein_coding|3/5|c.169G>A|p.Gly57Arg|169/426|169/426|57/141||,A|downstream_gene_variant|MODIFIER|GPALN_010236|GPALN_010236|transcript|GPALN_010236-T1|protein_coding||c.*1814C>T|||||1814|	H3
Gpscaff_35	282078	G	A	snp	GPALN_010235	NA	141	NA	no GO terms	1	1	0.037037	0	ANN=A|missense_variant|MODERATE|GPALN_010235|GPALN_010235|transcript|GPALN_010235-T1|protein_coding|4/5|c.287G>A|p.Arg96Lys|287/426|287/426|96/141||,A|downstream_gene_variant|MODIFIER|GPALN_010236|GPALN_010236|transcript|GPALN_010236-T1|protein_coding||c.*1535C>T|||||1535|	H3
Gpscaff_35	284977	T	C	snp	GPALN_010236	BTB/POZ domain-containing protein 2	405	8.8e-36	F:protein binding	0.92	0.962025	0.2	0	ANN=C|missense_variant&splice_region_variant|MODERATE|GPALN_010236|GPALN_010236|transcript|GPALN_010236-T1|protein_coding|6/10|c.535A>G|p.Thr179Ala|535/1218|535/1218|179/405||,C|upstream_gene_variant|MODIFIER|GPALN_010237|GPALN_010237|transcript|GPALN_010237-T1|protein_coding||c.-4272T>C|||||4272|,C|downstream_gene_variant|MODIFIER|GPALN_010235|GPALN_010235|transcript|GPALN_010235-T1|protein_codi…	H3
Gpscaff_35	290002	AAATTTCTTCA	GAATTCTTCA	complex	GPALN_010237	dorsal gland cell-specific expression protein	242	6.9e-20	no IPS match	1	0.985294	0.156863	0	ANN=GAATTCTTCA|frameshift_variant&missense_variant|HIGH|GPALN_010237|GPALN_010237|transcript|GPALN_010237-T1|protein_coding|3/5|c.187_190delAAATinsGAA|p.Lys63fs|187/729|187/729|63/242||INFO_REALIGN_3_PRIME,GAATTCTTCA|upstream_gene_variant|MODIFIER|GPALN_010236|GPALN_010236|transcript|GPALN_010236-T1|protein_coding||c.-4050_-4040delTGAAGAAATTTinsTGAAGAATTC|||||4040|,GAATTCTTCA|downstream_gene_vari…	H3
Gpscaff_35	301870	T	A	snp	GPALN_010239	MATH and BTB:POZ domain containing protein	495	1.9e-08	F:protein binding	1	1	0.0689655	0.272727	ANN=A|missense_variant|MODERATE|GPALN_010239|GPALN_010239|transcript|GPALN_010239-T1|protein_coding|8/9|c.1231T>A|p.Leu411Met|1231/1488|1231/1488|411/495||,A|upstream_gene_variant|MODIFIER|GPALN_010240|GPALN_010240|transcript|GPALN_010240-T1|protein_coding||c.-2093T>A|||||2093|	H3
Gpscaff_35	714977	G	T	snp	GPALN_010258	superoxide dismutase	651	6.8e-38	P:superoxide metabolic process; F:metal ion binding	0.388889	0.24	0.944444	0.75	ANN=T|missense_variant|MODERATE|GPALN_010258|GPALN_010258|transcript|GPALN_010258-T1|protein_coding|3/20|c.269G>T|p.Ser90Ile|269/2524|269/1956|90/651||,T|missense_variant|MODERATE|GPALN_010258|GPALN_010258|transcript|GPALN_010258-T2|protein_coding|3/19|c.269G>T|p.Ser90Ile|269/2007|269/1893|90/630||	S. vernei
Gpscaff_35	714977	G	T	snp	GPALN_010258	superoxide dismutase	630	6.6e-38	P:superoxide metabolic process; F:metal ion binding	0.388889	0.24	0.944444	0.75	ANN=T|missense_variant|MODERATE|GPALN_010258|GPALN_010258|transcript|GPALN_010258-T1|protein_coding|3/20|c.269G>T|p.Ser90Ile|269/2524|269/1956|90/651||,T|missense_variant|MODERATE|GPALN_010258|GPALN_010258|transcript|GPALN_010258-T2|protein_coding|3/19|c.269G>T|p.Ser90Ile|269/2007|269/1893|90/630||	S. vernei
Gpscaff_36	221335	C	T	snp	GPALN_010290	NA	89	NA	no GO terms	0.318182	0.184713	0.886076	0.858407	ANN=T|missense_variant|MODERATE|GPALN_010290|GPALN_010290|transcript|GPALN_010290-T1|protein_coding|1/2|c.49C>T|p.Arg17Cys|49/270|49/270|17/89||,T|upstream_gene_variant|MODIFIER|GPALN_010289|GPALN_010289|transcript|GPALN_010289-T1|protein_coding||c.-860G>A|||||860|	S. vernei
Gpscaff_36	258562	G	A	snp	GPALN_010292	NA	2762	NA	no GO terms	0.16	0.136364	0.862595	0.802632	ANN=A|missense_variant|MODERATE|GPALN_010292|GPALN_010292|transcript|GPALN_010292-T1|protein_coding|14/28|c.5350G>A|p.Val1784Met|6353/9292|5350/8289|1784/2762||	S. vernei
Gpscaff_36	258569	G	A	snp	GPALN_010292	NA	2762	NA	no GO terms	0.153333	0.128788	0.863636	0.815951	ANN=A|missense_variant|MODERATE|GPALN_010292|GPALN_010292|transcript|GPALN_010292-T1|protein_coding|14/28|c.5357G>A|p.Arg1786Lys|6360/9292|5357/8289|1786/2762||	S. vernei
Gpscaff_36	258692	TA	CG	mnp	GPALN_010292	NA	2762	NA	no GO terms	0.213793	0.150794	0.902985	0.877551	ANN=CG|missense_variant|MODERATE|GPALN_010292|GPALN_010292|transcript|GPALN_010292-T1|protein_coding|14/28|c.5480_5481delTAinsCG|p.Val1827Ala|6483/9292|5480/8289|1827/2762||	S. vernei
Gpscaff_36	260008	A	C	snp	GPALN_010292	NA	2762	NA	no GO terms	0.142857	0.109244	0.924528	0.864583	ANN=C|missense_variant&splice_region_variant|MODERATE|GPALN_010292|GPALN_010292|transcript|GPALN_010292-T1|protein_coding|17/28|c.6523A>C|p.Ile2175Leu|7526/9292|6523/8289|2175/2762||	S. vernei
Gpscaff_36	261710	G	C	snp	GPALN_010292	NA	2762	NA	no GO terms	0.245614	0.127273	0.919192	0.849624	ANN=C|missense_variant|MODERATE|GPALN_010292|GPALN_010292|transcript|GPALN_010292-T1|protein_coding|21/28|c.7441G>C|p.Ala2481Pro|8444/9292|7441/8289|2481/2762||,C|upstream_gene_variant|MODIFIER|GPALN_010293|GPALN_010293|transcript|GPALN_010293-T1|protein_coding||c.-3876G>C|||||3802|WARNING_TRANSCRIPT_NO_STOP_CODON	S. vernei
Gpscaff_36	329364	AAGA	TGGT	complex	GPALN_010303	NA	79	NA	no IPS match	0.265625	0.174603	0.882353	0.777778	ANN=TGGT|missense_variant|MODERATE|GPALN_010303|GPALN_010303|transcript|GPALN_010303-T1|protein_coding|1/1|c.181_184delTCTTinsACCA|p.SerLeu61ThrMet|184/240|181/240|61/79||,TGGT|upstream_gene_variant|MODIFIER|GPALN_010302|GPALN_010302|transcript|GPALN_010302-T1|protein_coding||c.-3056_-3053delTCTTinsACCA|||||3053|,TGGT|downstream_gene_variant|MODIFIER|GPALN_010304|GPALN_010304|transcript|GPALN_010…	S. vernei
Gpscaff_36	345939	TG	GC	complex	GPALN_010309	Serpentine Receptor, class T	974	1.1e-34	F:protein binding; F:protein dimerization activity	0.184211	0.134454	0.919192	0.870504	ANN=GC|missense_variant|MODERATE|GPALN_010309|GPALN_010309|transcript|GPALN_010309-T1|protein_coding|8/21|c.965_966delTGinsGC|p.Val322Gly|965/2925|965/2925|322/974||,GC|upstream_gene_variant|MODIFIER|GPALN_010308|GPALN_010308|transcript|GPALN_010308-T1|protein_coding||c.-3946_-3945delCAinsGC|||||3904|	S. vernei
Gpscaff_36	350908	A	G	snp	GPALN_010309	Serpentine Receptor, class T	974	1.1e-34	F:protein binding; F:protein dimerization activity	0.787879	0.827586	0.0707965	0.133333	ANN=G|missense_variant|MODERATE|GPALN_010309|GPALN_010309|transcript|GPALN_010309-T1|protein_coding|9/21|c.1087A>G|p.Thr363Ala|1087/2925|1087/2925|363/974||	H3
Gpscaff_36	351362	G	A	snp	GPALN_010309	Serpentine Receptor, class T	974	1.1e-34	F:protein binding; F:protein dimerization activity	0.201299	0.110294	0.896226	0.900709	ANN=A|missense_variant|MODERATE|GPALN_010309|GPALN_010309|transcript|GPALN_010309-T1|protein_coding|11/21|c.1442G>A|p.Ser481Asn|1442/2925|1442/2925|481/974||	S. vernei
Gpscaff_36	356401	G	A	snp	GPALN_010309	Serpentine Receptor, class T	974	1.1e-34	F:protein binding; F:protein dimerization activity	0.116071	0.112676	0.929293	0.902655	ANN=A|missense_variant|MODERATE|GPALN_010309|GPALN_010309|transcript|GPALN_010309-T1|protein_coding|17/21|c.2261G>A|p.Arg754Lys|2261/2925|2261/2925|754/974||	S. vernei
Gpscaff_36	360797	G	T	snp	GPALN_010309	Serpentine Receptor, class T	974	1.1e-34	F:protein binding; F:protein dimerization activity	0.190476	0.0818713	0.990196	0.953271	ANN=T|missense_variant&splice_region_variant|MODERATE|GPALN_010309|GPALN_010309|transcript|GPALN_010309-T1|protein_coding|21/21|c.2896G>T|p.Val966Phe|2896/2925|2896/2925|966/974||,T|downstream_gene_variant|MODIFIER|GPALN_010310|GPALN_010310|transcript|GPALN_010310-T1|protein_coding||c.*4885C>A|||||4885|	S. vernei
Gpscaff_36	369361	C	A	snp	GPALN_010310	NA	130	NA	no IPS match	0.136364	0.223214	0.94	0.811024	ANN=A|missense_variant|MODERATE|GPALN_010310|GPALN_010310|transcript|GPALN_010310-T1|protein_coding|1/3|c.159G>T|p.Gln53His|159/393|159/393|53/130||,A|downstream_gene_variant|MODIFIER|GPALN_010311|GPALN_010311|transcript|GPALN_010311-T1|protein_coding||c.*3728G>T|||||3728|	S. vernei
Gpscaff_36	382970	C	T	snp	GPALN_010313	NA	605	NA	no GO terms	0.867769	0.9375	0.12381	0.141732	ANN=T|missense_variant|MODERATE|GPALN_010313|GPALN_010313|transcript|GPALN_010313-T1|protein_coding|3/7|c.427G>A|p.Asp143Asn|427/1838|427/1818|143/605||	H3
Gpscaff_37	46388	GAA	AAC	complex	GPALN_010361	RBP-1 protein	420	9.4e-49	F:protein binding	0.954545	1	0.25	0.0666667	ANN=AAC|missense_variant|MODERATE|GPALN_010361|GPALN_010361|transcript|GPALN_010361-T1|protein_coding|3/10|c.262_264delTTCinsGTT|p.Phe88Val|264/1263|262/1263|88/420||,AAC|upstream_gene_variant|MODIFIER|GPALN_010360|GPALN_010360|transcript|GPALN_010360-T1|protein_coding||c.-4076_-4074delTTCinsGTT|||||4074|	H3
Gpscaff_37	55213	C	A	snp	GPALN_010362	NA	165	NA	no GO terms	1	0.96875	0.0178571	0.0111111	ANN=A|stop_gained|HIGH|GPALN_010362|GPALN_010362|transcript|GPALN_010362-T1|protein_coding|3/7|c.166G>T|p.Gly56*|216/670|166/498|56/165||,A|upstream_gene_variant|MODIFIER|GPALN_010363|GPALN_010363|transcript|GPALN_010363-T1|protein_coding||c.-4516C>A|||||4516|;LOF=(GPALN_010362|GPALN_010362|1|1.00);NMD=(GPALN_010362|GPALN_010362|1|1.00)	H3
Gpscaff_37	54896	G	A	snp	GPALN_010362	NA	165	NA	no GO terms	1	1	0.0930233	0.0188679	ANN=A|missense_variant|MODERATE|GPALN_010362|GPALN_010362|transcript|GPALN_010362-T1|protein_coding|5/7|c.209C>T|p.Pro70Leu|259/670|209/498|70/165||,A|upstream_gene_variant|MODIFIER|GPALN_010363|GPALN_010363|transcript|GPALN_010363-T1|protein_coding||c.-4833G>A|||||4833|	H3
Gpscaff_37	76498	C	A	snp	GPALN_010365	NA	342	NA	no GO terms	0.024	0.0933333	0.873239	0.825397	ANN=A|missense_variant|MODERATE|GPALN_010365|GPALN_010365|transcript|GPALN_010365-T1|protein_coding|4/7|c.598C>A|p.Leu200Met|598/1126|598/1029|200/342||,A|upstream_gene_variant|MODIFIER|GPALN_010364|GPALN_010364|transcript|GPALN_010364-T1|protein_coding||c.-2034G>T|||||2034|,A|downstream_gene_variant|MODIFIER|GPALN_010363|GPALN_010363|transcript|GPALN_010363-T1|protein_coding||c.*4859C>A|||||4859|	S. vernei
Gpscaff_37	147786	A	G	snp	GPALN_010371	NA	496	NA	no GO terms	1	1	0.285714	0.0571429	ANN=G|missense_variant|MODERATE|GPALN_010371|GPALN_010371|transcript|GPALN_010371-T1|protein_coding|4/9|c.301T>C|p.Cys101Arg|301/1491|301/1491|101/496||,G|downstream_gene_variant|MODIFIER|GPALN_010372|GPALN_010372|transcript|GPALN_010372-T1|protein_coding||c.*4134T>C|||||4134|	H3
Gpscaff_37	237674	A	T	snp	GPALN_010379	NA	77	NA	no IPS match	0.407407	0.259259	1	0.8	ANN=T|missense_variant|MODERATE|GPALN_010379|GPALN_010379|transcript|GPALN_010379-T1|protein_coding|2/2|c.209T>A|p.Met70Lys|209/234|209/234|70/77||	S. vernei
Gpscaff_37	651279	G	C	snp	GPALN_010429	NA	508	NA	F:G protein-coupled receptor activity; P:G protein-coupled receptor signaling pathway; C:integral component of membrane	1	1	0.133333	0.0666667	ANN=C|missense_variant|MODERATE|GPALN_010429|GPALN_010429|transcript|GPALN_010429-T1|protein_coding|4/11|c.375C>G|p.Phe125Leu|375/1527|375/1527|125/508||	H3
Gpscaff_39	151206	G	T	snp	GPALN_010570	dual specificity serine:threonine tyrosine	476	1.7e-06	F:protein kinase activity; F:ATP binding; P:protein phosphorylation	0.092437	0.0567376	0.901639	0.862319	ANN=T|missense_variant|MODERATE|GPALN_010570|GPALN_010570|transcript|GPALN_010570-T1|protein_coding|7/7|c.1284C>A|p.Asn428Lys|1304/1597|1284/1431|428/476||,T|missense_variant|MODERATE|GPALN_010570|GPALN_010570|transcript|GPALN_010570-T2|protein_coding|6/6|c.1092C>A|p.Asn364Lys|1507/1800|1092/1239|364/412||,T|downstream_gene_variant|MODIFIER|GPALN_010571|GPALN_010571|transcript|GPALN_010571-T1|pro…	S. vernei
Gpscaff_39	152082	C	T	snp	GPALN_010570	dual specificity serine:threonine tyrosine	476	1.7e-06	F:protein kinase activity; F:ATP binding; P:protein phosphorylation	0.20155	0.111842	0.941667	0.817391	ANN=T|missense_variant|MODERATE|GPALN_010570|GPALN_010570|transcript|GPALN_010570-T1|protein_coding|4/7|c.763G>A|p.Asp255Asn|783/1597|763/1431|255/476||,T|missense_variant|MODERATE|GPALN_010570|GPALN_010570|transcript|GPALN_010570-T2|protein_coding|3/6|c.571G>A|p.Asp191Asn|986/1800|571/1239|191/412||,T|downstream_gene_variant|MODIFIER|GPALN_010571|GPALN_010571|transcript|GPALN_010571-T1|protein_c…	S. vernei
Gpscaff_39	152738	T	G	snp	GPALN_010570	dual specificity serine:threonine tyrosine	476	1.7e-06	F:protein kinase activity; F:ATP binding; P:protein phosphorylation	0.192053	0.140741	0.905263	0.837662	ANN=G|missense_variant|MODERATE|GPALN_010570|GPALN_010570|transcript|GPALN_010570-T1|protein_coding|2/7|c.253A>C|p.Asn85His|273/1597|253/1431|85/476||,G|missense_variant|MODERATE|GPALN_010570|GPALN_010570|transcript|GPALN_010570-T2|protein_coding|1/6|c.61A>C|p.Asn21His|476/1800|61/1239|21/412||,G|downstream_gene_variant|MODIFIER|GPALN_010571|GPALN_010571|transcript|GPALN_010571-T1|protein_coding|…	S. vernei
Gpscaff_39	152995	GT	TA	complex	GPALN_010570	dual specificity serine:threonine tyrosine	476	1.7e-06	F:protein kinase activity; F:ATP binding; P:protein phosphorylation	0.223301	0.15	0.939394	0.876106	ANN=TA|missense_variant|MODERATE|GPALN_010570|GPALN_010570|transcript|GPALN_010570-T1|protein_coding|1/7|c.198_199delACinsTA|p.Leu67Ile|219/1597|198/1431|66/476||,TA|5_prime_UTR_variant|MODIFIER|GPALN_010570|GPALN_010570|transcript|GPALN_010570-T2|protein_coding|1/6|c.-198_-197delACinsTA|||||197|,TA|downstream_gene_variant|MODIFIER|GPALN_010571|GPALN_010571|transcript|GPALN_010571-T1|protein_codi…	S. vernei
Gpscaff_39	153129	T	C	snp	GPALN_010570	dual specificity serine:threonine tyrosine	476	1.7e-06	F:protein kinase activity; F:ATP binding; P:protein phosphorylation	0.330645	0.197279	0.897436	0.79562	ANN=C|missense_variant|MODERATE|GPALN_010570|GPALN_010570|transcript|GPALN_010570-T1|protein_coding|1/7|c.65A>G|p.Lys22Arg|85/1597|65/1431|22/476||,C|5_prime_UTR_variant|MODIFIER|GPALN_010570|GPALN_010570|transcript|GPALN_010570-T2|protein_coding|1/6|c.-331A>G|||||331|,C|downstream_gene_variant|MODIFIER|GPALN_010571|GPALN_010571|transcript|GPALN_010571-T1|protein_coding||c.*1291A>G|||||1154|,C|do…	S. vernei
Gpscaff_39	151206	G	T	snp	GPALN_010570	dual specificity serine:threonine tyrosine	412	1.5e-06	F:protein kinase activity; F:ATP binding; P:protein phosphorylation	0.092437	0.0567376	0.901639	0.862319	ANN=T|missense_variant|MODERATE|GPALN_010570|GPALN_010570|transcript|GPALN_010570-T1|protein_coding|7/7|c.1284C>A|p.Asn428Lys|1304/1597|1284/1431|428/476||,T|missense_variant|MODERATE|GPALN_010570|GPALN_010570|transcript|GPALN_010570-T2|protein_coding|6/6|c.1092C>A|p.Asn364Lys|1507/1800|1092/1239|364/412||,T|downstream_gene_variant|MODIFIER|GPALN_010571|GPALN_010571|transcript|GPALN_010571-T1|pro…	S. vernei
Gpscaff_39	152082	C	T	snp	GPALN_010570	dual specificity serine:threonine tyrosine	412	1.5e-06	F:protein kinase activity; F:ATP binding; P:protein phosphorylation	0.20155	0.111842	0.941667	0.817391	ANN=T|missense_variant|MODERATE|GPALN_010570|GPALN_010570|transcript|GPALN_010570-T1|protein_coding|4/7|c.763G>A|p.Asp255Asn|783/1597|763/1431|255/476||,T|missense_variant|MODERATE|GPALN_010570|GPALN_010570|transcript|GPALN_010570-T2|protein_coding|3/6|c.571G>A|p.Asp191Asn|986/1800|571/1239|191/412||,T|downstream_gene_variant|MODIFIER|GPALN_010571|GPALN_010571|transcript|GPALN_010571-T1|protein_c…	S. vernei
Gpscaff_39	152738	T	G	snp	GPALN_010570	dual specificity serine:threonine tyrosine	412	1.5e-06	F:protein kinase activity; F:ATP binding; P:protein phosphorylation	0.192053	0.140741	0.905263	0.837662	ANN=G|missense_variant|MODERATE|GPALN_010570|GPALN_010570|transcript|GPALN_010570-T1|protein_coding|2/7|c.253A>C|p.Asn85His|273/1597|253/1431|85/476||,G|missense_variant|MODERATE|GPALN_010570|GPALN_010570|transcript|GPALN_010570-T2|protein_coding|1/6|c.61A>C|p.Asn21His|476/1800|61/1239|21/412||,G|downstream_gene_variant|MODIFIER|GPALN_010571|GPALN_010571|transcript|GPALN_010571-T1|protein_coding|…	S. vernei
Gpscaff_39	152995	GT	TA	complex	GPALN_010570	dual specificity serine:threonine tyrosine	412	1.5e-06	F:protein kinase activity; F:ATP binding; P:protein phosphorylation	0.223301	0.15	0.939394	0.876106	ANN=TA|missense_variant|MODERATE|GPALN_010570|GPALN_010570|transcript|GPALN_010570-T1|protein_coding|1/7|c.198_199delACinsTA|p.Leu67Ile|219/1597|198/1431|66/476||,TA|5_prime_UTR_variant|MODIFIER|GPALN_010570|GPALN_010570|transcript|GPALN_010570-T2|protein_coding|1/6|c.-198_-197delACinsTA|||||197|,TA|downstream_gene_variant|MODIFIER|GPALN_010571|GPALN_010571|transcript|GPALN_010571-T1|protein_codi…	S. vernei
Gpscaff_39	153129	T	C	snp	GPALN_010570	dual specificity serine:threonine tyrosine	412	1.5e-06	F:protein kinase activity; F:ATP binding; P:protein phosphorylation	0.330645	0.197279	0.897436	0.79562	ANN=C|missense_variant|MODERATE|GPALN_010570|GPALN_010570|transcript|GPALN_010570-T1|protein_coding|1/7|c.65A>G|p.Lys22Arg|85/1597|65/1431|22/476||,C|5_prime_UTR_variant|MODIFIER|GPALN_010570|GPALN_010570|transcript|GPALN_010570-T2|protein_coding|1/6|c.-331A>G|||||331|,C|downstream_gene_variant|MODIFIER|GPALN_010571|GPALN_010571|transcript|GPALN_010571-T1|protein_coding||c.*1291A>G|||||1154|,C|do…	S. vernei
Gpscaff_39	155234	A	G	snp	GPALN_010571	NA	231	NA	C:extracellular region; P:chitin metabolic process; F:chitin binding	0.211111	0.0842105	0.90625	0.892857	ANN=G|missense_variant|MODERATE|GPALN_010571|GPALN_010571|transcript|GPALN_010571-T1|protein_coding|2/3|c.92T>C|p.Leu31Pro|92/833|92/696|31/231||,G|upstream_gene_variant|MODIFIER|GPALN_010570|GPALN_010570|transcript|GPALN_010570-T1|protein_coding||c.-2041T>C|||||2021|,G|upstream_gene_variant|MODIFIER|GPALN_010570|GPALN_010570|transcript|GPALN_010570-T2|protein_coding||c.-2436T>C|||||2021|,G|downs…	S. vernei
Gpscaff_39	156395	GGTCGTCA	GGTCGTCGTCA	ins	GPALN_010572	transporter, major facilitator family protein	503	2.9e-89	C:integral component of membrane; F:transmembrane transporter activity; P:transmembrane transport	0.0921053	0.109756	0.8625	0.857143	ANN=GGTCGTCGTCA|conservative_inframe_insertion|MODERATE|GPALN_010572|GPALN_010572|transcript|GPALN_010572-T1|protein_coding|7/7|c.1455_1456insGAC|p.Asp485dup|1480/1631|1455/1512|485/503||,GGTCGTCGTCA|upstream_gene_variant|MODIFIER|GPALN_010570|GPALN_010570|transcript|GPALN_010570-T1|protein_coding||c.-3209_-3208insGAC|||||3189|,GGTCGTCGTCA|upstream_gene_variant|MODIFIER|GPALN_010571|GPALN_010571|…	S. vernei
Gpscaff_39	156602	C	T	snp	GPALN_010572	transporter, major facilitator family protein	503	2.9e-89	C:integral component of membrane; F:transmembrane transporter activity; P:transmembrane transport	0.0952381	0.151261	0.932039	0.889908	ANN=T|missense_variant|MODERATE|GPALN_010572|GPALN_010572|transcript|GPALN_010572-T1|protein_coding|7/7|c.1255G>A|p.Val419Ile|1280/1631|1255/1512|419/503||,T|upstream_gene_variant|MODIFIER|GPALN_010570|GPALN_010570|transcript|GPALN_010570-T1|protein_coding||c.-3409G>A|||||3389|,T|upstream_gene_variant|MODIFIER|GPALN_010571|GPALN_010571|transcript|GPALN_010571-T1|protein_coding||c.-1194G>A|||||119…	S. vernei
Gpscaff_39	158555	T	C	snp	GPALN_010572	transporter, major facilitator family protein	503	2.9e-89	C:integral component of membrane; F:transmembrane transporter activity; P:transmembrane transport	0.903509	0.94958	0.0505051	0.1875	ANN=C|missense_variant|MODERATE|GPALN_010572|GPALN_010572|transcript|GPALN_010572-T1|protein_coding|4/7|c.787A>G|p.Asn263Asp|812/1631|787/1512|263/503||,C|upstream_gene_variant|MODIFIER|GPALN_010571|GPALN_010571|transcript|GPALN_010571-T1|protein_coding||c.-3147A>G|||||3147|,C|upstream_gene_variant|MODIFIER|GPALN_010573|GPALN_010573|transcript|GPALN_010573-T1|protein_coding||c.-4972T>C|||||4972|	H3
Gpscaff_39	158869	A	C	snp	GPALN_010572	transporter, major facilitator family protein	503	2.9e-89	C:integral component of membrane; F:transmembrane transporter activity; P:transmembrane transport	0.0387597	0.103774	0.979798	0.828571	ANN=C|missense_variant|MODERATE|GPALN_010572|GPALN_010572|transcript|GPALN_010572-T1|protein_coding|3/7|c.534T>G|p.Asp178Glu|559/1631|534/1512|178/503||,C|upstream_gene_variant|MODIFIER|GPALN_010571|GPALN_010571|transcript|GPALN_010571-T1|protein_coding||c.-3461T>G|||||3461|,C|upstream_gene_variant|MODIFIER|GPALN_010573|GPALN_010573|transcript|GPALN_010573-T1|protein_coding||c.-4658A>C|||||4658|	S. vernei
Gpscaff_39	160773	C	T	snp	GPALN_010572	transporter, major facilitator family protein	503	2.9e-89	C:integral component of membrane; F:transmembrane transporter activity; P:transmembrane transport	0.208	0.103774	0.935065	0.852941	ANN=T|missense_variant|MODERATE|GPALN_010572|GPALN_010572|transcript|GPALN_010572-T1|protein_coding|1/7|c.181G>A|p.Ala61Thr|206/1631|181/1512|61/503||,T|upstream_gene_variant|MODIFIER|GPALN_010573|GPALN_010573|transcript|GPALN_010573-T1|protein_coding||c.-2754C>T|||||2754|	S. vernei
Gpscaff_39	163594	G	A	snp	GPALN_010573	NA	258	NA	no IPS match	0.911765	0.82716	0.122449	0.11	ANN=A|missense_variant|MODERATE|GPALN_010573|GPALN_010573|transcript|GPALN_010573-T1|protein_coding|1/7|c.68G>A|p.Ser23Asn|68/777|68/777|23/258||,A|upstream_gene_variant|MODIFIER|GPALN_010572|GPALN_010572|transcript|GPALN_010572-T1|protein_coding||c.-2641C>T|||||2616|,A|upstream_gene_variant|MODIFIER|GPALN_010574|GPALN_010574|transcript|GPALN_010574-T1|protein_coding||c.-3304G>A|||||3304|	H3
Gpscaff_39	164291	A	C	snp	GPALN_010573	NA	258	NA	no IPS match	0.0877193	0.0973451	0.843137	0.782609	ANN=C|missense_variant|MODERATE|GPALN_010573|GPALN_010573|transcript|GPALN_010573-T1|protein_coding|5/7|c.424A>C|p.Ile142Leu|424/777|424/777|142/258||,C|upstream_gene_variant|MODIFIER|GPALN_010572|GPALN_010572|transcript|GPALN_010572-T1|protein_coding||c.-3338T>G|||||3313|,C|upstream_gene_variant|MODIFIER|GPALN_010574|GPALN_010574|transcript|GPALN_010574-T1|protein_coding||c.-2607A>C|||||2607|,C|…	S. vernei
Gpscaff_39	168339	C	G	snp	GPALN_010574	protein lin-28 homolog isoform X3	231	4.1e-30	F:nucleic acid binding; F:zinc ion binding	0.104839	0.0608696	0.909091	0.89916	ANN=G|missense_variant|MODERATE|GPALN_010574|GPALN_010574|transcript|GPALN_010574-T1|protein_coding|4/4|c.635C>G|p.Pro212Arg|635/696|635/696|212/231||,G|downstream_gene_variant|MODIFIER|GPALN_010573|GPALN_010573|transcript|GPALN_010573-T1|protein_coding||c.*3499C>G|||||3499|,G|downstream_gene_variant|MODIFIER|GPALN_010575|GPALN_010575|transcript|GPALN_010575-T1|protein_coding||c.*824G>C|||||351|,…	S. vernei
Gpscaff_39	243973	A	C	snp	GPALN_010586	NA	265	NA	F:nucleic acid binding	0	0.25	1	0.958333	ANN=C|missense_variant|MODERATE|GPALN_010586|GPALN_010586|transcript|GPALN_010586-T1|protein_coding|1/9|c.56T>G|p.Met19Arg|56/798|56/798|19/265||	S. vernei
Gpscaff_4	1093519	ATAGTAGG	ATAGG	del	GPALN_010778	NA	1109	NA	F:carbohydrate binding	0.875	0.85	0.137931	0.217391	ANN=ATAGG|conservative_inframe_deletion|MODERATE|GPALN_010778|GPALN_010778|transcript|GPALN_010778-T1|protein_coding|22/25|c.2800_2802delCTA|p.Leu934del|2802/3330|2800/3330|934/1109||	H3
Gpscaff_4	1093528	G	C	snp	GPALN_010778	NA	1109	NA	F:carbohydrate binding	0.875	0.85	0.137931	0.230769	ANN=C|missense_variant|MODERATE|GPALN_010778|GPALN_010778|transcript|GPALN_010778-T1|protein_coding|22/25|c.2797C>G|p.Pro933Ala|2797/3330|2797/3330|933/1109||	H3
Gpscaff_4	1160962	C	G	snp	GPALN_010791	RBP-1 protein	224	2.2e-28	F:protein binding	0.771429	0.962963	0	0	ANN=G|missense_variant|MODERATE|GPALN_010791|GPALN_010791|transcript|GPALN_010791-T1|protein_coding|3/5|c.235G>C|p.Ala79Pro|235/728|235/675|79/224||,G|downstream_gene_variant|MODIFIER|GPALN_010790|GPALN_010790|transcript|GPALN_010790-T1|protein_coding||c.*3674C>G|||||3674|	H3	homozygote
Gpscaff_4	1160616	T	A	snp	GPALN_010791	RBP-1 protein	224	2.2e-28	F:protein binding	0.766667	0.97561	0.0869565	0.0263158	ANN=A|missense_variant|MODERATE|GPALN_010791|GPALN_010791|transcript|GPALN_010791-T1|protein_coding|4/5|c.479A>T|p.Tyr160Phe|479/728|479/675|160/224||,A|downstream_gene_variant|MODIFIER|GPALN_010790|GPALN_010790|transcript|GPALN_010790-T1|protein_coding||c.*3328T>A|||||3328|	H3
Gpscaff_4	1160628	G	A	snp	GPALN_010791	RBP-1 protein	224	2.2e-28	F:protein binding	0.777778	0.97619	0.0909091	0.025641	ANN=A|missense_variant|MODERATE|GPALN_010791|GPALN_010791|transcript|GPALN_010791-T1|protein_coding|4/5|c.467C>T|p.Thr156Ile|467/728|467/675|156/224||,A|downstream_gene_variant|MODIFIER|GPALN_010790|GPALN_010790|transcript|GPALN_010790-T1|protein_coding||c.*3340G>A|||||3340|	H3
Gpscaff_4	1160633	ATTG	TTTGCTG	complex	GPALN_010791	RBP-1 protein	224	2.2e-28	F:protein binding	0.8	0.974359	0.0740741	0.025641	ANN=TTTGCTG|missense_variant&conservative_inframe_insertion|MODERATE|GPALN_010791|GPALN_010791|transcript|GPALN_010791-T1|protein_coding|4/5|c.459_462delCAATinsCAGCAAA|p.Asn154delinsSerLys|462/728|462/675|154/224||,TTTGCTG|downstream_gene_variant|MODIFIER|GPALN_010790|GPALN_010790|transcript|GPALN_010790-T1|protein_coding||c.*3345_*3348delATTGinsTTTGCTG|||||3345|	H3
Gpscaff_4	1160798	T	A	snp	GPALN_010791	RBP-1 protein	224	2.2e-28	F:protein binding	0.708333	0.92	0.0212766	0.0243902	ANN=A|missense_variant|MODERATE|GPALN_010791|GPALN_010791|transcript|GPALN_010791-T1|protein_coding|3/5|c.399A>T|p.Leu133Phe|399/728|399/675|133/224||,A|downstream_gene_variant|MODIFIER|GPALN_010790|GPALN_010790|transcript|GPALN_010790-T1|protein_coding||c.*3510T>A|||||3510|	H3
Gpscaff_4	1160837	CAT	AGA	complex	GPALN_010791	RBP-1 protein	224	2.2e-28	F:protein binding	1	1	0.0526316	0.0625	ANN=AGA|missense_variant|MODERATE|GPALN_010791|GPALN_010791|transcript|GPALN_010791-T1|protein_coding|3/5|c.358_360delATGinsTCT|p.Met120Ser|360/728|358/675|120/224||,AGA|downstream_gene_variant|MODIFIER|GPALN_010790|GPALN_010790|transcript|GPALN_010790-T1|protein_coding||c.*3549_*3551delCATinsAGA|||||3549|	H3
Gpscaff_4	1160846	TTTTATT	ATCTTTC	complex	GPALN_010791	RBP-1 protein	224	2.2e-28	F:protein binding	1	1	0.0526316	0.0625	ANN=ATCTTTC|missense_variant|MODERATE|GPALN_010791|GPALN_010791|transcript|GPALN_010791-T1|protein_coding|3/5|c.345_351delAATAAAAinsGAAAGAT|p.IleLys116LysAsp|351/728|345/675|115/224||,ATCTTTC|downstream_gene_variant|MODIFIER|GPALN_010790|GPALN_010790|transcript|GPALN_010790-T1|protein_coding||c.*3558_*3564delTTTTATTinsATCTTTC|||||3558|	H3
Gpscaff_4	1160868	AG	GT	mnp	GPALN_010791	RBP-1 protein	224	2.2e-28	F:protein binding	1	0.9	0.0208333	0.0204082	ANN=GT|missense_variant|MODERATE|GPALN_010791|GPALN_010791|transcript|GPALN_010791-T1|protein_coding|3/5|c.328_329delCTinsAC|p.Leu110Thr|329/728|328/675|110/224||,GT|downstream_gene_variant|MODIFIER|GPALN_010790|GPALN_010790|transcript|GPALN_010790-T1|protein_coding||c.*3580_*3581delAGinsGT|||||3580|	H3
Gpscaff_4	1160884	G	C	snp	GPALN_010791	RBP-1 protein	224	2.2e-28	F:protein binding	0.941176	0.933333	0.0175439	0.0131579	ANN=C|missense_variant|MODERATE|GPALN_010791|GPALN_010791|transcript|GPALN_010791-T1|protein_coding|3/5|c.313C>G|p.His105Asp|313/728|313/675|105/224||,C|downstream_gene_variant|MODIFIER|GPALN_010790|GPALN_010790|transcript|GPALN_010790-T1|protein_coding||c.*3596G>C|||||3596|	H3
Gpscaff_4	1398805	A	G	snp	GPALN_010830	Ndr domain containing protein	345	9.1e-66	no GO terms	0.929825	0.968254	0	0.0555556	ANN=G|missense_variant|MODERATE|GPALN_010830|GPALN_010830|transcript|GPALN_010830-T1|protein_coding|10/11|c.973A>G|p.Ile325Val|978/1366|973/1038|325/345||,G|upstream_gene_variant|MODIFIER|GPALN_010831|GPALN_010831|transcript|GPALN_010831-T1|protein_coding||c.-1167A>G|||||1167|,G|downstream_gene_variant|MODIFIER|GPALN_010832|GPALN_010832|transcript|GPALN_010832-T1|protein_coding||c.*4216T>C|||||42…	H3
Gpscaff_4	1398838	G	T	snp	GPALN_010830	Ndr domain containing protein	345	9.1e-66	no GO terms	1	1	0	0.0625	ANN=T|missense_variant|MODERATE|GPALN_010830|GPALN_010830|transcript|GPALN_010830-T1|protein_coding|10/11|c.1006G>T|p.Asp336Tyr|1011/1366|1006/1038|336/345||,T|upstream_gene_variant|MODIFIER|GPALN_010831|GPALN_010831|transcript|GPALN_010831-T1|protein_coding||c.-1134G>T|||||1134|,T|downstream_gene_variant|MODIFIER|GPALN_010832|GPALN_010832|transcript|GPALN_010832-T1|protein_coding||c.*4183C>A||||…	H3
Gpscaff_4	1452238	T	G	snp	GPALN_010839	Protein CBG13426	501	7.6e-29	no GO terms	0.0833333	0.2	0.970588	0.788462	ANN=G|missense_variant|MODERATE|GPALN_010839|GPALN_010839|transcript|GPALN_010839-T1|protein_coding|1/7|c.557T>G|p.Val186Gly|557/1506|557/1506|186/501||,G|upstream_gene_variant|MODIFIER|GPALN_010838|GPALN_010838|transcript|GPALN_010838-T1|protein_coding||c.-3760A>C|||||3603|	S. vernei
Gpscaff_4	1488313	T	C	snp	GPALN_010846	NA	180	NA	no GO terms	0.04	0.0592593	0.916667	0.931034	ANN=C|missense_variant|MODERATE|GPALN_010846|GPALN_010846|transcript|GPALN_010846-T1|protein_coding|1/5|c.74T>C|p.Val25Ala|98/667|74/543|25/180||,C|upstream_gene_variant|MODIFIER|GPALN_010844|GPALN_010844|transcript|GPALN_010844-T1|protein_coding||c.-2722A>G|||||2722|,C|downstream_gene_variant|MODIFIER|GPALN_010845|GPALN_010845|transcript|GPALN_010845-T1|protein_coding||c.*827T>C|||||827|,C|downs…	S. vernei
Gpscaff_4	1523528	G	T	snp	GPALN_010853	nicotinamide/nicotinic acid mononucleotide adenylyltransferase 3	278	1.9e-58	F:catalytic activity; P:biosynthetic process; P:NAD biosynthetic process; F:nucleotidyltransferase activity	1	1	0.0752688	0.144231	ANN=T|missense_variant|MODERATE|GPALN_010853|GPALN_010853|transcript|GPALN_010853-T1|protein_coding|4/4|c.608G>T|p.Arg203Leu|629/959|608/837|203/278||,T|upstream_gene_variant|MODIFIER|GPALN_010854|GPALN_010854|transcript|GPALN_010854-T1|protein_coding||c.-1161G>T|||||1161|,T|upstream_gene_variant|MODIFIER|GPALN_010855|GPALN_010855|transcript|GPALN_010855-T1|protein_coding||c.-3855G>T|||||3855|,T|…	H3
Gpscaff_4	1523689	T	C	snp	GPALN_010853	nicotinamide/nicotinic acid mononucleotide adenylyltransferase 3	278	1.9e-58	F:catalytic activity; P:biosynthetic process; P:NAD biosynthetic process; F:nucleotidyltransferase activity	1	0.991597	0.0222222	0.101562	ANN=C|missense_variant|MODERATE|GPALN_010853|GPALN_010853|transcript|GPALN_010853-T1|protein_coding|4/4|c.769T>C|p.Ser257Pro|790/959|769/837|257/278||,C|upstream_gene_variant|MODIFIER|GPALN_010854|GPALN_010854|transcript|GPALN_010854-T1|protein_coding||c.-1000T>C|||||1000|,C|upstream_gene_variant|MODIFIER|GPALN_010855|GPALN_010855|transcript|GPALN_010855-T1|protein_coding||c.-3694T>C|||||3694|,C|…	H3
Gpscaff_4	1551454	G	A	snp	GPALN_010859	NA	105	NA	no GO terms	0.233766	0.166667	0.876543	0.852941	ANN=A|missense_variant|MODERATE|GPALN_010859|GPALN_010859|transcript|GPALN_010859-T1|protein_coding|1/1|c.143C>T|p.Ala48Val|172/687|143/318|48/105||,A|downstream_gene_variant|MODIFIER|GPALN_010860|GPALN_010860|transcript|GPALN_010860-T1|protein_coding||c.*1026C>T|||||1026|,A|downstream_gene_variant|MODIFIER|GPALN_010861|GPALN_010861|transcript|GPALN_010861-T1|protein_coding||c.*1938C>T|||||1938|,…	S. vernei
Gpscaff_4	2242660	CCTT	TCTC	complex	GPALN_010968	BTB/POZ domain-containing protein 3	875	3.6e-26	F:protein binding	0.919149	0.913636	0.186813	0.02	ANN=TCTC|missense_variant|MODERATE|GPALN_010968|GPALN_010968|transcript|GPALN_010968-T1|protein_coding|8/24|c.829_832delAAGGinsGAGA|p.LysAsp277GluAsn|905/2701|829/2628|277/875||	H3
Gpscaff_4	2266687	A	G	snp	GPALN_010970	RBP-1 protein	569	7e-47	F:protein binding	0.931034	0.963636	0.2	0.0434783	ANN=G|missense_variant&splice_region_variant|MODERATE|GPALN_010970|GPALN_010970|transcript|GPALN_010970-T1|protein_coding|5/15|c.532A>G|p.Lys178Glu|532/1710|532/1710|178/569||	H3
Gpscaff_4	3870449	AAG	GAA	complex	GPALN_011388	vesicle-associated membrane protein-associated protein A-like	425	2.5e-09	C:endoplasmic reticulum membrane; F:FFAT motif binding; P:protein localization to endoplasmic reticulum	0.875	0.849057	0.117647	0.117647	ANN=GAA|missense_variant|MODERATE|GPALN_011388|GPALN_011388|transcript|GPALN_011388-T1|protein_coding|4/5|c.835_837delAAGinsGAA|p.Lys279Glu|835/1278|835/1278|279/425||,GAA|upstream_gene_variant|MODIFIER|GPALN_011387|GPALN_011387|transcript|GPALN_011387-T1|protein_coding||c.-1847_-1845delCTTinsTTC|||||1845|,GAA|downstream_gene_variant|MODIFIER|GPALN_011389|GPALN_011389|transcript|GPALN_011389-T1|p…	H3
Gpscaff_4	4991813	GTCC	GCACCT	complex	GPALN_011595	NA	123	NA	F:metalloendopeptidase activity; F:ATP binding; P:proteolysis	0.75	0.867647	0.15625	0.318841	ANN=CACCT|frameshift_variant&missense_variant|HIGH|GPALN_011595|GPALN_011595|transcript|GPALN_011595-T1|protein_coding|2/3|c.124_126delGGAinsAGGTG|p.Gly42fs|126/372|124/372|42/123||,CACCT|upstream_gene_variant|MODIFIER|GPALN_011596|GPALN_011596|transcript|GPALN_011596-T1|protein_coding||c.-1784_-1782delTCCinsCACCT|||||1784|,CACCT|downstream_gene_variant|MODIFIER|GPALN_011594|GPALN_011594|transcri…	H3
Gpscaff_4	4991797	G	C	snp	GPALN_011595	NA	123	NA	F:metalloendopeptidase activity; F:ATP binding; P:proteolysis	0.561404	0.777778	0.0727273	0.234043	ANN=C|missense_variant|MODERATE|GPALN_011595|GPALN_011595|transcript|GPALN_011595-T1|protein_coding|2/3|c.143C>G|p.Ala48Gly|143/372|143/372|48/123||,C|upstream_gene_variant|MODIFIER|GPALN_011596|GPALN_011596|transcript|GPALN_011596-T1|protein_coding||c.-1801G>C|||||1801|,C|downstream_gene_variant|MODIFIER|GPALN_011594|GPALN_011594|transcript|GPALN_011594-T1|protein_coding||c.*692G>C|||||659|	H3
Gpscaff_4	5418784	CG	TT	complex	GPALN_011668	zinc finger RNA-binding protein isoform X1	543	5.5e-33	F:nucleic acid binding; F:zinc ion binding	0	0	0.865385	0.940299	ANN=TT|missense_variant|MODERATE|GPALN_011668|GPALN_011668|transcript|GPALN_011668-T1|protein_coding|8/14|c.920_921delCGinsTT|p.Ala307Val|920/1632|920/1632|307/543||,TT|downstream_gene_variant|MODIFIER|GPALN_011667|GPALN_011667|transcript|GPALN_011667-T1|protein_coding||c.*3889_*3890delCGinsTT|||||3889|,TT|downstream_gene_variant|MODIFIER|GPALN_011669|GPALN_011669|transcript|GPALN_011669-T1|prote…	S. vernei
Gpscaff_4	5526185	TACCG	GACAA	complex	GPALN_011697	NA	134	NA	no GO terms	0	0	0.888889	0.970149	ANN=GACAA|missense_variant|MODERATE|GPALN_011697|GPALN_011697|transcript|GPALN_011697-T1|protein_coding|3/4|c.222_226delTACCGinsGACAA|p.Glu76Lys|222/405|222/405|74/134||,GACAA|upstream_gene_variant|MODIFIER|GPALN_011696|GPALN_011696|transcript|GPALN_011696-T1|protein_coding||c.-1527_-1523delCGGTAinsTTGTC|||||1523|,GACAA|upstream_gene_variant|MODIFIER|GPALN_011698|GPALN_011698|transcript|GPALN_011…	S. vernei
Gpscaff_4	5562154	T	G	snp	GPALN_011702	RhoGEF domain-containing protein	952	1.2e-189	F:Rho guanyl-nucleotide exchange factor activity; P:regulation of Rho protein signal transduction	0.232558	0.174312	0.893617	0.809524	ANN=G|missense_variant|MODERATE|GPALN_011702|GPALN_011702|transcript|GPALN_011702-T1|protein_coding|30/30|c.2801T>G|p.Val934Gly|2801/2859|2801/2859|934/952||,G|downstream_gene_variant|MODIFIER|GPALN_011703|GPALN_011703|transcript|GPALN_011703-T1|protein_coding||c.*623A>C|||||623|	S. vernei
Gpscaff_4	5582668	TGCTT	CGCCC	complex	GPALN_011706	Serine/threonine-protein phosphatase 4 catalytic subunit	991	1.4e-167	F:dolichyl-phosphate-glucose-glycolipid alpha-glucosyltransferase activity; C:endoplasmic reticulum membrane; P:dolichol-linked oligosaccharide biosynthetic process; F:hydrolase activity	0.711538	0.74359	0.030303	0.168675	ANN=CGCCC|missense_variant|MODERATE|GPALN_011706|GPALN_011706|transcript|GPALN_011706-T1|protein_coding|1/26|c.20_24delAAGCAinsGGGCG|p.Gln7Arg|24/2976|20/2976|7/991||,CGCCC|downstream_gene_variant|MODIFIER|GPALN_011707|GPALN_011707|transcript|GPALN_011707-T1|protein_coding||c.*593_*597delAAGCAinsGGGCG|||||597|	H3
Gpscaff_4	5583288	C	G	snp	GPALN_011707	NA	752	NA	no GO terms	0.209677	0.160305	0.885417	0.921053	ANN=G|missense_variant|MODERATE|GPALN_011707|GPALN_011707|transcript|GPALN_011707-T1|protein_coding|14/14|c.2236G>C|p.Ala746Pro|2236/2259|2236/2259|746/752||,G|upstream_gene_variant|MODIFIER|GPALN_011706|GPALN_011706|transcript|GPALN_011706-T1|protein_coding||c.-597G>C|||||597|,G|downstream_gene_variant|MODIFIER|GPALN_011708|GPALN_011708|transcript|GPALN_011708-T1|protein_coding||c.*4976G>C|||||4…	S. vernei
Gpscaff_4	5583373	G	T	snp	GPALN_011707	NA	752	NA	no GO terms	0.28	0.2	0.928571	0.894737	ANN=T|missense_variant|MODERATE|GPALN_011707|GPALN_011707|transcript|GPALN_011707-T1|protein_coding|14/14|c.2151C>A|p.Asn717Lys|2151/2259|2151/2259|717/752||,T|upstream_gene_variant|MODIFIER|GPALN_011706|GPALN_011706|transcript|GPALN_011706-T1|protein_coding||c.-682C>A|||||682|,T|downstream_gene_variant|MODIFIER|GPALN_011708|GPALN_011708|transcript|GPALN_011708-T1|protein_coding||c.*4891C>A|||||4…	S. vernei
Gpscaff_4	5596998	G	C	snp	GPALN_011711	hypothetical protein Tcan_16222	212	1.5e-07	no GO terms	0.142857	0.129032	0.888889	0.75	ANN=C|missense_variant|MODERATE|GPALN_011711|GPALN_011711|transcript|GPALN_011711-T1|protein_coding|7/7|c.579C>G|p.Ile193Met|579/639|579/639|193/212||,C|upstream_gene_variant|MODIFIER|GPALN_011709|GPALN_011709|transcript|GPALN_011709-T1|protein_coding||c.-4140C>G|||||4140|,C|upstream_gene_variant|MODIFIER|GPALN_011712|GPALN_011712|transcript|GPALN_011712-T1|protein_coding||c.-1163G>C|||||1163|,C|…	S. vernei
Gpscaff_4	5599175	A	G	snp	GPALN_011712	dorsal gland cell-specific expression protein	344	1.3e-35	no IPS match	0.170732	0.118812	0.916667	0.923077	ANN=G|missense_variant|MODERATE|GPALN_011712|GPALN_011712|transcript|GPALN_011712-T1|protein_coding|4/5|c.853A>G|p.Asn285Asp|853/1035|853/1035|285/344||,G|upstream_gene_variant|MODIFIER|GPALN_011711|GPALN_011711|transcript|GPALN_011711-T1|protein_coding||c.-1270T>C|||||1270|,G|upstream_gene_variant|MODIFIER|GPALN_011713|GPALN_011713|transcript|GPALN_011713-T1|protein_coding||c.-1064A>G|||||1064|,…	S. vernei
Gpscaff_4	5604608	T	C	snp	GPALN_011714	NA	165	NA	no GO terms	0.0972222	0.16129	0.87013	0.866667	ANN=C|missense_variant|MODERATE|GPALN_011714|GPALN_011714|transcript|GPALN_011714-T1|protein_coding|4/4|c.484A>G|p.Lys162Glu|668/725|484/498|162/165||,C|downstream_gene_variant|MODIFIER|GPALN_011713|GPALN_011713|transcript|GPALN_011713-T1|protein_coding||c.*839T>C|||||839|,C|downstream_gene_variant|MODIFIER|GPALN_011715|GPALN_011715|transcript|GPALN_011715-T1|protein_coding||c.*4385A>G|||||4271|	S. vernei
Gpscaff_4	5604751	C	T	snp	GPALN_011714	NA	165	NA	no GO terms	0.875	0.852632	0.131148	0.132353	ANN=T|missense_variant|MODERATE|GPALN_011714|GPALN_011714|transcript|GPALN_011714-T1|protein_coding|4/4|c.341G>A|p.Arg114Gln|525/725|341/498|114/165||,T|downstream_gene_variant|MODIFIER|GPALN_011713|GPALN_011713|transcript|GPALN_011713-T1|protein_coding||c.*982C>T|||||982|,T|downstream_gene_variant|MODIFIER|GPALN_011715|GPALN_011715|transcript|GPALN_011715-T1|protein_coding||c.*4242G>A|||||4128|	H3
Gpscaff_4	5604755	C	T	snp	GPALN_011714	NA	165	NA	no GO terms	0.129032	0.120879	0.852459	0.865672	ANN=T|missense_variant|MODERATE|GPALN_011714|GPALN_011714|transcript|GPALN_011714-T1|protein_coding|4/4|c.337G>A|p.Val113Met|521/725|337/498|113/165||,T|downstream_gene_variant|MODIFIER|GPALN_011713|GPALN_011713|transcript|GPALN_011713-T1|protein_coding||c.*986C>T|||||986|,T|downstream_gene_variant|MODIFIER|GPALN_011715|GPALN_011715|transcript|GPALN_011715-T1|protein_coding||c.*4238G>A|||||4124|	S. vernei
Gpscaff_4	5605290	C	G	snp	GPALN_011714	NA	165	NA	no GO terms	0.855556	0.86	0.127273	0.111111	ANN=G|missense_variant|MODERATE|GPALN_011714|GPALN_011714|transcript|GPALN_011714-T1|protein_coding|3/4|c.202G>C|p.Asp68His|386/725|202/498|68/165||,G|downstream_gene_variant|MODIFIER|GPALN_011713|GPALN_011713|transcript|GPALN_011713-T1|protein_coding||c.*1521C>G|||||1521|,G|downstream_gene_variant|MODIFIER|GPALN_011715|GPALN_011715|transcript|GPALN_011715-T1|protein_coding||c.*3703G>C|||||3589|	H3
Gpscaff_4	5605487	C	T	snp	GPALN_011714	NA	165	NA	no GO terms	0.910256	0.88172	0.078125	0.102273	ANN=T|missense_variant&splice_region_variant|MODERATE|GPALN_011714|GPALN_011714|transcript|GPALN_011714-T1|protein_coding|2/4|c.154G>A|p.Glu52Lys|338/725|154/498|52/165||,T|downstream_gene_variant|MODIFIER|GPALN_011713|GPALN_011713|transcript|GPALN_011713-T1|protein_coding||c.*1718C>T|||||1718|,T|downstream_gene_variant|MODIFIER|GPALN_011715|GPALN_011715|transcript|GPALN_011715-T1|protein_coding|…	H3
Gpscaff_4	5605526	T	G	snp	GPALN_011714	NA	165	NA	no GO terms	0.924731	0.865979	0.0757576	0.0978261	ANN=G|missense_variant|MODERATE|GPALN_011714|GPALN_011714|transcript|GPALN_011714-T1|protein_coding|2/4|c.115A>C|p.Ile39Leu|299/725|115/498|39/165||,G|downstream_gene_variant|MODIFIER|GPALN_011713|GPALN_011713|transcript|GPALN_011713-T1|protein_coding||c.*1757T>G|||||1757|,G|downstream_gene_variant|MODIFIER|GPALN_011715|GPALN_011715|transcript|GPALN_011715-T1|protein_coding||c.*3467A>C|||||3353|	H3
Gpscaff_4	5605531	T	C	snp	GPALN_011714	NA	165	NA	no GO terms	0.914894	0.87234	0.056338	0.0989011	ANN=C|missense_variant|MODERATE|GPALN_011714|GPALN_011714|transcript|GPALN_011714-T1|protein_coding|2/4|c.110A>G|p.Gln37Arg|294/725|110/498|37/165||,C|downstream_gene_variant|MODIFIER|GPALN_011713|GPALN_011713|transcript|GPALN_011713-T1|protein_coding||c.*1762T>C|||||1762|,C|downstream_gene_variant|MODIFIER|GPALN_011715|GPALN_011715|transcript|GPALN_011715-T1|protein_coding||c.*3462A>G|||||3348|	H3
Gpscaff_4	5605625	A	C	snp	GPALN_011714	NA	165	NA	no GO terms	0.0978261	0.105263	0.946429	0.875	ANN=C|missense_variant|MODERATE|GPALN_011714|GPALN_011714|transcript|GPALN_011714-T1|protein_coding|2/4|c.16T>G|p.Phe6Val|200/725|16/498|6/165||,C|downstream_gene_variant|MODIFIER|GPALN_011713|GPALN_011713|transcript|GPALN_011713-T1|protein_coding||c.*1856A>C|||||1856|,C|downstream_gene_variant|MODIFIER|GPALN_011715|GPALN_011715|transcript|GPALN_011715-T1|protein_coding||c.*3368T>G|||||3254|	S. vernei
Gpscaff_4	5627417	G	A	snp	GPALN_011721	kelch-like protein 36	292	8.1e-07	F:protein binding	0.0519481	0.1875	0.963636	0.929825	ANN=A|missense_variant|MODERATE|GPALN_011721|GPALN_011721|transcript|GPALN_011721-T1|protein_coding|4/6|c.584C>T|p.Thr195Ile|626/921|584/879|195/292||,A|upstream_gene_variant|MODIFIER|GPALN_011720|GPALN_011720|transcript|GPALN_011720-T1|protein_coding||c.-1631C>T|||||1631|,A|downstream_gene_variant|MODIFIER|GPALN_011719|GPALN_011719|transcript|GPALN_011719-T1|protein_coding||c.*3455G>A|||||3455|,…	S. vernei
Gpscaff_4	5648599	TGGAT	TGAT	del	GPALN_011725	NA	249	NA	no GO terms	0.0714286	0	0.948276	0.893333	ANN=TGAT|frameshift_variant|HIGH|GPALN_011725|GPALN_011725|transcript|GPALN_011725-T1|protein_coding|2/4|c.454delC|p.Pro152fs|459/755|454/750|152/249||,TGAT|upstream_gene_variant|MODIFIER|GPALN_011726|GPALN_011726|transcript|GPALN_011726-T1|protein_coding||c.-4493delG|||||4489|,TGAT|downstream_gene_variant|MODIFIER|GPALN_011724|GPALN_011724|transcript|GPALN_011724-T1|protein_coding||c.*3135delG||…	S. vernei
Gpscaff_4	5654142	G	T	snp	GPALN_011726	NA	237	NA	no GO terms	0.133333	0	0.852459	0.942308	ANN=T|missense_variant|MODERATE|GPALN_011726|GPALN_011726|transcript|GPALN_011726-T1|protein_coding|3/5|c.371G>T|p.Gly124Val|375/832|371/714|124/237||,T|upstream_gene_variant|MODIFIER|GPALN_011725|GPALN_011725|transcript|GPALN_011725-T1|protein_coding||c.-4845C>A|||||4840|,T|downstream_gene_variant|MODIFIER|GPALN_011727|GPALN_011727|transcript|GPALN_011727-T1|protein_coding||c.*2093C>A|||||2093|	S. vernei
Gpscaff_4	5654588	G	T	snp	GPALN_011726	NA	237	NA	no GO terms	0.0869565	0	0.772277	0.861702	ANN=T|missense_variant|MODERATE|GPALN_011726|GPALN_011726|transcript|GPALN_011726-T1|protein_coding|5/5|c.494G>T|p.Gly165Val|498/832|494/714|165/237||,T|downstream_gene_variant|MODIFIER|GPALN_011727|GPALN_011727|transcript|GPALN_011727-T1|protein_coding||c.*1647C>A|||||1647|	S. vernei
Gpscaff_4	5654594	A	C	snp	GPALN_011726	NA	237	NA	no GO terms	0.157895	0	0.821782	0.879121	ANN=C|missense_variant|MODERATE|GPALN_011726|GPALN_011726|transcript|GPALN_011726-T1|protein_coding|5/5|c.500A>C|p.Glu167Ala|504/832|500/714|167/237||,C|downstream_gene_variant|MODIFIER|GPALN_011727|GPALN_011727|transcript|GPALN_011727-T1|protein_coding||c.*1641T>G|||||1641|	S. vernei
Gpscaff_4	5654599	T	A	snp	GPALN_011726	NA	237	NA	no GO terms	0.166667	0	0.822917	0.892473	ANN=A|missense_variant|MODERATE|GPALN_011726|GPALN_011726|transcript|GPALN_011726-T1|protein_coding|5/5|c.505T>A|p.Tyr169Asn|509/832|505/714|169/237||,A|downstream_gene_variant|MODIFIER|GPALN_011727|GPALN_011727|transcript|GPALN_011727-T1|protein_coding||c.*1636A>T|||||1636|	S. vernei
Gpscaff_4	5714694	T	C	snp	GPALN_011735	NA	600	NA	no GO terms	0.293578	0.145455	0.912281	0.853448	ANN=C|missense_variant|MODERATE|GPALN_011735|GPALN_011735|transcript|GPALN_011735-T1|protein_coding|2/4|c.251A>G|p.Asp84Gly|251/1803|251/1803|84/600||,C|upstream_gene_variant|MODIFIER|GPALN_011736|GPALN_011736|transcript|GPALN_011736-T1|protein_coding||c.-2797T>C|||||2797|,C|downstream_gene_variant|MODIFIER|GPALN_011734|GPALN_011734|transcript|GPALN_011734-T1|protein_coding||c.*1984T>C|||||1742|	S. vernei
Gpscaff_4	5746777	CCA	ACT	complex	GPALN_011744	BTB/POZ domain-containing protein At1g55760	424	1.1e-07	F:protein binding	0.173913	0	0.823529	0.907692	ANN=ACT|missense_variant|MODERATE|GPALN_011744|GPALN_011744|transcript|GPALN_011744-T1|protein_coding|3/9|c.169_171delCCAinsACT|p.Pro57Thr|169/1275|169/1275|57/424||,ACT|upstream_gene_variant|MODIFIER|GPALN_011742|GPALN_011742|transcript|GPALN_011742-T1|protein_coding||c.-5578_-5576delTGGinsAGT|||||4674|,ACT|upstream_gene_variant|MODIFIER|GPALN_011743|GPALN_011743|transcript|GPALN_011743-T1|prote…	S. vernei
Gpscaff_4	5746906	G	C	snp	GPALN_011744	BTB/POZ domain-containing protein At1g55760	424	1.1e-07	F:protein binding	0.170213	0.179487	0.902439	0.948276	ANN=C|missense_variant|MODERATE|GPALN_011744|GPALN_011744|transcript|GPALN_011744-T1|protein_coding|4/9|c.247G>C|p.Asp83His|247/1275|247/1275|83/424||,C|upstream_gene_variant|MODIFIER|GPALN_011742|GPALN_011742|transcript|GPALN_011742-T1|protein_coding||c.-5705C>G|||||4803|,C|upstream_gene_variant|MODIFIER|GPALN_011743|GPALN_011743|transcript|GPALN_011743-T1|protein_coding||c.-2648C>G|||||2648|	S. vernei
Gpscaff_4	5747039	G	C	snp	GPALN_011744	BTB/POZ domain-containing protein At1g55760	424	1.1e-07	F:protein binding	0.210526	0.0714286	0.825	0.982143	ANN=C|missense_variant|MODERATE|GPALN_011744|GPALN_011744|transcript|GPALN_011744-T1|protein_coding|4/9|c.380G>C|p.Gly127Ala|380/1275|380/1275|127/424||,C|upstream_gene_variant|MODIFIER|GPALN_011742|GPALN_011742|transcript|GPALN_011742-T1|protein_coding||c.-5838C>G|||||4936|,C|upstream_gene_variant|MODIFIER|GPALN_011743|GPALN_011743|transcript|GPALN_011743-T1|protein_coding||c.-2781C>G|||||2781|	S. vernei
Gpscaff_4	5751302	G	A	snp	GPALN_011744	BTB/POZ domain-containing protein At1g55760	424	1.1e-07	F:protein binding	0.238095	0.0625	0.777778	0.733945	ANN=A|missense_variant|MODERATE|GPALN_011744|GPALN_011744|transcript|GPALN_011744-T1|protein_coding|8/9|c.1027G>A|p.Glu343Lys|1027/1275|1027/1275|343/424||,A|downstream_gene_variant|MODIFIER|GPALN_011745|GPALN_011745|transcript|GPALN_011745-T1|protein_coding||c.*3533C>T|||||3533|	S. vernei
Gpscaff_4	5762155	C	A	snp	GPALN_011746	NA	477	NA	no GO terms	0.133929	0.125	0.871795	0.928571	ANN=A|missense_variant|MODERATE|GPALN_011746|GPALN_011746|transcript|GPALN_011746-T1|protein_coding|7/9|c.1017C>A|p.His339Gln|1017/1434|1017/1434|339/477||,A|downstream_gene_variant|MODIFIER|GPALN_011747|GPALN_011747|transcript|GPALN_011747-T1|protein_coding||c.*2582G>T|||||2582|	S. vernei
Gpscaff_4	5762409	G	A	snp	GPALN_011746	NA	477	NA	no GO terms	0.863636	0.900826	0.171053	0.23622	ANN=A|missense_variant|MODERATE|GPALN_011746|GPALN_011746|transcript|GPALN_011746-T1|protein_coding|8/9|c.1105G>A|p.Val369Met|1105/1434|1105/1434|369/477||,A|downstream_gene_variant|MODIFIER|GPALN_011747|GPALN_011747|transcript|GPALN_011747-T1|protein_coding||c.*2328C>T|||||2328|	H3
Gpscaff_4	5790807	C	G	snp	GPALN_011751	zinc finger, C2HC type	309	1.7e-07	F:DNA-binding transcription factor activity; F:protein binding; C:nucleus; P:regulation of transcription, DNA-templated; F:zinc ion binding	0.222222	0	1	1	ANN=G|missense_variant&splice_region_variant|MODERATE|GPALN_011751|GPALN_011751|transcript|GPALN_011751-T1|protein_coding|6/6|c.889G>C|p.Glu297Gln|889/1351|889/930|297/309||,G|upstream_gene_variant|MODIFIER|GPALN_011752|GPALN_011752|transcript|GPALN_011752-T1|protein_coding||c.-2642C>G|||||2642|	S. vernei
Gpscaff_4	5799307	A	G	snp	GPALN_011753	BTB domain-containing protein	202	3.6e-06	F:protein binding	0	0	1	1	ANN=G|missense_variant|MODERATE|GPALN_011753|GPALN_011753|transcript|GPALN_011753-T1|protein_coding|4/4|c.502A>G|p.Ser168Gly|502/609|502/609|168/202||,G|downstream_gene_variant|MODIFIER|GPALN_011752|GPALN_011752|transcript|GPALN_011752-T1|protein_coding||c.*4808A>G|||||4808|,G|downstream_gene_variant|MODIFIER|GPALN_011754|GPALN_011754|transcript|GPALN_011754-T1|protein_coding||c.*875T>C|||||818|,…	S. vernei	homozygote
Gpscaff_4	5799337	AATGAA	CAAGAG	complex	GPALN_011753	BTB domain-containing protein	202	3.6e-06	F:protein binding	0	0	1	1	ANN=CAAGAG|missense_variant|MODERATE|GPALN_011753|GPALN_011753|transcript|GPALN_011753-T1|protein_coding|4/4|c.532_537delAATGAAinsCAAGAG|p.Asn178Gln|532/609|532/609|178/202||,CAAGAG|downstream_gene_variant|MODIFIER|GPALN_011752|GPALN_011752|transcript|GPALN_011752-T1|protein_coding||c.*4838_*4843delAATGAAinsCAAGAG|||||4838|,CAAGAG|downstream_gene_variant|MODIFIER|GPALN_011754|GPALN_011754|transcr…	S. vernei	homozygote
Gpscaff_4	5799392	CCGA	TCGG	complex	GPALN_011753	BTB domain-containing protein	202	3.6e-06	F:protein binding	0	0	1	1	ANN=TCGG|missense_variant|MODERATE|GPALN_011753|GPALN_011753|transcript|GPALN_011753-T1|protein_coding|4/4|c.587_590delCCGAinsTCGG|p.ThrAsp196IleGly|587/609|587/609|196/202||,TCGG|downstream_gene_variant|MODIFIER|GPALN_011752|GPALN_011752|transcript|GPALN_011752-T1|protein_coding||c.*4893_*4896delCCGAinsTCGG|||||4893|,TCGG|downstream_gene_variant|MODIFIER|GPALN_011754|GPALN_011754|transcript|GPAL…	S. vernei	homozygote
Gpscaff_4	5799409	T	C	snp	GPALN_011753	BTB domain-containing protein	202	3.6e-06	F:protein binding	0	0	1	1	ANN=C|missense_variant|MODERATE|GPALN_011753|GPALN_011753|transcript|GPALN_011753-T1|protein_coding|4/4|c.604T>C|p.Ser202Pro|604/609|604/609|202/202||,C|downstream_gene_variant|MODIFIER|GPALN_011752|GPALN_011752|transcript|GPALN_011752-T1|protein_coding||c.*4910T>C|||||4910|,C|downstream_gene_variant|MODIFIER|GPALN_011754|GPALN_011754|transcript|GPALN_011754-T1|protein_coding||c.*773A>G|||||716|,…	S. vernei	homozygote
Gpscaff_40	664549	T	G	snp	GPALN_011810	NA	351	NA	no GO terms	1	1	0.217391	0	ANN=G|missense_variant|MODERATE|GPALN_011810|GPALN_011810|transcript|GPALN_011810-T1|protein_coding|3/8|c.289A>C|p.Ile97Leu|289/1310|289/1056|97/351||,G|missense_variant|MODERATE|GPALN_011810|GPALN_011810|transcript|GPALN_011810-T2|protein_coding|3/7|c.289A>C|p.Ile97Leu|289/1447|289/903|97/300||	H3
Gpscaff_40	664554	CC	TT	complex	GPALN_011810	NA	351	NA	no GO terms	1	0.985507	0.217391	0	ANN=TT|missense_variant|MODERATE|GPALN_011810|GPALN_011810|transcript|GPALN_011810-T1|protein_coding|3/8|c.283_284delGGinsAA|p.Gly95Asn|284/1310|283/1056|95/351||,TT|missense_variant|MODERATE|GPALN_011810|GPALN_011810|transcript|GPALN_011810-T2|protein_coding|3/7|c.283_284delGGinsAA|p.Gly95Asn|284/1447|283/903|95/300||	H3
Gpscaff_40	664575	G	A	snp	GPALN_011810	NA	351	NA	no GO terms	1	0.970149	0.153846	0	ANN=A|missense_variant|MODERATE|GPALN_011810|GPALN_011810|transcript|GPALN_011810-T1|protein_coding|3/8|c.263C>T|p.Pro88Leu|263/1310|263/1056|88/351||,A|missense_variant|MODERATE|GPALN_011810|GPALN_011810|transcript|GPALN_011810-T2|protein_coding|3/7|c.263C>T|p.Pro88Leu|263/1447|263/903|88/300||	H3
Gpscaff_40	664642	GCTGG	ACTGA	complex	GPALN_011810	NA	351	NA	no GO terms	0.986111	1	0.122807	0	ANN=ACTGA|missense_variant&splice_region_variant|MODERATE|GPALN_011810|GPALN_011810|transcript|GPALN_011810-T1|protein_coding|3/8|c.192_196delCCAGCinsTCAGT|p.Pro66Ser|196/1310|192/1056|64/351||,ACTGA|missense_variant&splice_region_variant|MODERATE|GPALN_011810|GPALN_011810|transcript|GPALN_011810-T2|protein_coding|3/7|c.192_196delCCAGCinsTCAGT|p.Pro66Ser|196/1447|192/903|64/300||	H3
Gpscaff_40	664777	A	T	snp	GPALN_011810	NA	351	NA	no GO terms	1	1	0.128205	0	ANN=T|missense_variant|MODERATE|GPALN_011810|GPALN_011810|transcript|GPALN_011810-T1|protein_coding|2/8|c.120T>A|p.Asp40Glu|120/1310|120/1056|40/351||,T|missense_variant|MODERATE|GPALN_011810|GPALN_011810|transcript|GPALN_011810-T2|protein_coding|2/7|c.120T>A|p.Asp40Glu|120/1447|120/903|40/300||	H3
Gpscaff_40	664785	T	G	snp	GPALN_011810	NA	351	NA	no GO terms	1	1	0.120482	0	ANN=G|missense_variant|MODERATE|GPALN_011810|GPALN_011810|transcript|GPALN_011810-T1|protein_coding|2/8|c.112A>C|p.Ile38Leu|112/1310|112/1056|38/351||,G|missense_variant|MODERATE|GPALN_011810|GPALN_011810|transcript|GPALN_011810-T2|protein_coding|2/7|c.112A>C|p.Ile38Leu|112/1447|112/903|38/300||	H3
Gpscaff_40	664549	T	G	snp	GPALN_011810	NA	300	NA	no GO terms	1	1	0.217391	0	ANN=G|missense_variant|MODERATE|GPALN_011810|GPALN_011810|transcript|GPALN_011810-T1|protein_coding|3/8|c.289A>C|p.Ile97Leu|289/1310|289/1056|97/351||,G|missense_variant|MODERATE|GPALN_011810|GPALN_011810|transcript|GPALN_011810-T2|protein_coding|3/7|c.289A>C|p.Ile97Leu|289/1447|289/903|97/300||	H3
Gpscaff_40	664554	CC	TT	complex	GPALN_011810	NA	300	NA	no GO terms	1	0.985507	0.217391	0	ANN=TT|missense_variant|MODERATE|GPALN_011810|GPALN_011810|transcript|GPALN_011810-T1|protein_coding|3/8|c.283_284delGGinsAA|p.Gly95Asn|284/1310|283/1056|95/351||,TT|missense_variant|MODERATE|GPALN_011810|GPALN_011810|transcript|GPALN_011810-T2|protein_coding|3/7|c.283_284delGGinsAA|p.Gly95Asn|284/1447|283/903|95/300||	H3
Gpscaff_40	664575	G	A	snp	GPALN_011810	NA	300	NA	no GO terms	1	0.970149	0.153846	0	ANN=A|missense_variant|MODERATE|GPALN_011810|GPALN_011810|transcript|GPALN_011810-T1|protein_coding|3/8|c.263C>T|p.Pro88Leu|263/1310|263/1056|88/351||,A|missense_variant|MODERATE|GPALN_011810|GPALN_011810|transcript|GPALN_011810-T2|protein_coding|3/7|c.263C>T|p.Pro88Leu|263/1447|263/903|88/300||	H3
Gpscaff_40	664642	GCTGG	ACTGA	complex	GPALN_011810	NA	300	NA	no GO terms	0.986111	1	0.122807	0	ANN=ACTGA|missense_variant&splice_region_variant|MODERATE|GPALN_011810|GPALN_011810|transcript|GPALN_011810-T1|protein_coding|3/8|c.192_196delCCAGCinsTCAGT|p.Pro66Ser|196/1310|192/1056|64/351||,ACTGA|missense_variant&splice_region_variant|MODERATE|GPALN_011810|GPALN_011810|transcript|GPALN_011810-T2|protein_coding|3/7|c.192_196delCCAGCinsTCAGT|p.Pro66Ser|196/1447|192/903|64/300||	H3
Gpscaff_40	664777	A	T	snp	GPALN_011810	NA	300	NA	no GO terms	1	1	0.128205	0	ANN=T|missense_variant|MODERATE|GPALN_011810|GPALN_011810|transcript|GPALN_011810-T1|protein_coding|2/8|c.120T>A|p.Asp40Glu|120/1310|120/1056|40/351||,T|missense_variant|MODERATE|GPALN_011810|GPALN_011810|transcript|GPALN_011810-T2|protein_coding|2/7|c.120T>A|p.Asp40Glu|120/1447|120/903|40/300||	H3
Gpscaff_40	664785	T	G	snp	GPALN_011810	NA	300	NA	no GO terms	1	1	0.120482	0	ANN=G|missense_variant|MODERATE|GPALN_011810|GPALN_011810|transcript|GPALN_011810-T1|protein_coding|2/8|c.112A>C|p.Ile38Leu|112/1310|112/1056|38/351||,G|missense_variant|MODERATE|GPALN_011810|GPALN_011810|transcript|GPALN_011810-T2|protein_coding|2/7|c.112A>C|p.Ile38Leu|112/1447|112/903|38/300||	H3
Gpscaff_40	671226	C	G	snp	GPALN_011811	RBP-1 protein	613	2.6e-55	F:protein binding	1	0.96	0.0666667	0	ANN=G|missense_variant|MODERATE|GPALN_011811|GPALN_011811|transcript|GPALN_011811-T1|protein_coding|2/13|c.71C>G|p.Ala24Gly|71/1842|71/1842|24/613||	H3
Gpscaff_40	694659	ACA	GAG	complex	GPALN_011815	rbp-1 protein	157	2.7e-25	F:protein binding	0.958904	0.893333	0.163265	0	ANN=GAG|missense_variant|MODERATE|GPALN_011815|GPALN_011815|transcript|GPALN_011815-T1|protein_coding|2/4|c.144_146delTGTinsCTC|p.Val49Ser|146/474|144/474|48/157||,GAG|upstream_gene_variant|MODIFIER|GPALN_011813|GPALN_011813|transcript|GPALN_011813-T1|protein_coding||c.-4160_-4158delTGTinsCTC|||||4158|,GAG|downstream_gene_variant|MODIFIER|GPALN_011814|GPALN_011814|transcript|GPALN_011814-T1|prote…	H3
Gpscaff_40	694673	A	C	snp	GPALN_011815	rbp-1 protein	157	2.7e-25	F:protein binding	0.948052	0.886076	0.142857	0	ANN=C|missense_variant|MODERATE|GPALN_011815|GPALN_011815|transcript|GPALN_011815-T1|protein_coding|2/4|c.132T>G|p.Ile44Met|132/474|132/474|44/157||,C|upstream_gene_variant|MODIFIER|GPALN_011813|GPALN_011813|transcript|GPALN_011813-T1|protein_coding||c.-4172T>G|||||4172|,C|downstream_gene_variant|MODIFIER|GPALN_011814|GPALN_011814|transcript|GPALN_011814-T1|protein_coding||c.*2027A>C|||||2027|,C|…	H3
Gpscaff_40	694681	T	C	snp	GPALN_011815	rbp-1 protein	157	2.7e-25	F:protein binding	0.950617	0.890244	0.137255	0	ANN=C|missense_variant|MODERATE|GPALN_011815|GPALN_011815|transcript|GPALN_011815-T1|protein_coding|2/4|c.124A>G|p.Lys42Glu|124/474|124/474|42/157||,C|upstream_gene_variant|MODIFIER|GPALN_011813|GPALN_011813|transcript|GPALN_011813-T1|protein_coding||c.-4180A>G|||||4180|,C|downstream_gene_variant|MODIFIER|GPALN_011814|GPALN_011814|transcript|GPALN_011814-T1|protein_coding||c.*2035T>C|||||2035|,C|…	H3
Gpscaff_40	694695	G	C	snp	GPALN_011815	rbp-1 protein	157	2.7e-25	F:protein binding	0.953488	0.879518	0.14	0	ANN=C|missense_variant|MODERATE|GPALN_011815|GPALN_011815|transcript|GPALN_011815-T1|protein_coding|2/4|c.110C>G|p.Ser37Cys|110/474|110/474|37/157||,C|upstream_gene_variant|MODIFIER|GPALN_011813|GPALN_011813|transcript|GPALN_011813-T1|protein_coding||c.-4194C>G|||||4194|,C|downstream_gene_variant|MODIFIER|GPALN_011814|GPALN_011814|transcript|GPALN_011814-T1|protein_coding||c.*2049G>C|||||2049|,C|…	H3
Gpscaff_40	703020	C	T	snp	GPALN_011817	NA	327	NA	F:protein binding	1	1	0.212121	0.0789474	ANN=T|missense_variant|MODERATE|GPALN_011817|GPALN_011817|transcript|GPALN_011817-T1|protein_coding|8/8|c.880C>T|p.Arg294Cys|880/984|880/984|294/327||,T|upstream_gene_variant|MODIFIER|GPALN_011816|GPALN_011816|transcript|GPALN_011816-T1|protein_coding||c.-2470G>A|||||2470|,T|upstream_gene_variant|MODIFIER|GPALN_011818|GPALN_011818|transcript|GPALN_011818-T1|protein_coding||c.-2468C>T|||||2468|	H3
Gpscaff_40	703032	G	C	snp	GPALN_011817	NA	327	NA	F:protein binding	0.969697	0.954545	0.15	0.06	ANN=C|missense_variant|MODERATE|GPALN_011817|GPALN_011817|transcript|GPALN_011817-T1|protein_coding|8/8|c.892G>C|p.Asp298His|892/984|892/984|298/327||,C|upstream_gene_variant|MODIFIER|GPALN_011816|GPALN_011816|transcript|GPALN_011816-T1|protein_coding||c.-2482C>G|||||2482|,C|upstream_gene_variant|MODIFIER|GPALN_011818|GPALN_011818|transcript|GPALN_011818-T1|protein_coding||c.-2456G>C|||||2456|	H3
Gpscaff_40	703081	A	C	snp	GPALN_011817	NA	327	NA	F:protein binding	1	0.933333	0.0892857	0	ANN=C|missense_variant|MODERATE|GPALN_011817|GPALN_011817|transcript|GPALN_011817-T1|protein_coding|8/8|c.941A>C|p.Tyr314Ser|941/984|941/984|314/327||,C|upstream_gene_variant|MODIFIER|GPALN_011816|GPALN_011816|transcript|GPALN_011816-T1|protein_coding||c.-2531T>G|||||2531|,C|upstream_gene_variant|MODIFIER|GPALN_011818|GPALN_011818|transcript|GPALN_011818-T1|protein_coding||c.-2407A>C|||||2407|	H3
Gpscaff_40	703086	T	A	snp	GPALN_011817	NA	327	NA	F:protein binding	1	0.958333	0.0892857	0	ANN=A|missense_variant|MODERATE|GPALN_011817|GPALN_011817|transcript|GPALN_011817-T1|protein_coding|8/8|c.946T>A|p.Cys316Ser|946/984|946/984|316/327||,A|upstream_gene_variant|MODIFIER|GPALN_011816|GPALN_011816|transcript|GPALN_011816-T1|protein_coding||c.-2536A>T|||||2536|,A|upstream_gene_variant|MODIFIER|GPALN_011818|GPALN_011818|transcript|GPALN_011818-T1|protein_coding||c.-2402T>A|||||2402|	H3
Gpscaff_40	750123	A	G	snp	GPALN_011825	glycosyl hydrolase, family 18	370	1e-46	no GO terms	0.125	0.0526316	1	1	ANN=G|missense_variant|MODERATE|GPALN_011825|GPALN_011825|transcript|GPALN_011825-T1|protein_coding|4/6|c.713A>G|p.Glu238Gly|713/1113|713/1113|238/370||,G|downstream_gene_variant|MODIFIER|GPALN_011826|GPALN_011826|transcript|GPALN_011826-T1|protein_coding||c.*4815T>C|||||4815|	S. vernei
Gpscaff_40	750142	TGA	CGG	complex	GPALN_011825	glycosyl hydrolase, family 18	370	1e-46	no GO terms	0.129032	0.0666667	0.994536	1	ANN=CGG|missense_variant|MODERATE|GPALN_011825|GPALN_011825|transcript|GPALN_011825-T1|protein_coding|4/6|c.732_734delTGAinsCGG|p.Asp245Gly|732/1113|732/1113|244/370||,CGG|downstream_gene_variant|MODIFIER|GPALN_011826|GPALN_011826|transcript|GPALN_011826-T1|protein_coding||c.*4794_*4796delTCAinsCCG|||||4796|	S. vernei
Gpscaff_41	360177	C	T	snp	GPALN_011857	LysM Domain (peptidoglycan binding) protein	484	4.3e-130	P:carbohydrate metabolic process; F:chitin binding	0.384615	0.166667	1	0.857143	ANN=T|missense_variant&splice_region_variant|MODERATE|GPALN_011857|GPALN_011857|transcript|GPALN_011857-T1|protein_coding|3/8|c.403G>A|p.Ala135Thr|456/1670|403/1455|135/484||,T|upstream_gene_variant|MODIFIER|GPALN_011856|GPALN_011856|transcript|GPALN_011856-T1|protein_coding||c.-3735G>A|||||3690|	S. vernei
Gpscaff_41	430994	T	A	snp	GPALN_011870	dorsal gland cell-specific expression protein	331	6.5e-45	no GO terms	0.923077	1	0	0	ANN=A|missense_variant|MODERATE|GPALN_011870|GPALN_011870|transcript|GPALN_011870-T1|protein_coding|3/5|c.596T>A|p.Val199Glu|596/1110|596/996|199/331||,A|upstream_gene_variant|MODIFIER|GPALN_011869|GPALN_011869|transcript|GPALN_011869-T1|protein_coding||c.-3437A>T|||||3437|,A|upstream_gene_variant|MODIFIER|GPALN_011871|GPALN_011871|transcript|GPALN_011871-T1|protein_coding||c.-2191T>A|||||2191|	H3	homozygote
Gpscaff_41	430985	C	T	snp	GPALN_011870	dorsal gland cell-specific expression protein	331	6.5e-45	no GO terms	1	1	0.0769231	0.0588235	ANN=T|missense_variant|MODERATE|GPALN_011870|GPALN_011870|transcript|GPALN_011870-T1|protein_coding|3/5|c.587C>T|p.Ala196Val|587/1110|587/996|196/331||,T|upstream_gene_variant|MODIFIER|GPALN_011869|GPALN_011869|transcript|GPALN_011869-T1|protein_coding||c.-3428G>A|||||3428|,T|upstream_gene_variant|MODIFIER|GPALN_011871|GPALN_011871|transcript|GPALN_011871-T1|protein_coding||c.-2200C>T|||||2200|	H3
Gpscaff_41	439197	A	G	snp	GPALN_011872	NA	282	NA	F:nucleic acid binding	1	1	0	0	ANN=G|missense_variant|MODERATE|GPALN_011872|GPALN_011872|transcript|GPALN_011872-T1|protein_coding|3/8|c.194A>G|p.Asn65Ser|194/849|194/849|65/282||	H3	homozygote
Gpscaff_41	439273	A	C	snp	GPALN_011872	NA	282	NA	F:nucleic acid binding	1	0.983607	0	0	ANN=C|missense_variant&splice_region_variant|MODERATE|GPALN_011872|GPALN_011872|transcript|GPALN_011872-T1|protein_coding|3/8|c.270A>C|p.Lys90Asn|270/849|270/849|90/282||	H3	homozygote
Gpscaff_41	499148	G	A	snp	GPALN_011877	NA	129	NA	no GO terms	1	1	0.275862	0	ANN=A|missense_variant|MODERATE|GPALN_011877|GPALN_011877|transcript|GPALN_011877-T1|protein_coding|1/3|c.31G>A|p.Glu11Lys|31/390|31/390|11/129||,A|upstream_gene_variant|MODIFIER|GPALN_011876|GPALN_011876|transcript|GPALN_011876-T1|protein_coding||c.-1142C>T|||||1142|,A|downstream_gene_variant|MODIFIER|GPALN_011878|GPALN_011878|transcript|GPALN_011878-T1|protein_coding||c.*2878C>T|||||2878|	H3
Gpscaff_41	499230	G	A	snp	GPALN_011877	NA	129	NA	no GO terms	1	1	0.246154	0	ANN=A|missense_variant&splice_region_variant|MODERATE|GPALN_011877|GPALN_011877|transcript|GPALN_011877-T1|protein_coding|2/3|c.50G>A|p.Gly17Glu|50/390|50/390|17/129||,A|upstream_gene_variant|MODIFIER|GPALN_011876|GPALN_011876|transcript|GPALN_011876-T1|protein_coding||c.-1224C>T|||||1224|,A|downstream_gene_variant|MODIFIER|GPALN_011878|GPALN_011878|transcript|GPALN_011878-T1|protein_coding||c.*2…	H3
Gpscaff_41	499247	A	G	snp	GPALN_011877	NA	129	NA	no GO terms	1	1	0.206349	0	ANN=G|missense_variant|MODERATE|GPALN_011877|GPALN_011877|transcript|GPALN_011877-T1|protein_coding|2/3|c.67A>G|p.Asn23Asp|67/390|67/390|23/129||,G|upstream_gene_variant|MODIFIER|GPALN_011876|GPALN_011876|transcript|GPALN_011876-T1|protein_coding||c.-1241T>C|||||1241|,G|downstream_gene_variant|MODIFIER|GPALN_011878|GPALN_011878|transcript|GPALN_011878-T1|protein_coding||c.*2779T>C|||||2779|	H3
Gpscaff_41	499299	T	C	snp	GPALN_011877	NA	129	NA	no GO terms	1	1	0.235294	0	ANN=C|missense_variant|MODERATE|GPALN_011877|GPALN_011877|transcript|GPALN_011877-T1|protein_coding|2/3|c.119T>C|p.Val40Ala|119/390|119/390|40/129||,C|upstream_gene_variant|MODIFIER|GPALN_011876|GPALN_011876|transcript|GPALN_011876-T1|protein_coding||c.-1293A>G|||||1293|,C|downstream_gene_variant|MODIFIER|GPALN_011878|GPALN_011878|transcript|GPALN_011878-T1|protein_coding||c.*2727A>G|||||2727|	H3
Gpscaff_44	287609	G	A	snp	GPALN_012006	RBP-1 protein	980	1.5e-20	F:protein binding	0.882353	0.947368	0.123288	0.0657895	ANN=A|missense_variant|MODERATE|GPALN_012006|GPALN_012006|transcript|GPALN_012006-T1|protein_coding|1/12|c.16G>A|p.Glu6Lys|16/2943|16/2943|6/980||,A|downstream_gene_variant|MODIFIER|GPALN_012005|GPALN_012005|transcript|GPALN_012005-T1|protein_coding||c.*1975G>A|||||1842|,A|downstream_gene_variant|MODIFIER|GPALN_012005|GPALN_012005|transcript|GPALN_012005-T2|protein_coding||c.*2258G>A|||||1842|	H3
Gpscaff_44	292840	A	G	snp	GPALN_012006	RBP-1 protein	980	1.5e-20	F:protein binding	0.963636	0.916667	0.123967	0.113821	ANN=G|missense_variant|MODERATE|GPALN_012006|GPALN_012006|transcript|GPALN_012006-T1|protein_coding|10/12|c.1411A>G|p.Thr471Ala|1411/2943|1411/2943|471/980||,G|downstream_gene_variant|MODIFIER|GPALN_012007|GPALN_012007|transcript|GPALN_012007-T1|protein_coding||c.*4038T>C|||||4038|	H3
Gpscaff_44	292976	A	G	snp	GPALN_012006	RBP-1 protein	980	1.5e-20	F:protein binding	0.991935	0.90678	0.0833333	0.106557	ANN=G|missense_variant|MODERATE|GPALN_012006|GPALN_012006|transcript|GPALN_012006-T1|protein_coding|10/12|c.1547A>G|p.Gln516Arg|1547/2943|1547/2943|516/980||,G|downstream_gene_variant|MODIFIER|GPALN_012007|GPALN_012007|transcript|GPALN_012007-T1|protein_coding||c.*3902T>C|||||3902|	H3
Gpscaff_44	293653	C	T	snp	GPALN_012006	RBP-1 protein	980	1.5e-20	F:protein binding	0.977941	0.919463	0.181159	0.0638298	ANN=T|missense_variant|MODERATE|GPALN_012006|GPALN_012006|transcript|GPALN_012006-T1|protein_coding|11/12|c.1799C>T|p.Thr600Ile|1799/2943|1799/2943|600/980||,T|downstream_gene_variant|MODIFIER|GPALN_012007|GPALN_012007|transcript|GPALN_012007-T1|protein_coding||c.*3225G>A|||||3225|	H3
Gpscaff_44	294069	T	C	snp	GPALN_012006	RBP-1 protein	980	1.5e-20	F:protein binding	0.936937	0.948718	0.113402	0.0826446	ANN=C|missense_variant|MODERATE|GPALN_012006|GPALN_012006|transcript|GPALN_012006-T1|protein_coding|11/12|c.2215T>C|p.Ser739Pro|2215/2943|2215/2943|739/980||,C|downstream_gene_variant|MODIFIER|GPALN_012007|GPALN_012007|transcript|GPALN_012007-T1|protein_coding||c.*2809A>G|||||2809|	H3
Gpscaff_44	294214	A	T	snp	GPALN_012006	RBP-1 protein	980	1.5e-20	F:protein binding	0.942308	0.941176	0.0693069	0.054878	ANN=T|missense_variant|MODERATE|GPALN_012006|GPALN_012006|transcript|GPALN_012006-T1|protein_coding|11/12|c.2360A>T|p.Asp787Val|2360/2943|2360/2943|787/980||,T|downstream_gene_variant|MODIFIER|GPALN_012007|GPALN_012007|transcript|GPALN_012007-T1|protein_coding||c.*2664T>A|||||2664|	H3
Gpscaff_44	294343	T	C	snp	GPALN_012006	RBP-1 protein	980	1.5e-20	F:protein binding	0.0578512	0.0619469	0.868421	0.956204	ANN=C|missense_variant|MODERATE|GPALN_012006|GPALN_012006|transcript|GPALN_012006-T1|protein_coding|11/12|c.2489T>C|p.Ile830Thr|2489/2943|2489/2943|830/980||,C|downstream_gene_variant|MODIFIER|GPALN_012007|GPALN_012007|transcript|GPALN_012007-T1|protein_coding||c.*2535A>G|||||2535|	S. vernei
Gpscaff_44	294622	G	A	snp	GPALN_012006	RBP-1 protein	980	1.5e-20	F:protein binding	0.878613	0.911765	0.100671	0.039548	ANN=A|missense_variant|MODERATE|GPALN_012006|GPALN_012006|transcript|GPALN_012006-T1|protein_coding|12/12|c.2725G>A|p.Gly909Ser|2725/2943|2725/2943|909/980||,A|downstream_gene_variant|MODIFIER|GPALN_012007|GPALN_012007|transcript|GPALN_012007-T1|protein_coding||c.*2256C>T|||||2256|	H3
Gpscaff_44	296995	A	C	snp	GPALN_012007	RBP-1 protein	265	2.4e-130	F:protein binding	1	0.934579	0.119048	0.0444444	ANN=C|missense_variant|MODERATE|GPALN_012007|GPALN_012007|transcript|GPALN_012007-T1|protein_coding|7/7|c.681T>G|p.Asp227Glu|681/798|681/798|227/265||,C|downstream_gene_variant|MODIFIER|GPALN_012006|GPALN_012006|transcript|GPALN_012006-T1|protein_coding||c.*2155A>C|||||2155|,C|downstream_gene_variant|MODIFIER|GPALN_012008|GPALN_012008|transcript|GPALN_012008-T1|protein_coding||c.*3998T>G|||||3998|	H3
Gpscaff_44	297960	GCTTT	CCTTC	complex	GPALN_012007	RBP-1 protein	265	2.4e-130	F:protein binding	0.92623	0.896825	0.0686275	0.0630631	ANN=CCTTC|missense_variant|MODERATE|GPALN_012007|GPALN_012007|transcript|GPALN_012007-T1|protein_coding|4/7|c.304_308delAAAGCinsGAAGG|p.LysAla102GluGly|308/798|304/798|102/265||,CCTTC|downstream_gene_variant|MODIFIER|GPALN_012006|GPALN_012006|transcript|GPALN_012006-T1|protein_coding||c.*3120_*3124delGCTTTinsCCTTC|||||3120|,CCTTC|downstream_gene_variant|MODIFIER|GPALN_012008|GPALN_012008|transcri…	H3
Gpscaff_44	298015	G	T	snp	GPALN_012007	RBP-1 protein	265	2.4e-130	F:protein binding	0.113208	0.0956522	0.820513	0.936508	ANN=T|missense_variant|MODERATE|GPALN_012007|GPALN_012007|transcript|GPALN_012007-T1|protein_coding|4/7|c.253C>A|p.Pro85Thr|253/798|253/798|85/265||,T|downstream_gene_variant|MODIFIER|GPALN_012006|GPALN_012006|transcript|GPALN_012006-T1|protein_coding||c.*3175G>T|||||3175|,T|downstream_gene_variant|MODIFIER|GPALN_012008|GPALN_012008|transcript|GPALN_012008-T1|protein_coding||c.*2978C>A|||||2978|	S. vernei
Gpscaff_44	348282	G	A	snp	GPALN_012013	zinc finger, C3HC4 type	719	1.7e-29	no GO terms	0.947368	0.990385	0.264	0.059322	ANN=A|missense_variant|MODERATE|GPALN_012013|GPALN_012013|transcript|GPALN_012013-T1|protein_coding|10/14|c.1507C>T|p.Pro503Ser|1549/2987|1507/2160|503/719||,A|downstream_gene_variant|MODIFIER|GPALN_012014|GPALN_012014|transcript|GPALN_012014-T1|protein_coding||c.*4156C>T|||||4156|	H3
Gpscaff_44	350328	G	A	snp	GPALN_012013	zinc finger, C3HC4 type	719	1.7e-29	no GO terms	0.992366	0.991304	0.255102	0.08	ANN=A|missense_variant|MODERATE|GPALN_012013|GPALN_012013|transcript|GPALN_012013-T1|protein_coding|5/14|c.749C>T|p.Ala250Val|791/2987|749/2160|250/719||,A|downstream_gene_variant|MODIFIER|GPALN_012014|GPALN_012014|transcript|GPALN_012014-T1|protein_coding||c.*2110C>T|||||2110|	H3
Gpscaff_44	375561	T	G	snp	GPALN_012017	WD repeat-containing protein 35 isoform X2	676	8.4e-108	F:protein binding	1	1	0.13253	0.0431035	ANN=G|missense_variant|MODERATE|GPALN_012017|GPALN_012017|transcript|GPALN_012017-T1|protein_coding|17/17|c.1887T>G|p.Phe629Leu|1887/2128|1887/2031|629/676||,G|downstream_gene_variant|MODIFIER|GPALN_012018|GPALN_012018|transcript|GPALN_012018-T1|protein_coding||c.*1026A>C|||||1026|	H3
Gpscaff_44	367932	GGCCA	GA	del	GPALN_012017	WD repeat-containing protein 35 isoform X2	676	8.4e-108	F:protein binding	1	1	0.204819	0.0773196	ANN=GA|conservative_inframe_deletion|MODERATE|GPALN_012017|GPALN_012017|transcript|GPALN_012017-T1|protein_coding|1/17|c.28_30delGCC|p.Ala10del|28/2128|28/2031|10/676||,GA|upstream_gene_variant|MODIFIER|GPALN_012016|GPALN_012016|transcript|GPALN_012016-T1|protein_coding||c.-4658_-4656delGGC|||||3573|	H3
Gpscaff_44	374439	A	T	snp	GPALN_012017	WD repeat-containing protein 35 isoform X2	676	8.4e-108	F:protein binding	0.928571	1	0.0808081	0.0172414	ANN=T|missense_variant|MODERATE|GPALN_012017|GPALN_012017|transcript|GPALN_012017-T1|protein_coding|15/17|c.1603A>T|p.Thr535Ser|1603/2128|1603/2031|535/676||,T|downstream_gene_variant|MODIFIER|GPALN_012018|GPALN_012018|transcript|GPALN_012018-T1|protein_coding||c.*2148T>A|||||2148|	H3
Gpscaff_44	375567	GACCA	AACCG	complex	GPALN_012017	WD repeat-containing protein 35 isoform X2	676	8.4e-108	F:protein binding	1	1	0.111111	0.0636364	ANN=AACCG|missense_variant|MODERATE|GPALN_012017|GPALN_012017|transcript|GPALN_012017-T1|protein_coding|17/17|c.1893_1897delGACCAinsAACCG|p.Thr633Ala|1893/2128|1893/2031|631/676||,AACCG|downstream_gene_variant|MODIFIER|GPALN_012018|GPALN_012018|transcript|GPALN_012018-T1|protein_coding||c.*1016_*1020delTGGTCinsCGGTT|||||1020|	H3
Gpscaff_44	376608	TTCG	CTGT	complex	GPALN_012018	RBP-1 protein	205	1.9e-15	F:protein binding	0.976744	1	0.0689655	0.06	ANN=CTGT|missense_variant|MODERATE|GPALN_012018|GPALN_012018|transcript|GPALN_012018-T1|protein_coding|4/4|c.594_597delCGAAinsACAG|p.Glu199Gln|617/638|594/618|198/205||,CTGT|downstream_gene_variant|MODIFIER|GPALN_012017|GPALN_012017|transcript|GPALN_012017-T1|protein_coding||c.*903_*906delTTCGinsCTGT|||||806|	H3
Gpscaff_44	377429	G	T	snp	GPALN_012018	RBP-1 protein	205	1.9e-15	F:protein binding	0.978261	1	0.0947368	0.0309278	ANN=T|missense_variant|MODERATE|GPALN_012018|GPALN_012018|transcript|GPALN_012018-T1|protein_coding|2/4|c.174C>A|p.Asn58Lys|194/638|174/618|58/205||,T|downstream_gene_variant|MODIFIER|GPALN_012017|GPALN_012017|transcript|GPALN_012017-T1|protein_coding||c.*1724G>T|||||1627|	H3
Gpscaff_44	377436	A	G	snp	GPALN_012018	RBP-1 protein	205	1.9e-15	F:protein binding	0.979381	1	0.0978261	0.0319149	ANN=G|missense_variant|MODERATE|GPALN_012018|GPALN_012018|transcript|GPALN_012018-T1|protein_coding|2/4|c.167T>C|p.Val56Ala|187/638|167/618|56/205||,G|downstream_gene_variant|MODIFIER|GPALN_012017|GPALN_012017|transcript|GPALN_012017-T1|protein_coding||c.*1731A>G|||||1634|	H3
Gpscaff_44	377442	A	G	snp	GPALN_012018	RBP-1 protein	205	1.9e-15	F:protein binding	0.979798	1	0.1	0.03	ANN=G|missense_variant|MODERATE|GPALN_012018|GPALN_012018|transcript|GPALN_012018-T1|protein_coding|2/4|c.161T>C|p.Val54Ala|181/638|161/618|54/205||,G|downstream_gene_variant|MODIFIER|GPALN_012017|GPALN_012017|transcript|GPALN_012017-T1|protein_coding||c.*1737A>G|||||1640|	H3
Gpscaff_44	383907	A	G	snp	GPALN_012019	RBP-1 protein	601	6.1e-33	F:protein binding	0.947368	0.992481	0.00900901	0.0397351	ANN=G|missense_variant|MODERATE|GPALN_012019|GPALN_012019|transcript|GPALN_012019-T1|protein_coding|1/12|c.56A>G|p.Asn19Ser|56/1908|56/1806|19/601||	H3
Gpscaff_44	383987	C	T	snp	GPALN_012019	RBP-1 protein	601	6.1e-33	F:protein binding	1	1	0.0952381	0.037594	ANN=T|missense_variant|MODERATE|GPALN_012019|GPALN_012019|transcript|GPALN_012019-T1|protein_coding|1/12|c.136C>T|p.His46Tyr|136/1908|136/1806|46/601||	H3
Gpscaff_44	384451	A	T	snp	GPALN_012019	RBP-1 protein	601	6.1e-33	F:protein binding	0.982301	0.992063	0.13913	0.0686275	ANN=T|missense_variant|MODERATE|GPALN_012019|GPALN_012019|transcript|GPALN_012019-T1|protein_coding|2/12|c.233A>T|p.Asp78Val|233/1908|233/1806|78/601||	H3
Gpscaff_44	394798	T	A	snp	GPALN_012020	RBP-1 protein	487	2.8e-52	F:protein binding	0.91954	0.823529	0.0280374	0	ANN=A|missense_variant|MODERATE|GPALN_012020|GPALN_012020|transcript|GPALN_012020-T1|protein_coding|8/12|c.857T>A|p.Leu286Gln|857/1464|857/1464|286/487||,A|upstream_gene_variant|MODIFIER|GPALN_012021|GPALN_012021|transcript|GPALN_012021-T1|protein_coding||c.-2969T>A|||||2969|	H3
Gpscaff_44	395162	C	T	snp	GPALN_012020	RBP-1 protein	487	2.8e-52	F:protein binding	0.217949	0.076087	0.954023	1	ANN=T|missense_variant|MODERATE|GPALN_012020|GPALN_012020|transcript|GPALN_012020-T1|protein_coding|10/12|c.1064C>T|p.Ser355Phe|1064/1464|1064/1464|355/487||,T|upstream_gene_variant|MODIFIER|GPALN_012021|GPALN_012021|transcript|GPALN_012021-T1|protein_coding||c.-2605C>T|||||2605|	S. vernei
Gpscaff_44	395342	A	G	snp	GPALN_012020	RBP-1 protein	487	2.8e-52	F:protein binding	0.857143	0.895238	0.113208	0.0208333	ANN=G|missense_variant|MODERATE|GPALN_012020|GPALN_012020|transcript|GPALN_012020-T1|protein_coding|11/12|c.1190A>G|p.Asn397Ser|1190/1464|1190/1464|397/487||,G|upstream_gene_variant|MODIFIER|GPALN_012021|GPALN_012021|transcript|GPALN_012021-T1|protein_coding||c.-2425A>G|||||2425|	H3
Gpscaff_44	397843	TTAC	CTAT	complex	GPALN_012021	Serine/threonine-protein phosphatase PP1	889	4.1e-62	F:hydrolase activity	0.937008	0.862319	0.158333	0	ANN=CTAT|missense_variant|MODERATE|GPALN_012021|GPALN_012021|transcript|GPALN_012021-T1|protein_coding|1/8|c.77_80delTTACinsCTAT|p.IleThr26ThrIle|77/2846|77/2670|26/889||,CTAT|downstream_gene_variant|MODIFIER|GPALN_012020|GPALN_012020|transcript|GPALN_012020-T1|protein_coding||c.*2114_*2117delTTACinsCTAT|||||2114|	H3
Gpscaff_44	397881	G	A	snp	GPALN_012021	Serine/threonine-protein phosphatase PP1	889	4.1e-62	F:hydrolase activity	0.963235	0.865079	0.162393	0	ANN=A|missense_variant|MODERATE|GPALN_012021|GPALN_012021|transcript|GPALN_012021-T1|protein_coding|1/8|c.115G>A|p.Ala39Thr|115/2846|115/2670|39/889||,A|downstream_gene_variant|MODIFIER|GPALN_012020|GPALN_012020|transcript|GPALN_012020-T1|protein_coding||c.*2152G>A|||||2152|	H3
Gpscaff_44	398936	G	C	snp	GPALN_012021	Serine/threonine-protein phosphatase PP1	889	4.1e-62	F:hydrolase activity	0.981818	0.934783	0.0909091	0.0833333	ANN=C|missense_variant|MODERATE|GPALN_012021|GPALN_012021|transcript|GPALN_012021-T1|protein_coding|1/8|c.1170G>C|p.Glu390Asp|1170/2846|1170/2670|390/889||,C|downstream_gene_variant|MODIFIER|GPALN_012020|GPALN_012020|transcript|GPALN_012020-T1|protein_coding||c.*3207G>C|||||3207|	H3
Gpscaff_44	399967	C	A	snp	GPALN_012021	Serine/threonine-protein phosphatase PP1	889	4.1e-62	F:hydrolase activity	0.973684	0.907692	0.0754717	0.103704	ANN=A|missense_variant|MODERATE|GPALN_012021|GPALN_012021|transcript|GPALN_012021-T1|protein_coding|2/8|c.1563C>A|p.Asn521Lys|1563/2846|1563/2670|521/889||,A|downstream_gene_variant|MODIFIER|GPALN_012020|GPALN_012020|transcript|GPALN_012020-T1|protein_coding||c.*4238C>A|||||4238|	H3
Gpscaff_44	400303	ACA	TTT	complex	GPALN_012021	Serine/threonine-protein phosphatase PP1	889	4.1e-62	F:hydrolase activity	0.0722892	0.222222	0.962963	0.981308	ANN=TTT|missense_variant&splice_region_variant|MODERATE|GPALN_012021|GPALN_012021|transcript|GPALN_012021-T1|protein_coding|3/8|c.1663_1665delACAinsTTT|p.Thr555Phe|1663/2846|1663/2670|555/889||,TTT|upstream_gene_variant|MODIFIER|GPALN_012022|GPALN_012022|transcript|GPALN_012022-T1|protein_coding||c.-4834_-4832delACAinsTTT|||||4834|,TTT|downstream_gene_variant|MODIFIER|GPALN_012020|GPALN_012020|tr…	S. vernei
Gpscaff_44	400893	G	T	snp	GPALN_012021	Serine/threonine-protein phosphatase PP1	889	4.1e-62	F:hydrolase activity	0.0625	0.072	0.891892	0.944	ANN=T|missense_variant|MODERATE|GPALN_012021|GPALN_012021|transcript|GPALN_012021-T1|protein_coding|4/8|c.1714G>T|p.Gly572Trp|1714/2846|1714/2670|572/889||,T|upstream_gene_variant|MODIFIER|GPALN_012022|GPALN_012022|transcript|GPALN_012022-T1|protein_coding||c.-4244G>T|||||4244|	S. vernei
Gpscaff_44	400903	TCC	CCT	complex	GPALN_012021	Serine/threonine-protein phosphatase PP1	889	4.1e-62	F:hydrolase activity	0.05	0.0720721	0.913793	0.941176	ANN=CCT|missense_variant|MODERATE|GPALN_012021|GPALN_012021|transcript|GPALN_012021-T1|protein_coding|4/8|c.1724_1726delTCCinsCCT|p.IleHis575ThrTyr|1724/2846|1724/2670|575/889||,CCT|upstream_gene_variant|MODIFIER|GPALN_012022|GPALN_012022|transcript|GPALN_012022-T1|protein_coding||c.-4234_-4232delTCCinsCCT|||||4234|	S. vernei
Gpscaff_44	407731	A	G	snp	GPALN_012023	NA	156	NA	no IPS match	0.964706	0.935897	0.222222	0	ANN=G|missense_variant|MODERATE|GPALN_012023|GPALN_012023|transcript|GPALN_012023-T1|protein_coding|1/3|c.259A>G|p.Ser87Gly|292/583|259/471|87/156||,G|downstream_gene_variant|MODIFIER|GPALN_012021|GPALN_012021|transcript|GPALN_012021-T1|protein_coding||c.*4612A>G|||||4436|,G|downstream_gene_variant|MODIFIER|GPALN_012022|GPALN_012022|transcript|GPALN_012022-T1|protein_coding||c.*2325A>G|||||2325|,…	H3
Gpscaff_44	417378	A	G	snp	GPALN_012025	putative effector protein	192	5.6e-49	no GO terms	0.978571	0.906475	0.172414	0.0571429	ANN=G|missense_variant|MODERATE|GPALN_012025|GPALN_012025|transcript|GPALN_012025-T1|protein_coding|1/4|c.65A>G|p.Tyr22Cys|65/579|65/579|22/192||,G|upstream_gene_variant|MODIFIER|GPALN_012024|GPALN_012024|transcript|GPALN_012024-T1|protein_coding||c.-2057T>C|||||2057|	H3
Gpscaff_44	417749	A	C	snp	GPALN_012025	putative effector protein	192	5.6e-49	no GO terms	0.907801	0.91954	0.118812	0.0526316	ANN=C|missense_variant|MODERATE|GPALN_012025|GPALN_012025|transcript|GPALN_012025-T1|protein_coding|2/4|c.229A>C|p.Thr77Pro|229/579|229/579|77/192||,C|upstream_gene_variant|MODIFIER|GPALN_012024|GPALN_012024|transcript|GPALN_012024-T1|protein_coding||c.-2428T>G|||||2428|	H3
Gpscaff_44	417759	T	C	snp	GPALN_012025	putative effector protein	192	5.6e-49	no GO terms	0.926175	0.91018	0.12766	0.0522388	ANN=C|missense_variant|MODERATE|GPALN_012025|GPALN_012025|transcript|GPALN_012025-T1|protein_coding|2/4|c.239T>C|p.Leu80Pro|239/579|239/579|80/192||,C|upstream_gene_variant|MODIFIER|GPALN_012024|GPALN_012024|transcript|GPALN_012024-T1|protein_coding||c.-2438A>G|||||2438|	H3
Gpscaff_44	417776	GGTA	AGTG	complex	GPALN_012025	putative effector protein	192	5.6e-49	no GO terms	0.909722	0.922581	0.139535	0.0687023	ANN=AGTG|missense_variant|MODERATE|GPALN_012025|GPALN_012025|transcript|GPALN_012025-T1|protein_coding|2/4|c.256_259delGGTAinsAGTG|p.GlyLys86SerGlu|256/579|256/579|86/192||,AGTG|upstream_gene_variant|MODIFIER|GPALN_012024|GPALN_012024|transcript|GPALN_012024-T1|protein_coding||c.-2458_-2455delTACCinsCACT|||||2455|	H3
Gpscaff_44	417802	TGCCAA	TAAGCA	complex	GPALN_012025	putative effector protein	192	5.6e-49	no GO terms	0.928571	0.926471	0.153846	0.0707071	ANN=TAAGCA|missense_variant|MODERATE|GPALN_012025|GPALN_012025|transcript|GPALN_012025-T1|protein_coding|2/4|c.283_286delGCCAinsAAGC|p.AlaLys95LysGln|283/579|283/579|95/192||,TAAGCA|upstream_gene_variant|MODIFIER|GPALN_012024|GPALN_012024|transcript|GPALN_012024-T1|protein_coding||c.-2485_-2482delTGGCinsGCTT|||||2482|	H3
Gpscaff_44	418240	G	A	snp	GPALN_012025	putative effector protein	192	5.6e-49	no GO terms	0.932432	0.941176	0.059322	0.0409836	ANN=A|missense_variant|MODERATE|GPALN_012025|GPALN_012025|transcript|GPALN_012025-T1|protein_coding|3/4|c.397G>A|p.Asp133Asn|397/579|397/579|133/192||,A|upstream_gene_variant|MODIFIER|GPALN_012024|GPALN_012024|transcript|GPALN_012024-T1|protein_coding||c.-2919C>T|||||2919|	H3
Gpscaff_44	423975	T	C	snp	GPALN_012026	dorsal gland cell-specific expression protein	407	1.2e-27	no IPS match	0.88	0.917293	0.181818	0.0736842	ANN=C|missense_variant|MODERATE|GPALN_012026|GPALN_012026|transcript|GPALN_012026-T1|protein_coding|1/6|c.11T>C|p.Leu4Pro|67/1317|11/1224|4/407||,C|upstream_gene_variant|MODIFIER|GPALN_012026|GPALN_012026|transcript|GPALN_012026-T2|protein_coding||c.-820T>C|||||741|,C|downstream_gene_variant|MODIFIER|GPALN_012027|GPALN_012027|transcript|GPALN_012027-T1|protein_coding||c.*2965A>G|||||2965|	H3
Gpscaff_44	437362	A	G	snp	GPALN_012028	RBP-1 protein	623	1.4e-43	F:protein binding	1	1	0.284553	0.0789474	ANN=G|missense_variant|MODERATE|GPALN_012028|GPALN_012028|transcript|GPALN_012028-T1|protein_coding|6/14|c.677T>C|p.Ile226Thr|677/1951|677/1872|226/623||,G|downstream_gene_variant|MODIFIER|GPALN_012029|GPALN_012029|transcript|GPALN_012029-T1|protein_coding||c.*2119T>C|||||1847|,G|downstream_gene_variant|MODIFIER|GPALN_012030|GPALN_012030|transcript|GPALN_012030-T1|protein_coding||c.*4541T>C|||||4…	H3
Gpscaff_44	437449	G	T	snp	GPALN_012028	RBP-1 protein	623	1.4e-43	F:protein binding	1	1	0.281553	0.06	ANN=T|missense_variant|MODERATE|GPALN_012028|GPALN_012028|transcript|GPALN_012028-T1|protein_coding|6/14|c.590C>A|p.Pro197Gln|590/1951|590/1872|197/623||,T|downstream_gene_variant|MODIFIER|GPALN_012029|GPALN_012029|transcript|GPALN_012029-T1|protein_coding||c.*2032C>A|||||1760|,T|downstream_gene_variant|MODIFIER|GPALN_012030|GPALN_012030|transcript|GPALN_012030-T1|protein_coding||c.*4454C>A|||||4…	H3
Gpscaff_44	442640	A	C	snp	GPALN_012030	NA	241	NA	no IPS match	1	1	0.181818	0	ANN=C|missense_variant|MODERATE|GPALN_012030|GPALN_012030|transcript|GPALN_012030-T1|protein_coding|3/5|c.347T>G|p.Phe116Cys|372/895|347/726|116/241||,C|missense_variant|MODERATE|GPALN_012030|GPALN_012030|transcript|GPALN_012030-T2|protein_coding|3/5|c.155T>G|p.Phe52Cys|578/1101|155/534|52/177||,C|upstream_gene_variant|MODIFIER|GPALN_012028|GPALN_012028|transcript|GPALN_012028-T1|protein_coding||…	H3
Gpscaff_44	442640	A	C	snp	GPALN_012030	NA	177	NA	no IPS match	1	1	0.181818	0	ANN=C|missense_variant|MODERATE|GPALN_012030|GPALN_012030|transcript|GPALN_012030-T1|protein_coding|3/5|c.347T>G|p.Phe116Cys|372/895|347/726|116/241||,C|missense_variant|MODERATE|GPALN_012030|GPALN_012030|transcript|GPALN_012030-T2|protein_coding|3/5|c.155T>G|p.Phe52Cys|578/1101|155/534|52/177||,C|upstream_gene_variant|MODIFIER|GPALN_012028|GPALN_012028|transcript|GPALN_012028-T1|protein_coding||…	H3
Gpscaff_44	444455	C	T	snp	GPALN_012031	NA	228	NA	F:transmembrane signaling receptor activity; P:sensory perception of chemical stimulus; C:membrane	0.885057	1	0.27451	0.0543478	ANN=T|missense_variant|MODERATE|GPALN_012031|GPALN_012031|transcript|GPALN_012031-T1|protein_coding|5/5|c.643G>A|p.Ala215Thr|724/938|643/687|215/228||,T|upstream_gene_variant|MODIFIER|GPALN_012029|GPALN_012029|transcript|GPALN_012029-T1|protein_coding||c.-2884G>A|||||2762|,T|upstream_gene_variant|MODIFIER|GPALN_012030|GPALN_012030|transcript|GPALN_012030-T1|protein_coding||c.-832G>A|||||807|,T|up…	H3
Gpscaff_44	444476	CG	TC	mnp	GPALN_012031	NA	228	NA	F:transmembrane signaling receptor activity; P:sensory perception of chemical stimulus; C:membrane	0.871795	1	0.261905	0.0574713	ANN=TC|missense_variant|MODERATE|GPALN_012031|GPALN_012031|transcript|GPALN_012031-T1|protein_coding|5/5|c.621_622delCGinsGA|p.Val208Ile|703/938|621/687|207/228||,TC|upstream_gene_variant|MODIFIER|GPALN_012029|GPALN_012029|transcript|GPALN_012029-T1|protein_coding||c.-2906_-2905delCGinsGA|||||2783|,TC|upstream_gene_variant|MODIFIER|GPALN_012030|GPALN_012030|transcript|GPALN_012030-T1|protein_codi…	H3
Gpscaff_44	444876	G	C	snp	GPALN_012031	NA	228	NA	F:transmembrane signaling receptor activity; P:sensory perception of chemical stimulus; C:membrane	1	1	0.0754717	0	ANN=C|missense_variant|MODERATE|GPALN_012031|GPALN_012031|transcript|GPALN_012031-T1|protein_coding|3/5|c.351C>G|p.Ile117Met|432/938|351/687|117/228||,C|upstream_gene_variant|MODIFIER|GPALN_012029|GPALN_012029|transcript|GPALN_012029-T1|protein_coding||c.-3305C>G|||||3183|,C|upstream_gene_variant|MODIFIER|GPALN_012030|GPALN_012030|transcript|GPALN_012030-T1|protein_coding||c.-1253C>G|||||1228|,C|…	H3
Gpscaff_44	466418	C	A	snp	GPALN_012034	NA	344	NA	F:transmembrane signaling receptor activity; P:sensory perception of chemical stimulus; C:membrane	0.97931	0.992647	0.13913	0.0387597	ANN=A|missense_variant|MODERATE|GPALN_012034|GPALN_012034|transcript|GPALN_012034-T1|protein_coding|6/6|c.1021G>T|p.Gly341Cys|1021/1035|1021/1035|341/344||,A|downstream_gene_variant|MODIFIER|GPALN_012033|GPALN_012033|transcript|GPALN_012033-T1|protein_coding||c.*2027C>A|||||1628|	H3
Gpscaff_44	481947	CTTTCCC	CTTTTCCC	ins	GPALN_012036	NA	250	NA	no IPS match	0.888889	0.921053	0.15625	0.0566038	ANN=CTTTTCCC|frameshift_variant|HIGH|GPALN_012036|GPALN_012036|transcript|GPALN_012036-T1|protein_coding|1/4|c.31dupT|p.Ser11fs|32/753|32/753|11/250||,CTTTTCCC|downstream_gene_variant|MODIFIER|GPALN_012035|GPALN_012035|transcript|GPALN_012035-T1|protein_coding||c.*822dupT|||||823|	H3
Gpscaff_44	482391	G	C	snp	GPALN_012036	NA	250	NA	no IPS match	0.960396	1	0.272727	0.0740741	ANN=C|missense_variant|MODERATE|GPALN_012036|GPALN_012036|transcript|GPALN_012036-T1|protein_coding|2/4|c.187G>C|p.Ala63Pro|187/753|187/753|63/250||,C|downstream_gene_variant|MODIFIER|GPALN_012035|GPALN_012035|transcript|GPALN_012035-T1|protein_coding||c.*1263G>C|||||1263|	H3
Gpscaff_44	505642	C	A	snp	GPALN_012039	zinc finger, C2H2 type	754	9.6e-44	F:nucleic acid binding	0.109756	0.0630631	0.952663	0.986425	ANN=A|missense_variant|MODERATE|GPALN_012039|GPALN_012039|transcript|GPALN_012039-T1|protein_coding|14/20|c.1598C>A|p.Pro533Gln|1654/2919|1598/2265|533/754||,A|downstream_gene_variant|MODIFIER|GPALN_012040|GPALN_012040|transcript|GPALN_012040-T1|protein_coding||c.*3711G>T|||||3711|	S. vernei
Gpscaff_44	510675	C	T	snp	GPALN_012040	RBP-1 protein	649	9.1e-35	F:protein binding	0.917431	0.978102	0.237288	0.0432099	ANN=T|missense_variant|MODERATE|GPALN_012040|GPALN_012040|transcript|GPALN_012040-T1|protein_coding|14/15|c.1888G>A|p.Asp630Asn|1997/2059|1888/1950|630/649||,T|downstream_gene_variant|MODIFIER|GPALN_012039|GPALN_012039|transcript|GPALN_012039-T1|protein_coding||c.*3481C>T|||||2439|	H3
Gpscaff_44	514295	C	T	snp	GPALN_012040	RBP-1 protein	649	9.1e-35	F:protein binding	1	1	0.27027	0.0384615	ANN=T|missense_variant|MODERATE|GPALN_012040|GPALN_012040|transcript|GPALN_012040-T1|protein_coding|11/15|c.1288G>A|p.Ala430Thr|1397/2059|1288/1950|430/649||	H3
Gpscaff_44	516725	C	G	snp	GPALN_012040	RBP-1 protein	649	9.1e-35	F:protein binding	0.737864	0.880342	0.102273	0.0106383	ANN=G|missense_variant|MODERATE|GPALN_012040|GPALN_012040|transcript|GPALN_012040-T1|protein_coding|7/15|c.619G>C|p.Glu207Gln|728/2059|619/1950|207/649||,G|downstream_gene_variant|MODIFIER|GPALN_012041|GPALN_012041|transcript|GPALN_012041-T1|protein_coding||c.*4775G>C|||||4641|	H3
Gpscaff_44	522246	C	T	snp	GPALN_012041	chromobox protein homolog 3	443	6.1e-06	no GO terms	1	1	0.169811	0.0731707	ANN=T|missense_variant|MODERATE|GPALN_012041|GPALN_012041|transcript|GPALN_012041-T1|protein_coding|8/11|c.884G>A|p.Arg295Gln|884/1466|884/1332|295/443||,T|upstream_gene_variant|MODIFIER|GPALN_012040|GPALN_012040|transcript|GPALN_012040-T1|protein_coding||c.-3989G>A|||||3752|,T|downstream_gene_variant|MODIFIER|GPALN_012042|GPALN_012042|transcript|GPALN_012042-T1|protein_coding||c.*3932G>A|||||393…	H3
Gpscaff_44	526423	ATCT	AT	del	GPALN_012042	Calcium-transporting ATPase	395	1.6e-45	F:nucleotide binding; F:structural constituent of ribosome; F:RNA-directed 5/-3/ RNA polymerase activity; C:ribosome; P:translation	0.956522	0.853448	0.138298	0.131783	ANN=AT|frameshift_variant|HIGH|GPALN_012042|GPALN_012042|transcript|GPALN_012042-T1|protein_coding|11/12|c.991_992delAG|p.Arg331fs|1242/1438|991/1188|331/395||,AT|upstream_gene_variant|MODIFIER|GPALN_012041|GPALN_012041|transcript|GPALN_012041-T1|protein_coding||c.-969_-968delAG|||||968|,AT|downstream_gene_variant|MODIFIER|GPALN_012043|GPALN_012043|transcript|GPALN_012043-T1|protein_coding||c.*36…	H3
Gpscaff_44	526978	TTCGTCC	CTTGTCG	complex	GPALN_012042	Calcium-transporting ATPase	395	1.6e-45	F:nucleotide binding; F:structural constituent of ribosome; F:RNA-directed 5/-3/ RNA polymerase activity; C:ribosome; P:translation	1	1	0.228346	0.0828729	ANN=CTTGTCG|missense_variant|MODERATE|GPALN_012042|GPALN_012042|transcript|GPALN_012042-T1|protein_coding|8/12|c.698_704delGGACGAAinsCGACAAG|p.GlyThrAsn233AlaThrSer|954/1438|698/1188|233/395||,CTTGTCG|upstream_gene_variant|MODIFIER|GPALN_012041|GPALN_012041|transcript|GPALN_012041-T1|protein_coding||c.-1527_-1521delGGACGAAinsCGACAAG|||||1521|,CTTGTCG|downstream_gene_variant|MODIFIER|GPALN_012043|…	H3
Gpscaff_44	530623	ATGC	CTGT	complex	GPALN_012043	Calcium-transporting ATPase	278	1.1e-69	no GO terms	0.971429	0.977273	0.115385	0.011236	ANN=CTGT|missense_variant|MODERATE|GPALN_012043|GPALN_012043|transcript|GPALN_012043-T1|protein_coding|4/6|c.400_403delGCATinsACAG|p.AlaSer134ThrAla|403/837|400/837|134/278||,CTGT|upstream_gene_variant|MODIFIER|GPALN_012042|GPALN_012042|transcript|GPALN_012042-T1|protein_coding||c.-2226_-2223delGCATinsACAG|||||1926|	H3
Gpscaff_44	542288	G	A	snp	GPALN_012044	zinc finger, C2H2 type	515	2.3e-20	F:nucleic acid binding	0.981651	0.977612	0.266667	0.0169492	ANN=A|missense_variant|MODERATE|GPALN_012044|GPALN_012044|transcript|GPALN_012044-T1|protein_coding|7/10|c.994G>A|p.Glu332Lys|994/1898|994/1548|332/515||,A|downstream_gene_variant|MODIFIER|GPALN_012045|GPALN_012045|transcript|GPALN_012045-T1|protein_coding||c.*3416C>T|||||3062|	H3
Gpscaff_44	545853	T	C	snp	GPALN_012045	60 kDa SS-A/Ro ribonucleoprotein	806	2.3e-11	F:RNA binding	1	1	0.158537	0.0491803	ANN=C|missense_variant|MODERATE|GPALN_012045|GPALN_012045|transcript|GPALN_012045-T1|protein_coding|18/19|c.2272A>G|p.Lys758Glu|2272/2718|2272/2421|758/806||,C|downstream_gene_variant|MODIFIER|GPALN_012044|GPALN_012044|transcript|GPALN_012044-T1|protein_coding||c.*1347T>C|||||997|	H3
Gpscaff_44	547870	GCGCG	GCGCCGCG	ins	GPALN_012045	60 kDa SS-A/Ro ribonucleoprotein	806	2.3e-11	F:RNA binding	1	1	0	0.0666667	ANN=GCGCCGCG|conservative_inframe_insertion|MODERATE|GPALN_012045|GPALN_012045|transcript|GPALN_012045-T1|protein_coding|10/19|c.1638_1639insGCG|p.Cys546_Ala547insAla|1638/2718|1638/2421|546/806||,GCGCCGCG|downstream_gene_variant|MODIFIER|GPALN_012044|GPALN_012044|transcript|GPALN_012044-T1|protein_coding||c.*3365_*3367dupCGC|||||3018|	H3
Gpscaff_44	551265	C	G	snp	GPALN_012045	60 kDa SS-A/Ro ribonucleoprotein	806	2.3e-11	F:RNA binding	1	1	0.0652174	0.0280374	ANN=G|missense_variant|MODERATE|GPALN_012045|GPALN_012045|transcript|GPALN_012045-T1|protein_coding|6/19|c.1177G>C|p.Glu393Gln|1177/2718|1177/2421|393/806||	H3
Gpscaff_44	552650	GC	AT	complex	GPALN_012045	60 kDa SS-A/Ro ribonucleoprotein	806	2.3e-11	F:RNA binding	0.984496	0.98125	0.191176	0.012987	ANN=AT|missense_variant|MODERATE|GPALN_012045|GPALN_012045|transcript|GPALN_012045-T1|protein_coding|3/19|c.430_431delGCinsAT|p.Ala144Ile|431/2718|430/2421|144/806||	H3
Gpscaff_44	553774	G	A	snp	GPALN_012045	60 kDa SS-A/Ro ribonucleoprotein	806	2.3e-11	F:RNA binding	0.979592	0.990991	0.133333	0	ANN=A|missense_variant|MODERATE|GPALN_012045|GPALN_012045|transcript|GPALN_012045-T1|protein_coding|1/19|c.13C>T|p.Pro5Ser|13/2718|13/2421|5/806||	H3
Gpscaff_44	576146	T	G	snp	GPALN_012049	ankyrin repeat-containing protein	471	1.5e-10	F:protein binding	1	0.997519	0.107143	0.0608974	ANN=G|missense_variant|MODERATE|GPALN_012049|GPALN_012049|transcript|GPALN_012049-T1|protein_coding|1/10|c.46A>C|p.Ile16Leu|97/1557|46/1416|16/471||,G|upstream_gene_variant|MODIFIER|GPALN_012050|GPALN_012050|transcript|GPALN_012050-T1|protein_coding||c.-1992T>G|||||1992|,G|downstream_gene_variant|MODIFIER|GPALN_012048|GPALN_012048|transcript|GPALN_012048-T1|protein_coding||c.*3711T>G|||||3711|	H3
Gpscaff_44	595688	A	C	snp	GPALN_012052	NA	60	NA	no IPS match	1	1	0.0552764	0.0122951	ANN=C|missense_variant|MODERATE|GPALN_012052|GPALN_012052|transcript|GPALN_012052-T1|protein_coding|3/3|c.152T>G|p.Leu51Arg|152/183|152/183|51/60||,C|upstream_gene_variant|MODIFIER|GPALN_012051|GPALN_012051|transcript|GPALN_012051-T1|protein_coding||c.-892T>G|||||892|,C|downstream_gene_variant|MODIFIER|GPALN_012053|GPALN_012053|transcript|GPALN_012053-T1|protein_coding||c.*1770T>G|||||983|	H3
Gpscaff_44	598380	GTTTGTTGGTA	GTTTTGTTGGTA	ins	GPALN_012053	Zinc metalloproteinase nas-36	271	1.8e-29	F:metalloendopeptidase activity; P:proteolysis; F:metallopeptidase activity	0.990991	1	0.0680272	0.0220588	ANN=GTTTTGTTGGTA|frameshift_variant|HIGH|GPALN_012053|GPALN_012053|transcript|GPALN_012053-T1|protein_coding|4/10|c.277_278insA|p.Thr94fs|377/1355|277/816|93/271||,GTTTTGTTGGTA|upstream_gene_variant|MODIFIER|GPALN_012051|GPALN_012051|transcript|GPALN_012051-T1|protein_coding||c.-3588_-3587insA|||||3588|,GTTTTGTTGGTA|upstream_gene_variant|MODIFIER|GPALN_012052|GPALN_012052|transcript|GPALN_012052-…	H3
Gpscaff_44	597556	T	C	snp	GPALN_012053	Zinc metalloproteinase nas-36	271	1.8e-29	F:metalloendopeptidase activity; P:proteolysis; F:metallopeptidase activity	1	1	0.127273	0.0851064	ANN=C|missense_variant|MODERATE|GPALN_012053|GPALN_012053|transcript|GPALN_012053-T1|protein_coding|8/10|c.718A>G|p.Asn240Asp|818/1355|718/816|240/271||,C|upstream_gene_variant|MODIFIER|GPALN_012051|GPALN_012051|transcript|GPALN_012051-T1|protein_coding||c.-2760A>G|||||2760|,C|upstream_gene_variant|MODIFIER|GPALN_012052|GPALN_012052|transcript|GPALN_012052-T1|protein_coding||c.-472A>G|||||472|,C|…	H3
Gpscaff_44	607759	G	C	snp	GPALN_012055	NA	166	NA	no IPS match	1	1	0.0653595	0	ANN=C|missense_variant|MODERATE|GPALN_012055|GPALN_012055|transcript|GPALN_012055-T1|protein_coding|3/5|c.287C>G|p.Thr96Ser|287/501|287/501|96/166||,C|upstream_gene_variant|MODIFIER|GPALN_012054|GPALN_012054|transcript|GPALN_012054-T1|protein_coding||c.-872C>G|||||872|,C|upstream_gene_variant|MODIFIER|GPALN_012056|GPALN_012056|transcript|GPALN_012056-T1|protein_coding||c.-4615G>C|||||4615|	H3
Gpscaff_44	611011	GACCCCGATTA	GA	del	GPALN_012055	NA	166	NA	no IPS match	0.966387	0.958333	0.111111	0	ANN=GA|conservative_inframe_deletion|MODERATE|GPALN_012055|GPALN_012055|transcript|GPALN_012055-T1|protein_coding|2/5|c.180_188delTAATCGGGG|p.Asn61_Gly63del|188/501|180/501|60/166||,GA|upstream_gene_variant|MODIFIER|GPALN_012054|GPALN_012054|transcript|GPALN_012054-T1|protein_coding||c.-4134_-4126delTAATCGGGG|||||4126|,GA|upstream_gene_variant|MODIFIER|GPALN_012056|GPALN_012056|transcript|GPALN_0…	H3
Gpscaff_44	664103	T	A	snp	GPALN_012063	NA	131	NA	no IPS match	1	1	0.0487805	0	ANN=A|missense_variant|MODERATE|GPALN_012063|GPALN_012063|transcript|GPALN_012063-T1|protein_coding|1/3|c.118A>T|p.Met40Leu|118/396|118/396|40/131||,A|upstream_gene_variant|MODIFIER|GPALN_012064|GPALN_012064|transcript|GPALN_012064-T1|protein_coding||c.-1469T>A|||||1469|,A|upstream_gene_variant|MODIFIER|GPALN_012065|GPALN_012065|transcript|GPALN_012065-T1|protein_coding||c.-4624T>A|||||4624|	H3
Gpscaff_44	664121	G	A	snp	GPALN_012063	NA	131	NA	no IPS match	1	1	0.0632911	0.00884956	ANN=A|missense_variant|MODERATE|GPALN_012063|GPALN_012063|transcript|GPALN_012063-T1|protein_coding|1/3|c.100C>T|p.Arg34Cys|100/396|100/396|34/131||,A|upstream_gene_variant|MODIFIER|GPALN_012064|GPALN_012064|transcript|GPALN_012064-T1|protein_coding||c.-1451G>A|||||1451|,A|upstream_gene_variant|MODIFIER|GPALN_012065|GPALN_012065|transcript|GPALN_012065-T1|protein_coding||c.-4606G>A|||||4606|	H3
Gpscaff_44	664135	C	A	snp	GPALN_012063	NA	131	NA	no IPS match	1	1	0.0649351	0	ANN=A|missense_variant|MODERATE|GPALN_012063|GPALN_012063|transcript|GPALN_012063-T1|protein_coding|1/3|c.86G>T|p.Arg29Leu|86/396|86/396|29/131||,A|upstream_gene_variant|MODIFIER|GPALN_012064|GPALN_012064|transcript|GPALN_012064-T1|protein_coding||c.-1437C>A|||||1437|,A|upstream_gene_variant|MODIFIER|GPALN_012065|GPALN_012065|transcript|GPALN_012065-T1|protein_coding||c.-4592C>A|||||4592|	H3
Gpscaff_44	664151	G	A	snp	GPALN_012063	NA	131	NA	no IPS match	1	1	0.0779221	0.0254237	ANN=A|missense_variant|MODERATE|GPALN_012063|GPALN_012063|transcript|GPALN_012063-T1|protein_coding|1/3|c.70C>T|p.Pro24Ser|70/396|70/396|24/131||,A|upstream_gene_variant|MODIFIER|GPALN_012064|GPALN_012064|transcript|GPALN_012064-T1|protein_coding||c.-1421G>A|||||1421|,A|upstream_gene_variant|MODIFIER|GPALN_012065|GPALN_012065|transcript|GPALN_012065-T1|protein_coding||c.-4576G>A|||||4576|	H3
Gpscaff_44	664161	C	T	snp	GPALN_012063	NA	131	NA	no IPS match	1	1	0.0731707	0.0254237	ANN=T|missense_variant|MODERATE|GPALN_012063|GPALN_012063|transcript|GPALN_012063-T1|protein_coding|1/3|c.60G>A|p.Met20Ile|60/396|60/396|20/131||,T|upstream_gene_variant|MODIFIER|GPALN_012064|GPALN_012064|transcript|GPALN_012064-T1|protein_coding||c.-1411C>T|||||1411|,T|upstream_gene_variant|MODIFIER|GPALN_012065|GPALN_012065|transcript|GPALN_012065-T1|protein_coding||c.-4566C>T|||||4566|	H3
Gpscaff_44	665584	A	T	snp	GPALN_012064	RBP-1 protein	208	3.1e-29	F:protein binding	0.957746	0.973333	0.272727	0	ANN=T|missense_variant|MODERATE|GPALN_012064|GPALN_012064|transcript|GPALN_012064-T1|protein_coding|1/6|c.13A>T|p.Ile5Phe|13/627|13/627|5/208||,T|upstream_gene_variant|MODIFIER|GPALN_012063|GPALN_012063|transcript|GPALN_012063-T1|protein_coding||c.-1364T>A|||||1364|,T|upstream_gene_variant|MODIFIER|GPALN_012065|GPALN_012065|transcript|GPALN_012065-T1|protein_coding||c.-3143A>T|||||3143|	H3
Gpscaff_44	680680	C	T	snp	GPALN_012066	NA	100	NA	no GO terms	1	1	0.043956	0	ANN=T|missense_variant|MODERATE|GPALN_012066|GPALN_012066|transcript|GPALN_012066-T1|protein_coding|2/5|c.89C>T|p.Pro30Leu|89/303|89/303|30/100||,T|downstream_gene_variant|MODIFIER|GPALN_012067|GPALN_012067|transcript|GPALN_012067-T1|protein_coding||c.*3199G>A|||||3141|	H3
Gpscaff_45	291314	T	G	snp	GPALN_012087	NA	368	NA	no GO terms	0.891089	0.960396	0	0	ANN=G|missense_variant|MODERATE|GPALN_012087|GPALN_012087|transcript|GPALN_012087-T1|protein_coding|10/10|c.977A>C|p.Gln326Pro|977/1107|977/1107|326/368||	H3	homozygote
Gpscaff_47	251875	CCT	TCG	complex	GPALN_012150	NA	271	NA	no GO terms	1	1	0	0	ANN=TCG|missense_variant|MODERATE|GPALN_012150|GPALN_012150|transcript|GPALN_012150-T1|protein_coding|5/6|c.477_479delAGGinsCGA|p.Gly160Glu|479/816|477/816|159/271||	H3	homozygote
Gpscaff_47	251826	C	T	snp	GPALN_012150	NA	271	NA	no GO terms	0.386364	0.177778	0.897959	0.840909	ANN=T|missense_variant|MODERATE|GPALN_012150|GPALN_012150|transcript|GPALN_012150-T1|protein_coding|5/6|c.528G>A|p.Met176Ile|528/816|528/816|176/271||	S. vernei
Gpscaff_47	251854	C	T	snp	GPALN_012150	NA	271	NA	no GO terms	1	1	0.0731707	0.139535	ANN=T|missense_variant|MODERATE|GPALN_012150|GPALN_012150|transcript|GPALN_012150-T1|protein_coding|5/6|c.500G>A|p.Arg167Gln|500/816|500/816|167/271||	H3
Gpscaff_47	397614	T	C	snp	GPALN_012160	NA	266	NA	no IPS match	0.9	0.978261	0.131313	0.182927	ANN=C|missense_variant|MODERATE|GPALN_012160|GPALN_012160|transcript|GPALN_012160-T1|protein_coding|2/9|c.119A>G|p.Lys40Arg|119/801|119/801|40/266||,C|downstream_gene_variant|MODIFIER|GPALN_012161|GPALN_012161|transcript|GPALN_012161-T1|protein_coding||c.*444A>G|||||444|	H3
Gpscaff_47	497482	T	C	snp	GPALN_012167	NA	280	NA	no GO terms	1	1	0.0689655	0	ANN=C|stop_lost&splice_region_variant|HIGH|GPALN_012167|GPALN_012167|transcript|GPALN_012167-T1|protein_coding|8/8|c.843A>G|p.Ter281Trpext*?|843/843|843/843|281/280||,C|downstream_gene_variant|MODIFIER|GPALN_012166|GPALN_012166|transcript|GPALN_012166-T1|protein_coding||c.*1267T>C|||||1267|	H3
Gpscaff_48	47297	AA	CG	mnp	GPALN_012199	dorsal gland cell-specific expression protein	670	1.2e-50	no GO terms	0.341463	0.166667	0.895833	0.782178	ANN=CG|missense_variant|MODERATE|GPALN_012199|GPALN_012199|transcript|GPALN_012199-T1|protein_coding|3/9|c.540_541delTTinsCG|p.Cys181Gly|593/2065|540/2013|180/670||	S. vernei
Gpscaff_48	47303	TGGACGGG	CGGTCGGA	complex	GPALN_012199	dorsal gland cell-specific expression protein	670	1.2e-50	no GO terms	0.289474	0.164948	0.887641	0.755319	ANN=CGGTCGGA|missense_variant|MODERATE|GPALN_012199|GPALN_012199|transcript|GPALN_012199-T1|protein_coding|3/9|c.528_535delCCCGTCCAinsTCCGACCG|p.SerIle178ThrVal|587/2065|528/2013|176/670||	S. vernei
Gpscaff_48	188230	T	A	snp	GPALN_012216	BTB/POZ domain-containing protein 2	415	3e-31	F:protein binding	0.3	0.0909091	0.967742	0.906977	ANN=A|missense_variant|MODERATE|GPALN_012216|GPALN_012216|transcript|GPALN_012216-T1|protein_coding|10/10|c.1219A>T|p.Thr407Ser|1219/1248|1219/1248|407/415||,A|downstream_gene_variant|MODIFIER|GPALN_012215|GPALN_012215|transcript|GPALN_012215-T1|protein_coding||c.*3102T>A|||||2963|	S. vernei
Gpscaff_48	188247	G	A	snp	GPALN_012216	BTB/POZ domain-containing protein 2	415	3e-31	F:protein binding	0.15	0.111111	0.921053	0.829787	ANN=A|missense_variant|MODERATE|GPALN_012216|GPALN_012216|transcript|GPALN_012216-T1|protein_coding|10/10|c.1202C>T|p.Thr401Ile|1202/1248|1202/1248|401/415||,A|downstream_gene_variant|MODIFIER|GPALN_012215|GPALN_012215|transcript|GPALN_012215-T1|protein_coding||c.*3119G>A|||||2980|	S. vernei
Gpscaff_48	190766	ACAAA	GCAAC	complex	GPALN_012216	BTB/POZ domain-containing protein 2	415	3e-31	F:protein binding	0.142857	0	0.733333	0.727273	ANN=GCAAC|missense_variant&splice_region_variant|MODERATE|GPALN_012216|GPALN_012216|transcript|GPALN_012216-T1|protein_coding|2/10|c.108_112delTTTGTinsGTTGC|p.Ser38Pro|112/1248|108/1248|36/415||	S. vernei
Gpscaff_49	11238	G	T	snp	GPALN_012250	NA	542	NA	no GO terms	0	0	1	0.97561	ANN=T|missense_variant|MODERATE|GPALN_012250|GPALN_012250|transcript|GPALN_012250-T1|protein_coding|1/1|c.99G>T|p.Lys33Asn|389/2166|99/1629|33/542||,T|downstream_gene_variant|MODIFIER|GPALN_012251|GPALN_012251|transcript|GPALN_012251-T1|protein_coding||c.*3179C>A|||||2945|	S. vernei	homozygote
Gpscaff_49	47795	T	C	snp	GPALN_012253	preprotein translocase subunit SecA	2741	4.2e-57	F:protein binding; F:ATP binding; P:protein targeting; P:intracellular protein transport; C:membrane; P:protein import	1	0.916667	0.0833333	0.333333	ANN=C|missense_variant|MODERATE|GPALN_012253|GPALN_012253|transcript|GPALN_012253-T1|protein_coding|27/44|c.5219A>G|p.Lys1740Arg|5219/8226|5219/8226|1740/2741||	H3
Gpscaff_49	451143	GC	AT	complex	GPALN_012283	NA	287	NA	no GO terms	1	0.923077	0.0588235	0	ANN=AT|missense_variant|MODERATE|GPALN_012283|GPALN_012283|transcript|GPALN_012283-T1|protein_coding|2/9|c.55_56delGCinsAT|p.Ala19Ile|125/1290|55/864|19/287||,AT|downstream_gene_variant|MODIFIER|GPALN_012284|GPALN_012284|transcript|GPALN_012284-T1|protein_coding||c.*2649_*2650delGCinsAT|||||2650|	H3
Gpscaff_49	453795	A	C	snp	GPALN_012284	D406 protein	144	2.4e-12	no GO terms	1	1	0.0447761	0.0733945	ANN=C|stop_lost&splice_region_variant|HIGH|GPALN_012284|GPALN_012284|transcript|GPALN_012284-T1|protein_coding|3/3|c.433T>G|p.Ter145Glyext*?|433/435|433/435|145/144||,C|upstream_gene_variant|MODIFIER|GPALN_012283|GPALN_012283|transcript|GPALN_012283-T1|protein_coding||c.-2597T>G|||||2449|	H3
Gpscaff_49	485659	G	T	snp	GPALN_012287	RBP-1 protein	528	8.5e-39	F:protein binding	0.0747663	0.195876	0.956989	0.990654	ANN=T|missense_variant|MODERATE|GPALN_012287|GPALN_012287|transcript|GPALN_012287-T1|protein_coding|4/12|c.305C>A|p.Thr102Lys|322/1604|305/1587|102/528||,T|downstream_gene_variant|MODIFIER|GPALN_012286|GPALN_012286|transcript|GPALN_012286-T1|protein_coding||c.*3647G>T|||||3647|	S. vernei
Gpscaff_49	493412	A	T	snp	GPALN_012288	NA	100	NA	no GO terms	0.876405	0.910891	0.0686275	0.109091	ANN=T|missense_variant|MODERATE|GPALN_012288|GPALN_012288|transcript|GPALN_012288-T1|protein_coding|1/2|c.119T>A|p.Leu40His|119/303|119/303|40/100||,T|downstream_gene_variant|MODIFIER|GPALN_012289|GPALN_012289|transcript|GPALN_012289-T1|protein_coding||c.*2994T>A|||||2994|	H3
Gpscaff_49	493523	T	A	snp	GPALN_012288	NA	100	NA	no GO terms	0.896907	0.920792	0.0888889	0.0116279	ANN=A|missense_variant|MODERATE|GPALN_012288|GPALN_012288|transcript|GPALN_012288-T1|protein_coding|1/2|c.8A>T|p.Gln3Leu|8/303|8/303|3/100||,A|downstream_gene_variant|MODIFIER|GPALN_012289|GPALN_012289|transcript|GPALN_012289-T1|protein_coding||c.*2883A>T|||||2883|	H3
[truncated: 524 more rows]
